# Supplementary material for: EST analysis of male accessory glands from Heliconius butterflies with divergent mating systems
Source: BMC Genomics. 2008 Dec 8;9:592. doi: 10.1186/1471-2164-9-592 (PMC2621208; doi:10.1186/1471-2164-9-592)
Supplement: Additional File 1 — H. erato accessory gland unigenes. Complete set of 371 unigene sequences derived from ESTs generated from H. erato male accessory cDNA libraries. [file 1471-2164-9-592-S1.fas]

>Her00001
GGGAGAAGTAATTGTTGTTAATAATTTTAAGGAATTTTATGACATTCCAGAAGATATGAT
AAAAGGTAAAATTGTGTTGTTTAATGTCAATTTTACAAATTACATGGAAGTCGTAAAATA
TCGTGTAGACAGTGCTTCAATAGCTGCTAAAAAAGGTGCAGTTGCAGTACTTGTTAAGAC
CCTGACACCTTTTTCTTTATATACTCCACACACTGGTGCCTTAAGATATGTAGATTCCAT
AAAAAAGATACCAGCTGCTTCGATTACATTGGAAGATACAGATTTAATAAATCGATTTTA
TAGAAAAGGAAAACCCGTTGTTATACATTTAAAATTGTTCTCTACACGATACCTTAAAAG
TCTAGAAATACAATCATTGATTTGGAGGGAACCGAGGAACCGGAAAAAATAGTTATAGTA
TCAGGTCATATGGACAGCTGGGATGTTGGACAGGGAGCTATAGATAATGGCGGTGGAATG
ATGATTAGTTGGGTTGTACCTATAGTACTTCACATATTAAACATTAGGCCCAAACGTACT
ATACGAGCAATATTATGGACGGGAGAAGAACAAGGGTTGATTGGTGGCAAGGCCTATATA
AAGAAACATAAAAATGAACTGGAGCAGATTGATTATGTTTTAGAATCCGATGCTGGTACA
TTTGAACCTGAAGGCTTAAGAGCTGCTGGTTCTACGTCAGCCAATTGTATAATAAAAATA
ATTCTAGAAATCCTTTATCCGATAAACAAATTAATAGTAGATAACAATGTGGGATCGGAA
TTATCTCTTTTTATTAAAGAAGGAATCCCTGGAGCATCTCTGTTAACCAAAGATGATCGT
TATTTTTGGTATCATCATTCAGAGGCTGATACTATAAATGCTCAAAACCAAACTTCCGTG
GAAGATTGCGCTGTTTTCTGGACAGCCTTAGCTTACATTATAGCAGATTTCCCTGTTGAT
ATTCCTCGTGATTGATTGATCG
>Her00002
GGGGGGTTCAATTTTCATTCGAAAAGTATACGTTTTCGTGTTATAATGGCGTCAAATATA
CTCAAAGCAGGGAATAAGTTTGTCCCGCCTCCAAAGAATATTTTTCACTGGAAATCTCCA
TACGTTAATAGGGTAAACTATAGTATTCTTGATTTCGTTGGTAATACTCCACTCATCAAG
CTCAATAAAATACCTAATGATTATGGGCTTTCTTGTGAAATATATGCAAAGTGTGAATTC
ATGAATCCAACGGGTTCTATAAAAGATCGCGTGGCTCTGGCGATGGTAGAAGATGCAAAA
AGTGAAAAATATTTTAAAGATGACGCCGGTTTTGTAGATCCTACCTCTGGAAATACCGGG
ATAAGTCTAGCCCTTCAAGCTACACTAAAGGATAAAAAGTGCTATATAGTAACCAAAGAA
GGAAAATATTCAGAGAAAATTAACACTATGAAATTATTAGGAGCAGAAGTCATTCAAACT
AAAAATTGTATACAAATGTCTAGAAAAATAAAGGAGTCAAGTCGCGATGATTTGGTTATA
ATGGATGAATTCGAAAACCGTGTGAAGCCCGAGACGCATTATTATACTACAGGAGATGAA
ATTGTAAGAGCATTAGGCACAATAGACATGTTAGTGCTGGGAGCTGGTACCGGCGCAACT
GTGGCCGGTGCTGGTCACCGGATAAAGGAAATGTGTCCTGAATGCCTTATAGTAATCAGT
GAACCTGATGGATCTACTATGTTCAATACAAATGGAAAAAGTCATTCGTATTTAGTAGAA
GGTATCGGAGGATCAACAGTACCTCTCATTTTGGACAAATCTCTAGTCGATGGTTATGAA
GTCATTTCGGATAAAGAGGCATTCTTAATGGCACGAGAAATAATTAAAAAGGAAGGACTC
CTATGCGGGGGAAGCAGTGGAGCAGCGATGGCAGCTGCAATCAAGTCAATTAAAAAAAAC
AATATAGGCGATGGCCAAAAAGTTGTTGTAGTTTTGCCAGATGGTATACGCAATTATATG
ACTAAATTTGTTTGTGAACAATGGATGGAAGCACATTTGTTTATGGATCCTCCTCAGCAG
TCTATGAGATGGTGGGGTAACCCGATAACAGAACTAAAATTAAGTCGTCAGTTTCCTGTA
GTAAATATAGCAGAAACCTGCACCCAAGCAATAAAAAAAAATGAAGGATAAAAATTTTGC
TATTGTTACGAACGACGGAGGCTTATTTGTTGGCGCAATTTCTAAGGACAGTATTCGTCA
TGAAGCTACTAATCCCATAAAACTTCCAAATTCTCACTCGGAACGCTTGAACTTTGAGGA
TCAGGTTGCTGAACACTTGATAAGAGACTGTTATACCTTAGCTGTAAATGGAGAGAAAGG
AGTGCCAACTATCGGTCTTCTATCAAGGATCTTAGATATAACTCGTTTTGTAGTTATCGG
CAACAATATCACTTCCACCAATAATTCTGGTTATTTTCGAGCGGAAAACGTGGCAACGGG
AGATGATATCCTTGATTATATTT
>Her00003
GGGATAGACATGAAACGTTTTACTTCAATGAAAGTTTAATGTCATAATAATTTATATGAC
ATTTCTGTTAAGTGTTATAATTAACCAAAAAATACGCTCTTTTTTAAAAGTTTTAAATAA
ATATGCTTGGACAATAAAAATGCGCGTTTATTGGAGTGGCACTTATGAAATACCTATACT
ATACTATATATAATATATGTGTGATGAATTAAAAAAAAAATTTAAGATGCTGTGCAACCA
ACAATGATTTATATATTTCAATTCTTCATATATATATTTATCATCCTAAAACGCACGCAC
ACACAAAAATAAAATGGGAAAAGACGGTTGATAGGGGTGTAAGACAGATGTTTTGGGAGA
CTGCCACGATACAATATGAGTGGAGCCTTGGTGCAGTCTGTTTTCCTGATTAGCATAGTA
CGCGTACGCGGGGCATTCCCCTGCGATCACCAACAACTCACGAGCATCCATCAAAGCTCG
TAATTTTTCTTCAGGGGCGAGCTACTCTGGCCCTCCCAGTCCGGTGACGTTGTCAAGACC
GTCCAGGTCAACAGCATTAAAGTCCATTCGAAAAAAAAAGCAAAGTCTGTTTATAGAGAT
CACACTCGCCCTTGATTTGACATCAATATTGTCAAGGGAAAGCTAAATTATAAAAAATAG
GTCTATACAATATCTTGAACTATTAAAAACACTACCCATATATG
>Her00004
GGGGGCCGTAGTTGGCCACTTAAGAATTCAAATAAACAATGAAGTTCCTCGTCGTCTCTT
GCCTTTTCTTGGCAATTGCCTCCATTGCGTTTACGAAACATCATGCTCAGCGGTCTCCGA
GGAAACTATTGGCCCGTAGGGATCGACTTTGGCAGCATTAATTTCAGATAGCTACGCTCC
CTACAACTACAACCCATTGCCGTACAATTACGACAACTACTAGTAATCCATATTATTATG
ATGGGTCTTACTATGGTGGTTCACCTTACTATGGTGGTTCACCTTACTATGGTGGCTCAT
CTTACTACAGTGATAACGGACAATATTACGGAAGTAGCGGACTCTATTACGCAAGTGGTT
CACCATATTACGGAGGTAGCGGACAATATTACTTAAGCGTTTCACCATATTACGGAAGTA
GCGGACAATATTACGGAAGTGGTTCACCATATTACGGAAGTAGCGGACAATATTACGGAA
GTGGTTCACCATATTACGGAAGTAGCGGACAATATTACGGAAAATATTACGGAAGTGGTT
CACCATATTACGGAAAAATATTACGGAGGCAGTTTCACCATACTCCGAAAGTAAAAGCTT
ACTATGGTGGAGAAAAATAGAGGCAAACGAGACCGTGATGATGACCAATAGACATCTTTA
TACGAAACCCGACGACCTAAACTGACCTGGGCTTCTGTACACTGGATTAGAGTGCAAAGA
AAATTCAAATTTGAAATTCAGTAATAAATATAATTCATTATTGGGAAAAAAAAATAAAAA
AA
>Her00005
GATCCTGCCAGTAGTTATATGCTTGTCTCAAAGATTAAGCCATGCATGTCTCAGTGCAAG
CCGTATTAAGGCGATACCGCGAATGGCTCAATATATCAGTTTTGGTTCCTTAGATCTTAC
TCAGTTACTTGGATAACTGTGGTAATTCTAGAGCTAATACATGCAATCAGAACTCTGACC
AGTGATGGGATGAGTGCTTTTATTAGATCAAAACCAATCGACGGAGGGCTTCGCGTCCGA
AGTCGTTAATTTTGATGAATCTGGATAACTTTTGCCGATCGCATGGTCAAGTACCGGCGA
CGCATCTTTCAAATGTCTGCCTTATCAACTTTCGATGGTAGTTTCTGCGACTACCATGGT
TGTCACGGGTAACGGGGAATCAGGGTTCGATTCCGGAGAGGGAGCCTGAGAAACGGCTAC
CACATCCAAGGAAGGCAGCAGGCGCGCAAATTACCCACTCCCGGCACGGGGAGGTAGTGA
CGAAAAATAACGATACGGGACTCTTTCGAGGCCTCGTAATCGGAATGAGTACACTTTAAA
TATTTTAACGAGGAACAATTGGAGGGCAAGTCTGGTGCCAGCAGCCGCGGTAATTCCAGC
TCCAATAGCGTATACTAAAATTGTTGCGGTTAAAAAGCTCGTAGTTGCATTTGTGCCGCC
CGCGCTGTCGGTGCACCGCATCCGCGGTGATACTGACACGTCTGCGGAGCATATCGTCGG
TGAGCCGGCGGTAAAACGCCGGTTCAATATCAAAATCCTATCGCGGTTCTCTTCGGTGAG
TGTCGAGATGGGCCGACAATTTTACTTTGAACAAATTAGAGTGCTCAAAGCGGGCTCAAA
ATGCCGCTTGAATATTTCGTGCATGGAATAATAGAATATGATCTCGGTTCTATTTTGTTG
GTTTTCAGAACTCCGAGGTAATGATTAATAGGGATAACTGGGGGCATTCGTATTGCGACG
TTAGAGGTGAAATTCTTGGATCGTCGCAAGACGAACATCAGCGAAAGCATTTGCCAAAGG
TGTTTTCATCAATCAAGAACGAAAGTTAGAGGTTCGAAGGCGATTAGATACCGCCCCTAG
TTCTAACCGTAAATATGTCGTCTAGCGATCCGCCGACGTTAATACAATGGCTCGGCGGGC
AGCTTCCGGGAAACCAAAGATTTTGGACTCCGGGGGGAGTATGGTTGAAAAAAA
>Her00006
GGGGACTGTAGTGTCCTATAGTTACTGGGAAAGACGTGTACAAAATATGACTTCCAAAGG
AAAAATCAATTTTAACGTAAAACATTTGAAAAAGGGTGATCCTCTACCACCATACAATGG
AAAACTACGTATATATAATATGCGATTTTGTCCATACGCACAACGTACTATTTTAGCACT
TAATGCGAAAAATGTTGATTATGAAGTAGTGAACATTGATCTTGTGAACAAACCGGAATG
GTTGCCAAGGAAGAGTCCTTTAGGTAAAGTACCAGCGTTGGAAGTAAAAGAAGATGTGTC
TATATACGAAAGTCTTATGACAGCTGAATACTTGGATGAAGCGTACCCCCAAAGACCTTT
ATTACCCAAGGATCCCGTTAAGAAAGCTTTTGATAAGATTCTTCTAGAAGTTGTATTACG
AATTCTGGAGCCACTCTTCTTTAAAATAATGAAAACACCAGAAACCATTACTGACGAAGT
GTTGGCGGCTTACCATGCCACTCTATCCCAAATAGAAGAGCAGATACAAAGCCGCGGTAC
GTTTTTAGGCGGCGAGCAGCCCGGATACGTGGACTACATGATCTGGCCGTGGCTAGAAAG
AATTAACGTTATGAAAGATTTTAACGAAAAAGTTCTAATTGATCCGAAGAAATTCCCGAT
ACTGACAAAGTACATCGAAAATATGCTTAAAGATCCAGCCGTCAGCCAATATTTAATACC
TGCTCCCATACTTATTGAATTCTTTAAAGGATACGGAGCGGGAAAACCCAACTACGAACT
CTTAAATTAAAATAAATTAAGATAGTGTCATAAATTTTATTGT
>Her00007
GGGCATCAAACCAGGCGTTATTAACTACGACCTCGTTCTACATGGAGGCACCGAAGAGGA
CAAACACGCAAATGCGAAATACGCAATATCAATAGCGCGGCGTTGTGGTGCGCGAGTGTA
CGCCCTGCCCGAGGACATTACAGAGAGGAAGCCCAAAATGATCATGACCGTCTTCGCGTG
CCTCATGGCCCTCGACTATATACCGATGTCACCGGCACAGCCTAATGCGTCTGAAGTGCA
AATTGTAGACAATTCTGGCTTAGAACATCCAGATATCATCGACACAGTGGATGGTTCCAT
ACAAATAGGGGACGTTGAAGACCACGGCCTAAGGTTAAATATTCAAGAGAAACCGGCGCT
ACCACCAAAACCTGAACATTTGTCACCTTTACCGAGGTCTATATCCGTTTCCTCCGTTCA
AGAAGAATAATTATGTAGTTTTTTAATACCAAAAAAGAAAAAACATTTTTTTACTTTTAG
AAAATACCATTCCAATTAGATAAGTTTATTCATTACGATTTATATAATATTATTTATTAC
GTATCTGTTGTAATAAACTATCGTTAAAAGTATATCTGAAAATGGACAAAATTTTTTTAG
TAAAACATCCATTGTTTTTAATTAATATAGTTTATAATATTTTTTTTAATAATGAAATGA
TAACATATGTATTTTGTTTATAGATGATCGTAAATAACGCTTTGATATTTTTTATTCGTT
TAATTTTTTTTGTCATCATAAAAGGGCATAATTATGTACAACAGAGGTATTAAACTGTAA
ATTTATATTTTTATATATTTGGCTTTTTTTTGGGATAAAAAAATTTTTA
>Her00008
TTCAAATAAACAATGAAGTTCCTCGTCGTCTCTTGCCTTTTCTTGGCAATTGCCTCCATT
GCGTTTACGAAACATCATTCTCCAGGAAACTATTGGCCCGTAGGGATCGACTTTGGCAGC
ATTAATTTCAGATACTACGCTCCCTACAACTACAACCCATTGCCGTACAATTACGACAAC
TACTATAATCCATATTATTATGATGGGTCTTACTATGGTGGTTCACCTTACTATGGTGGT
TCACCTTACTATGGTGGCTCATCTTACTACAGTGATAACGGACAATATTTCGGAAGTAGC
GGACTCTATTACGCAAGTGGTTCACCATATTACGGAGGTAGCGGACAATATTACTTAAGC
GTTTCACCATATTACGGAAGTAGCGGACAATATTACGGAAGTGGTTCACCATATTACGGA
AGTAGCGGACAATATTACGGAAGTGGTTCACCATATTACGGAAGCAGCGGACTATATTAC
GGAAAATATTACGGAAGTGGTTCCCCATATTACGGAAAATATTACGGAGGCAGTTCACCA
TACTCCGAAAGTAATGCTTACTATGGTGGAGAAAATAGAGGCAAACGAGACCGTGATGAT
GACCA
>Her00009
GGGGGGAATTCAATATAAAGTATAAAGAGAATAATGTATATAACATTTACTTTCACAATT
TTATTATTTTATTTTTTAACTCTTTGCTATGGGCAAGATGTTGATTCAAATGAAGCGAGG
TTTGTTCTGAGGGGTCCTTTGTGCCGACTGACGCAACATCTTCTTCATCTAAACAACACG
TGCCCAGATATATTATGAAATACAATGTAAAACAAGGTTATTACATAATTAAAAATTAAA
TCTAGTTTTTTATTCTTTCTTTATATTTGGTCACCATTAGGTATTTTAATCGTGATAATT
TAGTTCATTGCGTTTTTATATCATAAGTGAAGCAACAAAACGCCTCATTTTATGTGATTA
AACACTCATGGACTTGCACACAAACATTTGACAATTGTGTCTACATGGTATCATCTAGAT
TCTAGATGATCGATTGATTGCTTTTGAGTTTGTTCGGTACTTTCGAAATAAAATATTTTT
TTTTGTATTGGATAGTCCGCGTTAGAGTTACCTTAGTATATATAACCTAGAGGTTCTAAA
CATGTGTCATATGTCACACATAACTATTCATTATTTTCATATGACAACGTGGACAAAGTC
ATGATTAAAAATAGTATAAATATATATATACAAAATAATAAATGTAACTAATACAAAACA
TTGTTTCCCTGATGAACTTTTTGCGCATCCAAGTTAACGTTGGATTGCTAGAGGTTAACG
ACTGTACAACAAAAAGCCGGACGTGTCGTATATTTTCTCCCTGACGCGGTTA
>Her00010
AAGAGTCGATTGTGTTATCGATGAAAATAACGCGTGTGTCATAAAAATGATAAAATGTTA
AAACAATATCAATGCAGTGTATAAAAAAGAACATGTTGTAGTTCAGATATGGCCTGGATA
GTGATGTGCATCGTTTTGGTTTCCCTGTTTCAGGCATCATCGCATGGAGCCGAGATAGCG
GAGGCCCGCTCAGTGCGGGAAGGAGACCGCGCCGTTAACCTGAAGCCGAACGTGGACTTC
GGTTCTTTCGTGTTTCCGGAGTGGTCTTCAAAAGCCAGCAATGAAAGACAAGATGGCAAT
CTGATAATTTCAGATGAGTGCGAACGTATCGGCATCTGTGATGATATTCCTAACTATCCA
GAAGAACGTGTGGCCAACTTGTTAAAAGATATATCACATAAAAATTTGACGAAATTTAAC
AAAGACGTGTTAGAAGTTCCGCAAATCGCTGAAAGGATCGGCCCTGAAGATGAAAACATC
GAGCTCTGTTCTTCGGTACAAAGGCTATATGCTCCGCGAGCTGCTAAAGACGTAAACAGC
GAATGGCAGGTCATAGTGAATGACAAACAAAACCCGCAACAAACGTTTCGTGTCGAAATT
TGTCAGAATACAAATTCAGCGTGTTCATCCGTAGCGTTCTTCCCACCAGGCTACGAGTCG
AAATGTATACAGAAGTATATGCTGAGAACGATGATGTCCATGAACGAGAGAAACCAACCT
GTTGAGAGGCCCTTTCAAGTGCCCAGTTGTTGTTCTTGTGTAGTAAGACAAGTTTCGTGA
AGTTAATATATTCTAAAGACACTTTTGTGTAAAGTGCTAAATAAATTATTATTATAATGA
TTCATTCGTCATAATCATTTAACAACATTTTTCAAATTC
>Her00011
ATGGCTGACGTTCGAAGGAGCTAACTGCAGTCATGAAGCTGAACGTCTCCTACCCGGCAA
CGGGATGTCAGAAGTTATTCGAAGTTGTAGATGAGCATAAGCTCCGTATCTTCTATGAGA
AGCGCATGGGCGCTGAAGTTGAAGCTGACCAGCTAGGTGATGAATGGAAGGGCTATATCC
TTCGTGTAGCTGGTGGCAACGACAAACAGGGCTTCCCTATGAAACAGGGAGTTCTGACTA
ACAGTCGTGTCCGTCTGTTGATGTCAAAGGGTCACTCTTGCTACAGACCACGTCGTGATG
GTGAGAGGAAGCGTAAGTCAGTGCGTGGTTGCATTGTCGATGCTAACTTGTCTGTACTCG
CCCTCGTCATTGTCCGCAAAGGAGCTCAGGAAATCCCTGGACTCACCGACGGCAATGTCC
CTCGTCGTCTAGGACCTAAACGTGCGTCCAAAATCCGCAAGCTTTTCAATTTGACCAAGC
AGGATGATGTTCGCCGTTACGTCGTCAAACGCCTCCTGCCCGCTAAGGAAGGCAAGGAGA
ATGCTAAACCCAGATATAAGGCCCAGGATCCAAAGGCTGGTCACCCCAATA
>Her00012
GGGGCTTGTTAAACTTTGTGTTCAACATGGCTCGTGGACCCAAAAAGCATTTGAAGCGTT
TAAACGCGCCCAAAGCATGGATGTTGGACAAACTAGGAGGTGTGTACGCACCTCGGCCGT
CCACTGGACCGCACAAACTACGCGAGTGCTTGCCGCTTGTTATTTTCCTTCGTAACCGTC
TGAAGTACGCCTTGACCGGTAACGAGGTACTCAAAATCGTAAAACAGAGACTGATCAAAG
TAGACGGCAAAGTACGCACCGACCCCACATATCCCGCTGGATTCATGGATGTGATCTCAA
TTGAGAAGACAAATGAGTTGTTCAGGTTAATCTATGATGTCAAGGGTCGCTTCACCATCC
ACCGCATCACACCTGAAGAAGCAAAGTACAAGCTGTGCAAGGTACGCCACGTGGGCACCG
GCCCCAAGAACGTGCCATACCTGGTGACACACGACGGCCGTACGCTCCGCTACCCTGACC
CCCTCATCAAGGTCAACGACTCTGTTCAACTAGACATCGCCTCCGCTCGCATCATGGACT
TCATCAAGTTTGAATCAGGCAACCTGTGCATGATCACTGGTGGGAGGAATTTGGGTCGTG
TGGGTACCATCGTATCCCGTGAGCGGCACCCCGGGTCCTTCGACATTGTGCATGTGCGTG
ATTCAAGTGGACACACGTTCGCCACGAGGCTGCACAACGTGTTCATCATCGGCAAGGGCA
CGAAGCCGTACATCTCGCTACCGCGCGGTAAGGGGTATCCGCCTCACCATAGCGGAGGAG
CGCGACAAGCGAATTGCCGCTAAACAAGCAGCCCATTAAGTTATAAACTATAAACTT
>Her00013
GGGGGGGGAAAATTACTATTTTATATTTAATAAAAAAATTTTTAATATTGGGGGATGTTA
AAGTATTTTTTATAGAAAAAATATAATTATTTATAGTAAAATAGTATTGAAAAAAAAAAA
AGAAAAAAACTATAAAAAACCTTGCCGCCCCCCCCGCCCCTCAAAAACCTTTCTAAACCT
TCCGTTGGGCGCGCGCCCCC
>Her00014
AAGTGCGTCGTTCTACTACCCGACAACATCCGCAACTATATGACCATAGTTCATATCCGA
CCAATGGATGGAAACTAAAAACTTTATACCTTACCCGAAAAATGATAAACTGTGGTGGTG
GAACAAACCTCTCACCGAAAACGAACATCTCATTCAGAGAATACCAAGCTTATTCTAAAA
ACAGTACCACAATAGAAGCCGTCGCCGCACTGCGCTCCAGCAGAGCTCGACTCGTCAGCA
TTGTAGATGAACAAGGATCAATAGTAGGAGTATTCACTTCTGATAACACAAGAAAAAGAT
TGGCCAATTTGTCCAGCTCTATCGATGAGAATCTTGAAAGCTATATTGTAAAGAAGTTTT
CTAAATTGGATCTTTTAAATAAACCTACTTTAGGGGCGTTGTCTCGTACTCTCGATATTG
CACCGTACGTCGTTGTCGTGAGGAGTGATACTTCAATTAATGTTGTAAGCCCTCTTGGTA
TCATCACATCAGAAGATCTATTAATATATGTCACAAGCAGAAACAACCAGCTAAACGGGG
GGTACTAACTAACATTTTTAAAACCGATGGGGTCTACTTATATAATGAATACATTTATTG
ATTACGCTCAAATATTAACACAAATTAGAATAGGACTAAATATATCATGAAATATATAAA
ATGTTATAGGTTAGCCATTATTATATATCGTCGGTTGAATAGAATAGTGGCATAATTAGA
AAAAACTGTTTTTACATATTTTTTTATCTTTATCAATTTCGTATAATTTCTAATAGTTTC
ATATGAATATTATATGAGTGCCTATATAATTTTAAATTTTTATATAAACTTTAAAAAGGT
AGAATTATTTTGAGAACTATAAATTTTCTCTAAAAATTGGCGTGTATTGTGAAATATTGA
CGTGTAAAATCGACGTGAAAAACAGAGACATTTTTCTATAGTCAATATTATGATAAACTA
CAAAAGTCAGAAACGACAACTATGTCATCCAGTGTATTCAGCTACTCATTCTATAAAGTG
TATTTAATTTCAGGCCATTAAATAAAAAAAAAGTGTATTTAATTAAAGAATATTAACGGT
GGAGTTGTTTCAACTTAATAATCTTGATTTTCAGTTATATTTGATTGTGCCACTACTATT
TAACACACGATATTATATTTTATTTATAAATTAGTTGGTTCTATTAATCAAAGGGAAAAC
TTTATGCATTAATAAGTATAGTGATTTTATGTACTTAAGAAACCAGATATTGTTAAACCA
TGTATATGATCTAAAGAAAGCATTTATAATATCTCCATCCCATTCC
>Her00015
GGGGACGATACCTTTTCCTATAGTGTAGTGTTGAGGGTCGGATATAACGATATGTATTTT
AGGATATTTATAATTTAGATTTAGGCTGAGGCTATTTACTTATTTTTATGTAGTATTAAG
CTTATATTACATATTTATAATATGTCTGGGGAATTGGAGTTTATTACGAGAAGTGGCAAG
TTCCGTTAGAATCTAAAATGGCAGAGTCATCGCCCGGTTGACGCGTAGATCCTTGATTGA
CCTGAAAATCAATTCAAGAGAAATACCAAGGATAAAACATAAGAGTCGGTTAAACTCATC
GAACATCGGTGGCAGGTCAATACGTACATTACAATAGACAGACTCCAATACAATTAGCAT
CACGAATAATGCTTGTTGAATGGTTTGCGCTGGTACGTTCAGGATAGCCGGTCTCCAGTA
GAAACGTCCCCGTTTAGGGATCTTTCTAGTAACAGTTATTCAGATGTTTAGTGAGTCGGA
GCTTCTGGCAGGCTTGTTGGCAGTTAGCTAATTACGTAAAGTTATTAGTTATTATCATTA
GTTTAGTATGGATACTAAGCAAGTTTCCTTCGCTATTAAAAGCTTTTTGGATATTAAAGC
AAGTTTCCTTCGCAAAGTATCCTAACACCTATTAGGCTTTGTAAGTAGGCGGTTTATATG
CTTCCAATTTTTATTTCAAAATTGAACTCCAATAAAATA
>Her00016
GGGGACCTTAACAGATAGGTGTATCTGGGTCTCGACAGTGGCTAATCGGCTTTTCTTCTG
TTTACAAAGAACTTGTATTTCTGTTGAGCTACGATGCTGCTAGTCTGGCTATTGTTGAGT
GTTTTGACCATAACTTTCGCAAGAAACCATGAGATAGAACTAAAAAATGTAATAACTGTT
CCACCAAACTGCCCACCTGGACAAGAATGGATCAACGGTCAATGCCGCGATATTTGGTTC
AGATCCCCTTCAACTCCAGCCGCACCAATTAATGCGGCCGCGCAAGAAAATGACGACAAT
AAGGTTAAAATTGTCGAAGAGAACGAAAATTTGCCTTCAGGAAGAAACATAATAAGCGTT
CCAAATCAGTGTCCTGCTGGTTACAGGCCTGATGCCCTTGGATATTGTCGACAAATTATT
AAATCTGCATTGATTTAAATTTCGTGTACTTAATATTCCTCCATGTAGTTTCTTAAATAT
TACAATATATCATTTACAAAAAAC
>Her00017
GGGAGATAACATACGCAGCGGCAACACAACTCCGGAGACATTGTCTGAAGCTGCAAAAAT
ACTTAAAGGGGAATACTGTGTGAGAGCCATACGAGAACATAAAATGGATAGAGCAATAAT
CTTCTGCCGTACGAAGCTCGACTGTGACAATATGGAGCGTTACTTGAAGTCCTTGGGCAA
TGACTTGTCGTGTGTGTGCCTCCACGGCGACCGGAAACCCGCAGAGAGGAAGGCCAATCT
AGAGAAATTTAAACAAAGCCAAGTTAAATTTCTCATTTGTACCGACGTGGCGGCCAGGGG
TATTGATATATCGGGATTGCCTTTTATGATTAACGTGACACTACCTGATGAGAAGTCCAA
CTACGTGCACCGCATCGGTCGCGTCGGTCGCGCTGAACGTATGGGACTGGCCATCAGCCT
GGTCTCCACTGTTCCTGAGAAGGTGTGGTACCACGGCGAGTGGTGTTCGTCGAGGGGCCG
TAACTGCTGGAACACGAGCCTAATCGACGCCAGGCCTAAGGGCTGTTGCATGTGGTACAA
CGAACCGCAGTACCTCGCGGACATCGAGGACCACCTCAATATAACGATACAGCAAGTAGA
GAACGACATGAAGGTGCCGAGCAACGAGTTTGACGGTAAAGTGGTGTACGGCCAGAAGAG
GAAAACAAGCGGGATCCCGGGTACCAGGATCACGTCAGCCAAATGGCTCCGGTCGTTCGC
TCACTTACAAGAGTTAGAATCCCAAGCACAGATGTACTACTTTGAAGCGCACCAC
>Her00018
CATTACGGCCGGGGGTAGTTGGCACTTAAGAATTCAAATAAACAATGAAGTTCCTCGTCG
TCTCTTGCCTTTTCTTGGCAATTGCCTCCGTTGCGTTTACGAAACATCATGTTCAGCGGT
CTCCAGGAAACTATTGGCCCGTAGGGATCGACTTTGGCAGCATTAATTTCAGATACTACG
CTCCCTACAACTACAACCCATTGCCGTACAATTACGACAACTACTATAATCCATATTATT
ATGATGGGTCTTACTATGGTGGTTCACCTTACTATGGTGGTTCATCTTACTACAGTGATA
ACGGACAATATTACGGAAGTACCGGACTCTATTACGCAAGTGGTTCACCATATTACGGAG
GTAGCGGACAATATTACTTAAGCGTTTCACCATATTACGGAAGTAGCGGACAATATTACG
GAAGTGGTTCACCATATTACGGAAGTAGCGGACAATATTACGGAAGTGGTTCACCATATT
ACGGAAGTAGCGGACAATATTACGGAAGTGGTTCACCATATTTACGGAAGTAGCGGACAA
TATTACGGAAGTGGTTCACCATATTACGGAAAATATTACGGAGGCAGTTCACCATACTCC
GAAAGTAAAGCTTACTATGGTGGAGAAAAATAGAGGCAAACGAGACCGTGATGATGACCA
ATAGACATCTTTATACGAAACGGACGACCTAAACTGACCTGGGCTTCTGTTACACTGGAT
TAGAGTGCAAAGAAATTCAAATTGAAATTCAATAATAAATATAATTAATTATTTGGAAAA
AAAAAA
>Her00019
GGGGGAGAACTACCTTTTGTATTACCTAAGTAAGTTATGAACGAAACAGAATAAATCTTT
ATAATGTTTTATTTTATTTTTATATATTTTCTACTTCACGGGATTGTCCCAGCGGATTTT
GCAAAATACGACATAATATTCCTACCTGTAATGAAAGTACACGAACCAATCAAAGGAATC
CGTGAAGTAGCGCTATATAATAACAGAAAACCCAAGCCCAAGTTTAAGCTCGATATAGAA
CATTACAATGACGCTACTGACATAACTGACGTTGATAACTTCGAATATAACAACCCTGAG
TTGTCTTATAAATTTGGGAAACAAAAGATAGATGACGATTTGCTTTATGGAGAAGATAAG
ATTGTTGGTGGCTTCGAAGTGGACATCAATCTGTACCCGTACCACGTGGCGTATGGGAGT
AACTGTGGTGGCGCCATTATTGATAGAAAATGGGTGATAACTGCTGGACATTGTGGCAAG
AAGTCATACATTAGGGTAGGCTCGAAATATCTGAACCAAGGAAGAAAAGTGATGGTGAGA
AATCACTACGTACATCCGCTGTGGTCGTCCAAAAACAAAGAACACCCTTTCGACTATGAC
TTTCAACTTCTAGAATTAGCAGAAGTTCTAAGATTCGATGAGAACATACAGCCTGTGAAG
ATAGCTCATTTGGAGGACATGACTATAGGGAAAGTAGTGACTGTCACCGGATGGGGGAAT
ACCGAAGAAAATGGACCATATTCCAATGTCCTGCGAGCTGTGCGTGTACCTATTATTTCT
AAGGAGAACTGTCAGTTGGTACCCTTCCCGTATTTCCGAGGTGGTCTCACAGCTAGGATG
TTTTGTGCGGGTTTTATTGAAGGGAAGAAAGACGCTTGCCAGGGTGATTCAGGAGGTCCA
GCGGTCGCATACGATAGACTTCTGGGTATGGTTTCCTTTGGATATGGATGTGCTACACCA
GGCTCTTTC
>Her00020
GGGGGGGATTGACAGAATGCCAAGCCGTCGTTGTTCACGCAATGGCTGCTCTCATATATG
CAGTATAATATATTCTATTTCTATAGAACTGTTCACGTTCAGTATTCTCAGTTCAGTCAG
TGGTCGTCAACCGGCGAGAGCGATTCTATTGTAACTCCTAAACAAAAAACAATTATTTCA
AAATGCCGAAAGTTTCTTTCTACTACTTTCCCCTGAAGGCTCTGGGCGAGTCTGGAAGGT
TGCTCCTGGCTTACGGTGGCCAGGAGTTCGAAGACAAACGTGTTTCCATGGAAGATTGGC
CAGCGTTAAAACCATCAACCCCATTTGGTCAGATGCCAATACTTGAGATCGATGGCAAGA
AATACGCACAAAGTATGGCCATAGCTCGCTACCTCGGCCGCAAGTATGGAGTGGCCGGTG
CCGATATCGAAGAAGATTTCGAAATCGACCAGAATGTCGAATTTGTTAATGACATCAGAG
CTAAGGCAGCAAGTGTTCACTACGAGGCCGATGAAGCAAGCAAAGCAAAAAAACACGAGG
ATCTCAGCAAAAACGTATACCCAGTGTTAACTGAGCAAGCTGGATGAGATTATAAAGAAG
AATAACGGGCATATCGCAGCTGGCAAGCTCACATGGGCAGATTTCGTTTTCGCCGGTATA
TTTGATTACTTGAAAGTAATGCTTCAAATGCCCGATCTGGAGAAAAAGTACCCAAGCTTC
CAGCAGGTGATTGATGCGGTGTACGCCAACCCTAAAGTGAAGACCTACAGCGAGAATGTA
CCTAAATCTGAATATAGTTTCTAAATAAAACAGGCTTATTTTGTATGGAAAAATATGATT
ATTACGTAAAATAAATGTTATATCAAATATATCACCATGTAGTGATGACTGAAATTATAA
TGTACTGTGCTATGTAAATATCTGAATAAAGGTGTTTGTATG
>Her00021
GGGGAGTTTAAATCAAACGAGTGAAATGTCCACACGTTGTTTTACGTTATGTTATCTTTG
TCATTCAGTTAGAAATTGTGTGCACGATCGTAAAATATGAGGAGCCTCATATTATAACTA
ACTCTAAAATCGAATTGGAATCATTCGAGATATCGGCCAGATTGAACGATATCATCATCA
TATCGGCTCCCCTTATCAACAACCGCACTATATACTTTTTAAGCAAACCTAATGGCGATG
CATCAAAATTAAATTTAAATATAAGCGAAATCAATTACGTATCCAGTTTTAACGATAATA
CTTTAGACAATTTTAAAAAAGGAAAATTAAAAGAAATAAAAACACCAGTAAATAAATATA
GCAAATTAAATCTAAATGACGATTGGTGTTTAAATTTGGACAGTTTTAAAGAAAAGGGGA
GAAGTTTGATGCCAAATGATTTTAGAATAGGCCCATTGATAGATGATGATCATGGAAATT
GGGTGATAAGTGGATATTATGATGATTTTGGAGAATGGATTGAAGTTTTCCAAGTTATTT
CTATACATATAATAGAACCTATATCCACAGTGCCATCTAAACCTATTGTAAATATTGGAG
AAACCATTTTAACATACGCTTCGCATATCCAATAACGAGAGCTCGAGACATGCGAGATAG
TAGCACCAAGATTAGATCGATTTTTTTG
>Her00022
GAAGACCGCACTAATTACCGGAGCGAACCGTGTCTTAGGACTTGGATTCGTAAAATATTT
ATTAAAATACAACAAGGTTGAGAATATATTCGCAACTTGCCGACGCGAGTCTGAGGAGCT
GAGTGCACTTTCGAAAGACAATAAAAATCTCCACATCTTACATCTAGGCTCTCCTGCCAT
TGCTTAAACAAGCGTCAGAGGCTAACAGTGACAAACCGATGGGCGCCGAACGAGCAGCCG
TTGTAAATATGAGTTCTATATTAGGATCCATGGCGGAAAATGATAAAGGGGGTTTTTATC
CATACAGATGTTCAAAGGTATTTTCTTATATACTTTCACGCAATTTTTTTAAATTTATTC
TTCTCATATTAGGTCGATAAACATATCACTTTAAAGTTTAAAGCATTGCATTGATGACGT
AAAATATTACAAAATATCTACGCAAAATAGGCCAGTCGTAGCGCAGTCACACCTCGTGCC
GCTGCGCCACGACCGGCCGCTTAAATAAAAAAATAATTTAATTTTAACTGAACTCAATTT
TATGTTTCAATTCAAATTTATTTTAAACACTAAGAAGCAATACAGTAAATACAATTGTGT
AAAAAGAAATAATTATAAAAAAACAGCATTAAAGATGTT
>Her00023
GGGAGGGATAACTGGGGGCATTCGTATTGCGACGTTAGAGGTGAAATTCTTGGATCGTCG
CAAGACGAACATCAGCGAAAGCATTTGCCAAAGGTGTTTTCATCAATCAAGAACGAAAGT
TAGAGGTTCGAAGGCGATTAGATACCGCCCTAGTTCTAACCGTAAATATGTCGTCTAGCG
ATCCGCCGACGTTAATACAATGGCTCGGCGGGCAGCTTCCGGGAAACC
>Her00024
GGGGGAGTCAGTCACAGGACGCCGCACCGTCGACACTACACCATATCCTCTGACGCGACT
GGCTGCTCTCTCACAGGCGTCATATTGAAGTTCTTAAGCAAGAATCATATCATAAAATCA
AAACAATGGATTCGGAAGAGTTTCGTGTAAGGGGTAAGGAGATGGTGGACTATATATGTA
CATATATGAATACTTTACGGACTCGACGAGTAACTCCGTCCGTGGAACCTGGATATCTAC
GAGCAGCCCTCCCTTCAGAAGCTCCCATGCATCCCGAACCCTGGGACGACGTGATGGTCG
ATGTTGAGAACAAGATCATGGCTGGCGTTACCCACTGGCAACATCCCCATTTTCACGCAT
ATTTCCCGGCGGGCAATGGATATCCTTCTATTCTTGGGGATATGCTCTCTGCTGGGATTG
GATGTATTGGATTCTCATGGGCGGCAAGTCCAGCATGTACTGAATTAGAAATAATCATGT
TAGATTGGCTTGGAAAAGCTATCGGGCTACCAACTTCATTTTTAACTTATGGAGAGGGTA
GCAAAGGAGGTGGTGTAATAGAGGGGTCAGCCAGTGAGTGCGTCCTTGTGACGATGCTAG
CGGCGAGGGCTGCGGGTATCAAACGCTTGAAGCATCAGTTCCCCACTGTCGATGAGGGCC
TTTTGCTGTCCAAATTAATAGCATATTGTTCAAAAGAAGCTCACTCTTGCGTTGAAAAGG
CTGCCATGATTTGCTTCGTCAAGTTACGCATCTTACAGCCCGATGAAAATGGAAGCTTAA
GAGGAGACACTCTAAAAGAGGCAATGGAGGAGGATGAGGAGGCAGGGTTAGTGCCATTCT
TCGTATCAACTACGCTAGGAACTACATCTTGTTGCTCGTTTGACAACTTGTCTGAAATTG
GACCAGTGGTTCGCAAGTTTCCGTGCGTCTGGCTTCACGTGGACGCCGCATACGCCGGTG
GCTCTTTTCTCTGTCCTGAAAATAAGTATCATCTCGTAGGAGTTGAATATGCTGATTCAT
TCAACACAAACTGTAATAAGTTCATGCTCACCGCCTTCGATTGTTCTCTTCTGTGGGTGA
CTAATCGATACTTACTCACGTCGGCCCTAGTTGTGGATCCTCTTTATCTACAACATTGCT
ACGAGCACACCGCCATTGATTATCGTCACTGGGGAATACCTCTAAGCCGTCGTTTTCGAT
CGCTCAAACTATGGTTTATGTTGAGAAGCTATGGTATCACCGGTCTGCAAAAATACGTGC
GTCTACATTGCGAACTTGCCAAATATTTTGAAAAACTAGTGAAGAAAGATGAAAGATTTG
AAGTATGCAATCAGGTTATGCTGGGGTTAGTTTGCTTTCGACTGGTAGGAGGACCCGGTG
AAACGACTGAACAAGTTGATGAGTTAAATAAGAAACTCTTGACTAACATTAATGCATCTG
GAAAAATTCATATGGTCCCGGCGTTGGTGCGAGACAGATTCGTTATTCGCTTTTGCGTTG
TACACCAGCATGCAACACGTGATGATATAGAATTTGCTTGGGATGTTATAACAGACTTTG
CCACAGAATTATTGGAAGGACCAGATAAGGAAAGGGACCTGAATGAAGAGCGAGCACGAA
AGAACCGGGCTGCTCTTGCCCACAAGCGTTCGTTCTTCGTACGCATGGTCAGCGATCCGA
AGATCTACAATCCCGCTATCAGCAAGACTCCGCCCCCGGTACCCACCAGCCCTGGCAGTC
CAACACCCGCCACGCCAGATACGCCTTCCGACGCTGGCTCTGTAAAACTTGTGCCATCGA
CTCCGAAACAATCATCTTGGATAAGTTGGCCCCTCGCGTTCTTCTTCCAAAGTGTCGATC
ACGATTCTAACGATGTACCACTGAGATTCCGCCATCTTGACACCATGGTACGCTTGA
>Her00025
GGGGAGTTTTATTCTATTTTCTAGCTCGTTCAGTAAAGATCGTCTTTACAAACGAATGGT
TTTCTTAACCCGGCGTTCGTCGCTACCTTCACGCTGTATCCCGCACACAGCAAAGTAGGC
AGAGGGAACCTAGTGTTAAGTCACTCCGTTCCCCATTTTCCGCCGAATTCTGGAGGCATG
CCATACTGAGTCGACGGAACTTAACGCCACGCTTTGCCTCGATTTCCTCGAGTGAGAACT
AAATGAACACGTGAAAATTTTCCAAGCCGACCCGGTCATATTGAGTTTGTCATGTTCTGG
TGAAGCGTGGTGTTCTTCACGTAATATGTTGCCTCGACCACACGCGCTGGAGGGTGAGGT
TCTGACCACCTGCAGAATTCTTCGTTGATTGGTACTGGCATAGGTAGGTCGCTCTGCTGC
TCCGGAAGACCTGCTGGCCCTGCAGGCTCTGCGAAGGATATAATTGCCTGTGTCTTGACC
GCGATGAGGGCGAGCCTCTTCTTTGCCAGCCAGTTCGACAGTAGGTCAGGAAAGAAGCCG
GGCAAGTGCGGCGGATCCACTTTTAAAAACAA
>Her00026
GGGGATATAGTCGTCAAATCCTCCTCCCAGATATAGGTGTTCTCGGGCAAGAGAAGTTAA
TGAAGGCCAAAGTGTTGATAATAGGCGCAGGAGGCCTCGGTTGTCCGGCTGCCGCTTATC
TAGCTGGAGCGGGAGTTGGAGAAATAGGTATAGTGGACTACGACGAAGTGGAAATAACAA
ACATTCACAGACAGATATTACACAGTGAAAGCGATCAAAATATAAGTAAATCTGAATCGG
CGGCTAACAGTTTGAGAAGTATCAACTCAAATATCAAAGTGACTCCATACAAAGTAGACC
TAAATCCAGAAAATGCTATAGATATAGCTATGAAATATGATCTAATATTAGACTGTACCG
ACAACGTGCCCACGAGGTATATGTTGAATGACGTCAGTGTGTTGACTAAGATTCCTCTAA
TATCTGGAAGTGCACTAAAAATGGAGGGACAACTCACTGTGTATGGGTATAGAGGGGAGA
AATGTGGTGATCCCGCCGGTCCATGCTATAGGTGCGTGTTTCCGACGCCGCCACCCGCTG
GTACAGTGGGTAGTTGCTCAGCGCAAGGGGTTGCGGGTCCAATACCGGGAGTTATAGGTA
CATTACAAGCGTTAGAAGCTATAAAATTAATAG
>Her00027
GGGGGAGTTACGTTTTAAGTGCATTTCATTGCTGAACGTTTCCGTTATAGTTTAGGTATC
GTTGTTTTGTCGTTGTTCGCTTTTATCTGTACTTTTATTCAATTAATTGTGTTGTATTCA
ATTATATATGAACCTGTAGAAAAGTTTTAAAATGGTATCGCTACTAACTGCTGTTTTGTT
CTTGTTTGGCACTCTTTGTTTGGCCGACGGGAAGTTAAACTGCGATGAAATATTCGCCTT
TAAGAAGTATTTTACGAAGCACCTCGACGATGTTGGTTCTTTGATAATAGATCTGCTGGA
GAAAACTTGCAATATCGTAGATATCTCTATTTCAATACATAAAATTATCACCACCACCGC
CGCTACCACCGCCACCACCACCACCACACCCAATGCACAAGGACGAACTGATAATAGTAC
AACTACGGTAAAAACAACCACTGACGTTGTGGATTATGATGACTACAAACGCGCGACACT
GCCTCCCCAAGTAGTGGCATCGCTCTTAGGCTGAAATTGATATAGATAATAAACTATATT
TATTATCATTATAATTATTTATTTATATTAAGTTTTATTCTCGTTAGAACTAAATAGAAA
TGTGTCATTTACAAGTTACCATAATTTACTTATTTATATCTTAATATTTCTCACATTTTG
TGCAGTGTGCGAGATATCATTTGTTTTTTTTAAATTTTAACTAATATCAGTATATCATAT
TTCAATTTAGTTTAATTATTTATTTAGTTGAAGCAGTTATGAAATAAATTTAAGAGAAGA
GCC
>Her00028
GGGGAGTGTTGGCGCAGCGTTCGAGTGGTCGACAACATGACGCGGCTAATTTTAATTTGC
TTATCAGCTCTGGTACTGGCCATTTCGGCTGAGGAAGTCGACGAAATGCAGGTTACACGT
CTCCTTCATGATTCCAGCAATAAATTCACATCGAGAATGTTTAACGAAGTAGCGCTCGCC
AATGAAGGTAAAAGCTTTGTGCTCTCAGCATTTTCAGTAATGCCTCCACTTGGTCAATTA
GCTCTAGCATCTGTCGGTGAATCTCATGATGAACTCCTTAACAATTTAGATATACCAAAT
GACAATATGACCATAGCCGTTTTTTCATATTCAAATGCGTTAATACAATCAGTAGAAGAT
GTAACGCTTAAGATGGCTGGTAAATTATTTATCGCCAAAAATTACAAAATAAACAAGAAC
TTTGGTGAAGTTTCAAGAAATGCATTCCAATCTGAATTTCAAAATATTGATTTTGATCAT
AAAGAAGCAGCTGCAAACGAAATCAACCAATGGGTTGAAGCTCATACAAATAACAAAATC
AAGGACTTAGTAGATCCTAACAGCATTTCAGGTGCTACTAGAGCTATTCTAGCAAATGCA
ATTTATTTTAAGGGGTAATTGGAAAGATCAAT
>Her00029
GGGGGTAGTTGGTACGAAGAATTCAAATAAACTATGAAGTTCCTCGTCGTCTGTAGCCTT
TTTTTGGCAATTGCCTGCGCCGTATTTGGGGCTCAGCAGTATCCAGGATACTCTCCGCCC
GTAGGGTACAACTTGGGCAACCTCCAATTGCAATACTACCCTCCTTCCTACAACTACGGC
TATCACGACTCGCCGTATTACAATTACTATGATCCATATTATTATGGTGGGCCCTACTAT
GGTGGTTCACCTTACTATGGTGGTTCACCTTACTATGGTGGCTCATATTACTACGGTGAT
GACGGACAAAATTACGACGTAAGCGGACAATATTACGGAAGCAGTTCACAATATTATGGG
AGTGGTTCACCGTATTACGGAAAATATTATGAAAGCAGCTCACCATACTACGGAAGCAAA
TCTTACTATGCTGGAGTAAAATACTCCCGTCCGCAGTACGCATACGGCAACAAGTACGGG
TCTGGAGGATACTACTACGGATATGACGCTACCAGAGACTGACGAGGCAATGATGTTAAT
CTTTATTTGAAACCGACAACCAAAACTGAACTGGCTTCTGGACACTGGATTTGAATGCAA
AATAAAAATTCAAAACTAAACATAATTATTGGATCCAA
>Her00030
GGGGACTTACAGCCAAACCGCTACTCGTGCTGACGCCTTGCTATCCACACAAAAATGCCA
GTCGACCTATACTACGTTCCCGGCTCAGCGCCCTGCCGGGCGGTGCTGCTCACCGCGCGT
GCTCTCAACTTGAACCTCAATCTGAAACTCGTGGATCTTCATCATGGAGAACATCTTAAG
CCTGAATATCTTAAGATAAACCCACAACACACAGTTCCTACCCTCGTGGACGACGGCCAC
CCGATCTACGAGTCGCGTGCTATAATAACGTATTTAGTGAACAAGTATGGCAAAGGCAGC
GCGCTGTACCCAGAGGAACCCAAAGCCAGGGCCCTCGTCGACCAACGCTTGTACTTCGAT
ATTGGCACTTTGTATCAGAGATTTGGTGATTACTTTTATCCACAAATTTTCGGCGGTGCG
CCCGCGGACAAGGACAAGCTAGCCAAAGTAGAGGATGCCCTTAAACTCCTGGATACCTTC
CTCGAAGGTCAGAAGTACGTCGCCGGCCCCAACCTCACTGTGGCCGACCTGAGCATCGTC
GCTGGCGTGTCCAGCTTTGAAGCATCGGATATTGACTTCAAGAAATACGCTAATGTAAAG
AGATGGTACGAAACAGTGAAATCAACAGCACCTGGCTACCAGGAGGCCAACGAAAAAAGG
ATTAGACGCTTTCAAGGCACTGGTCAACAGCCCCCTCAAGAAGTAAACTAGACCAGCCTC
CCTCACATTGCTTTATACTAAAAATAAGAAACACTGCCTGCTAAAACAGAAAATTCCCAT
ATTTAGTTTAGTAATACGTAAACTAAGGCACAAATAAATTGAACTGAAATT
>Her00031
GAAACTTTACAACTTAGGGGTGACCTTTACGGGCATAGCGGATGGGTTACCCAAATTGCT
ACTAATCCGAAATATCCGGATACTATTTTATCTTCTTCTCGTGATAAAACACTTATTGTT
TGGAAGTTGACCCGTGATGAAACCAACTACGGTATACCACAGAAGCGTTTATACGGACAC
TCCCACTTTATCTCGGATGTGGTACTGTCTAGCGATGGAAACTACGCTCTTTCCGGATCT
TGGGACAAAACTCTTCGTCTATGGGATCTCGCAGCTGGAAAAACCACCAGGCGTTTCGAA
GACCATACTAAGGATGTCCTCTCGGTAGCATTCTCAGTTGACAACCGTCAGATTGTGTCT
GGCTCCCGAGACAAGACTATCAAGTTGTGGAATACTTTGGCTGAATGTAAATACACAATC
CAAGATGACGGTCACTCTGACTGGGTATCATGTGTGTGTTTCTCACCAAACCATGCTAAC
CCAATTATTGTTTCCGCTGGTTGGGACCGCACTGTTAAGGTCTGGCACCTTACAAACTGC
AAATTGAAAGATCAACCACTTGGGCCATTCTTGGATATCTTAACACCCGTGACTGTTTCA
CCCTGATGGCTCCCTATGTGCATCTGGGGGCAAGGACATGAAGGCTATGCTTTTGGGACT
TAAAATGACGGAAAGCACCTTC
>Her00032
GGGGGCATATAGAGTTACTACTTGATAGAGTAATGATGTCCAGAATATTTTTACTTTTTA
TTTTCGCTGCCGTTATGTTTTCCGCTAAGGTACATTCTCTTGAGGCGGCCTCTGCACCTG
ACGCTCTGGCTTTTGATGATGATGCAAGAACTTTCAGGACTGGTAGATCTCTACCTCAAG
AAGGCTACTGTCCCGGTGGTACATGTAGCCCTCCTGACGACAGTGGTTTTATAATACCGA
GCGGGTATTAAAATACCGAATAAAGGATCCCATGGCTTTTATTTGTTTTATATGACTGTT
TTAAGAATTATAATTATGAATTCCTGAATAAAATTTTTAATTCAATTTTTAAATTTTCGT
TCGATACATATTTGTGTGAATATTTTCATCATTGACTTTTTTATATAAATATTTTTGGTT
AGACCGGCCACGATATATATCACTTTGTATGAAATTGTCAAGAAATAAATTTGAAATTAT
TTTTATTAAATATTTATAACTGTTTA
>Her00033
CGCCGAAGCCGAAGCTGTTTGATTGAGCCCGGATTTCTACTAATAATTTTATATTTATTA
AATATTTAAATTCAATAACAATGAGTACTCTTTTCAAACTTAAGCTATCTGCGCTTGGAC
ATCCTAATCCAGAAGGATTTAACTGCGAAGACGAAAAAGAGTATAGGAGTGTTGTCTTAT
GGCTAGAGGATCAAAAAATAAGACATTACAAAATAGAAGAGAGAGAAGGCTTAAGAAATA
TTGACAGTAACTCCTGGATCAGTGCATATGTTACATATCAAAAAGACTTAGTTAGCCCTG
TAGTCGAAAATTCTCCAAATGAACAGCTTAATTGGCTGCTTTCATATGCAGTGAGATTAG
AATATGCTGATAATGTGACTAAATATAAGGATGCAAAAGTAGAGCAGCCAAAACAAGCAA
CTCCAAATGTAGTATCTTCAAATCCATTAGATAATTTAGACTTTTCTAGCCCAGCATTTA
AATCAGGAGTTGATAGAGTCTGCACATTGACCGGAGTTGGGCCTCACCCAGATCCTAAAA
TACGTCTTTCTGCAGTTGCAAAGATATTAAAGACTGCTCCTCATCCGGACCATCCAAGAA
ATGATGTCAACATGGTTAAACAACCAGTAGATGTCTTGAAGCTTCTTTTCATTCAGGACC
TTCGAGAATTGCAAACTAAAATCAATGAAGCACTAGTGGCTGTACAAACAGTTACTGCTG
ATCCTCGTACTGA
>Her00034
CCCCAAATCTCAAAGAATTGCCTCACATTGTTAGGGCATTAGATAGAAATCAAAAAGTTA
ATGAAAGTATATTAAAAGTTATTGGTAATACACCTTTAGTAAAACTTTCGAAAATACCAA
AACAAGAGGGCTTAGAGTGTGATGTTTATGCCAAATGTGAATTTTTGAACCCAGGAGGTT
CTGTTAAAGACCGCATTGCCTACAGGATGGTATTGGATGCTGAAGAAAAGGGAATTTTAA
AGCAAGGCATATCTGTTATAATAGAACCAACATCTGGAAATACTGGAATTGGCTTGGCAC
TTGCTGCAGCTTGTAGAGGATATAGATGCATAATAGTGCTACCAGAGAAAATGTCAGATG
AAAAAGTGAATACTCTAAAAGCTTTGGGTGCAGAAATTGTGAGAACACCAACTGAAGCTC
CGTCACATTCACCTGAAAGTAACATCGGAGTCGCCAATCGTCTGGTCAAAGAAATTCCTA
AGGCTGTGTTATTGGACCAGTACAATAACCCGGGCAATCCCCTTGCACACTACGACGCCA
CTGCTGAAGAAGATACTTTGGTCCCT
>Her00035
GGGGGTAGTTGGTACGAAGAATTCAAATAAACTATGAAGTTCCTCGTTGTCTGTAGCCTT
TTTTTGGCAATTGCCTGCGCCGTATTTGGGAAAAGTAATGCTCAGCAGTATCCAGGATAC
TCTCCGCCCGTAGGGTACAACTTGGGCAACCTCCAATTGCAATACTACCCTCCTTCCTAC
AACTACGGCTATCACGACTCGCCGTATTACAATTACTATGATCCATATTATTATGGTGGG
CCCTACTATGGTGGTTCACCTTACTATGGTGGTTCACCTTACTATGGTGGCTCATATTAC
TACGGTGATAACGGACAAAATTACGACGTAAGCGGACAATATTACGGAAGCAGTTCACAA
TATTATGGGAGTGGTTCACCGTATTACGGAAAATATTATGAAAGCAGCTCACCATACTAC
GGAAGCAAATCTTACTATGCTGGAGTAAAATACTCCCGTCCGCAGTACGCATACGGCAAC
AAGTACGGGTCTGGAGGACACTACTACGGATATGACGCTACCAGAGACTGACGAGGCAAT
GATGTTAATCTTTATTTAAAACCGACAACCAAAACTGAACTGGCTTCTGGACACTGGATT
TGAATGCAAAATAAAAATTCAAAACTAAACATAATTATTGGATA
>Her00036
GGGGGCTGTAGAATTTTATCTGATTCTAGTTAAAATTCTACAGCCATTCTAGATGAATAT
GGAGACCGCCTTGTTGTTTATAATTATCGTCGGCACTCTAACCGAAGCTCACATGCCAGC
AATAAAAATATATGAAATACGAAAACAAAGAGATTCGGACATCGAGGATAGTTATTACGA
TATGGGCTTTTTGAAAAAGACTAATAAAAACAACAACAACGTGAAACTTGAAACACTTGA
AACCAAAAACAAACAACCTGCTACAAAGTCTTTTAGGATCTGTACTGCGAAGTCAAGATG
TTGTCGAAGACAGAACAGCACCTCCTCGACATGATCCTCTAGAATTCGATTATTAAAAAT
ATGTACTACAAATAAATAAAAATGATTTCTTTTTAAAG
>Her00037
GGGGGTGATAAGAGAGATTCTAACAAGCTATGTCGAACAAGTTATTATTTTTACGATAAT
CATATTACTGCCAGAAACATCTGGAAGTTGTGGTTGTACTGAAAATAACGGATATACCAA
GGGACCGGAAAAAATACTGAGTCATGCGGAGGAGGAACCAGTTACAGAGAGACATCGGAA
AAAATGTTGCCCTTATAATTTTAATGGAAAGTTTTGCCGAACCGTAGGCGATCGACTTTT
ATGTGGATATGATAAAAATGTTGGAGGTCCAGGTGATAATAATAACATCATAGATCTACA
AAATGGTTGCCGATTAAAAAATGGTCGATTAGAATGTGGTTACTATCAACCTCCATATAC
ATATTCTCCTCGTCCCCCTGTTTTAGACATTGCAGAGTCAGAGCAAGACAAACCCCAAGA
CGATGTTTCTGAAATAAAACTTTTTGCTACTGAATCTTCTAAAACATCAGCAATTCCTGT
ACATGACAATGATTGTAATTATAATGATATACGTTAGTTATTTAATACGTAAATTATATT
AAAACAACGCCTTCTCATTTTTATAGGCAAAATAGAATAGAATAATATTTGCTCTTTGAG
TCCTGTATTTTTTATTAATTACTAAATAAGAATTGTAACTAACTAACGCAGCACTAAGTG
TGACTGTACACGCGCCAAGTCGTGGGTTCGATTGCCCTCGAGAAAATGAAATATTTAGAT
AATATTTCGCCAAAGAGTGGCGTTGAGTTCTGCCATTCAACACGCAATGCAACTCCACTA
TGTTCCCTCTGTCATTTCCGCTCTGTGTGGGATACAGCTAAAAAGATGTATTCAATTATT
ACGATTAATAGAATTAGTCGTATGCACGCCCATTAAAACATTGTATATTTTTTTTTGTGT
AA
>Her00038
CGGCCGGGGGTAGTTGGTACGAAGAATTCAAATAAACTATGAAGTTCCTCGTTGTCTGTA
GCCTTTTTTTGGCAATTGCCTGCGCCGTATTTGGGAAAAGTAATGCTCAGCAGTATCCAG
GATACTCTCCGCCCGTAGGGTACAACTTGGGCAACCTCCAATTGCAATACTACCCTCCTT
CCTACAACTACGGCTATCACGACTCGCCGTATTACAATTACTATGATCCATATTATTATG
GTGGGCCCTACTATGGTGGTTCACCTTACTATGGTGGTTCACCTTACTATGGTGGCTCAT
ATTACTACGGTGATAACGGACAAAATTACGACGTAAGCGGACAATATTACGGAAGCAGTT
CACAATATTATGGGAGTGGTTCACCGTATTACGGAAAATATTATGAAAGCAGCTCACCAT
ACTACGGAAGCAAATCTTACTATGCTGGAGTAAAATACTCCCGTCCGCAGTACGCATACG
GCAACAAGTACGGGTCTGGAGGATACTACTACGGATATGACGCTACCTACCCAAACAACA
AAAGAGACTGACGAGGCAATGATGTTAATCTTTATTTAAAACCGACAACCAAAACTGAAC
TGGCTTCTGGACACTGGATTTGAATGCAAAATAAAAATTCAAAACTAAACATAATTATTG
GATCCT
>Her00039
TCTGGCTGCAGTGATTGCAAAAGTACTTCTTGAGGGAAATAAAGTTGTTGTTGTAAGATG
TGAACAACTCAACATCTCAGGAAACTTCTTCAGGAACAAACTGAAGTTTATGTCATTCTT
GCGCAAACGCTGCAATGTCAACCCAGCCCGTGGTCCATTCCACTTCAGAGCACCATCAAA
AGTTTTGTGGAAAACTGTCAGAGGCATGATCCCACACAAGACTGAAAGGGGAAAGGATGC
CCTAAGAAGGCTCCGTGCCTATGATGGTTGTCCACCTCCATATGACAACCGCCGTCGTGT
TGTTGTACCTGCAGCACTCCGTGTGTTTTGTCTAAAGCCTGGACGCAAGTACTGTCATGT
TGGCCGCCTCTCCCACGAGGTTGGATGGAAGTACCGTGATGTTGTCCGCAAACTTGAGGA
CAAGAGGAAGTTCAAGACTATCCATAAAGTTTCCCATGAAAAAGAAACTCAAGAAAATCA
CCAAGGAAGCCGGTGAGAAAGTAGCGAAGGCAACAGCTCCCTTCAACGCTGTCATGCAAT
CCTATGGATACAATTAGGA
>Her00040
TCAGTTCTCAGTCAAGCACGAACAAGACATTGACTGTGGAGGCGGTTACTTGAAAGCATT
CAATTGTGACTTAAACCAGCCTGATATGCACGGAGAGTCCCCATACGAAATTATGTTTGG
ACCTGATATTTGCGGTCCTGGCACCAAAAAGGTGCACGTCATCTTCAGCTACAAGGGCAA
GAATCATCTGATCAAGAAAGAAATTCGTTGCAAGGATGACGTCTACACTCACGTCTACAC
GCTGGTCGTCAAACCTGACAACAAATACGAAGTTCTCATTGATAACGAAGTTGTGGAGTC
TGGAGAGCTTGAAGCCGACTGGGACTTCCTTGCACCTAAGAAAATCAAGGACCCCGAAGC
CAAGAAACCAGAAGACTGGGATGATCGTGCCCAGATTCCTGACCCTGATGATAGTAAACC
CGAGGACTGGGAAAAGCCTGAGCACATTCCCTGACCCTGATGCTGCCAAGCCTGATGACT
GGGATGATGAGATGGATGGTGAATGGGAACCTCCCATGATTGATAATCCTGAATACAAAG
GTGTATGGGCTCCTAAGCAGATCGACAAACCCTGCATACAAAAGGTCCATG
>Her00041
GGGGATTGTCTATAGACCCTCTTTTTCTTCCGGTTGTCAATATGGGTGTCGACATCAACC
ATAAACACGACAGGAAAGTTAGGCGTACTGAAGTCAAATCTCAGGATGTGTACCTGAGAT
TGCTCGTCAAATTATACAGATACTTGGCCAGACGTACAAATGCCAAGTTCAACCAGATTA
TCCTTCGCCGTCTCTTTATGAGCCGTATTAACCGGGCGCCTATCTCCCTGTCGCGGTTGG
CTCGTCACATGAAGAAGCCCACTCGGGAAGGTCTGATCGCAGTAGTGGTCGGCACTATCA
CCAACGATGTCAGGCTGTACAAGGTTCCCAAACTATCTGTTGCCGCTCTTCATGTTACTG
AAAAAGCACGCGCCCGTATCTTGGCTGCTGGAGGTGAAATCCTAACTTTCGATCAGCTTG
CCCTTCGCGCTCCCACTGGCCGTAAGACAGTTCTCGTCCAAGGCCGCAGGAACGCACGTG
AAGTGGTACGCCACTTCGGGCCCGCACCTGGCGCCCCACGCTCGCACACGAAGCCCTATG
TGCGTTCTAAGGGTCATGAGCGCTCTAGACCTAGCCGTAGGTCTAATGTGTAATCTTTAA
TATAAGGAATACTACC
>Her00042
GGCCGGGGACAGTTTATTTCATATTTCCATCACAATCGACAATGAATTTTACTAACAAAA
TTGTTATACTGACAGGCGCAACAGCAGGGATAGGTGAGACTACTGTACTTCTTTTAGCTA
AATATGGCGCAGAATTTATTCTCGTTGGAAGAAATCCCGATACCATGCATAGATTTGCTG
AAGAGTGTCAGAAAATTAAAGCCAAGCCACCATTGATATTAACCGCTGATGTGACAAAGG
AAAAAGATATAAAGCTGATTGAAAAAGAAGTTATTGAACGTTATGGACGAGTAGATATCC
TTTTGAATATTGCTGGTGGTATAGAAACAGAGAGTATCCTTGCACCGAATTTAGACGCTT
TTGATTACAATTTGAATGTTAACTTACGTTCGGTATATATGATGATTACAACTTTTGCTC
CTCACTTGATAAGATCTAAAGGAAATGTGGTTAATGTAGGAAGCGTCTTTGGTGACATTA
TATTTCCAGGCCAAACGTCCTATAATATTTCTAAGGTAGGATTGGAATATTTAACAAAAG
TAGCTGCTTTGGAACTGGCTGCAAAAGGAGTTAGAGTCAATTGTGTAAAACCAGGGTATA
CAAGGACAGATGTCACCTTGAAAATGTATGGCGGTGATAGAAGCTATCCAAGTTATGAGT
ACTTCACGAAACTTATTCCCATGGGCAGGATTATTACACCTGAAGACATTGCACAAGCTA
TAGCTTTTCTTGCAAGTGAGCTAGCTAAAAACATTACCGGGACTAGTATAGTAGTAGACG
GAGGGCAATCTTTGTGGGGCACATCTCTTTTTGAAAAAATACGCACTGCTTTCGAATGAT
CAAATTGTAATTATTAAATTATATTATTGATATAGA
>Her00043
TATTATTATATTATTTAACACCTCGCTGCGATGAAGATGATGATTCATCTGATGCGAGGA
GTGTTCTGCTGAGTCCTTTGTGCTGACTGATGAAGCATCTTCTTCATCTTATCAACACCT
GCCGCGATGTTTTATGATGTACTACGTTGTACAAGGTTATTACTTCATTAATAATTATT
>Her00044
TCTATGCAGTTGATATAGTTAGAGACGCTGGAGGATCGCTCAGTCCACATACGGCTGCTA
ACGCAAGTGCGTACGTGAGGCTCGGTGTCACTATGGCTGCTTGCGTCCTACTATTGAAGG
TGACTCGACGCTCCCTGGTCATGGTGTCTGGTATTGGAACAGCAGTTTGCGCTCTCAGCC
TGGCGTTCCTACTCAGCGATGGTCCTGGAACAGGAGTGACTCCGCCGATTCTTATCCTTG
GATACGTTGCGTTTAACACTCTAGGTTTTTTCCCTCTACCAGGTCTCATGATCGGTGAAC
TGCTCCCCACAAAAGTGCGTGGTCTTTGCGGAGGTTATATTTTCTGTCTCTTCAACACTT
TATTGTTCGGTTTAACCAAATTATACCCGATAATGAAAAATAATATTGGTATGTCGGGAG
TGTTCGGGTTGTTTGGAGCATC
>Her00045
CCTATTGACAACGTTCCAAAATCCAATGAGCATGTATCTATCTCGGCGACGCTTATTGAT
ATGGAAAAAATAAGTTTATTTTCGAAAATCGTCACTGAACCTGTTGATACGCAAAAACCA
ATAATTGACC
>Her00046
CAGAAGGTTCCGTACAAAAATTGGAAGTGTCGATGTTTTTATTGAAATTCAAGCTTAGCT
TACCCAGAGCCCTTTCATCTAATACCTCACGTGAACTAGCGGGTTTAATATCGAATTTTG
CTTCCTTTTAAGGCTTTTATTTTTTACTATAGATTTTTTCCTGTCCAAGCTAGCTGCCAA
ATTTCATAATTTTAGGTCAACCGGAACTATCCTATTAATTTTGATTCTCTTTAGAGCGTC
GAAATCAATGGACAGTAGATCTGAGTATATGGGTGAATTTCAACTCGATATCTAAGCGTT
CTTGTGATAAAGGCTCTTGACAGACAGACGGACGGACAATAAAGTGATCTTATGGGGGTT
CCCTTTTTCCCTTAAAGGGTACGGAGCCCTGATTCATCAATTTTTGACATGATAATTGAT
ATATATTGTACGGTGTTCAAATAATATGATGCGTCTCGATTGATTTTCTTTACCATTACA
CGTTATTCCAAATGTACACATTTTTTCTTGCAACTCTTATAAAATATTATAATACATTTA
TACAATATACACTTTTATTATATAAGGGGGAGTTATTTATTACTTTTTCTATAAAAAAAT
AAAATTTCGCCTTAAATATTTTTGTAAAATTCAACAA
>Her00047
GGGTATCCTCAGGCTATTGTTCATGCAGCTTATAGTCATCATCAAGGGAGTGTTAGCCAG
TATATACCAAGTTTAGTGCAAGGAGTATATGAAGTGGATACTGAACCAAATCCTTTAAGC
CCGCGTGATCCGCGCTTACCTGAAGGTAACCCGCCATTAAAACGTGGTGTCGAACATATG
GGTAAACCTCCTCTAGATTTCCCCAAGAAACATTTAGATTTAGCATCCGATGATCTTCGT
AGTATATTATTGCAAGCTGTCAAACCTGTTCGTGTCAATGTAGGCTTAGTATCTCTTCAA
GACGCTATATGTGGAAATGTTAGTGTTAAAGGTTTTGAACCATTAGAATGGTCTTCAAGT
GAAGGATTTCCTTTAAAATCGATTAGGCCAAAAGGTGTAAGAGGGAAGCGCTGGCTATTC
GACTTAGAGGAAACTTCGGACGGATTTCAATTAAAGGGTATGCATGGTGAATTACAGCGA
CAATTGAGCGTGTGTCATGCATTGCGTAAGAAAGGAATCCGATGTCCTACAATATTTACT
GATTGTTTGAAAGATACATGTATAGACGTTAATAAGTGTAAAATACCAGGGAAGACGCGT
GTGTTTTCCATATCACCAGTACAATTTACTATAGCTTTTAAACAATATTTCAATGATTTT
CTTGCATCATATCAAAACGCCAGAATAAGTGCTGAGCATGGGATTGGAATTAATGTGGAT
TCATTGGAGTGGACAGAAGTTGCGAATTATATTACGCGATATGGTTCGTCAATTGTAGCA
GGTGATTATAAGAATTATGGGCCTAGCTTAATGCTAAGTTGTGTTGAGAAAGCCTTTGAT
ATTATAATGGCCTGGTACGAGAGATATGACCCCGATGAAGAGCGTCAATTAATTCGCCGT
GTCTTGTTGTCTGAAATTCTTCATGCTAAACATTTGTGCTTAAATGTAGTATATGGTGTC
CCTTGTGGCATACCGTCTGGTAGTCCTATTACAACTCCATTAAATAGTATAGTTAACTCG
TTGTATCTTCGATGTGCATGGAAAGATATAGTAGGCGAGAGTTTTGAAGTTATGCATAGT
AATGTTAAGTTTCTTACATATGGTGATGATGTATGTATTAATGTTAGTGATAATTATAAG
GACATATATAATACCGAAACTTTAAATGTATTTTTTAAGAAATATAATATTATTTTTACA
GATATAGATAAGAGTGATAATATTATAAAATATCGTACTTTAGACAACGTTACATTTTTA
AAACGTGGTTTTAAGTTACATCCAAGTAGTAAAGCTGTGTTTCTTGCACCAATTGAAGAG
CAGAGCATTAGAAAATGTGTTAGTTGGATTACACGAAAGGGTGATCCTTTACAAAACACA
TTAGAAAATTGTAAACAAGCGTGCGAGCTTGCTTTTGGATGGGGACCAGAATATTATAAT
GCTGTACGGGAGCGTCTGTCGCGAGAGTGTTTGACGCGCTGTGGTCAGTCGTTTTCAGCG
CCTTCATGGTATGAAAAGTCTGAAATGTGTTATAATATTTAGAGTCTTTTCTTTTAAATT
TATATTAATTTTGTGTATATTTTATTAATATAAGCCTTTCCCGATGTGGAACGCCCATGT
GAGCGAGGCCCGGGGAAAATAGGTAGGAA
>Her00048
GGGGACCACCAATTCTATTTTTATTTTAAAATAAACTTTTAATACATTACGACCAGTACT
TAAAAAATGAAGAACATTTTGAATTTGCTATTGGTGATTATGGCCGCAATGTGCATAGTA
GCAGCGGAACATTATCCAAGTCTGAATTCAAGGCAAGCTCCTTGGATGTCCTCCAGGACA
GGAAGAGTATAATGGCAGGTGTTATGGTTCTCGTCAAGGCGAAATCGGCGAACTAGGCCA
AAGCAGACATCACATTGGAAGACGAAGCGAAAATTCTTAATTGACTCCTTTTATCGAATA
AATCAACTAAATACGATTACATATGTAACAACAAAATATGTTTAATACATAAATTAAATC
GCATGTAACATATAAAAAAAAAAT
>Her00049
GGGGATGTACGTGGATGTTGTCGCGCCGGTTCGTACCCATATCCGCAGCAGGTCTCCAAG
GTGAAGAGCCTCTAGTCGATAGAATAATGTAGGTAAGGGAAGTCGGCAAATTGGATCCGT
AACTTCGGAATAAGGATTGGCTCTGAGGACCGGGGCGTGTCGGGTTTGGACGGGAAGCGG
ATGCGGCCGGTGCCGGGCCTGGTCGATGCTGGTGCGCGTGTGCGCAGCGTGTTCGCGTCC
CTGTAACAGGGGGCGTGCTCCGCGTTGTCGCAGCGTGTGTCCAGCGGAATCCGGACCCGC
GTTCCGGCCTTCCGCGGATCTTCCTAGCCGTAAGGCCGTGTCGGTCTCGTCTCGTGCGCG
ATCGGCGCGGTTCTGTACGACCGCCGTTCAACGGTCAGCTCAGAACTGGCACGGACAAGG
GGAATCCGACTGTCTAATTAAAACAAAGCATTGCGATGGCCCTCGCGGGTGTTGACGCAA
TGTGATTTCTGCCCAGTGCTCTGAATGTCAACGTGAAGAAATTCAAGCAAGCGCGGGTAA
ACGGCGGGAGTAACTATGACTCTCTTAAGGTAGCCAAATGCCTCGTCATCTAATTAGTGA
CGCGCATGAATGGATTAACGAGATTCCCGCTGTCCCTATCTACTATCTAGCGAAACCACA
GCCAAGGGAACGGGCTTGGGAGAATCAGCGGGGAAAGAAGACCCTGTTGAGCTTGACTCT
AGTCTGGCATTGTAAGGAGACATGAGAGGTGTAGCATAAGTGGGAGATCGTTCGCGGTCG
TCGCTGAAAAACCACTACTTTCATTGTTTCATTACTTACTCGGTTGGGCGGAAGCGGTGC
GCGGTCGATAACAATCGACGGGCGTACGGTGTTTCGTTCCAAGCGTGCAGAGTGGCGGCG
TGGCGGCAACGCTCGTCGCCATACAACTCCCGCGTGATCCGGTTCGAGGACACTGCCAGG
CGGGGAGTTTTGACTGGGGCGGTACATCTGTCAAAGAATAACGCAGGTGTCCTAAGGCCA
GCTCAGCGAGGACAGAAACCTCGCGTGGAGCAAAAGGGCAAAAGCTGGCTTGATCCAGAT
GTTCAGTACGCATAGGGACTGCGAAAGCACGGCCTATCGATCCTTTAGTATAAAGAGTTT
TTAGCAAGAGGTGCCAGAAAAGTTACCACAGGGATAACTGGCTTGTGGCGGCCAAGCGTT
CATAGCGACGTTGCTTTTTGATCCTTCGATGTCGGCTCTTCCTATCATTGCGAAGCAAAA
TTCGCCAAGCGTTGGATTGTTCACCCATCAAAAGGGAACGTGAGCTGGGGTTAGACCGTC
GTGAGACAGGTTAGTTTTACCCTACTGATGGCTCGTCGTTGCGATAGTAATACTGCTCAG
TACGAGAGGAACCGCAGTTTCGGACATTTGGTTCATGCACTCGGCCGAGCGGCCGGTGGT
GCGAAGCTACCATCCGC
>Her00050
TTAAAGAAGTTTCGGAAAGCAAAAAGGAACTAACGTGTGACTATTGCTTTAGAGTTTTTG
AAAATGAGTACGCGTTAGGTAATCATAAGATCTACCACCGCACTATCGGGTACTTCGGTT
GCATATACTGCAATAGGAAGTTTAATACAATGACGCTGTACAGAAAGCATAAGAACCATC
ATTTTGCACAATTGAATGTAGATGAGCCGACAAAATGTGAACATTGTGACGAGAAGTTTG
TAGCGTTCAGAGAAATGATTCTACCACATGAGAGACGTTCACGGGGATGATAAAGAATGG
GTGGTACTACCCAAAGAGTCGATTGAAGAAAAGTGTACCATATGTCATAAAACCTTCTTC
AATCTTCACAAGCATTTGGCTTACCACGAGGAGAACAGGTGTAAGAAATGTGGAGAATAT
TT
>Her00051
GGGGAAATTATAATTTCTACCACGCGTTAGTATTTTGGAAAAAGTTATAATATACCTATA
TAGTCTACAAAATAGTATCTAAAGTGAAATATACTCATTGATAATGGCTGAGACAATGAG
GCAGACCGTTGCAACAATATTAAAAAGTATAGAAAGGTATAACCCCGCAAATCTCCAGAC
TTTGGAACGCTACGTGGAATTGCAATCTCGGGAGAATACATATGACTTAGAAGCGAACTT
AGCGGTATTGAAGCTGTACCAATTTAATCCCGAGAAATTTAATCCTGACATAACTTGCCA
AATATTATTAAAAGCTCTTACTAACTTCCCTCACACTGATTTCACTTTATGCAAGTGTTT
ACTTTTGGAATCAGTTGTTGAAAATGAAACTATTTCACAAATTAAGTATTTGGCAGATAT
TTTAGAACAATGTGACTTTGCTCAATTTTGGAATCGAGTTCACCAAATGCCTGATTTATT
CAACAGTTTAAGCAGCTTTCATGATTCAATTCGCAAATTTGTATGTCATGTTGTGGGTAT
CACCTTTCAAACTATTGATAAGAATAATTTAGCCAACCTGTTAGGTGGAATTGATGATGT
AACCTTGAAAGCACTGGGTTAAAAAAATATGGTTGGCGTGATGAAAGGAAACCTTATTTT
CATTTGCCAATCAAGATGAAAATATAAAAACAAAGAAATATTACTGAGA
>Her00052
TTCAGAGTACTACTCGGTACTCTGCTACATAACCTCGACTATTCGGGTAATTGATTACTT
AGTTAATCAATTATTATCGTAGTTACGAATATGGTTAACACCTATTTGTAATTGCACTGG
GCTGGAGCAGTGAAGGCGAGTGTTGATATATCGGAAAGGGTACCCTGAAGCCTACACCTG
TGGTCGCAAGTCCCAGGCACTGCTCCATCCATACTTTTCATCATTTAAAGGCCATAAGTA
ATATTAGTTGCAACTACCGTCCACATTTAATGTTAGTTCGATACGACTACCCTCTTGTTA
TTTATCACTCCCGACATATGTGAGGAATATGTCAGGATGTACGAGCGGTAACGATAGCGA
TAAGTACTTTGTGTTAATTGGTTTATATTAAGTTATGTGATGATTATGTTCTTTAATTTA
ATAATGTTCCTTACTTTAAGTTTTGTACAGGTTTAATTGCATTTAAACCAAATTGTTACC
TTACCATTTGTTGTATTTGTTTTTATTTATTAAGTTTCTAACATGATTCCTAATTTCAGA
AGTGGGATCGGGAACAAACTCCGATCTTAATTACTTTATCTTTAGCTTAGGTTCCACCTA
TAACATTAATATTCAGTACATGACAACGCTGGCTTCATGAGCTGGGTAATCGGTTCAGCC
C
>Her00053
GGCCGGGGCATTTTTGTTGCGATAGTCGGCAGACATGTCGCACAGGAAATCTTCGGCGCC
TCGTCATGGATCTATGGGATTCTATCCCAAGAAGAGGTCCCGCCGTCATCGTGGTAAAGT
GAAGGCTTTCCCTAAAGATGATGCCAGTAAACCGGTGCATCTTACTGCCTTCATTGGTTA
CAAAGCTGGTATGACCCACGTGGTTCGTGAACCTGACCGTCCTGGTTCAAAAATCAACAA
GAAGGAGATCGTGGAAGCTGTTACAGTTATCGAAACGCCTCCTATGGTGTGTGTCGGTGT
TGTCGGCTACATTGAGACACCCCACGGTCTTCGTGCGTTGCTTACTGTTTGGGCAGAGCA
CATGTCTGAGGACTGTCGTCGTCGCTTCTACAAGAATTGGTACAAGTGTAAGAAGAAGGC
TTTTACTAAATCAAGCAAGAAATGGCAGGGATGAGCTTGGTCGCAAGTCCATTGAGAAGG
ACTCCAAAAAGATGATTCGCTACTGCAGTGTAATTAGGGTTATTGCCCATACACAAATGA
AAACTGCTTAAGCAGCGTCAAAAGAAGGCCCCATATCATGGAGA
>Her00054
GGGGTTCGTCGGTCTTCTCTTATTGTTTTCATGTAGCGTTTTAGGACAAAGATATTCTGA
ATTTCCTTACTCGCTAAATGGACAGAATCGTGGATACGGAAGTCCTTGGGAATATTCTAA
ACTAACTGGACGTTTGAATGAAGAACGTTATAATAAACGCAGCTCTTTGGATGATGCAGA
TAAATACAAAGATCTCTACGATGAATTTGATTATGTGGACGATAGAATCAGCCGGGCTGA
CAAGTGGGAGGAATTCAAGAAATTTGCAGCAGATTTAAAAGAAAAAGCTGAAAATGATCC
TGATCACGATTGGCATGACGACCTCCGGAAAGTTATCCAATGGTCACGAAGCCTGAAAAA
GTCACCTCCAGAACAACCAACCCTAATAAGATTTGAAAAATGCGGGATTGAGACCTATTG
TCAAGCCTAATCCAGGTATGGCAGGCTACTGGGCAGAAAGCGAAAGTGAAAAGAGAGCGC
CTGCTAGACCAAAACCACCTAAGCCCCAACAAGGACCACCTAAATTTTTAACTGGGAAAC
AAATCATGGACATAGCACTCGCAAAGATGAATGCCCAAAATTCTCAACCGGGACAACCAA
ACTTAAGAACGGCACCAGAACATAATAATGACAATAAAAATCAATCCACAACAGATAAAG
TCCAGGAAAACACTGTTGAATCTTTACCAAAATATGATGATTTCAACGCTCCTATTAAAT
GGATACCAGTGACTTCTAATGAGACGAGTGTTGGATTGGCCAAAGTTACGGATCCACAGA
ATGGGAGAAATCGTGAATACATCATTAACGGCACAGTATTTGTTCCTGTAATAGATTACA
GCCTGGAACGTCTAGGTTATTCAACACAGACTCCAGCACCTGCCCTCACGACAGACGTCG
CGGTACTTCGTTCAGTTATGCAAAATATGAATTTTGAAAATGTACACCAAGGAGATTGGT
TGGCCTTCGAATCGGTGTTAGGGAGAGATGTTGTTAGAAACGAAGAGAATGGGTGCCACG
GTGAGGGCTGCCAGGCGCGGTGCAAAAAATCCGGATGTGATACTTACTGTTCAGGAGATA
CGTGTAGAGCGGGGTGCGTGGGTTATTCATGTAACAGCTTTTGCTCAGGACCTGGATGCT
TCGCGATGTGTATTGGAGAACGATGTAGTTCAAAGTGCGAAGGCCTGTCTTGTGATGCCA
GATGCCGCGGGGAAGGCTGCGAGGCTAGCTGTCGTCGTCTTTCCTGTACGTTCGTTGTAA
ATGGTGAAGCCCATACAAGTGGAGGCACCTGGCGCGATCATTACTCTGACTATAATAATA
TGAATAGAGCTAATTATTAATAAAGTTATTAACAATCTAAAAAAAAA
>Her00055
TTAGATGCTTCAAGCAAGCATTAAAGGAAATAATGTGTGAAAAAATGACTGAACACGAAT
ATTTAACGCTCATTCGACATTTCCGCGGTGATCCTGGAAAAGAAAAGAGTCAAAGACGCG
AAATGATTAGATCTTTAGTATTCACGGAGCTGACCCGCGGACTGTGGGACGACAGGGCGC
GCCTCAAGGAAGGTCTTCTGCACGCAGACGCCAACGATGCAGGTGTATTGCCCGTAGAGA
GAGTTCGACAGATACTCAGAGCGCACAGACTGCCCATTAATTGTGATCTCATGGACTGTA
TGTTGCAAGTTCTGGAAAAAGACGAAGACTGCAACATTGTGTACGTGGATCTGATGTCAT
TTCTTAACTTTCAAACGCAACCATTATTCAATCTTACAGAAGAAGATTACATTAGAATAG
TCCGCCATGCGTTGCCGGTGAAAGATACTGAGTGCAAGTTTTGGGTGGAAGCGGAAACTC
TCATAAATGAAGGTTTTGTGAATTGGGATGCATTTTTATGTCAACTTAATCTTGAACATA
TAGTTAAGGAACAAACTAACTGACGTGAAAAGATCAATG
>Her00056
GGTGAGTTTGTTGTAAACATTGCACAGTGTGTATATACGCCTACTAAAGTAAAATAAAAA
ATGAAATTGCAATATTTTTTTTGTTATGTCGTTCTTGTCTTCTTGTCGGCATGTTGGGCC
CGAGACATGATAGTAGGCACCAGCTATAATACTCGACTAACTTGGCAACAGAAAGCTGAG
TATAATGCTATACCATTTAAAAAACGGGTCAAAGAGGTTTTCTATTCTGATCCAGCTCAA
CAAACTATTAAAGGTATCATAGCAAGAGATTTGGACCGTACTGATTCCATTGCAAGTGTA
ACTGCTGGCGGCGTGGGGACCTCATTTGCCAACATTCGCCTGAAAAGCGAACGCGGCGGA
GGCTTGAACTATCAAATTGAAATTTACGTTTAGTTCTGTATATTTAAAGGTCTATTATTT
TTAATGTAACAATAATTTAAAGGCATATTAAATAATATAGTTTATTTACGTATTTAGAAA
ACGTATAAAAAATTTAACGTAGCGGGACTCGAACCCGCGCCTCCTGGAAACCGACCAGGC
GCTCTGACCACTTCCCTAAGTGTAGAATAACACTTTAAAAAAAATGTTAAACATATAGTT
TATTTGTTGTTATTTATTATATAACTAATATTTGGAAAGAT
>Her00057
GTTAATTTCTTACCGCGTGACTATTCTCGCTATTTAAAACTTTATATTTAGCGGTGTTAT
AAGAATTTTCAAGTGAATATGGGATACACAGAAGCCGGTCAGAAAATGAATGCCTATGTT
CTAGCTGGATTTACTATTGTCTTGTGTGTAATAATACACTTGATATACAAGACCATCTTC
GGTAATAAGAAATGTGAAGTACAAAATCATGAAGCGGAGAGCGTAACAGAATCATCCGCC
GACGCCCCTACTACAACCGCGGCCGAGTCGCGTGCAGTTGTTAAAAGTAAGAAACGAGCA
CCATGGAAAGGAAAAACGGACTTCAGCCACCCCTGGCTGTTAAAGAATCTCAAAGGTCAT
CCCGGGACTGTACTCCTTATGGAATTTCTCTGCTAACGGCCAATTTATGGCCTACTACCT
GTGATGATGGTTCCGTGATGCTTTGGGACTTACGTGATCTAAGCGTAAAAGAACACCAAG
AAATTGCGGGTGAATATCGAATTCGATTATGC
>Her00058
GGGGTAAAAGATCAAGTTACTCGTGCATTTACATGATATAAACTGCTCGGAGAACAATAC
AAAAAAAAAACTAAAAAAAGCTGGTCGGCCGCCCCGGCCCTCGAAAGGTTTTTTAGCCCT
TTCTTTTGGGGCGGGGCCCCCAGGGGTAAGTGACCTGGGCCTTACCTGTTAAAATAGCGA
CGCTGCTTTTTGATCCTTCGATGTCGGCTCTTCCTATCATTG
>Her00059
GGGGGCATTCTGTCGGTGTCTTTCTCGGATAATACACGCTATCCGTGACTAACCAAAAAT
GGGCAAGGAAAAGATTCACATTAACATTGTCGTCATTGGACACGTCGACTCCGGCAAGTC
CACCACCACTGGTCACTTGATTTACAAATGTGGTGGTATCGACAAACGTACCATCGAGAA
GTTCGAGAAGGAAGCCCAGGAAATGGGCAAAGGTTCCTTCAAATACGCCTGGGTGTTGGA
CAAACTGAAGGCTGAGCGTGAACGTGGTATCACCATCGATATTGCTCTGTGGAAGTTCGA
GACCGCCAAATACTATGTCACCATCATCGACGCTCCCGGACACAGAGATTTTATCAAGAA
CATGATTACCGGTACGTCCCAGGCCGACTGCCGCCGTGCTCATCGTCGCCGCCGGTACTG
GTGAGTTTGAAGCCGGTATTTCTAAGAATGGGCAGACCCGTGAGCATGCCTTACTTGCCT
TCACACTCGGCGTCAAGCAGCTGATTGTTGGAGTAAACAAAATGGACTCCACTGAGCCCC
CATACAATGAGGCTCGTTTCGAAGAAATCAAGAAAGAAGTATCTTCCTACATTAAGAAGA
TCGGGTTATAACCCAGCTGCCGTCGCTTTCGTACCCATTTCTGGCTGGCACGGAGACAAC
ATGTTGGAGGCATCCACCAAAATGCCATGGTTCAAGGGATGGCAAGTGGAGCGCAAGGAA
GGTAAGGCTGACGGTAAATGCCTCATTGAGGCTCTCGACGCCATCTTGCCCCCAGCTCGT
CCCACCGATAAGGCACTCCGTCTTCCCCTACAGGACGTCTACAAAATCGGTGGTATTGGT
ACAGTGCCAGTAGGCAGAGTTGAAACTGGTGTCCTGAAACCTGGTACCATTGTTGTCTTC
GCTCCTGCTAACATCACTACTGAAGTAAAGTCCGTTGAAATGCACCACGAAGCTCTCCAA
GAGGCTGTGCCCGGAGACAATGTAGGTTTCAACGTAAAGAACGTGTCCGTCAAGGAATTG
CGTCGTGGTTACGTCGCTGGTGACTCCAAGAACAACCCACCCAAGGGTGCCGCTGACTTC
ACTGCACAAGTCATTGTACTCAACCACCCTGGTCAAATCTCTAATGGATACACACCTGTG
TTGGATTGCCACACAGCTCACATTGCTTGCAAGTTCGCCGAAATCAAAGAAAAGGTTGAC
CGTCGTTCTGGTAAATCCACTGAAGATAATCCTAAATCTATCAAATCTGGTGATGCTGCT
ATTGTCAACCTCCAACCATCCAAACCCCTGTGTGTGGAAGCTTTCCAAGAATTCCCTCCC
CTCGGTCGTTTTGCCGTGCGTGACATGAGGCAGACAGTAGCTGTGGGTGTCATCAAGGCT
GTCAACTTCAAGGAAGGTGCTGGTGGTAAAGTCACCAAAGCCGCTGAGAAGGCCACCAAG
GGCAAAAAGTAGCTAGCGCTGTTAACAGCTAAATTCTTTATCCAACTGCGATACTTCATT
CACCGAAAGGTGTTCAGAAGGAAAAAAGGGCTACAAACTCATTCCTTTTCTATATTTTTT
ACAAGGCTTATACTGTAACATTATCTTATAATTTATAAGGTTATACATATATCTGAAATA
TTTTGTTAGGACTACAACTAAAGTGTAAATTCATAGAATAAAAGTAGCCTCCAAT
>Her00060
GGCGAAGAACGGAGCATATGAACAGTGAAGCAGACGAAGACCGAAGCAGTTGAAGTCTGA
AGCAGATCGAGAAGTCCTAATGGGAAGCAAATTAAAGCAGATGAGGACTCAAACAGATGG
ATATCAAAGCAGTTACAAACGAAGAGAATCCTGACATGTCCCATTGCGTTTCGCGTGGGT
CTGCGTTCGACGGCCGCCATTTTGGTTGCCGCTTGGGACGCGGTCGCAGCGAGCCATGAT
ATGGGCTTGTAACGGTATCATGCATTTATTAGTTTATTTTATTAAAATTGTTAAATAACA
TTTCAGTTTTCTATTTAATAAAATGTAAGATATTGAAATTAAAATTTATTCATATTGAAT
ATTAAATTGTAACATCTGTTCGAGTATGATAAATAAAATATTAAAAAAAA
>Her00061
CGACCGGCCCGGCGGCATCGCGGAGCTGTGCAAGCTGATTGCCTCCATTGGAGTCTCCAT
AAAGGACATCATGCAGGAGCGAGCGTGGGTCTGCGGGGATATATTTAGTGTTAGAGTAAA
AGTAGTATGCGAGACAAGGGGAACCTGAACACATGAATGAACTTCGCAATTTAATTGGCA
CCACCTATAAAGAATGGTACTTTTCCAGGGAATGGGAAGACCGCGGTCGCAGATCTAGCA
CTGATTCACTTGATGATGTGTCTCATTAATTTTAAGACATTTAAAAATTGCCTAATAATT
ATTATGGATTTAGATCCAATTTAAAGGTGTCTGGAGGGTGTTAAAACCATGCTAAGTATC
TAGTAACAGATAACGTAATTTCTGATTTTATTCCTAAGAAAATATAAAAAAACCGGTTAA
GTTCCGATTCCTAACTCACCCCATTTAAGGGTTTCCCTATCCATTTTAAGGATTTTAAGG
TTAACGGAATTTACAATTTAAAAAGTTG
>Her00062
AGGGAGGATCACCCGCCGAATTTAAGCATATTAGTAAGCGGAGGAAAAAAAAAACTTTGT
GGGCCGCCTCGGCCTTGGGGGCGCTTTCGGCCCCTTTGTTTTTTCCCGGGCCCCCCGTTG
GGGGGGGGCCC
>Her00063
ACGGCCGGGGATCAAATATAATTTTTATTTACCAACATTTTCTTATAAGAGTTACATTCT
AAATTTTTATTTAATTTTTTATTCTAATATATATTTAGTTTGCGGGTCTAATTAGGCTAC
AGACTACACGTCTCTAGTGCACGACCCCTCTCAGCTGTGTGAGGGCCATTCACTACTTCC
GCATCGCCGGTCAAGGCTGCAAGGAAACAATTGAAAGTGCCTTAAATTAGCTGTAGTGGA
AGCTAAATTTCATTACAAAAGAAATCAAGAGCACCTAAATATAAAAACAAACACTAAATC
GTAAAATATTTAATAATTAATATAAGAAATTACTTCAAAAATACTGTTTTTTGTTGAGGT
TAAGATAAAAATGTAAAAAAAATAATAAAAAAGGACTATGAGGTAAGGTACAGCTTATAA
GTGGAAATCAAGCATATTTATAAAAGTCTGTACTTATTATTTTATTTAAAGTAAGCCCAT
TAAAGATGTCATACCGATTATTTACCGTCATCATACTTACGCCTATTATCATTTGCTAGC
TGCCATAGATACATTACAATTTTTTCGGACTTCAACAATAATGATGAAGTGTTATTTTTC
AAAACTACTTTTTCCATGGGATCATTGAAAATATAGGGACTGGGATATAAATTTCCTATT
TCCATTTTTAAAGACGCTTAGGAGAGAAT
>Her00064
TTAAATATTAATCTAACTATCCAAGAATAAGGTTATTGGTTTTTTAATAATATTAATACG
ATTATTGGTTTTTTATTTCAAGGTTATTTTATATGGTGTCTAACTACTAATACAATTTTT
AATTATTATATTTTTTTATCAGAAATAAAGAATGTGGATTT
>Her00065
GGGCGGGCCAGGGGGGAAACCCAGCAGCCGACTAAGAAGATCCACGACGAAATGAAGCCT
TGTGGGCCCCCTCGCCCCCCGAGAAGTTTTCTGGCCCTTTCTTTGGGGGCGCGCTCCCGG
CGGGGAGGAGAACTGGGCCATCCTTTTTAAGCAATACTACCCTCCTTCCTACAACTACGG
CTATCACGACTCGCCGTATTACAATTACTATGATCCATATTATTATGGTGGGCCCTACTA
TGGTGGTTCACCTTACTATGGTGGCTCACCTTACTATGGTGGCTCATATTACTACGGTGA
TGACGGACAAAATTACGACGGTAGCGGACAATATTACGGAAGCAGTTCACAATATTATGG
GAGTGGTTCACCGTATTACGGAAAATATTATGAAAGCGGCTCACCCTACTACGGAAGCAA
ATCTTACTATGCTGGAGTAAAATACTCCCGTCCGC
>Her00066
AAATTAGTTAAACTTTATTTACAAATTATATGGAAGACCAATCGAGTCAATACTGGAGAG
TGGAACTAACTAGTATATTTATAGATTACTATTTTTAAATCCTATGTAACAGTTTCTTCC
TTTAGATAGGCATTTGCCAATATGGATGATATAGTGTTTATTGGTGATTGGATTAAGGAT
AGAATATTAGGATCTGGGAGCTTCGGTACTGTTGTGCTCTGGCGACATAAAAGCAATGAA
GATGAGCTCGCTATCAAAACGTGTAAATGGAGCGATGAGCTCACGCCCAAACACAGAGAG
AGATGGACCAAAGAAGTAGAAATGCTACAAACCTGCAGCCATCCAAATATAGTAGGGACA
AAGAAGTTACCTCAGGAATTTGTGACAGGCCTGGCTCGTGCTAATCCCTCTAAACTACCT
ATTCTATGCATGGAGTATTGCAGTGGTGGTGACCTCAGGCAATATCTGAACAGAGCTAAT
TCATGTTTGTGGTTTAAAGGAAATACAGATTCGTAAAATACTCAGAGATATTGGTAGTGC
TATGCGATTCCTGCACAGTAATTAAAAATAACCCCATCGTGACCTCAAGCCAGAAAACAT
TGTTGTACATATTGAACCTGAAAAAAAATTACAGCCCCTGAACAAAAACTCACCACTCCG
CAATTGAAAACCTATAAGATCATTTGACCTTGGCTATGC
>Her00067
GGGGCTGTTCCGTCACGTTGTTATAGTTATTAGGAGATTTTTCCTCCGATTGGGGTTTTC
ATGCCTACCTTTAGTTTATGAGCCTACGTTGCTGAGACGAGAAGTTCAGCGTAATTTCGA
ACAAACTGCACGAAGATCCGATAGGCAGTATGAGAGGTAGGGGCCGACGAGGACGCCGAG
GTAACAATGTGGCCATTCCCGTCTACAACACCATCAACCTTGTGCAACCTGTGTGCACGG
TACCGTATAATTTTGTAATAAACGGTTCTGGTGATCAGAGTGTTGATTTACCGTCGTTTA
TGAATGGCGTTGCGTGGAAGGTTACTTCCATAAATGCCACTTTCTGTTCGTCGGGTGTTG
CTTCATGCATCATTCGATTGTATGGCGCTGTTTCTGGGTCTAATCCCCCAGTTGGTGCCA
CGGATATAACGGCGCGTAGCCGTACATTTTTAATTACGAATACGCCTACGCAGATTCGTT
TTAAAAATGGACGGCATGTTCAACACGGTCAGACGGGTAGTGGCGTTGTGATAGCCCAGT
TTGGGTTGTCGCAAGTCACGTGCCAGATTATAGGAGTGTTAAACATTTCTATCCTAGGTG
CAATTGGCCCGTAGGTTAGTCCCCCGATGAGGAACGCCCATGAGAGCGAGGCCCGGGGGG
GGCAAAATATGGAAGAGTAATACAAGTGAATATTTTTTATGGTCATTTCCTGGTTCACTT
GCCCTGTGTAGGGTCTTCCGCTAGCTATACAAAA
>Her00068
TCGGCATTACGGCCGGGGACTCACAATACTATTTATTGTAGCAGTGATAATTCCTAATAT
ATATTTCCATTTTGTTTCAACTTAAAGTTTATCAATCACCTTTGTTGGAAGGTCGCCTTC
TGCGCCAGTGAGTGTAAAGGCTTCTCTTTCAACGCATCTATCCTAGCACGCTTGTAAAAC
AAGTACATAACGTCGCAAAAAGCAAAATGAGGGCTGTGGTCGCTGTCGTCTGCCTTGCCC
TGTCCGCAGTGTCTGCAGAGGTTTGCTACAATGAAGTGTCTATGGAGTGTGGTAGAGCTA
CTAGTAGTTTAGCTTTACCCAGCTGTAACGCAGTGTACGGCAACTTTGGCCACCAAGGCA
ACGTGGCCACGGAGCTCCAAGCGTACGCCAATCTACATCTAAGAAGATCATACGAATATC
TCCTTTCTGCGGCATATTATAATAACTATCAAACAAACAGAATTGGATTCAGCAAGTTGT
TCAAGAAACTGTCAGATGACGCTTGGGCCAAGACTATTGATATCATCAAACATGTTACTT
TGAGAGGCGGCAGCATGGACTTCCGCGCCCGTAGTTCCCAGGACCAAGAAACAAAGAACT
CCACTATCGAGCTGCAGGAACTGGAGTCTCTTGCGCACGCCCCTGGACGTGGAGAAGGAG
ATCGCTGAGCGTGCATTCTTCATACACCCAGGAGGCTACCAAGGAACAACCACAAGACTC
ATGATGCTGAGATCGCACAATATTTAGAAGAAGAGTTCATAGAAGAACATGCCAAG
>Her00069
CATTTTTAAAAATAAATGGAATTGACTGAACTGAACATAAACATAATATTCATATAAAAT
CGCTTAAAGTTCTCTCTTCTATGCAACTGGTCCTCATAATGTGTGAGGTGAAATATCGTG
ACAGTTTGGATTTAGAGGTATTGACACGTCTAGCAAAAATGTAGATAAACTAACTGTAAT
GGAATATAAATCTATAGAGTGCTAAGACGACACTCAAAATTTTATGTTTATATGTGATTT
ACGTATCACTCATTTGGTGCAACAATCACGTATTTGTACTTTTAATAATTTTTCGCAATG
GAAGTTAGTAAATGATCTTTCCGCATACACTGACAAATTCAGCTTTTTTTAAATAAAATA
CAATTTATGTATCCTGCGGATAGATTTTCTCGGAGATATAAGTTCAGACTTTGATACCCT
GAAAGGATTAGGTTGATGCTATTACAAACAAAACTTATACATATATATCTATTATTAGGT
ATTTTCCAAAATATCGTTATTAGTATAAGACATCACTATCTATATAAATGGACGAAAACG
GATGCATTGACGTTACTATTTATAATTCCAAAGCGTATGTAAGTCAAGTGTAAGAAGAAC

>Her00070
GTTGTCTCGCTCGCTCCATACGTAGCCTGTACGAGACGGTGTAAAGCAGCTGCAGTTACC
CCCCTAGTTACGCCTTATTAATAAACGTGGTATACAACCCTTTAAAACCCTTTTATAAAT
ATATAGAAAAAATATCAATGAAATGCTCTAAATATAGCAAGTACAATTCTTTTTTTTTGT
AATTTTGGTTATAATTTAATTTATTCTTCGTTTATTAATAAAGCTTATAATTTTAAGTAC
ATCATATTTAATTATTTACACATTTAATTATATACATAAAAAAGTTAAAGTGCAAATGAA
ATATCACATTTTAGTTATTTTTATATAATTTTGTTTACATTAATTAATTAATTATTAATA
ATTAG
>Her00071
TAATAATAAAAAAAAGTAGAAGTAGAAGTAAAAGTAGAAGTAGACGTAGAAGTATAAAAT
TCCAATAATAAGTTACTTCTAAAAGAATGACTATCTACATTTATTTATATACTATATTTT
ATTATTCAAGATGCTGTGAATTGTAATTTATAATATTTTAATTAAAAATAAACATATTTC
AATAG
>Her00072
TAAAGGTAGTAGACGTGTCGTCCCGGCAGCCGCGTTAATAAGTAAATCCGTGTGTGACAT
CAATTTGTGAATTGTGTGTGAGAGGTCTATCAAAAATGGGGTGTGGAACGAGTTTTGTGA
AATATGTACTGTTTTTCTTCAATCTGATTGTCGCGCTTTTTGGCCTAGCTGTCATTGGCA
TAGGTGTGGCCGTGCTCCTGAACTGGGCGGTGATCAAGGATGAGCTCCAAGGTCCACCTG
ACAGTGGCACCGTGGGTGTTTATCGTGATAGGCGCTATCATGTTCATCATCGCCTTCTTC
GGATGCTGTGGAGCTATACGCGAAAGTCACTGCATGACTGTCACGTACGCGATCTTCCTC
CTCGGGATAATC
>Her00073
GATTCACGGCACAGTCAATAGTAGAGTATATGAGATGGCAATTAAGAATAACATATCAGT
AGTTTCCCAAGACTTATCATTTCACGTGTACAAATCAGATGGGACGTTAGGCAACTATAC
ACTACTGAATGAGCTCTTCGAATATTGTCTTTCAGTTGTTGATAGTCCACCAGAAAAACC
TGAGGCCTTGGGCAAATTTATTACTCGAAGTTTGATAGGCTATTTAAAAGAAAATCATCC
CAAAATACTAAAAGATGAAGACTTCCTGAACGAATTTCTTGAATTGATGAATCTGGTTAT
AAATAATTATGAGGCTTCTAACGACTGGAATGACGTTAGTGCTCAAACTAATTATGAGGA
ACTTGACGGTGATCAGCACATGAGCTGGCATAGATACGGATATAAGACATTCTTTGAACT
TTTATTGAATACATTCAACAACGGCCCAGGTTACCCAACATTAGAAATAAAATTAAATAA
AGAAGTAGTACACATAAAGTGGCCACACAACTCTACCGCAAGTGTAGAAGTGCTATGTAA
AGATGGCGAATTGTATAAAGCGGACAATGTTATTGTTACAGTATCTCTTGGAGTTTTGAA
GGAACGACACACAAAACTATTCCTGCCATTCTTTTACCACAGGAAAAAAGTTAAAATTAT
AGAGAAAAATGTCCATCGGTGTAATGAATAAAATTATATTTGAGGTTTTCGACAAAGCAA
TGGTTGCCGAACGGCAG
>Her00074
AATGAAAATATCCGCGAGCCAGTCGCATTTACAGTCTTGTCAGCTTTGTGGTCCTGCGCC
ACGACTGGCCTCAAGTGCATACATAGTTATATGTATTTATGTTTATGTTTATAAGCTCAT
CATGTATGGAAGTCATGATGCAGCTTAAGTACTCCACCTCTGACTTCATAACCAGTTTTA
TCTTTAATGATATGAAATATTAATTATTGTAAACATTAGTTGCAAACACGTTTAACTTTG
TTTTTGGTAGAAAATTTTAGATTATATTTTAAAAGTTTATACATATATATATTGTGGTCT
AGATGGGACATGTCTGAAAAAGATGGTACAATATTTAATTTTGAGTCGGTAGGGACAAAG
TGAACCTGAAAAAAACAATTAGTTAAAAAAAATTCAGCTTCACAAATAATAAATAATAAT
TCATTGTCTCGAGTAGAGATCGAACCCACAACCGTCGCACCTACCGCCCCTGCAC
>Her00075
GTGGGATACGTATCCGCCATTTTATTTGTATCGCCATTTCATTTATTTTGTGAGATGGAG
AATTACAGATTTCAAAGTGAGATAGAAACAATATAATCATATCCTCGAAATAAGTGAATT
ATCTTTATTTACTTACTATTAAATAATCAAGATTACTATATTATATATTTAAGTTATATT
TAAGACTGATGAGTGTGAAATTTATATAAAATGTTCACTACTAACGCGGTACAAGCCGGG
TCTGTCCCAACTCTTCAATACCAAGAGCACCCTCAAAAATCTCAAGGCAAAAATATAGAA
AATGCTCAACAAAAGACTCAACAAACCCAACAAACACAACAGGAGTTCCCAACATTTTGT
TATACAACAAATGTTAACATGATTGGTAAAATTGGTACTGGTGCGACTGGTAGTGCAGGA
GGTGTTACAGGTGGTGTTAATATAGCACAACTGACCACTAGTGACGATAAAACATGTTAT
ATAGCTCAACCATTCTCATACAACTATGCTTTGGTTAATCAAATGCAAATAGCACCAAAT
GGACTACAGAATACAATATCAAATATTAGTTTTAAATGTGATGTCTGTGGAC
>Her00076
GGGATCAAAGGACAAAAAACGTAACTTTTTGGAGACAGTGGAACTCCAAATCGGTCTTAA
GAACTATGACCCACAGAAGGACAAGCGTTTCAGCGGCACCGTCAAGCTAAAGTACATTCC
CAGGCCAAAAATGCAAGTATGTGTTCTTGGTGACCAACAGCATTGTGATGAAGCTAAAAA
CTTGACTGTACCATGCATGGATGCTGAGGCTCTAAAAAAACTGAACAAGAACAAGAAGCT
TGTCAAGAAACTAGCAAAGAAGTATGATGCTTTCCTTGCCTCTGAATCACTCATCAAGCA
GATCCCACGTCTGCTGGGTCCTGGTCTCAACAAGGCCGGTAAATTCCCTGGTCTCCTCTC
TCACCAGGAGTCCATGACGCAAAAGATTGATGAAGTTAAGGCTACCATCAAGTTCCAAAT
GAAGAAAGTACTCTGCCTCTCTGTGGCTGTAGGACATGTGGACATGACACCTGATGAGTT
GGCACAGAATGTTCACCTTTCAATCAACTTCTTAGTGTCTCTATTGAAGAAGCACTGGCA
AAATGTACGATCACTTCATATGAAGTCCACCATGGGACCACCCCAAAGATTGTACTAAGT
CCTCACAATAAATTTTGACTACAGATTACAAA
>Her00077
GGGGATAGCGTAATATTTTTCTTAAACGTATACAGTAGATATATATAAAAACTTCGAACT
AAGTAAAATACATTTATTGTAAAGTATATTTTAAGATGGCAAGGATTACAGAGATGATTT
TTTTGTCTTTATTGTTTCAGGCATCATCGCATGGAGCCGAGATAGCGGAGGCCCGCTCAG
TGCGGGAAGGAGACCGCGCCGTTAACCTGAAGCCGAACGTGGACTTCGGTTCTTTCGTGT
TTCCGGAGTGGTCTTCAAAAGCCAGCAATGAAAGACAAGATGGCAATCTGATAATTTCAG
ATGAGTGCGAACGTATCGGCATCTGTGATGATATTCCTAACTATCCAGAAGAACGTGTGG
CCAACTTGTTAAAAGATATATCACATAAAAATTTGACGAAATTTAACAAAGACGTGTTAG
AAGTTCCGCAAATCGCTGAAAGGATCGGCCCTGAAGATGAAAACATCGAGCTCTGTTCTT
CGGTACAAAGGCTATATGCTCCGCGAGCTGCTAAAGACGTAAACAGCGAATGGCAGGTCA
TAGTGAATGACAAACAAAACCCGCAACAAACGTTTCGTGTCGAAATTTGTCAGAATACAA
ATTCAGCGTGTTCATCCGTAGCGTTCTTCCCACCAGGCTACGAGTCGAAATGTATACAGA
AGTATATGCTGAGAACGATGATGTCCATGAACGAGAGAAACCAACCTGTTGAGAGGCCCT
TTCAAGTGCCCAGTTGTTGTTCTTGTGTAGTAAGACAAGTTTCGTGAAGTTAATATATTC
TAAAGACACTTTGTGTAAAGTGCTAAATAAATTATTATTATAATGATTCATTCGTCATAA
TCATTTAACAACATTTTTCAAATTCGGATAATCCAATGAAGATTGTGAATTTTAATCTCA
TATAAATGTATAAAATGATATTTTTTGTAAATTTTCTCCCTTAGTTATTT
>Her00078
GGGCAAGCGATAGCGCACATCAACCAATTAGCCAAAGGATCTGCTAAAGAAAAGAAAAAA
CAAAAAGAACAGCAACAGCAAGCCAGCAACAACAAGCCCAACAACAGCAACAACAAGAAA
CACGACAAAAAGATAAACAAAATGACAAGCAGAGTGAGAAGATTACACCTGAACAACAAT
TGTCTAAAAAACAAAGGAAGTTACTTGCTAAACAACAGGCGGAAGAAGAAGAAAGAAAAA
AGCAACAGCAACAACAACCAGAAACTAAAAGTAAAAAAAGAGAAAAAGGCAGAAGTAACG
ACAAAAGTAGATAATACAAAGAAAGATAAGAAAGAAATAAAGAAAGAAGAAACTAAGAAG
AAGAAGGATGAAAAGAAGGAAGTTAAGAAGGAAGAGAAGAAAGGGAAAGAGAATAAACAA
GAGAAGACCGCCACTCCGCCTGTATCAAAAACGAAAAATCAACCAACACAAAACAACAAC
AATAAGAAAGAAAAGAAGAAAGATAATCAAAATAAACCACAAGTTTATCAACATAACAGC
CGACACTACTATAGAAGTTGTTAATAAACAGAATCCGTCCACAAGTGAGCCGGAGAAGCC
AGCTTTCGTGCAGCATCATGGAACAACTTAGTAGCGGCGTTTCAGGTGGCAGATCTAAAA
CTACCCCCCGGTATTTACACTGACGCGAGTCCAACCGAGCGAGAAGAAAGAACAGCCCAC
TATCAAATCTG
>Her00079
TTTATTGATATTTTTATTTCTTCGCTGTGGCACAAAGTTACAATACCAGCGTTAAATTCC
TCCTCTCAACACGCAACGCCTCGAAAAATTCGAAAAAAAGTGGGGAACAAAGTGTCTTAA
CACTAGATTCCCTCTCCCTACCCTGCTGTAAACGGAACACAGCATGAACCTGACATTGAA
TAAAAAAATCAAAATCCATCTCAAATTTTACATACTTTTAATTCTAATCGATGGCATTTA
TAATAAATTATATGTAATTTCAACAGCTAACGAGACATTCACCGGGGCCGATGTTAAATT
AAACAAAAAGTGAATAAAACATATGCTCTATGCTAAAATCTAGCTCGCGCTTGTCATTTT
GTCGCATTTGAAATTTTAATCATTATTTTTCGGTAAAACTCTCGGCCGAGACGATAAAAG
TAGTAGCAAAAGTGAATATTTCAGCATTCGTTAAGCTTTTGGAGGCGTTATATTAAAATG
TATGGCCTTATATTATAATATACATCCCCAAAATCACGTGTTTCTGGTTTCCACTTACAA
AATATTTGACTGATGTATATTTATTTTTGGTAAAGTTAAGAATATGTTATAATGTCTTTT
ACTGCTAAAATATTTTAATCAGCTTCACACTGTATTACGCACACAGCAAAGAAGGGAGAG
GGAACCTAGTGTTAAGAAACTCTGTTCCCCACTTTTCCGCCAAAATTCTGGAGGCATATC
GTGAGTGGCGGTACTCAACGCCGCGCTTTATTAAA
>Her00080
GGGCAGCGCCTGCGCGCCGGCAAAGGAAAAATGCGCAACCGTCGTCGCGTGCAACGCAAG
GGACCCCTCATCATATACCACAAGGATAAGGGTCTATCCAAGGCTTTCCGTAACATCCCC
GGCGTAGAAATGCTGAGCGTGAATAAACTGAACCTCCTGAAGCTGGCTCCAGGTGGTCAC
GTGGGCAGGTTCATCATCTGGACACAGTCCGCTTTTAAGAGACTAGACAGCCTGTTTGGT
TCATGGAAGACACCGTCCAAGCTGAAGAAGAACTTCAACCTGCCTCAGCCCAAGATGGCC
AACACCGACCTCTCGCGCCTGCTCCGCTCCGACGAGATCAGGAAGGTGCTGCGTGCCCCC
AACAAGAGGGTAGTCCGCTCCACCAGGAAATTGAACCCGTTGACCAACTCGCGGGCGATG
TTGCGTTTGAACCCGTACGCCGCTGTGCTCAAGAGGAAAGCTGTGTTGGACCTGGAGCGC
AGGAACAACTTGAGAGTCGCGGCCGTCGCTGAAAAGAGAGGGATCAAACTCCCCGAATCT
GACCCAGCAGTGAAGGCACAGAAACTGAGAGAGAAGAGAGCCAAGTCAATCAAGTTGGCT
CTCTCTAAGAAACCCAAGAAGCCGGCAGCGAAGAAGACCGCGCCTCCGCCTAAGAAGGTG
AAAAAGGAGAAGGCGGATAAACCTGAGAAGAAAGCGGTGTCTAAAAAGTGAATTGAATAA
ACATTTTAATTGACAAAGAAAAAAAAA
>Her00081
GGGGAATCGATCAAAGATTATTATTTAGAAGTCATTATGTGTATGTGAATATATTTTAAG
CAATATAATCCTATTATAACTTATAATGGATTTTGAAAGTCCCGACGTAGAAAAAGATTT
TCCAGGATTATATGCGTCTGAGACTGGACGTAAAAGCAATGAAAGTGACTTTAGTGATGG
TGGAGAACATGAAAAGCCTAGCAAAAAAGATTTATTGGGAAGAAGAAAGGAAAAAAAGGA
GTCAAAGAAAGACAGAGGATATGCTGCATTAGAAGGGGAAAGTTCTCCTGAGGAAGATAC
AGACACTAAAAGTCCTTCGAAAACAAAGAAGACAAAATTCATTTAAATTCCCAACCAAAA
GTTAAAGAAAAGAGGGAGAAGTCAAGAGATAAAGAGAAAGTCTTAGATGATGCCGGCCAA
ACAAAAGGAATTGAGTGAAAAGGAAAAGAAAAAGGAAAAGGAAAGGGAAAAAGAAAATGT
AAAGAAAAAGAAAAAAGAGAAAAGCTACGAGAGAAAGATAAGGTAAAGGGGTAAACCACT
GTCGAAGCACGAGACTAGATTATTACTTATATTTAGCCACAAATAGTAAAATCCTTTACT
AACAAAGGCGGACTAACGGCTACTAATAAATAAAACTAAAGAACGAGGAGTTGGGTTAGA
ATTAACCGGAAAAATTTAAT
>Her00082
TACGGCCGGGAGAAGCCCTCAGTTGTAGTAAAGCCTATTGGTGGTGAGAAGAATGGAGGA
ACCCGTAAAGTACTCTTGCGTCGCAGGAAATCTTTCTACCCCACTCAGGACAAAATCCGC
AAAATCCCGCACCACAAGACGTTCAGTAAACACGCGAGAAACATTCGCCCCAGCCTCACA
ATTGGTACAGTGTGCATCCTCCTGGCGGGCAGACACGCAGGCAAGCGCGTCATCCTGGTG
GGAGTACTGCCGAGTGGATTGCTGCTCGTTACTGGGCCGTTTGCCTTCAACTCATGCCCA
CTCCGTCGTATTCCTCAACAATATGTGATCGGTACCAGCACTAAAGTGGATCTCGGAGAC
TTCAAGTTACCGGCCCACTTAGACGGTGCCTACTTCAAGAAGAACAAGAAGAGCGTCAAA
CGTAGTTGTCAAGCGTAAAGAGGGAGAAGATATCTTCGCTTCTAAAGAAAGAGAAATACG
TTCCATCAGAACAACGCAAGTCGGACCAGAAGTCAGTAGATGAGGCGGTCATCAAGGCGA
TCGGCAAGCGAGCTGACAAGAAGATCCTCCGCGGATACCTTAAGTCTGTGTTCGGTCTGC
GATCCAGCCAGTTCGCGCACCGACTTGGTATTTTAGATACATAATATAATAAATA
>Her00084
GGGGGATTGATACCTTAAACAGTATCTAATCAGTTCTTCCTCTCTATACAAAGAAGTTGT
ATTTCCGCTGAACTACGATGCTACTAATCTGGCTATTGTTGAGTGTTTTTATGATTGCTT
TCGCACAAGATTATGATATAGATCCAAGAAATATAATCAAGTTTCCACCGAACCGCCCTG
ATAACCGGCAAACAGATGCTTCTAGTAGACACGCTTCACATCACGCCTCACACGGACATA
CAACCCCGAATAAACATGACCGCAATAACCACAGACACAATAAGAATTCCAAATCAGCGT
ACCATCTTTGACAAGTGTGATGCTCTTGAAATTTACCGAAAAGCTGTAGATTTTACATTG
ATTTAAATTTCGTGTATCTAATATTTCTCCAAGTATTTCCTTAAATATATCATTCATAAT
CTCATT
>Her00085
GGGGTTGGCCTCAGATCAGGGAGGATCACCCGCCGAATTTAAGCATATTAGTAAGCGGAG
GAAAAGAAACTAACCAGGATTTCCTTAGTAGCGGCGAGCGAACAGGAAATAGCCCAGCAC
TGAATCCCGCGGTTGTAACGATCGCGGGAGATGTGGTGTTCGGGAGGTCCCGCTTTCTCG
TCGTCGCCACTCCTGTCCAAGTTCGTCTTGAACGGGGCCGTTTTCCCGTAGAGGGTGCCA
GGCCCGTAGCGACGGAGCGAGACGGCGAGAGGGACTCTCCTCAGAGTCGGGTTGCTTGAG
AGTGCAGCCCTAAGTGGGTGGTAAACTCCATCTAAGGCTAAATATTACCGCGAGACCGAT
AGCGAACAAGTACCGTGAGGGAAAGTTGAAAAGAACTTTGAAGAGAGAGTTCAAGAGTAC
GTGAAACCGTTCAGGGGTAAACCTG
>Her00086
GGGGGATTGACAAATTTTAGTCGAGTAGCGTCTACAATGAAATTTAGAAACTTTTTTATG
ATTTTGTTTCTTGCCATCATATCATCATCTATGGCGAGTGCCCTTAGAGCTGAACAAAAA
TCGGAATTAGATCCTGCAGATTTGAAAAAAGCTACTAGGGTGGTCTACAAGGCAGCGTCG
GCTGCAGCAAGAGAAATGAACAGAAACTAAGATCTTTTTATGTTACAACTATATGTATTG
ACTATATATCTTTGATATAATAAAGTTATTACCAATTATATCTATTATATTATTTAACCA
TTATTTATTTGAGACCAGTCGTGGCGCAGCGGCACGAAGTGTGACTGTAAAACCGACTGG
ATGTGGGTTCGATCCCCACTCGAGGAGATGAAATATTTACTTAAATTTATATTTCCATTT
CTTCGCTCTGGTGTCAAGGTTAAGCGCGGCGTTGAGTTCCTGCCACTCAACACGCAATGC
CTTCAGAATTGGGCAGAAAGTGGGGAACGGAGGGTCTTAACACTAGGGTTCCCTCTGACT
ACCCTGCTGTGTGCGGGATACAGCGTGAAGCTGATTTATTTTATTTTATATTATTTAACG
TGAGGCTGTTCTAAAAATTATTGGTGTTGGCCCACAGTGGGTTTAATGGTAAAGTAAATT
TACCAAAAAGCTCACTGTAGCTTTGATCTGTTAAATATTGATTGTAGAACATATAAAAAA
ATAATTGATTTATAATTTATAAAATATATCTTTCTAATGTGC
>Her00087
GGGGGAGTCTATAAATACATGAGCAAAAGCTGCAACGCCATATTTTTCTTCCGACATTTG
TGACTTCAATAAGTGCATCAGAAAATGGGTTTACTTGCGGCGTTAGCTGTGAATGTTTTG
GGCGGCGCTGTAATTTATGGCACCGGGGGGCTTGGAGCCGCGTGGGTGGCACCTATGATG
GGCTTCGGTAGTTCGGGTATTGCTGCTGGGAGCGTTGCCGCAGCTGCTCAGTCGTACTAC
GGCAATCTTGCAGCTGGAAGCATTGTCTCTCAGTTGACAGCCGTAGCTATGGCCGCACCG
ACACCTTAGGTATAACAATTATCGAAGCGTAGCTTCTGAAGCTTGGCCTTCATGTAAGAA
GAATAAAATTTCT
>Her00088
CCGGGTAAGAGGACCTTTACAGAGATCCAAATGTTCAATAACAACACATTAATTAATAAT
AGTGTTGAGGAAAATATACCTAATGAAATAACTATTGTTCCTAATGGGGAAGTAAGTGAG
GAGCCTAAAGAACCAGTTGAGAATCCAGAAATTGCAAATGTTGAACCTCCACAAGTGGAA
CAACCAGAAGCCGCACAGGAAGTTATTAATGGAAGTGCACCAATCATAACCAATCACATC
ACACCCACAATTGTACCTGAAGTGAAACCACTGGACCAAGTGGATGAAGTATTAAAACTC
CTTGAGAATAGCCTCCCTTATACACCGGAGCAGTTGACCGGACTAGCTATAAGGCATGAC
GACTTTGTGAAAGCTTTTAAAGACTACAAAACCTTGCGCTGGTAAGGAGAGGGTATTGTC
ACAGTGCCCGACGTTACATGGGACGATGTGGGATCATTGAGTCATGTTAGGAAAGACTTG
CAACTGGCTGTACTAACCCCTGTTAAATATCCTGAATCAATTAAAGAAAA
>Her00089
GGGGGATCATTCCACAGTCCACAAGTTTACTTGCTCGTGAATCAATTGATTGCGTTATAA
GTTTATTATAAAATATTGCATAACAATGCCGGCGAAAGCAGTTTGCGTTTTAAACGGAGA
TATCAGCGGGACAGTGTTCTTTGATCAGAAGGATACGAAATCCCCAGTTTTGGTATCAGG
AGAGGTCAAAGGTCTTTCAAAGGGTAAACATGGTTTCCACGTCCACGAGTTTGGTGACAA
CACAAATGGCTGCACTTCAGCTGGCCCTCACTTCAATCCCCTAAAAAAGGACCATGGAGG
TCCCGACTCCTCAGTCAGACATGTTGGTGACTTGGGGAACATTGAAGCAAGCTGTGATGG
TGGCGTTACCCAGATAAACATCCAAGACTCACAAATCTCACTATCAGGCGAGAACAGTAT
CATTGGACGTACTTTAGTAGTGCATGCTGACCCTGATGACCTTGGTATCGGTGGACACGA
GCTCAGCAAGACCACAGGTAATGCTGGAGCCAGGATCGCTTGCGGTGTCATAGGACTGGC
CAAGATTTTAAGGGGTTTTTATGGGTCCTTTTGCTGCTTTTTGAGGAGATGTAGGTGGAT
GAAGGCGAACATATAAAATTCTGAAAAATGCTTAATTTTTTAACATAAAAACATTGTTTT
TTTTTTGT
>Her00090
TCGGCCTCCAATAAATGGTTATACATTAATTTATTTTATTTATTAAAAATGGCTTTCAAA
CAATTATTTAAATAATTAATTGTTTATGAATATTTCTAGTCTGTGAACAAACGAGTTTTG
TGCAATATTTTTTTTTATTTATGACACTTGCGTTTAAGTAAATACTTAGTTATTTGTACT
TTTTTATTTTTTCAGTGTTAAATTTTTATTTATTTCATATTAAATGACATTCCTTTATTT
TTAATTTATTTAAGTGTACTTGTTAAGTGAGTTGTTGTTTTTAATTTATTCGATTGATTG
ATAGATTGATTTAAATATTTGATTGATTGATTGATTGATAATTATTTGTTACGTGTCACT
CTAGTCGACGAGTCATTTAGGAAAGGATCTAGTCTACTTGTATTACAAGATGTTTTTTTA
TAATATATAAATTTGTATAATACGTACCTAGGAGAATTTAACTTTAATGTAACTTAACTA
TAATTGATCGGCCACAAACAGACGGAATGATCGAAGTTTGTAATATTTAAAACAAAGTCG
ATGGTATAGAATGTTCTGTGGCATTTAACCTGGAAACATAATAGCAATATCCAAAGAAAT
AAAGAAACTGAACGAGATTAGCGTTTGTATGTAATTAATATTTAAATTAGGTCCAAAATA
TTGTAATTTAAATATACGAATACTTATAGTCGAAG
>Her00091
GGGAATGTCAATATGGATCTCAGAGTTGAGAGCGATTTCTAAGTAATAGTAGCTGCATTT
CAGTTTGTTGTGGTAAATTGATTTTTCACATTAGAAAGATTATATATCGGCGTAATTAAA
AAGTGACTATTAACGTAATCGTGATAGCTGGAGCCTGTGTTTTGATACAGTAGGAACAGC
ACCGGCGTCTATATAATAGTTGTACAGAGAAATATTATAGCTCATTCAGTTTTCAAAGTT
TAATAAAGAATAATGAAGATCGTTTTTATCGTTGCGATATTCGCTTTTGTGGCTGTTCAG
CTTAGCCACTCTAAACCAACTCCAGACGATGACAACAAGGATGCAGGTGGAGATCACGTT
AGCGTAGATGCAGGTCAGCCCGCAGAGGAGGTAAAATCCGCACCAAGTGAAGTAGCTTCT
GCTGCCCCCGTCGACGACGCCGTACATACTGAGGAGAAGAAAGCGTAGATGAAAGAGATA
TGAAATATATATCGATATATTGATTGTAGAATAACTATGTAACGTTTATATTTATAATAT
ATTATCTTTTAAAAATATACTTAATC
>Her00092
CAGATTTGGTTATCAAAACTAAAGTGGTATTTAAAATGACAACTTGCTACGGATTGCTAT
TTTGGACAATTTTTCTTATTTTCAATGAACTAAATTATGTTACAATGGCGCAAAAGTCCA
ATTTTGATAAAATGATGGTTAAGCCATTAAAAAGCAAAAAACCGTCACGAGATAAAAATT
CAGCTGTGGCTTTATTCCAAGTTGATAAAATAACAAATAGAACGGCATCAGCTTCTGATG
CAAGTAGTAAAGTCAGCCCGACGGTTAGACACGACGCAAGTGAAGAAGACGAGAGCAATG
AAAAAGAACTAAGCAATGTCGGAAAGTCTTATAAAGAAAAGAACAATGAGAATTTAAGCG
ATAAAAAGTTATTAGATGAAATAGCAGAGTTGATAATGAAAAGATCAAAAAAAAGAAATT
TTAGACAAAAGATAATTGGATTTGGTAAAGGATAATAATAAAGCTCATCGGCATCCGAGC
ATTGATCTTGACTTCAGTAATAATCATTTACATTTGAAAAATAACGAGTCAAAGCTATAC
GCAATGAGGTTGCCGGTGAAGACAATAGAGACACCTGATGATGGAATCCTAGGGAAACTA
CACTTTCGATTTGTCCCCATTACCAAAAACAAAAGAGATCCTATAAGGGACATGTATCGA
CCTATTCATTAATATGAAA
>Her00093
TCTTATAGACGAATAGTCTCGTCCAGAATTTTAAAGAATTCTAAATAACTTCTATTCTGG
TTTTTAGCTTGTGCAAGCACACGTACTGTCGGATACAATATTTTCAACTGCAAATTATTT
TAAAGATACAAAAATGGAGGCTCTCGGCGATGTCCTGCAACCTTATAAGGAGCCAGTAGC
CATAATCACTCGTTTAGTGACTTATGGGACAGATGTTCTCTGGGGCTTTCATTTGCTATG
ATATTTATAAACAGGGCAGCACTAAAGGGATAGGAATTATGTCTTTTTTGGGCCGGTCCT
TTATAATGGGAGTTTCTCAACCTGAAAATTCGGCTTCATGCTCCGCGACGACACAATGAT
CCAAGTCAACTTTGTGG
>Her00094
GGGGAATATACTACCATTACTAGAATCAATTGTAATTTGTATTTTAGTTGCTTAGGCGTA
TCCTGTGAATTTAAGCGCAATATTTATTTAATTCTTACGTAACTATCAATTTTCGTTATC
TTGTGAACACAATAAGTAAATATTTAACATAGAAATGGCGACACCGCCGATATACAGTCC
GGCGATACCATGCGTGCATCCTATACCAGGGGCCTGTTCCCCGGACGCATGATCAGATTT
CAGGGCAGCGTGCCACCAGGTGCCCAAAGGATCGCGATTAATCTCCAATGTGGTCCCAAT
ACTGACCCCCGGGACGACATCGCCCTCCATCTTAACTTCCGTTTCATAGAGATGTGTGTA
GTTCGTAACCATCTCACGACGATGAACTGGGGGGTCGAAGAGACCAGCGTAGGGATGCCC
CTGGTCCGGGGGGAGTCGGTTTGAGGCCCTTGTCCTTTGTGAGCATCAGTCGATTAAGGT
GGCGCTTAAACGGCGTTCCATTTCTGCGAGTTCCCCCACCGTGTGCCATTTCCGGCCGTA
TCTCCCACTTTCAC
>Her00095
TTCGATTCTCACTCGAGTAAATGAAATATTTAATATTTTCATATCTTCACTCTGGTGTCG
CGGCAAACCGCAATGTTGAGTTCCTCCACTCAACATGCAATGCTGCCAGAAATCGGAAAT
TTCGGAAAGTTGGAAAACGGAAGAAACGGAAGTGTCCTTGATGGGAACGGAGTGTCTTAA
CGCTAGTTTCCCTCTCTCTCCCTCTCGTCTACACTGCTATGCAACAGCATAAACCTAAAA
AAACAAAAGTGTCAATCACGCCGTCCGTGGCTAGTGCTCCATATTGGGGAAGCCCCCTCA
TAAAACGCACCGTCTCAAACAATACTTCCTTCTACATCTAGTTTTTGATCCAACAGCTAA
AACTATAACTTTTTAAGATGTTGGCGAGGCTTTGTGCTAATAAACCATTAACTAAAATCA
TTATCGATCATATAATTAGACAATAATATAATATTATCTATCCTTCACATCATCTATATA
TATAAATTAACTATAAATATAATTTTATAAA
>Her00096
GGGGTGCAGCATACAATCCAATATGAGAACGCAGAAGAGGGAAATCTATTACATCCTGAA
AAACCACCAGAAGAACATGAAGAAGATTTACATAATTTGAGAAAGGGGGATATAAAAGAT
TTAACAAATATTAAAGATTATGATGCAGGAGATCGTCAGCCGTGTTCTAAACCACCAAAA
AAACATGAAGAAGATTCTCATAATTTGAGAAGGGGGGATATAAAATATTTAACGAATATT
AAAGATACCAATATAGGAGATTTTCAGCCGTATAATGGAGGCTATCAAAATTATTATCGA
GAATTAAAAGATAAGGAAATATTGCGGCCATTGAGAGAACTGAGAAGTGCACCGGAAATA
AAGAACTGGGTAAAAGGAAAGAGAAAGGGACCATATCGACCACCCCAACCAACAATGAAA
CCAAGACCACCCCACACAACACACAAATCAAAGGGTGGTCGCAATGACTATATGCGTATA
AGCGCCTCATTTGAATTCCCAGAAGAGCAAATTTTATTAGAGTATACCCCAAAGCACAAG
AAAGTCGATGTGCCTATGATAATCTTTGTGCCTTCAAGGGAATAAAAAGTATACACAC
>Her00097
GGGGCACTCAAGTAAGGACGTGCGGTGTGGTAGGAACTTGTGCAAAAGATAGAATAGATT
TTATAAAAAATGGCATTCGGAGACGTAAAATCTGCACAAGGCCTCGGCGAGTTGAACAAT
TTTTTAGCTGAGAAAAGTTATGTGTCAGGTTACACACCTTCTCAAGCTGATGTTCAAGTC
TTTGAACAAGTAGGAAAAGCGCCGGCCGCCAGCTTACCACACGCCCTACGCTGGTATAAC
CACATCGCCTCCTACTCCCCCGCTGAACGTAAAGTGTGGGTTGCAGGAGTGAGTCCACTT
AAAGCCGGTGCCCAGCCTACAGCTGCTGCCCCAGCCAAGAAAGATGATGATGATGATGAA
GTTGATCTCTTCGACTCAGATGAGGAAGAGGATGAGGAAGCAGCTAAGATCCGTGAGGAG
CGTTTGCAGGCATATGCTAGCAAAAAGTCAAAGAAACCTGCCCTTATTGCGAAGTCATCC
ATATTACTTGATGTCAAGCCTTGGGATGATGAGACAGACATGAGTGAAATGGAGAAACAG
GTGCGCACTATTGAAATGGAAGGACTTCTGTGGGGAGCATCAAAACTTGTCCCAGTCGGT
TATGGAATTAACAAACTGCAGATTATGTGTGTCATTGAGGATGACAAAGTATCTGTTGAC
CTTCTTACAGAAAAAATTCAAGAATTTGAAGACTTTGTCCAATCTGTAGATATTGCTGCC
TTCAATAAAATCTAAACAATGCCATCTTAATTTATCATCTTTTTCAATAAAATAACTTTC
TTTACGA
>Her00099
TAAGCCTCTTAACCGGTCGCGCTGAACGACGACTGATTAATTTATTAAATTATATTTCTA
CGTTAAGTTCAACAAAACTCAAACAAAATGCGTGAGTGCATCTCCGTACACGTTGGCCAA
GCTGGTGTCCAGATCGGTAACGCCTGCTGGGAACTCTACTGCCTGGAACATGGCATCCAA
CCTGATGGCCAGATGCCCACAGACAAGACCATCGGCGGTGGAGACGACTCCTTCAACACC
TTCTTCAGTGAGACCGGCGCCGGCAAACATGTACCCCGTGCAGTGTTCGTCGACTTGGAG
CCTACAGTAGTTGATGAGGTTCGTACCGGCACATACAGACAGTTGTTTCATCCAGAACAA
CTTATCACTGGTAAGGAAGATGCGGCCAACAACTATGCCCGCGGTCACTACACCATTGGC
AAGGAGATTGTTGACCTAGTCCTCGACCGCATCCGCAAGCTCGCCGACCAGTGCACAGGC
CTCCAGGGCTTCCTCATCTTCCACTCCTTTGGTGGTGGTACCGGATCAGGGTTCACCTTC
CCTGTTGATTGGAGCGTCTCTCAGTTGACTACGGCAAGAAGTCCAAACTCGAGTTCGCCA
TTCTTACCCCGCCCCACAGGGTCTCCACTGCTGTGGTTGAGCCCCTACAAACTCCATC
>Her00100
ACCAGCAGAGCGACCTGTACAAAAAAAACCTAAAGACAATCTTAAGCCTGAGGGTACTTT
TGAAACACCCGAGAAAGATAAATGGCAGCCAGCTGAAAGGCCAAAACCTAAAAAGCCTCA
TGACAATTTACGGCCTGAAGGGCAATTCGAACAAAGGAGACCGGACGAGTGGCAACCAGC
AGAACGGCCCATTCAACATAAGCCAAAAGATAACCTTAAGCCTGAAGGCGATTTCGAAAA
ACCTAAAACCGAAGAATGGCGACCTGCTGAGAGGGAAAGTCCCAAAAAACCAAAAGATAA
CCTCAAACCTGAAGGTGATTTTGAAACACCTAAACAAGAAGAATGGCGCCCTGCAGAAAG
GCCCAGACCTAAAAAACCAGAGGATAATTTACGTCCGGAAGGGGAGTTTGAAAAACGACA
ACCTGATCACTGGCGTCCTGGCGACCGTGAACCAGTACGTCGACCACATGACAACTTGTG
ACCAGAAGGCGAATTTACAACCCCAGAGAAGGAACAATGGCGCCCTGCTGAACGTCCTGA
ACAAAAGAAACCGCAAGAATACCTTAGACCGGAAGGTGACTTTGGACAACCTAAAATCAC
AAGAATGGCGGCCTGCTGAACGACCAAAGCCT
>Her00101
GGGGGGAATCAACACACGTTCATTTGTCGCGCCTTCACGCGTCGTGTGTGCACTCTGGTA
ATGGGGCATAGGCACAGAGCGACGCTCCGGCATTCTACACGCAATACCTCAAGAATTTGG
CGGAAAGTAGGGGACGAAAGTGTCTTAATGGAAAACGGAGAGTCATAACACTAAGTTCCC
AAGTTCCCGCTAGCTACAATGCTGCTTTTTTAATTTTATTTACAGGATGTAACTCGATCG
GCGAATCAATGGTGGCTTATGGGTAGAGGACCTTAGTACCTATCCATTTCATTCTCATGT
TTATCAGTGATTTTCAGTGGTTAAGAAGATATTAGAGAATATGTGATATTTTGAAGGAAA
AAATTGGCTTCTGGGAAATCAGCAAATATAGCCCGGCTGTTGGCTATGCACAGCTCATTT
TTTTCCTCAATATAGCTCAATAATAATACTTTTGTATCATATAATAATTTAAAACTAACT
TGTAAATCTTGAAAAAAAAAACATTAAAATAAAAATAGTTATTAAGACAAAGTTTTAACA
AAAACTTTTAAGCGCTTTTAATATCTACTGAACCACAGAAAAACGCTAAACATATATGTA
AATGAAATGCATACGTACTAAGATCGTCGTACTAAAAGACCACCGTTAGAAAATATATTC
TCTACATGATTCAAAACTTAAAACCCTACATTCAATATAACTATTTTGGTAACACTTAAA
AAGCGTTATATTAAAATCACATTTCAACTTG
>Her00102
AACTTGAAAGAAACAGAAAGTTTGTTCAAAATTGCGAAAAGCAGTAATCTTTTCTTTATG
GAAGCTCTGTGGTCCCGTTTTGCACCGTCTTACATAGCTTTGGAAAAAGAGATTCAGTCG
GGTAAACTAGGTGAAATACAATATGTTGAAGTCAACTTTGGTGTTCCGATTATAAACGTT
GATAGATTATGCAAAAAGGAATTAGGCGGCAGTGCGATATTGGATATAGGAATTTACGCT
CTACACTTTGCACAATATGTTTTCAAGGAGGAACCGATTAAAATAACTGCTGTTGGTGAA
TTAAACGACGACGGAGTGGATGTAGTCGAAACCGTTGTTCTAGAATATTCTCGTAATAGA
AGAGCTGTACTTAATGTTAATTCGAGAATAAAACTATGGAACCGCGCCACTGTTTATGGA
CAGGCTGGAAGAATAACAGTAGACGAACCTTTTAACTTTTCTGATACTTTAATACACGCC
GATGGGAAAGTAGAGAAGTTCCCTTTGCATTAATCACATTTAAGCTACAATTTCCAAAAC
AGCGCTGGACTGGTTTACCAGGCTCTTGAAGGTGCACGTTGTATTAGGGGAGGGATTAAA
AGAGTCACCACGTAATGCCTC
>Her00104
ATTACGGCCGGGGGTAGTTGGTACGAAGAATTCAAATAAACTATGAAGTTCCTCGTCGTC
TGTAGCCTTTTTTTGGCAATTGCCTGCGCCGTATTTGGGGCTCAGCAGTATCCAGGATAC
TCTCCGCCCGTAGGGTACAACTTGGGCAACCTCCAATTGCAATACTACCCTCCTTCCTAC
AACTACGGCTATCACGACTCGCCGTATTACAATTACTATGATCCATATTATTATGGTGGG
CCCTACTATGGTGGTTCACCTTACTATGGTGGTTCACCTTACTATGGTGGCTCATATTAC
TACGGTGATGACGGACAAAATTACGACGTAAGCGGACAATATTACGGAAGCAGTTCACAA
TATTATGGGAGTGGTTCACCGTATTACGGAAAATATTATGAAAGCAGCTCACCATACTAC
GGAAGCAAATCTTACTATGCTGGAGTAAAATACTCCCGTCCGCAGTACGCATACGGCAAC
AAGTACGGGTCTGGAGGATACTACTACGGATATGACGCTACCTACCCAAACAACAAAAGA
GACTGACGAGGCAATGATGTTAATCTTTATTTGAAACCGACAACCAAAACTGAACTGGCT
TCTGGACACTGGATTTGAATGCAAAATAAAAATTCAAAACTAAACATAATTATTGGATCC
AAAAAAAAAAA
>Her00105
GGGGCTTTCTCAAGTTTGATATTGAACATGGCGGTTGGTAAAAATAAAGGCCTTTCGAAG
GGCGGCAAGAAGGGAGTCAAGAAGAAGATTGTAGATCCCTTCACAAGGAAGGACTGGTAC
GATGTTAAGGCTCCGTCTATGTTCACTAAGAGGCAGGTGGGAACCACCCTTGTCAACCGT
ACTCAGGGAACCAAAATTGCCTCAGAAGGTCTGAAAGGCCGTGTGTTTGAGGTCTCTTTG
GCTGATCTCCAAGCTGATACTGATGCTGAGAGGTCTTTCCGCAAGTTCCGTTTGATCGCT
GAAGATGTTCAGGGCCGCAATGTGCTCTGCAACTTCCATGGAATGGACCTCACAACTGAT
AAACTCAGATGGATGGTCAAGAAATGGCAGACGCTGGTCGAAGCCAACATTGATGTCAAG
ACCACAGACGGTTACCTCCTGAGAGTTTTCTGCATCGGTTTCACCAACAAAGACTCATTG
AGTCAACGCAAGACATGCTACGCTCAACACACTCAGGTGCGCGCGATCAGAAAGAAAATG
TGCGAGATAATCACCCGTGATGTGGCCAACTCTGAACTGAGAGAGGTCGTCAACAAGCTG
ATACCAGACTCAATTGCCAAGGATATCGAGAAGGCCTGCCACAGCATCTACCCATTGAGA
GATGTGTGCATTAGAAAGGTTAAGGTACTGAAAAGACCCAAGTTCGAGATATCCAAGTTG
ATGGAGCTTCATGGTGAAGGCGGCGGCGGCAAGCGTGGTGAGGTGGGAGACAAGTCTGAG
CGTCCCGAGGGTTACGAGCCGCCCGTGCAGGAGAGCGTTTGAATATATTATTGAATACC
>Her00106
GGGGAAACCATATCATTGAAAAGTGACCATTCAGAGGACAAGGTAAAGATGAAACTAAAA
AACTTATCCATACTCCTACTATGTGTGGTCGTAGACGCACAAAGACCCTTTTACGCAGGA
AAACGGCCAATAGGGTACCCTGCTGTGTCATCTCCTGCAACTGCTAATGAGTATCATGGA
CAACGGTTACCGATCGAAGCGAATGGTGATATAAACCTTATAAAAAGAATAGAAGCACTT
CCTGTCGATCAGCAACCATTTTGGTATCTTAATTGGAGGCAATATGAAGATTTACGGAAT
AATCCACAAACGTACAGTTTAAGACCAAGTATTTTCAGTCAAAATTAGAGTTATTTTTTT
TTGGGATATCTGATATTAAGTAATTGATTTGTTTAATTCAACTAGTAAGACGGAAAAAAT
ACTGTTTTAAACTTTTTGTTGTTTGTATTTTACAATGTTATTTAAATTGATATCTCAAGA
ATACTGAATTCAATTATTTAATTCAAGGCAATGAAAAATGATTAAAGAAACATTAAAACA
ATAAGTTAAAAATAAACAAATTGTAATTATAAATGTATAAGCGTGCTCAACATGTATTTT
ATTTTCTATCTAAAGATAACTAAGTTATCTAAATATTTAAGTAATAAGTATTTTGCGGAG
AAAGAATAGGCCGGTAGTAGCGCAGGGGCACAAGAGTGTGACTGTGAACGTGACAGATTG
ATTCCCACTCGAGAAAATGAACTATTTAATATTTCCATTTCTTCGTTCTGCGGTCAAGGC
AAAGCACGGCATTGGGTTCCGCCACACAACACATAATGCCTCCA
>Her00107
GGGGCAGACACGCACAGATCGTCAGTGACACTACAACCCTAGTTTATTATTGTAACAGGA
ATCTCGACGTTCCATATTTGGACCAACTACTGGCAACTCTGAGTATTTTAAATCTGAATA
TTTTAACTCAAGCTCAAACTAACTTTAGTAGTGCCGTGTTTTAACCGTGATTTGTTCGAC
GTCTATCGCTACTCGGTTAAAATTTAACTGGTTTTTGTGACAAAAAGTTTATTAAAATGG
CTCCAGTCAAAAGAGTGCTTGTTATATACACCGGTGGTACCTTTGGAATGTTGAAAAATG
AGAAAGGAGTATTGGTACCCCAAAAAAACATAGAGCACCGAATCATCAGAAAGCTGCCAC
AACTACACGACAATGAATACTATGAAAAACATTTAGCAAACAGTGATAAGAGCGACTACC
TCGTCCTACCCGATGGTAAAGACACAGAAACAAAAATATTATACAAAATTCACGAATATG
AAGAACTAAAGGATTCTTCAGACTTCACTATCGATGATTGGATCACACAAGCGCGAGACA
TTAAGCGTTTCTACCATGACTACGATGGGTTTGTCGTCCTCCACGGTACAGATACGACTG
CGTACGGCGCTTCCATATTGTCCTTCATGTTAGAATCTGTTGGAAAAACTGTGGTGCTGA
CCGGCGCACAGATACCCATTTTCCAACCGCGCAGCGACGGTAACAACAACATACTGTGCT
CTATCTTGATAGCCGCCACATTACACATTCCTGAAGTGACAGTATTCTTTGGAGCAAAAT
TGTTCAGAGGCACAAGGGTGAAGAAGGTATCAAATACAAAAATATACGCCTTTGACACAC
CAAACTTCCCCCAC
>Her00108
GGGATAAATATTTCTTAATATAAATCAGAATAAAAAAAATCAGCTTTACGCTGTATCCCG
CACACAGCAGGGTAGGCAGAGGGAACCTAATGTTAAAACACTCCGTTGTCCACTTTCTGC
CGAATTTGGAGGCATTGCGTGTTGAGTGGCGGAATTCAACGCCGCGCTTTGCCTCGACAC
TATAGCGAAGAAATGGAAATATAAATTTAAATAAATATTTCATCCCCTCGAGTGGGGATC
GAACCCACAACTAGTCGGTTTTACAGACACACTTTGTGCCTCTGCGCCACGACTGGCCTC
AAATAATACCTAATAAGTAATAATATAATATTTACAGCACTAAATTAATGCAACTTCTTA
GATAACCTACTCTTAGCTATAGGTATCAAAATAACCAAGACACGTAAAAATTATATTTGT
TATTATTTTTAAAGGTTATTAAAATCACACAATCCTTTATTTTGGGAAGTCTCACTTTCG
TACAATAAAAAAAACACATAAATGCAACGTAAAAATTACAATGGCACTCAATAAAAAAAT
CAAGACCCAATTTTTTTGAATTGCTACCTGATTACCTTGTATCGACGGCACCAGCTTTTT
ACATATAATTTTATTATCCTAGTTAAAAACTATGTTTTTGTATGAAAGTGAAAGTTAAAA
TATCGCAGTTCTATTGTTTAAACGTAAACCTACCTACATACTGGTAGCAAAATGAGAGTT
TAACTAAAATTAAATAAAATAAAATTAGCTTCACGCTGTATCCCGCACACAGCAGGGTAG
GCAGAGGGAACCCAGTGTTAAGACACTCCGTTCCCCACTTTCTGCCGAGCTTTGGTAGGT
ATTGCGTGTTGAGTGGCAGAACTCAACGCCGCGCTTTTGCCTCG
>Her00109
GGGGAGTGAACACTGTTTTTGCGTTGTGCGTAGCACGTGCCGAGATACTTTTTCTATTTT
TTAAATAATCTCAAACTTACTCAAACAATGGCAGACGCAGCAGTCGAAAAGAAAGACGCC
GTAGCCGAGGAGGTCAGCTCAACCGAGGCGGCGAAGGAATCTCCAGTAAAGAAATCTCCC
GCCAAAAAGGTAGCGGAACCCGAAAGTAACGGTAAAGAGGAAAATGGCAGCGGCGACGCA
CCTGAAGAAACTCCCGCCGAAAACGGTGACGAAGAGAGCAATGACGCCGTCGAAGCCGTC
GAAAATGGAGAAGCGACAGAAGATAAAGAATCTGGTGGAGTCAAGAGGAAATCTGTAGCA
ACAGACAACGGTGATGACGCAGCCGAAAAGACCACACCTGAAAAGAAGGCGAAAGTAGCG
GACGAGGCTCCCGCGGCCGAAGAAGAGGCGGCCTAACCTGATAGCAAGCATGCTTGGTTT
ACTGCAATGCATTCGTTCATTAGGGCTCAACTCCACCAAGACATATCCTCTATACAGACG
CCAAAACTATAGTTTTTATACATTGTTACGTATTTCTCTTGTACACGTACGAGTTGGGCC
CTTTTGTGACCACTTATTTTAG
>Her00110
AAGGTCCTCCTACCGCTACTGGGCCTCTTCGCCCTCGCTGCTGCCACTCCCGCTGTCTCT
CAAAGCAAGGTGGACTGCTACTACAACAGCAAGAGTTATGACAGGGAATCTCAAGCACGC
ATGCTGCCCATGGACCTGGATCCAGCTCTGTCATTCTGCACCCACTTAGTCTACGGATAT
GCCGGGATCCAGTCGGACACCTACAAAATGGTGTCCTTGAACCCCAACTTGGACGTGGAC
CGATCACACGCTAACTACTGAGACCTTACCAACTTCAAGACCAAATACCCTGGTC
>Her00111
GGGGATTCTAGAGCACTTCGAGTGATTGCTTTGTAGTAATTTACATTTTATTTCAACTTT
TATTTAATTTTATTTAAAAAACACAATAATGATATACCAATTTGGTGTTCTACTCCTCGT
TGGGTTCTACACATCATCGACTTCGGCGTTGCCGCCATGCGTGTGCACGCGCGAGATGAA
GCCTGTGTGCGGCTCAGACGGCCAGACCTACAGCAACGAGTGCATGTTGCGGTGTCAGCA
GGAAACCGACCCTGGACTAACCATAGTCAGCAAAGGACACTGCGAAGACATCGTTTCACC
TATGTGCATCTGTACTTTGGAATACAATCCCGTTTGCGGAACTAATGGTGTCACCTATCC
CAATAAATGTGCATTAGATTGTGTGAAGAACGTGGGATTGCGGCACAAAGGGGATTGCAG
GCAGAAGCGAGAGTTGCCGAACTGTGCGTGCACTCGTATAGCTAAGCCTGTGTGTGGCAC
AGACGGCAATACCTACGGCAACCCATGCATGCTGAACTGCGCTCGGGAAACCAATGAAGA
TCTACATATATACTACGAAGGACGGTGTGCCCATGAAGTGAAACCGAAACGTCAGCTTCC
AAGATGCGCCTGCGCTAGAATAAAGTCCCCAGTGTGCGCCTCAAACGGCGTCACCTATAG
TAACGAATGTATGATGGCGTGCGCCGGAGAGGACCTGACTATTGTCAAACATGGATCGTG
CGATTCGTAATTTTTCATTGATTTGCCATAACTTATTTGAATTTATGTAATTTATATCGT
TTCCGTCTATTTTTTATATTTATGTCAAAATAAAAATGTGTTACAAATAGAATATGTCGA
GTTTTAATTGGAAGATTTCTAT
>Her00113
GGGGCTTTTTGTTTCTGCCATTTTTGCCGAAAGGTTGGTGTTCTTTTTCGGTCACGTATC
CGTTCGTGGCCGTTAGATCACTTTATTAAAGTTCATACAAGATGGTGCAGAAGAAGCCTA
AGAAGAAGGTAGGAAAGAAGGTAGCGGCCGCTCCTTTGGTCGTGAAGAAAGTTGAACCTA
AGAAGGTTGTAAACCCTCTCTTCGAGAAGAGGACAAAGAACTTTGCTATTGGTCAGGATA
TCCAGCCAACTCGTGACTTATCCCGTTTCGTGAGATGGCCCAAGTACATTCGTATTCAGC
GTCAAAAGGCAGTGCTCCAACGCCGCTTGAAGGTGCCACCACCAATCAACCAGTTCACCC
AGACTTTAGATAAGACTACAGCCAAGGGTCTTTTCAAGATCCTGGAGAAGTACAGACCAG
AGACTGAGGCAGTCAGGAAGGAACGCCTCAGGAAAGCTGCTGAAGCTAAGGTTGCAAAGA
AAGAGGAGCCCCCAGCGAAGAGGCCGAATACTATTAGATCAGGTACCAACACTGTGACCA
AGCTGGTGGAGAAGAAGAAGGCACAGCTGGTCGTCATCGCTCATGATGTTGATCCTATTG
AGCTGGTACTGTTCCTGCCAGCCCTTTGCCGTAAGATGGGTGTGCCCTACTGCATCGTCA
AGGGCAAGTCCCGCCTCGGTGCCCTCGTACACAGGAAGACTTGCACGTGCTTAGCGCTCA
CACATGTTGAGTCCGGTGACAGAGCCGCCTTCTCCAAGGTGGTAGAGGCCATCCGTACCA
ACTTCAACGAGCGCTACGAGGAGCTCCGAAGACACTGGGGCGGTGGTGTGCTGGGCAACA
AGTCCAACGCGCGCATTTCCAAGCTAGAGAAGGCCAAGGCACGCGAGTTGGCGCAGAAAC
AGGGCTAGCCCAATAAATAATTATCTGC
>Her00114
TATTTTAAGATGGCAAGGATTACAGAGATGATTTTTTTGTCTTTATTGTTTCAGGCATCA
TCGCGTGGAGCCGAGATAGCGGAGGCCCGCTCAGTGCGGGAAGGAGACCGCGCCGTTAAC
CTGAAGCCGAACGGTTCGTACAAAATCTTGAATAGATTTGTGAACCCTTTTGTTAATAAA
AGAGTGGACTTCGGTTCTTTCGTGTTTCCGGAGTGGTCTTCAAAAGCCAGCAATGAAAGA
CAAGATGGCAATCTGATAATTTCAGATGAGTGCGAACGTATCGGCATCTGTGATGATATT
CCTAACTATCCAGAAGAACGTGTGGCCAACTTGTTAAAAGATATATCACATAAAAATTTG
ACGAAATTTAACAAAGACGTGTTAGAAGTTCCGCAAATCGCTGAAAGGATCGGCCCTGAA
GATGAAAACATCGAGCTCTGTTCTTCGGTACAAAGGCTATATGCTCCGCGAGCTGCTAAA
GACGTAAACAGCGAATGGCAGGTCATAGTGAATGACAAACAAAACCCGCAACAAACGTTT
CGTGTCGAAATTTGTCAGAATACAAATTCAGCGTGTTCATCCGTAGCGTTCTTCCCACCA
GGCTACGAGTCGAAATGTATACAGAAGTATATGCTGAGAACGATGATGTCCATGAACGAG
AGAAACCAACCTGTTGAGAGGTCCTTTCAA
>Her00115
ATTGTAGTCACTAGTCCCGTGTACTAGGAAATCAACGTTTAATAATGAAAATATTCAGTT
GCATTGTTCTACTCGTCGCGATCGCTGTGGCCAGCGGTGATAAGCCACACTACGATATCA
AAGACGCCCCGGCATTATTCGAGCAATTTGTAAAAGAATACAACAAGCTACTACAAGAGT
AAGGCTGACATGATTGAGCATTACACAGCTTTCGTGAAGTCCTTACATCATATTAATAAA
TCCAATGCTGAAAGTGGCAGTACTACTTACGATATAAGCCAGTTTTCCGATTTAACACCT
CTCGAGATGCAACATTTCAAGGGCTTTGGAAGTGCGTTTATTTGTGATATTATATAAGTA
TATTGAAAATCACTGTATTAAATTTTTATTTACTAATGTAGCCTTCATGACTAAAAACGA
AGTTCCGAAGAACGAAGAATCGTCTATTTGAGATTTT
>Her00116
GGGGATCTGTAACATTTGCTCGGTTTCGGTGTGCGTATTATTGTGCGTTTAGATATATTT
ATTTATTTATGATCAATTTGGACCCTAATTTGATCACATTTATGAATATTATTACTCCAA
TATAAAGTGTTGTTGTGTGACCTTAATATGTACCCGTAAATATTGTCATATTTATTATTA
TGCGCGCCGTTTCTTGTTAGATTGATTCCAAAATGGCGTCACTACAGGAGTGTGTTTATA
GATAGACGCGATAGCATGTGTGTTCAAAAAAAATCTAAAAATAGAGAGCTTGCATAAAGC
TAGTTGCATAAATCTTAAAGAAAATGTCCTAATACAGTAATAACAAACTATACGGACCTG
AATGGAACCGTCAACAAAAACTGATAGTTCTGTCGTTTGTTATTGTAAACAAGGATGGGT
CCTTGTCAGTAGACCAAAAAGTTACTTGGTACACTAATGGGAAGCGATGGAATCCTCAAG
CCGCAGGAATAAGTGTAGTACGAGTTGGGCATGAAGGACGCCCCTGGATGATGCC
>Her00117
GGGGCCTTTAACACTGTGCGTCAAGCGCGGTGCGGTGTGTTCAACAGTTACCATCGGATA
TTAGACATTAAAAATGTTCTCATCCTTGCTGGAGACGGCGCGGAACTCGCCCTTCCGCAG
CCCTTTGACTACCGCGAGCTGCGAACCGGCCCTTGTTGATTCACAGGGCATGGCCGCGTC
CGCTCCAGTCCAGGGCGACTCTTGCGAGTTCGGTTCACCCAAATACTTCGCGCTTTGCGG
ACTTGGAGGAATTCTTTCTTGCGGTATAACACACACAGCAGTGGTGCCCTTGGACTTAGT
AAAATGCCGTCTGCAGGTGGACCCCGACAAGTACAAGAATGTGGTCAACGGGTTCAAGGT
GTCCGTACGGGAGGAGGGCATGCGGGGCCTCGCCAAGGGCTGGGCTCCCACCTTCATTGG
ATACTCTCTACAGGGACTCTGCAAATTTGGCTTGTATGAAGTGTTCAAAGTAGGTTACTC
TGGCCTCTTAGATGAAGAGATGGCTTACAGCTATCGTACGTTTGTGTACTTAGCTGCGTC
TGCCTCAGCTGAATTCTTTGCTGATATTGCCCTTTCTCCATTGGAAGCTGCTAAGGTCAG
AATCCAAACTATGCCTGGTTTTGCGAACACCCTAAGGGAGGCGTGGCCCAAGATGGTACA
AAATGAAGGTTATGGCACATTCTACAAGGGCTTAGTGCCACTGTGGGGTAGACAGATACC
ATACACCATGATGAAGTTTGCCTGTTTCCAGAAGACCGTGGAATTATTGTATAAAGTATG
TAGTACCCAAGCCCCCTGAACAGTGCTCC
>Her00118
AAATTTAAGGAGGATTTGTGTAGATTTGCCTTAAAATATTATTCACATACGTATTTTCTC
ACTGATAACGAAATAATAAATTTAAAAGCAAAATGAGTGCATTGGCAAGGAAATTAATTG
ATCAGCTGAAAAGCAAAGAATTTAGAGATTATTTAATGAGCACTCATTTCTGGGGTCCTG
TAGCAAATTGGGGAATACCATTGGCTGCCATTGCTGACACCAAGAAGGATCCTAGTTTTA
TTAGTGGCAAAATGACTATTGCCTTGTCGCTATATTCTCTCATGTTCATGAGATTCGCCT
GGAGGGTCAAACCAAGGAACATGCTGCTATTCGCATGCCATTTCACCAACGAATGTGCAC
AAATAACACAGGGTGTTCGATTCGTCAACTATTATTATATACAGGGTGAGGAAAAGAAAG
AAGTTAAGCCTTAAGTTAAATAGATATTAAAGGGTAGTATAATATTTAATAGGTACAGTC
AAAATGACCACAACGCTACAATTCCGTGTTTATTATCTAATTAGTATGACACTATATCTA
AGCACTTTTACATTATATTGTTTGTGCAATATGACCTTTTACTATTTTGAATCTGTGCAA
TATTGTGACATAAAAAATCTTAAATGGTCTAATACATACTTAGTATAGATTGTGCAATAA
TATTGAACGATGTCTTTATGATATCCAAA
>Her00119
GGGGGTAGTTGGCACGAAGAATTCGAATAAACAATGAAGTTCCTCGTCGTCTCTTGCCTT
TTCTTGGCAATTGCCTCCATTGCGTTTACGAAACATCATGCTCAGCGGTCTCCAGGAAAC
TATTGGCTCGTAGGGATCGACTTTGGCAGCATTAATTTCAGATACTACGCTCCCTACAAC
TACAACCCATTGCCGTACAATTACGACAACTACAGTGATAACGGACAATATTACGGAAGT
AGCGGACTCTATTACGCAAGTGGTTCACCATATTACGGAGGTAGCGGACAATATTACTTA
AGCGTTTCACCATATTACGGAAGTAGCGGACAATATTACGGAAGTGGTTCACCATATTAC
GGAAGTAGCGGACAATATTACGGAAGTGGTTCACCATATTACGGAAGTAGCGGACAATAT
TACGGAAAATATTACGGAAGTGGTTCACCATATTACGGAAAATATTACGGAGGCAGTTCA
CCATACTCCGAAAGTAAAGCTTACTATGGTGGAGAAAATAGAGGCAAACGAGACCGTGAT
GATGACCAATAGACATCTTTATACGAAACCGACGACCTAAACTGACCTGGCTTCTGTACA
CTGGATTAGAGTGCAAAGAAATTCAAATTGAAATTCAGTAATAAATATAATTCATTATTG
C
>Her00120
AAATTGTCAAAGACGAAAATGTATCACACATATGATACGATAAACGGCTCTTAATTCTTG
TTTTATAGGTTAAAATAGTTCCTAGGTAGACTTCTTCAAAATGTTAATTAATAGTGCATA
TGTGTGCTTCATATATTTCTTATCCACGACATTTTTAACACTTGCCAGTCGAGATTTTTA
TCAAATTCTCGGCGTGTCGCGTTCAGCCAATACGAATGAAATCAAAAAAGCTTATAGAAA
ACTGGCAAAAGCCCTTCATCCAGATAAAAATCAAGACGACCCTGATGCTTCTCAAAAATT
TCAAGATCTAGGAGCAGCATACGAGGCTTTGTCTGACCCCGAAAAAAGAGAAATGTATGA
TAGATGTGGGGAGGAGTGCCTCAAAAAAGATGGGATGATGAATAACATTGATCCCTTTGC
AAGTTTCTTTGGAGATTTTGGTTTTCATTTCGGTGGTGAACAACAACATTCATGAAACGC
CGAAAGGTGCCGATGTTATTATGGAACTTAGTGTTTCTTTAGAA
>Her00121
GGGGAGTATTACACGCGCTCTTGCATTTTGTACTCGCGATGACGAATAAAAAATATTAGA
ATTATAAAAAGATATTAGATAAATTTAATATTTCATCTTCTTCATCCTTATTAAACTTCT
TCATCACTACATCTTCTTTTACTGTTAGTGTAAAAGTTCATAGTAATATTAAAGTTAATT
GTGAAAGTTTATCATCAAATATACAACAGATAAAATCAAAATGTATAAGCTAATACTTGC
TGTGACTGTAGCCGCTTTTGTTGGTGCTGATGCTCACCATGGACACAATCATGAGCCCGT
AGCCCCAGTGGGACCAGCCCCACTTCGCGCGATCGTTCGTCTTGCAAGTCCAGATGGCCA
TGATGTCCACGGTAATATTACTTTTACCCAGCTTGACGGCCTAGTACGAGTGGAAGGTCA
TATTTACGGTATGGCTCCAGGAGAGTACGGCTTCCATGTTCACGAGAAGGGAGATATCAC
TGGAGGGTGTTTGTCGACTGGACCACATTTCAACCCTGAAAAGAAAGACCATGGCCATCC
TTCAGATGAAAACCGCCACGTCGGAGACCTTGGAAACATTGAATTTAACTCAGAACAGCA
AAGTCACATAGACTTCACCGACAAAGTGATTTCTCTAGTTGGTTCCCATAACATTCTGGG
CAGGGCTGTAGTCCTACATGCCATGGCTGATGACTTCGGCAGAACAAACCACCCAGACTC
GAAGAAAACCGGAAATGCAGGAGGACGTGTCGCTTGTGGAGTTATTGGCATATTGTAATA
ATTTATTTTATATCTGGTTATATTTTACATCTAAGAAAGTTTCTTT
>Her00122
GGGGACAGTGTCGTGGGCAGTCATGTTAGTGAGACTTATGTTGGTCGTGCTCCTCTGTGG
AAGCCTCGCGTCGGAAGTAGAAGATGAGCCACTGTACTCAGGCCTCCTGACGCCAGACTG
CGTGAAACATTACGTCAGGATAGTGCTGACACGCGACAGCCCGCCGCGGCAGTATCGGTT
TTATCACGAACACCTCGCGGGCCTTACAGACCTAGATCGGGGTAGTGTAGAAGATGAAGT
TCGTTGGAGGATAGTTGGTGGCAAGAAGATAACGATCTACGACGCGCCTTATCAGGTATT
ATTCGGTAAATACTGCGGCGGCGTCCTCATCGCGCCCGAGTGGGTCCTGACTGCGGCACA
TTGTAACGTCAAGGAGAATTACGTGTACGCCGGTTCCACGTTCCGGAACGATGCGTTACG
ATATAGGATATGTGCACATTTTTTACACCCTCTCTGGAATAAGACCAAACAGCACACTCA
CGACTACGATTACCAGCTAGCTCTCTTAGAAAAACCGGTACCGATCACCTCTGCAAGTAG
ACCGATAGCTATCGCACAACCGAACGATATACAACCAGGAATGTTTGTTTCTGTTACCGG
ATGGGGATATTTAAAATATAAGGCAAATCGCATGCAGAATGTCCTTCACCGTATTTATAT
TCCATTGATAAGTGAAGCAGAATGCAGGAACTTGCCGAATGGTAAATATTCCCAAATAAC
AGAAAGAATGTTCTGCGCAGGATTCTCTAACGGGACAAAAGATTCTTGTCAGGGAGACTC
AGGCAGTCCAGTTGTGTCTCAGGGCAAGCTCCTAGGCCTCGTCTCGTACGGTATCGGATG
TGCAGAACCAGATCACCCCGGCGTATACACAAACGTACCGCAGGCGCGTAGTTGGATAAG
ATCTATAACTGGCTTACTTTGTAATTTACCGA
>Her00124
GGGGATTGACAAATTTTAGTCGAGTAGCGTCTACAATGAAATTTAGAAACTTTTTTATGA
TTTTGTTTCTTGCCATCATATCATCATCTATGGCGAGTGCCCTTAGAGCTGAACAAAAAT
CGGAATTAGATCCTGCAGATTTGAAAAAAGTTGCTAAAGTGGTCTACAAGGCAGCAAAGC
AAAAGAACAGAAACTAAGATTTTTTTTATGTTACAATTATATATAATGACTATATATCCT
TGATATAATAAAGTTATTATGAATCAT
>Her00125
GGGGGTTGGACTTCGCTCTGACAGATTTGATACTATTTTGTTTTAAATAAATTTTTATTA
GTTTTATAAGCATATTATACAACTTTTTAATTATAAGTAAAATGGCTCGTGTTTTAGTTG
GCGTTAAGAGAGTAATCGACTATGCAGTTAAGATTCGTGTTAAGCCAGACAAGTCTGGTG
TAGTTACTGAGGGAGTTAAACATTCAATGAATCCATTTGATGAGATTGCAGTAGAGGAAG
CCGTTAGGATGAAAGAAAAAAAGCTGGCTAGTGAGGTTATTGCAGTTTCTTGTGGACCAA
CTCAATCTCAGGAAACTTTGAGAACTGCTCTGGCAATGGGTGCCGACCGTGCCATCCATG
TAGAGATAGCAGGAGCCGAGTATGAAACTCTACAGCCCCTGCATGTTGCTAAGATATTAG
CCAAACTGTCACAAGATGAAAAAGCAGATTTGGTTATAGTTGGTAAACAGGCCATTGATG
ATGATTCTAATCAGACAGCACAAATGACGGCCGCACTTCTTGATTGGCCACAAGGAACAT
TTGCATCTAAGGTGGAAAAATCAGATGCTGGTTTGCAAATAACGCGTGAAATAGACGGAG
GTCTAGAGACAATCAAAACTAAACTACCCGCTGTCATCAGTGCGGATCTCAGGCTCAATG
AACCTAGATATGCCACACTGCCTAATATAATGAAAAGCCAAAAGAAACCCATGAAGAAAG
TGAGTGCTAAGGACCTGGGCGTAGACCTGGCGCCTAGAATCAAAGTAGTTAGCATAGAAG
ACCCTCCAGTGAGACAAGCGG
>Her00126
ATATTTGTACATTCCTTAGTTATAGCAACTAATGTTTTTATAGGCTAAGCTTAACACAAA
AAATGGGCGGTCTATTTAGTTACTTTAGAGGGTTGCTGGATGCGAGGGAAATGAGGATTT
TGATACTCGGCCTCGATGGTGCCGGGAAGACGACAATACTATATAAATTACAAGTAGGAG
AAGTAGTAACAACTATACCGACTATAGG
>Her00127
GGGGCATTTTTCTAAAGTTTCCCTCATTGAAAATTGAGGGTTAAGACGTGACAATGGGTC
GTGTAATTCGGGCTCAACGTAAAGGTGCCGGTTCGGTTTTCGTATCACATACAAAAAAAG
AGGAAAGGAGCACCAAAACTCCGTTCTTTAGATTATGCTGAACGTCATGGATACATCAAA
GGCGCTGTTAAGGATATCATTCACGACCCTGGTCGTGGAGCTCCTCTAGCTGTGGTCCAT
TTCCGTGACCCATACAAGTTCAAGACACGCAAGGAACTCTTTATTGCACCCGAGGGTCTC
TACACAGGGCAGTTTGTATATTGTGGAAAAAAAGCTACCCTAGAAGTTGGAAATGTAATG
CCAGTGGGTGCTATGCCTGAGGGTACAATTGTATGTAACCTAGAAGAAAAGATGGGTGAC
CGGGGTCGGCTGGCTCGTGCCTCTGGTAACTTTGCTACTGTCATTGGCCACAACCCTGAT
GCTAAACGTACAAGAGTAAAGCTTCCATCTGGAGCCAAAAAAGTGTTGCCTTCTAGTAAT
AGAGGAATGGTTGGTATTGTTGCTGGTGGTGGACGTATTGACAAACCCATCCTTAAGGCT
GGTCGTGCATACCACAAATACAAGGTGAAGCGTAACTGCTGGCCATATGTGCCGTGGTGT
GTCCATGAACCCCCGTTGAGCATCC
>Her00128
GGGGATGTTATTTGCATTTATATTAAATGTATATAATAGTAATAGTAAGCAAAATGTCCC
AAAAATTGCTCTTTTACTTTTATAGTTATTTGTTTATTCGGACAGGGTGTTTATAGCGAC
ACTTTATTCAATATTGAACACTTGTTGAAAGATCGAGACACAAGCAATCGAGCGCAATAC
AAAGATTTTGATGATTTACAACGAGAAAGACATAGGGAAACTTCTGACGACGACCAAACC
TTAAATATGTATTTGCAGCTAAATGATCAAGAACAGGATCTGCTGAGAGGTTTTATTGAA
AGGCAGGAGGACAAAAAATGTACAGGTGACAGGTGTGGTTCTTATGAACGAAAGTTGGCT
GATGATATCGATGAGGCCCTTGGGGAAATAAAAAAGCAAATCAACAAGGACAGGTTTGAT
GTAAGCGATAGTGACGAATCTGATTACAACGACGGTAATGATTATCAGAATAATCTGTTA
GTGGGACCCTATAATCATTTGTATCATCCAAATGAAATTCAACAGATAGTGCCTGGTTAC
CAAGATTTAACAAAAAATGAATATGTCGGTAAATTTGGTCTTCTGCCACACAGAATAAAT
ACAAATTATCCGAGATTACAGCATAACATAATTGATAATGAAAAAGAAAAAAGCTCAAAA
AGTGTTAATCCTGAGGATTTCTTTAAATTTTATGTTGATACAAAAACGGATATAATTACA
AATTTGGTTGGCGCTGTACGGTCTCTGAATAAGAAATCATTCTTGCCCTATAAAGACTTA
CTGTCGCCAAAACAAATACGTCTTTTGAAAAGATTACAAAATAAGTATGGATACAGTTCG
ATGAGTAATAAGGAACTATTACCACAAATAACAAACATTGTATTCGGAGAACACAGTAAT
AGCAGGATTCTACCGCATCATTTGAATAATTTTAAAATTTTTGTCCCTAAATGGTTCTAC
GACAGAATTGTTACACATAAAGATATCGTGTCAAGATCTCAAAAGTTACTTCCTTTAACC
AATCGTCAGAGGTTGAGACTATTAAGTAAAGTAAGACCTTCACCAATAATGTTATCGAGG
AGAAACTTTAATCCAAACAATTTGGCGTGCCTTTTGAAATGTATGTG
>Her00129
GGGGGGCTTCTTGCATTGCTCATTGAAACAAGTAGAGTAGAAGCGTTCCTTTCGTTTATT
ATTGTGATTCACTTTGGTTTATTCTACTTTTAGTGTAACTGTCTACATTTGTTTATAAAT
TAAATAAAATAAAATGCGCAAAAGGAAGTCCCTTAAGAAAGCAGACGACGAATCCGACGC
TTCGGAACCTGGAGCCGAACCAGAAGAATTTCAGGACTCTGGCGAAGATTGGACGCCGGA
TGCCGATTCGAATGAACAGCCAACCCGTGGTGGCAGAAAAAGGACCTCAAGAACATCATT
AAACAATTCGAAAAAGAAACGCAAAAATTCATCATCTGAAGAAAGTGAAAGTGAAGCTGA
GGAAGATGAAGAGGGAGAAGACGAAGAAGCTGAATTAGATGAAGATGAAGGTTCCGATGA
TGAGAAAAATGGCTCTGATGGAAATAAGTCTGACTCCAGTCAGTCAAAAGACATACCAAA
GCATTTTCATTCTGGAAATTTTGTTTTGTTAAAATCTGACGTGAAATGGGATGGGGACAC
AGTCATTTCAAAGTTGGATGAATTAAATCTGTGGAAAAATAGATGGAAAAGCTTTACTAC
AGAAATTCATTCCTATGGAATCAAATGGAANAATTTTACATAAATGTACATGTGTGTACT
CTGGATGGAATGTTGACAACCGGGACAATTACTACCCTATTACTGAAATATTGGACAGAA
ATCCACGTACAGACTCTAAAGAATATGCGTAGCTTTAGATCTTAATGATCTTATTAAAGT
AAGAGACAAGTAACAAGTGGAGATTT
>Her00131
GGGGACAGTCGTCGATGAGAGATTAGAAACATGAAAAGCTTATTACTGCTAGTTCTACTA
GGCCTCTTGCAAGATTCCATATGGAGAGTAAACGGTCAAAAGATAAAATCATTTTATGTG
AACAACTGGGGTAAGTATACGCTACCCCGTTACGTCAACATGAATGTGGTGAAGAAACTG
GCAGAATACATCCTGTTATATAGAGACAAAATGTACTGCCCTTATAACAACCCTAAAGAT
TGTCTGAAAAAATCGGAATCGGAAGTCATTAAAGCTATAGCTGCACGAATACTGAATGAC
AAAACGAATGGTTGAAATATGAAACTGCAAGTAATTAAATTTGGAAAAATAAATATATAT
CTAACATG
>Her00132
GGGAACCGACGTGACATTAGACGAAGTAAAAGCTTTGTCCGCCTTAATGACATTCAAGTG
TGCGTGCGTGGACGTGCCCTTCGGCGGCGCCAAGGCCGGAATCAAGATCAATCCTAAGGA
GTACTCTGAACACGAGCTCGAGAAGATCACAAGACGATTCACTTTGGAATTGGCCAAAAA
GGGATTCATTGGGCCCGGTGTGGACGTGCCTGCCCCAGATATGGGTACGGGTGAGCGCGA
GATGTCTTGGATCGCGGACACTTACGCCAAGACCGTCGGCTATCAAGACATCAACGCCCA
TGCTTGCGTCACCGGCAAGCCTATCAATCAGGGGGGTATTCACGGACGAGTGTCAGCGAC
GGGCAGAGGTGTGTTCCACGGTCTTGAAAACTTCATCAATGAAGCTAATTACATGAGCAT
GATCGGCACCACACCCGGCTGGGGCGGCAAGACGTTCATAGTACAGGGCTTCGGTAACGT
CGGCCTCCACACTTGCCGCTACCTGGTCCGCGCCGGCGCCACCTGCATCGGAGTCATTGA
GCACGACGGCGCTATACACAACCCTGACGGTATTGACCCTAAGGCCCTTGAAGACTACAG
GATTGACAATGGAACTATAGTGGGCTTCCCCGGCGCGAAGCCCTACGAGGGCGAGAACAT
GTTGTATGAGAAGTGCGACATTTTGGTGCCCGCCGCCGTCGAGCAGGTCATCCACAAGGA
AAATGCACACAAAATACAAGCTAAGATCATCGCCGAGGCCGCCAACGGCCCCACCACACC
AGCAGCTGACAAGATCCTCATCGATCGCAACATCCTGGTCATCCCCGACTTGTACATCAA
CGCTGGAGGTGTCACCGTCTCCTTCTTCGAATGGTTGAAGAACTTGAACCATGTGTCTTA
CGGACGTCTCACCTTCAAATATGAACGTGAATCCAATTATCATCTCTTAGAATCCGTCCA
AGAGTCTCTAGAGAGACGTTTCGGTCGCGTTGGTGGTCGCATCCCCGTGACGGCCTCAGA
GTCCTTCCAGAAGAGGATCTCTGGTGCCTCCGAGAAGGATATTGTGCACTCCGGACTTGA
TTATACTATGGAGAGGTCAGCTAGGGCTATAATGAAGACAGCTATGAAATTCGACCTGGG
TCTAGATCTGAGAACTGCGGCATACGCCAACTCCATTGAGAAGATATTCACCACTTATGC
GGACGCTGGACTCGCTTTTCTAAACAATTATTATAAGAATTATTAATAAAGTATTGTCTG
CATTTTAAAGGACTCCATTTTAGTCCCTTGCACTTAAGCGTAACT
>Her00133
GGGTGGTGCCCCTTTGTGGGCGGATTCTCTCACCGCTCGTAATAAGGCCCAATTGCGGAA
AGCGCAGCGGGTCATAGCGGTGAGAGCGATTCGGGGGTACCGTACGGTGTCCTGGACGGC
AGCAACTCTCTTGGCAAGCGATCCGCCTTGGGAGTTACAGGCGGAAGTGCTTGCTAGAGT
ACATGCTTTCCGCGCAAGTGAGCGGTCGCGAGGCGTGCATCCATCGCGAGAGGATATCGC
GCGGATCAGGAGGAGAGCGGACGAAGCCCTGATCCGGCGATGGAGAGAGGACCTGGGTTC
TCCGGCGGCAGGCCTAGCGACGGTAGAGGCGGTCCGTCCACACCTAGAGTGCTGGGTCAA
AAGGGGTTTTGGTGTCCTGACGTTCAGACTGGTGCAGGTTTTGACGGGACATGGTTGTTT
CGGCAAATACCTACATCAGATTGCACGTCGGGAGATGTCGCCGGTGTGTCACGAGTGTGA
TGCCTCCGTGGATACGGCGTATCACACTCTGGCCGAATGCCCCGCCTGGGCCTCACAACG
CCACGCCTTGATGGCTGTAGTGGGTAGGGACCTCTCACTGTCCAGCGTGGTGGGGGCCAT
GCTGAACAGCGAGAGGAATTGGTCTGCAATGGTCTCCTTCTGCGAATCAGTAATCGCACT
GAAGGAGGCCGCGAAGCGGGTGCGTGAGTTCAGCTCGAACGCAGACTCGCTCCGCCGCCG
TAGGCCAGGGGGTAAAAGAAGGCAGTACGCGCATC
>Her00135
GGTATAGGGGGAGGCTGTGACAGCCAGCTGTGCTCACCCTATAGGCTCTGAAAAGTTTAA
TTTAAACACATTCATTTGCTAGTCATATTTATTTTAAATAATCACTTAAAATATGTTTTA
AAAACAAAATGGAATCGTTTTACAGAACTCTTATATTTACAATTTTAGTATGTCAGCTAA
CAGTAGTGTTCGCGCACGATCACCTGCTCGAAGGTATTTATTGCGGTAAGGAAAATTGTT
ATAATGTGCTCGGTGTCACAAGAGAAGCTACTAAGAATGAAATTGCTAAAAGTTATCGTC
AACTGGCGCGGAAATTCCATCCGGACATGCATCGAGGCGAAAAGGAAAAGAAGGAAGCCG
AAGTAAACTTTAATCGTATCGCCACCGCGTATGAAATACTCAGGGACGAAGAAGAAAGAG
CCGACTACGACTATATGTTGGATAATCCTCAGGAATATTATGCTCACTACTATAGGTACT
ACAGACGTCGTATGGCGCCTAAAGTCGACGTGAGAATCGTTTTTGGCTGTAACCATCACT
GTTATATCCCTTATACAGTACTATAGCGCCTGGTCCAAGTACGATACAGCGATTAAGTAT
TTCATGACAATACCTAAGTATAGAAATA
>Her00137
GGGGGAGTTTCTGCATTAGCGAAACAAGCGTACGTAAGAGCGGTACACACGACATTAGCA
ACTATGGCTCCTGTAAAGGTTGGTGACAAATTGCCGGCTGTTGATTTATTTGAAGATTCT
CCGGCTAATAAAGTGAATTTGTGTGAATTGGGTGCTGGGAAGAAAGTGGTACTCTTTGCT
GTACCCGGAGCTTTCACTCCTGGCTGCTCCAAAACTCATCTTCCAGGATACGTTCAAAGC
GCTGATAAACTGAAATCCGAAGGAGTTTCCGAGATCTTGTGTGTGTGTCCGTAAACGACC
CCTATGTGATGGCTGCTTGGGGAGCCCAGCATAATACAAAAGGAAAGGTCCGTATGCTAG
CTGATCCTAGTGGCAACTTCATCAAGGCATTAGATCTTGGTGTCAATCTTCCACCACTTG
GAGGACTGCGTTCTAAAAGATTTTCCATGGTCATCAATGACAACACTGTTGAAGAATTGA
ATGTTGAACCAGATGGAACAGGCCTTTCTTGCTCCCTTGCAGATAAGATCAAGCTGAAGA
AGTAGATTCCTACTAATAGCTCACATTGTTTCTCATTTAATATGTGATTAACACACCTAG
CTTTATTCCAATCTTAGACTGTCTAAGCACCCCTTGTGATAATGTCTATTAAATATATGT
ATAATACTTTATAATAT
>Her00138
GGGGCTTCAGATCATGTACCGGTTAGTAAATGATGTCTATGAAAAAGGACTCCAGGCTGA
CCTACGGACAATTATGCTGAACTTTTAAATAAATATATGAAACC
>Her00139
GAAGGCAAACATGCTCGGCCCACAAGACATTTATTATCAAGCGCAACCTCGCCTAAAAGC
TAAAACAAAATCGCCCAATTCCCCAATGGGTGAGAATGCGCACTGGAAATACTATTAGGT
ACAACGCTAAGAGGCGTCACTGGAGGAGAACTAAGCTTAAGCTGTAAGCTTGATGTCTTG
TATCTGTTAAGTGAAATAAACATCTAACACCGAC
>Her00142
GGGAGTGTCTCTGATATTTATATATATTTTTTAATTTCTTTTAGGTCCATTTTTTAAATT
AAATAAACATTTCGTTTTAATAACCCATTAATATTAAAAACACTTAAAACAATTGTTTTA
CTATAAGGTTTATTAACATTCATAGTGCGACCTGCCCGCAGGCAATAAACTTGTGATTTT
TTCGTTTACTTGCTCGCATTTCAAATATATTTTTATTGGTACTCACATAATATATTGTCT
TCTACATGG
>Her00145
GGGGATATAGAGTTACTATCTGATAGAGTAATGATGTCCAAAATATTTTTACTTTTTATT
TTCGCTGTTGTTATGGTATCAGCTAAGGTACATTCTTTTAAGGCGGACTCTGCACCTGAC
GCTCTGGCTTTCGATGATGATGCAAAAACTGAAAGGACTGGTAGATCTCTACCTCAAGGA
GATGTCTGTCCCGGTGGTAGATGTCGCCCTCCAGACGTGCGCTAATTTACCTTACCGAAT
AAATTATCTTATCGACATAATTTTTATGGGGAACCCTTTTTCATGGACTGTTTTGAGAGT
TATAATTATAAATCATTAAATAAAATTTTAAATTCAC
>Her00146
GGGGGAAGTTAGTGGTTTAATTTTTACGTGTATAACATCAAAAAATGGCGTCTGGTGTGA
CAGTATCGGACGCGTGCAAAACAACCTACGAGGAGATCAAAAAGGACAAAAAACACCGCT
ACGTAGTCTTCTACATTCGTGATGAGAAGCAGATCGACGTTGAGACCGTAGGCGAACGCA
ACGCCGAGTACGACCAGTTCCTCGAGGATTTGCAGAAGGGCGGCACTGGAGAGTGCAGAT
ATGGGCTCTTCGACTTTGAATACACGCACCAGTGCCAGGGCACGTCGGAGGCGAGCAAGA
AACAGAAGTTGTTCCTAATGTCGTGGTGCCCCGACACCGCCAAGGTCAAGAAGAAGATGT
TGTACTCTAGCTCCTTCGACGCCCTGAAGAAGTCGCTGGTAGGCGTACAAAAGTACATTC
AAGCGACTGATCTCTCTGAAGCTTCGCAAGAGGCCGTCGAGGAAAAACTACGCGCCACCG
ACCGCCAATAAGCATTTACACAGAACGAATAATGATAATGTCGCAATAATGCTAATAAAT
AACACTTAAGTTTCTTAAGAACTTTTTTACTGTCCCCGAGCTCAGTCATATTGACTCGTT
GTTGTCACATTATCAAATTCACAAGCTGTACTGTTTTTTCATCAGTTTTCTTTTTATACT
GAAAGGGTCTACGCGATGAGCAGTGATAAGATAAATAAATAATCATTGGTTCTTTTAATT
ACATCTAAAAAGCTTTCCTGTCTTGTCGGGATGTATGTACAGTCACCCCGACCT
>Her00149
GGGGAGTAACATTTCTCTATTAGTCGCGTTGAAAACGAAAGAAAATTTGTTCATTACTAT
TGTTTAACGTAAGGCACAATGGCTGCTAAATTATTATCGTTGATGCTCATCGTCGCTGCA
GCTGTAACGGCAGACGAGGAACCATCAGTTGCAAGATTATTAGTATCAAAGCAAGTTCTA
AACAAATATTTAGTAGAAAATATGGATATTTTAATTAAATACACACTCTATAACGTTGGA
ACAGCACCTGCTGTGGATGTAAAACTCGTAGACAATGGCTTCCACCCTGAAGTATTCACA
GTGGTTGGTGGACAGTTAACTGCTGAGATTGATAGAATAGCCCCTCAAACAAATGTGTCT
CATGTAGTCACACTCAGATCAAACAGATATGGCTACTTCAACTTTACATCTGCTGAAGTT
AGATACAAAGCCAGTGAAGATGCTGTTGAGAGCCAATTTTCAATCAGCAGCGCCCCAGGT
GAAGGCACAATTGTTGCATTTAAAGACTATGACCGCAAGTTCTCGTCCCACATTTTAGAC
TGGGCGGCTTTTGCAGTCATGACCTTACCATCCTTGGCCATCCCCTTTGGCCTCTGGTAC
TCCTCAAAGAGTAAATATGAGAAGCTGGCGAAACCCAAAAAGACTCATTAGGTAGCTTAG
GTTTTAGACATGTCATTGCTAATGTTGTTCTTTATCAATTTTGCTTGATGAAAGTTAGCT
TATTAAATGCCTGATTTTATTAAAAGAA
>Her00150
ACGGCCGGGGGAGTGTTGTCAGTATCGTGCGCAAGAGTAGTAGTAATACGAAAAATACTG
TCATTGTTGTGTAATTGGAAAATTGGAAATTAGCGACATGCTTCGCTACACTCGTTTGTT
TCTTTGCTTACTTTTAGTGTTTTTAAGTGTTGATGTGATATTATCAAAACGTATTTCTGG
AAGACACTCTTATCCAAAACCTCATGGCGGTGGTCTCTCTGGTGGGGGAAGTCATTCGGG
AGGTCTATCAGGCGGTGGACATGGATATCCTTCTCCGGGAGGCCATATAACTCCTTCAAA
TACTGGCGGAAGCCACGCATACCCATCGCCTGGTGGAAGCCATACATATCCATCGCCTGG
AGGAAGCCATACATATCCATCGCCTGGAGGAAGTCACACATATCCTTCTAATAACGGAGG
TAGCCATGGATATCCACAGGGTAAAGGATTATCAGGTAACTCACCGAGCCAGAGTCACTC
CACACACACTACTACAAATATTCATCACCACTATAATTATAATCCTCCTCAACAAATAAG
ATATGCACCTGTACATGGTGGGCCTCCAGTGAGCTACCCAGTTTATCATGGTACCCCTCC
AACTTATGTCTATCAGTATAAAGATTCTGGAAGCAAGTATGGTACCCTACTTGCTGGCTT
AGCCCTTCTTAATCTTGGCACTCTTGGAGTCAGTGCCTATGCTGCAAGTCAGAGTCACAG
CCATAGTCACTCTAACTACAAGCCTCAACCTGGTGAAATATGTAAATTTGGTATAAAG
>Her00151
GGGGATGTCTGCTCGTTCTGTATCTTTGACGAATATGATTTCGGCTCTATTTGGATTGTT
CTTCCCACCTCCGAGGTAATGATTAATAGGGATAACTGGGGGCATTCGTATTGCCACGTT
AAAGGTTAAATTCTTGGATCGTCGCACGACGAACATCAGCGAAAGCATTTGCCAAAGGTG
TTTTCATCAATCAAGAACGAAAGTTAGAGGTTCGAAGGCGATTAGATACCGCCCTAGTTC
TAACCGTAAATATGTCGTCTAGCGATCCGCCGACGTTAATACAATGGCTCGGCGGGCAGC
TTCCGGGAAACCAAAGATTTTGGACTCCGGGGGGAGTATGGTTGCAAAGCTGAAACTTAA
AG
>Her00153
ATTTGTTGATTAAACAAAGCATAAAAATATTTTACGATGTACTGCTTCAGTACAGAAATG
AGTAGCCGATACATTATAATATCATTAATTAGAAAAAAAATATTAAAAAATATATAATAG
TTACTTAGAGCTTGATGAGTGTAATCGTCATTGTGCTTAGTAATTGTGTCACATAGCATG
AAGTTACTCAGATTTTATCTGGTCGTATTGTTATTTATTATATTAAATATATTTTAGTGT
ATTAAACAAACGACAGGCGCCGGTGGCCGTTGAGATTAGCGTTTGGTGAATACAAACGCA
AGATGGCGTCACTCGAGGTTATTTATTAAGGGAATGTAAAAAGTGCAATATTATACGTTT
GATTACTGTCAATTGTATTCACCGCGCACTCTCGATGGCATCGTACCAAGGCCAGTAGTA
AGTGCGTTAAAAATAAAGAGAAATATTCAATATCAGACATATTAAACAGTATTTATTGTG
ATTATTACTAATACTATTCTGTTGCTTAGTGGTCGTGGAGGTTGTCGATTTATCAAAAAT
AATAGATGTTTGAATTGTCCCTCAATATTCCTGTTAAAAATATGTACACCCTATTATTGC
TATGAGAATTACTATGAA
>Her00155
AAAAAAAAACCTTTTTTAAAAAAAAACCTTGGGCGCCCCCCCCCCCCCCCGGAAGTTTTT
CAACCCCTTCCTTTGGGCCCGGGCCCCCAGGGGGAAGGGAACCGGGCC
>Her00156
TTCGGCATTACGGCCGGGGAATTTTTGATAGTATGTTGATAGCAAAACAATTTTCTTTTT
GTTATTGATTTTGGTAATGAAAATGTCGAATTTTGGCCTCTTCCTGTTCGGTTTTTTATT
AAGTTTAGGTTTAGTTCTAACAAGTCCTACAAATGAAGTTCCAAAAGCAACAGCAACTGT
CAGCAATGTTAACAATTCTGAAGTAGAAGAACTTCCAGACGAAGGATGGGAATATGAAAA
TACATCAATAGTGGATACTAGAAGGATATTGTACAGTAAACGTGTTCAACCTGGCAAGAG
ACCTTACATGGTATATCTCCAACTAACTAAAGACTCGGCAAAAGCTCACAAATATCGCGG
CTGGCTGTGTGGAGGTGTGATAGTCGACAACAACTACGTACTAACATCAGCTGCTTGTGT
GGAAGACGCTGATAAGTTCTATGTAGTGTCTGGTACAACCAGATTTGTGGATAGCCTCGA
TTATAAGAGCGATGACTGCGTGTGCCACCACCGCAGGAAGGTTGTCTGGAAATGTATACC
TAAGAATTACAAATTCGATTTCCAAGATAGTATAAAGTGGTCTTCCAACGACATAGCCAT
TGTGAAAGTGGATAAGCCATTCAAAATCGGTGTACAAGAGAAGGGATGTGAATTTGCAAC
TGACTGCATACGTTACAACAATATTAGTAGGG
>Her00157
GGGGAAGTAAGTGAAGCGAATTACTGATAAGAGCTCGGAAAATGTAAGAAAAAGCAATCA
CACTTACATCCTTGATTGAACATGGAGTATTTCAAATCCATTTTTGTTATATGTATATGG
TGTATTGTAATAAAGGAAACAGCTGGTATTGGAGAGAAGGCGTTTCAAGCTTGTGAAAAT
AATGCTCTTACTTTGCTTGAGTGTCATAATATTTTATATCCAGAGAAAAGAGTTCGTGTA
CCTATAGACTTGTTGCTATTCCCTCATATGGTATTGATAGGATTTCGTAAGAAAAAACAA
GATACGGCAATATGGAAGTGTGGTGGTTCACTGATAAGTGAAAAATGGGTGCTGACCGCA
GCTCATTGCATAGAAGATCCCATTTTAGGACTAGCAAGTGTGTTAAGAATTGGCACAGCT
ACTTTTGAGTTCGACGAGGTTGATGATCTCATCCAAGAGAGAGATGTAGAAGAAATTATA
CCGCATCCTAAGTACAAACCACCTTCCAAATATCATGATATAGCACTGATAGAAGCAACA
CCACATTTTGTATTAAGCAGAGATATAAGAATCGCGTGCTTAAATTTAAATGATGACTTG
AACGAAACCAAGGCAACCGCAATAGGTTTAGGGAAACTTCATCCAATGCTTACACTGGTA
GTGAAACTTTAATGA
>Her00158
GGGCAGCGAGAGCCTGGGCCACAGGCGTATTGCGCCGTCAGAGGTGAAATTCTTGGATCG
TCGCAAGACGAACATCAGCGAAAGCATTTGCCAAAGGTGTTTTCATCATTCTTGGGGGGG
GGGCCCC
>Her00159
GGCCGGGGAGTCGTAGTCCGTACACACAGCAATGAGAACGCTACATAAAATTATATTATA
TTTTATCAATTTCTTATATACTCGGTGTACTTACGTTACAACATAAACATATTAAATATA
TATTTATTTTTATATTTTATTTTGATTATAAAGTGTCAAAATTCCGCGCAAAAGGAAGAA
CCAACAGCCGCTCCTCGACGTGGTCCGGGAGCGGGCTCGCGAGCTCTGCAGCGGCGCGGA
CGCAGCTAGCGGCGAGCGCGTGGAACAGAAGACCAGGGCTTTGTGTGATAGGTGGAATGT
GGCTTGTGAAGGATTAGCAAAACGTGCAGCAACAGCAGACAACCAGCTCCAACGCTGGAC
TCAACTCCTCGACACACAAAGAAGTCTCTCTTCGTCAATTACATCAGCCAACGATCGTCT
TCGTCAGTTGGACGCGAGCCCCGCCACCAGGCGTCGTGCTTTAGATACCAGACATGCTCT
ACAGGAATTACAGAGCGAAGTTTCAAGTCTTGAGGAAACCAAAGACGATTTGCTTGAACA
CGCAGATGTTGTAATAACATTATTAACACCACACTCTAAAGAGGCTGCCTCTGAAACTGA
AAGGAATGTAAAAGAACTGGTCGAGGCTTATGAGAAATTGCGACAGACTATCGCGGCGAG
ACTCGCGGAAATCGACGAAATCGTTTCCGAATTCGATCGTGTGTCGGAGAAAATTGAGCA
GCTTCGACAGCAGATTGAAGTTTACATAGCTTAAGTTGGAAACCTTTCTACGTGTTTGGA
GA
>Her00160
GGGGGTAGTTGGTACGAAGAATTCAAATAAACAATGAAGTTCCTCGTCGTCTCTTGCCTT
TTCTTGGCAATTGCCTCCATTGCGTTTACGAAACATCATGCTCAGCGGTCTCCAGGAAAC
TATTGGCCCGTAGGGATCGACTTTGGCAGCATTAATTTCAGATACTACGCTCCCTACAAC
TACAACCCATTGCCGTACAATTACGACAACTACTATAATCCATATTATTATGATGGGTCT
TACTATGGTGGTTCACCTTACTATGGTGGTTCACCTTACTATGGTGGCTCATCTTACTAC
AGTGATAACGGACAATATTACGGAAGTAGCGGACTCTATTACGCAAGTGGTTCACCATAT
TACGGAGGTAGCGGACAATATTGCTTAAGCGTTTCACCATATTACGGAAGTAGCGGACAA
TATTACGGAAGTGGTTCACCATATTACGGAAGTAGCGGACAATATTATGGAAGTGGTTCA
CCATATTACGGAAGTAGCGGACAATATTACGGAAAATATTACGGAAGTGGTTCACCATAT
TACGGAAAATATTACGGAGGCAGTTCACCATACTCCGAAAGTAAAGCTTACTATGGTGGA
GAAAATAGAGGCAAACGAGACCGTGATGATGACCAATAGACATCTTTATACGAAACCGAC
GACCTAAACTGACCTGGCTTCTGTACACTGGATTAGAGTGCAAAGAAATTCAAATTGAAA
TTCAGTAATAAATATAATTCATTATTGGAAAAAAA
>Her00161
GGGCAGTGCTGACGCACTTATGTTCGTGGTTGGCGTCAAGCAAGAATCATATGACCCATC
TTTCAAAGTTATTTCTAATGCTTCTTGCACAACTAACTGCTTGGCTCCTCTTGCCAAGGT
CATTCATGACAACTTTGAGATTGTAGAAGGTCTTATGACAACAGTCCATGCTGCAACTGC
TACCCAAAAAAACTGTTGATGGACCCTCTGGAAAACTGTGGCGTGATGGCCGTGGTGCTC
AACAAAATATCATTCCAGCCTCAACTGGTGCAGCCAAGGCTGTAGGCAAGGTTATTCCTG
CCCTGAACGGTAAACTGACTGGTATGGCATTCCGTGTGCCCGTAGCCAATGTGTCAGTTG
TTGACCTTACAGTACGCCTTGGCAAACCTGCCAGCTATGAAGCAATCAAACAAAAGGTTA
AGGAAGCTGCAAATGGACCAATGAAAGGTATTCTTGGATACACTGAAGACCAAGTTGTAT
CAACTGATTTCATTGGAGACTCTCACTCATCCATCTTTGATGCTGCTGCTGGTATCTCTT
TAAATGACAACTTTGTGAAACTGATCAGCTGGTATGACAATGAATATGGATACTCCAGCC
GTGTCATCGATCTCATTAAGTACATCCAGACCAAGGATTAAATTAATTAATTTTAACAAA
ACATAGATGCGATTGTAATGTTGAGATTACCAATGCTTATTTAACTATTAAGTTTTAAGT
GTAGCTGTGTATTATTCTAAATTATTAAACTACTTTGACAGTAGTGATGTGCTTGTGTTA
TCTGTTTAATCAGTAACAGTGTACAAGAATTAAAATAATTTAAAAATAAAATCACTGCGA
ACAATAAATTTGTTCTATATTT
>Her00163
GGGGCTTTTTAATTCAACACTCTCCCAGTGGCATTACACGCGTTTAGTCGTAACTCAAAT
AAACGCAACGATGTCGGGAGGATTAGATATTTTGGCCCTCAACGAGGAAGATGTAACCAA
AATGTTGGCGGCAACAACCCATCTTGGGTCTGAAAATGTCAATTTTCAGATGGAAACCTA
CGTATACAAGCGTCGCACTGATGGTACCCACGTGATCAACCTTCGTCGCACCTGGGAGAA
GCTTGTGCTGGCTGCACGTGCAGTTGTAGCTATTGAAAACCCAGCAGACATCTTCGTCAT
CTCTTCAAGACCTTTTGGTCAAAGAGCCGTTCTCAAGTTCGCTGCTCACACTGGAGCCAC
TCCCATAGCTGGAAGATTTACTCCTGGCGCCTTCACTAATCAGATCCAAGCTGCATTCAG
GGAGCCACGTCTTTTGATTGTATTGGACCCTGCTCAAGATCATCAGCCAATTACTGAGGC
CTCATATGTCAACATTCCAGTCATTGCTTTCTGCAACACTGACTCTCCTCTGAGATTTGT
TGACATTGCCATTCCATGCAATACTAAGTCTTCCCACTCCATTGGTCTTATGTGGTGGCT
GTTGGCTCGTGAAGTTCTGCGTCTGAGAGGTGCTCTACCACGTGACCAGAGGTGGGATGT
CGTAGTGGACCTCTTCTTCTTTAGAGATCCTGAAGAAAGCGAAAAGGAAGAACAACAAGC
TAAGGAACAGGCTGTTGTTGCTGCTAAGCCTGAGGTACCAGCACCACCAGCAGCCAGCTT
TGGTGCACCTGCTGCTGCTC
>Her00164
GGGGACATTATAGCTTTAGATGTAGATAGATAAGTAGTCCTTTTTAGTTACTTTTTATAA
AATGTTTAAACAAATGATTGTGGCTGTATTTATTATTTACTTCAAATTACGTTTCATAAA
TGCATCACCAAGAATACATTTAAAGGAAATTGATTTAGAAGATAATTTTAATCCAAAAGA
CACTACAACTAGATCAGAACTTCTAAATCGAGCTATAAATTTAATAAAACGTGAGAAAGG
TCCACAACAAGCCGCCGTAAACGTTTGTATATCAAGAAATAAGGATGTGAAAAACAAACT
TAGTTGTATAATCGATTTGATTGAGCGAAATCAGAGATCCCAACATCATGGACCTGGACC
TAATTTGGAAAACGACGATGACTATTTCGAAATATATCCAGAAATTTACATCAACCACCG
GAGCAGAAGCAAGAACTTCTCTCAAGATTACTTAGATATCAAAGATTTATTAAGATCTAA
TAAAGATTCTGATAGGAAACGAAAAATTATATTTAAAATTGTCAATCCTGAACACCAAGT
CCAATCAATCGATAGAAATGATTTAAGACGTTTTAACAAATTTGTCAATAAAAAAATCCT
GCGTACAGTTAGTGACTCGGATAGTGACTCTAGTGACTCGAGCGTATCTAGAAAAAGGAT
TCACTATTCTATTTCTGAAAGTTCTTCGGAAGAGAAAAGTCAAGAGAAACCGAAGGAAAA
GAGTCGTGAAAAAGTGAAAGTTAAGGCTAATTCTGTAATGTACATGCCAATCTCCTTCAC
GTATATATGAAGCTAGGCGACGTCTTCCTCCTTTTTATCCAAAAAGGTATCATTGGAATG
AAGATGATATGAGAGATTTAAGAAACTATTGGTTC
>Her00165
GGGGTTTTTTCAAATGGTATGTAAGAGGTATACAATAGAAAGAAAAATTGCTATCCATAT
GTCTAATGTACCTATTTTTATTATTTTTTCAGATTTACTCCTTATCCACACAGTGTTAAG
GCACTCCATTCCGCACTTTCCGAAGAAGTCTGGAGGTATTGCATTTTGAGTGGCGAAATT
CGACACCGCGCGTGGCCTCAACACCAAAACCAAGAAATGTATATGTAAATTTAAATAAAT
ATTTCATTTCCTCGAGTGGGGATCGAACCTACAACCAATCGCGTTGACAGTCACACTTTG
TGCTCCTGCGCCACGACTGGCCTCAACTTATATATCCTCAACCTATTGTATATTATATCT
TTTATGATCATGTTTTACAAAATAGGAAAAAGAGCCCGTTCTAGTTCTATAAATCTATAG
TAAAGAGAAGGTCGAGTTCACCGATTCAATACTTAAATGAATTAATTCTTTTGGTACGGC
AAAGTTTTGAAATACCTTAATTAAAATATTGACCAACATTCAAATTCTCATTTTTAGCAT
GACCGCGGACACATTTATCAGTTACTTTCGTAAAGATGAAGACGCAATAGACGTAAACGG
TTTTTACAAGTTCAATGAGTATTGTCACGTTTTTCTCATAAAATTCTTTTCGCAATAACC
ATCCTGC
>Her00166
GGGGGCTATAAAACGAGGGAAAATTCGCGTGGACATCAAATAGGAACCAAGTACCGACAT
CACGGAATAGACGTTTTCATTTAAAATGATGATTCATAATATTATCGCATTTATATTGCC
AACAGTGTACGCCGCGGCTACATTAAGCAACAGTGAAAAAGGACATGCTGGATTTTCTAT
TATGAATTCTTATACTGACGAAGATTATACTAAGATTTCGAAGAATATTGACCATGATGG
TAGTGGTGTGTCAAAGTTACGTCAGGCACAAAATGACAACAATAATGATAACCCTTCTTT
CAAAGGTGTTGTGGTGGTTGGCCATTGTCCGACAGGTTATGTTGTAAAAAACGGAAGATG
TTATCCGAAATAAATGTGTGATTTTTTTTAAATTTTGCTTTATAGTAAATATAACAAATG
AAATCGTCACCATATAACAAAAATAACGAACAATATTTCGGCGGCGCCTCACCCCATTAA
AGAATTATCGAACAATATTACGGAGAATATTACCCAAGTGGTTCACCATATTGCGGAAAA
TATTACGGAGGCAGTTCACCATACTCCGAAAGTAAAGCTTACTATGGTGGAGAAAATAGA
GGCAAACGAGACCGTGATGATGACCAAAAGACATCTTTATACTAAACGGACGACCATATA
CTGACCTGGGCTTCTGTACACTGGATTAGAGTGCAAAGAAATTCAAATTGAAATAC
>Her00170
GGGGATTCACGTCACGATCCTATAGTGAATTGAAGTATGTTCCGCCATTTTGATGGAAGT
GCTTTGTGAATTCATTTTGTGGTTATATTAATGACACTACGGACAATATCAAATTATAAT
CTAGTGTGGATTAAGTTATAATTTTCAGCCTTGATTGATTTACACATATTAATATGGAGC
CGGCTCTGGATGCGCCATTGGTGGCGCAATCCATCAACTACCATGGGCAACAATTACAAA
AGGCGTGGGAGGCAGAACGAGGAGAAGACGATTTGGGCAAAATTGGTGTAGGACCACTGG
ACTTTGCAGTTTATCAATCCAGACATAAACATCTTACATTCCAAGACCGAGGAAAGCGGT
TAAATTTACATCAGTTTATTGCAAAAGAAGCAAATGCTTTATTTGACGCTTCACTACTAG
AAGAAACTCCATCATCTTCCAGTTTAGGGGCTGATGCAACTGCACCTGAAGATAATTTGT
TTGCATTAATGCCGCCATTTGAGACTTTTTTGAATGTGGATAAAACTGCAAGATTACGAC
ACTTTTTTGATAATGTGAAGACTGGTGAACTTATCATTGGGGCAGTGATCAATAGAACAG
CCTCAGGAATGATGTTGAAGGTTCTATGCACAGCAGCTCCAACTCCAAGATATGTTGCTG
ATATTAATGTTAAGGCATTTTTGCCAGTTGCAAATATCATACCAGCAGTGGACAAGAAAA
ATGTGTCAAGAACCTACCTGATGAATGACACAGTTTGCTGTGAAGTTATAGAAGTCATTC
CCGACACGGACAAAATGGTCTGCGGCATGAAGGGGGTTACACGGGGACCCGATGATCCAC
TGCCTATGCCACCTCTAGGACTCCTCAGCACTGACGACTTTCCC
>Her00171
GGGGGAAACGGCCACTCTTCGTCCATCAACATGTTGAAGTACCTCTTCGTGCTATGTGCT
ATAACTACCGTACTATCGCAGGAGAGCGGACGTCGCGCACCACCACCCGAAAATCCTGCG
CCCGTAACAGAACCCTATTTAGAGGTGTCCAGTGTTAAATGTGATGTAGATACAAACAAT
TTCTGCGGTTCTGTTAACCCAAGCGGAACATTTGAAGGGGCAGTACAAAGATATAGACAT
AAAAATGGATGATAATATAAATATATTTTAAAAATT
>Her00172
GGGGCTTTTGCTAGGTGTCGGTGTCACTTTGTGTAGGTCACAATGGGGCGCCGTCCAGCG
AGATGCTACCGGTATTGTAAAAACAAGCCGTATCCTAAATCCCGGTTTTGTCGTGGTGTA
CCAGATCCTAAGATTCGTATCTTCGACTTGGGAAAGAAGAGGGCTACAGTAGATGACTTC
CCACTATGTGTCCATCTGGTGTCTGACGAATATGAACAGCTTAGCTCTGAGGCGCTAGAA
GCTGGCCGTATTTGCTGCAACAAATATCTCGTAAAGAATTGTGGTAAAGATCAGTTCCAC
ATTCGCATGAGGTTGCATCCATTCCATGTTATCCGCATCAATAAAATGTTATCGTGCGCT
GGAGCTGATAGGCTCCAGACTGGAATGCGTGGTGCTTTTGGCAAGCCACAAGGCACCGTG
GCCAGAGTGCGTATCGGCCAACCCATCATGTCGGTGCGTTCCAGCGACAGGTGGAAGGCG
CAAGTGATTGAGGCTTTACGTCGTGCCAAGTTCAAGTTCCCTGGTCGTCAGAAGATCTAC
ATCTCCAAAAAATGGGGTTTCACCAAGTATGAGCGTGAGGAGTTTGAGAAGCTGCGTGAG
GATGGCCGTCTCGCCAATGACGGTTGCAATGTCCGCTACCGTCCTGAACATGGACCTCTT
GACACCTGGAGGAAAGTGCAGAATGAAATCTACAGTGTTTAACTGATATCTAATAAACTG
TGAAGTTTTTATCTT
>Her00173
GGGGAGTCTATAAAATATCACGTCTCGCTACATTAAAAATAAGAGCATCTGACTCCAGAA
ATTTTGGTTATTTCGTCATTAAGTTATCCGGCAAATCAACTTTAGAAAATGTCAGACTGG
GATACCGTAACTATTCTTCGAAAAAAACCTCCTAAGGCGTCAGCCTTAAAAACAGAACAA
GCAGTCAATGCGGCTCGTCGTCAAGGCTTACCAGTAGACACACAACAAAAATATGGTGCG
GGAACTAATAAACAACATGGTACTACTAAAAATACTGCAAAATTGGATAGAGAGACTGAA
GAATTACGACACGATAAGATACCACTTGATTTAGGAAAATTAATAATGCAAGGTCGACAA
TCGAAAGGCATGAGTCAAAAAGATTTAGCTACCAAAATATGTGAAAAACCTCAGATTGTT
AATGACTATGAAGCCGGTCGAGGCATACCGAACAATATAGTACTTGGCAAAATCGAAAGG
GCAATTGGAATAAAACTTCGTGGAAAAGATCGTGGCCAACCGCTACAGCCTCCTGGAGGA
AAGAAATAACGGATTCCCTAGGAGGCGAAGACTTTACTCCAATGTGTTTATTGCATAATA
TTTCTCTTAATTTTTCCGTTCAATGGGTTTTATCATATTAAACTAAGTCATGTATATGAT
ATTATATGATGTAAGCATTTATTTTCTTTTGTTTGGGTTCTGGAAAGTTCTCTTTAGATG
TTACCATCGTGAAAAAGTTACTAATATGCAGCGATTATAAAATGCGGATGTGATATGCAA
TAAATAGTTTATTTATG
>Her00174
ATGCCCGGGATTCGGCCTTACGGCCGGGGGCGGGAGTAACTATGACTCTCTTAAGGTAGC
CAAATGCCTCGTCATCTAATTAGTGACGCGCATAAATGGATTAACGAGATTCCCGCTGTC
CCTATCTACTATCTAGCGAAACCACAGCCAAGGGAACGGGCTTGGGAGAATCAGCGGGGA
AAGAAGACCCTGTTGAGCTTGACTCTAGTCTGGCATTGTAAGGAGACATGAGAGGCGATA
AGTTTTCCTTCACTAAAATCAAATACATAATCATGTTATTGCTGTTGAAAGTTCTTCTCA
TATTGTTTATACCACACGGCTATGCTTCTAATTGGGATTGTCCTTCAAATCAACCTGTTT
GCGCTACAGACGGAACGACGTATGAAAATATATGTGAATTTAAGCGAGCGAAGGCTGAAG
ACAGCGACTTACCAGTTTTACACGACGGTCCTTGTCTTATGCATTTAAATATATCTGGCG
ACAAGATGTTCTCACAAAGAACGAAATTCAAGCAATCTACAAACTATACACAAATATAAC
ATGAAAAATGAAAATGAATCTAAGAAATTTATGGTAAAAGTAATACCTTTATATGTAATT
AAGCAGTAAAGAGATTTTAGCAAGTACCTCTCTACTCATTCTAATTGCAGCTATAAAAGA
AAACTTTATACTAAAGTAATATGTTGTATACCTAAAATATATTATGTTGTTTCAAAACTT
GAGAGATTAAATATTTATCTTTATTAAAAATTTATTACTGTAGAATTTTCTTGTAATTTA
AATGGTTGCTTTCATTTTTAATGACGAAATAGCTCTTAATTTAAATATATCCAATGTTAA
AGTCTGAAGAAAATGTTGATTTTATACATTATTGTTCTCAAACAAATTTATTTATTTATT
CCAAACTTTGCTTTGAATATTATGCAAGAGTCGTAACGCATGAGCACAAGCGTGGGATTG
TAAACGCGACAGGTTGTGGGTTCGATCCGCACTCGAGGAAATAAAATATTTTATATTTTC
ATTTCCTCGCTCTGGTAAGGAGGCAAAGCGCCGTCAACACGCAATGCCTCCAAAATTCGT
CAGAAAATGATGGGACCGGAGTGTCTTTAATAGTAGGTTCCCAAATTTCTTCTGCCTACC
CTGCT
>Her00177
GGGGACTTTCATTTGTCTCGCTATTGTGAAACACGTCTTGCTGCGTAATTTCTCGAATTC
CTACGGCCAGTCCGTGTTTTTGATTGATACGTTTTGCAGAGGCTTAAATACGATTTGCCA
AGATGACCAAGTTAATACAACAGTTAAATTTTAGTAGTAGTAATTACTACGACGTTGCTG
GTGTCGTAGTTGAACCCCAAACCCCGAAAGCGAAGACCTATCGTGGTGATGGCGCGTCCT
TGAACGCGGCCGGCAGCAAGCGCACCGCTTTGTCGGCGTCCGACGCCGAGTGTTTCTCGC
TGTGCCTGGGCGCCGGGCCTCTGTGGTGGTCCTGATGTCCCTGCTCTCGACTCCGCACCG
CCCGGAGGGGTGAACAGCGGGGCCTCGAGCCCCGCAACCCCGTCCACCCCCGTACACGAC
GACAACAGCCGTGACTTGTTGAGCGCCTTGCTATGGGCGAGCGCGAGCTCTCTAAGCACC
AGCGCGGAGAGTCTCACCCCCGAGCCCGTGAACACACACCCAGCACTCAACCTCGCTGAG
AGACAGACGGTCATCAATAAGATCTTGGAACTCAAGGACAAGCAACCGGTTAAGATCGAC
TTTAAAATCTTCCTTACCGAAAACACTGTTGTGCGTTGGGAGGCCGTAATCAAGGGTAAT
ACTATGTACCTACGCGTCCCCGGCGTACTGCAAGCTGGTAGCAAGGAAAGTTTTATGCTG
TTGCTTGACTTTGCTGAAGCGAACCTTGGGTGTGCTAACTGCATAATTTGCATATTAAAA
ACACGCACCGACCGC
>Her00179
GGGGCATTAATCGAGAGATTATTATAGTGTATTTATGTATTGGACACGTGGCATTTTTTC
ATTTAAATGCATATTTTTGGCGTTTTTTGTTGCATTTGAATGCATATTCGTAGATGGAAA
GCGTTGTTATTTTTATCTTCTTTTTCTGGTTATTTGAAGAGTAGGGATCAGAATTTTTTT
TGTAGCTTCACGCTATATCTTGGATATGTGGAGGGAACTTACTGTTAAGATGAAGCTTAA
TATTAAGACATTTCGTCGCTCACTGGGCAGAAGGCCTAGTTTTCGAGACGTTGCGTGATG
AGTAGCAGATCTTAATGCTGAGATTTGTCATTTTTACCGAAATGAGGAAATCAAAATTTG
TCTTTCCTCCCATTTGGTATTAAATCCACAATCGTCGGATTTATTATGAGATGCTGTGTC
GCGACGGATACTAGGCGTAACTCAACGCCGCGTTTTGTCGTAGTGTTGAATAAAACAATT
TGTTTCACGATTACAGGCTACGTCAAACGTAAGCGCATTTTCCCATGATTTTTATTTATC
AACGAAAACTATATCGTCATATTTACAACAACCGCACAACGGCTTTTACTGAAACGTTCT
TACGCTTCAGTAGGTACTTCCCTTTTTTTTGTTATAGGTAGTTCGCTTTTTACATATATT
CCAGATCTTTAATTTTTATATGTAATGGTAAATACATATTAAAGGTGTATTTTTTGTAAA
TGTAGCTTGACTCACTATAGTCAAACTACACTAAAAATAATGAACACAACACTAAAAAAA
ATTCTAAAATAGTTTTTCATAATTTTTTTAAGGTCATTCATATAATATACCTCCCTATGA
AAGTACTGATCACCCTGATAGTTTTGTTA
>Her00182
GGGGCACTCACTGCTCCATACTCGTAAATGAACGGTCAATATTAGATAGTGGCAATGATT
TACGATTCCATGCATTTACCTGAAACTATTAGTAATTACCTGAAATACGACCAGTGGTGG
TACAGTGACAATTGGTGTGATAGTAATTCCCCGGGTTTCGAACACCAGCAGAGGTAACAG
GAAGTTTCTGGACCTTGTGAACTTAATAGGTAAATATTATTGTTAATAGTTGCTGAAACT
CTACATTAGATATCAGCTGTAAATATACTTTAAAACCTTGAAAAGAAATTGCCTTGAATT
GAAGTATAGTAGAAGTGGAAATTGAATAAAATGGCTACCGTACAGAGCCCACCTGAACTT
AGCCTGTCGGCACCCCTCGCCGTGCAACAGGATACTGACATAGATTTTGTGGCGTTAACC
ATGGCCGCTCTACGTTTTGTTAGTCCTTGGTCAGTGGAGACCAAATCTAACAAATGGTCG
CCAAAGATTGAACCCGGGACTCCGGAAGCTAAAGATCGCGTCATTTCTCTCGCAGAAGTA
TCTCTACATGACACGCAAAAAGATTGCTGGGTTGTGATATACGATCGCGTATACGACATC
TCGGATTTTCTTTATGAACATCCCGGTGGAGATGAGATCATGTTAGAATACGCAGGGCGC
GACGCGAGCACCGCCTTCAGAAGCTCGGGTCACTCTAAAATGGCAACTAAAACCTTAGAC
AGGTTCCTTGTGGGAGAACTGCCGATGCACGAGCGCATGTACCGACGACCAGGAGGCATT
CGTCTTAGTGACATACCAGAATAATTATATCATCATTGATGTAATCTGGTTATTT
>Her00186
GGGGCAGCGTTACTAGCTTTATAGAGATGGCGAAGATAGCTGTGCTGCTGGCGCTGGGAT
GTATTTCTTTTGGATTTTTAAAAGTAGTGGACACAGTGAAAGATGACATTCACATGGGAG
AGAAAGATCTTGCAAGTCTAGAAAGTTTACACGATAACGACAACGCTGATACGGAAGTGG
ATATAAAACAAAGCAGTAAGAAACCCGACAGGTTTGCTCCTATGAACCTAGGGTCAGGTG
TTAGTTCCATTTATGACCAACCCTCTCCCACTCCATCGCCGCTAGAGCTAATCACGGAGT
GCTATGCTTGTACTAACTGCCCTGAAGTTACATCTGATACGTTCTCAAAAGTATGTCCTT
ACAACGTAGACGAATATAAAAGACGACGCTGCGTGGTGTATGCTGAGAAATATAAACATA
TGAAAACTCCTTGGTACATACGAGGCTGTGCTTCAGAACGAGGATCTTGTGAAGATATAC
GACAAGCCCACAGACACCATGAAGATATCGTCACTTTGTTAAGCTGCTATGAGTGTGAGG
GAGACAGATGCAATACCAGTGGTGCTAGCTCGCTCTCCGACTTCACTATGGCATTCCTCG
CCATGGTTGTGACACCACTTGTTGCGAAACACACGCTATCGTAACCGATGAGGTTCCAGT
TCTGGATTATATGCTTTAGATCGTTGCCTTTTAAATTAAATACTCATGTTATAATCAAAG
AACAACATCACAATCTATATATATAAAAGGACTTGTGCTGACTGACTGAGGTAAGACGCA
CGCAGAGCCGTAACCGCTGATGGTAGAAACGTGAAATTTGGGCAGATGTTTATTTTCATA
TTCTGGACATCCACTAAGAAGGGATTTTGAAAAATTTTAACCCTAAAGGGACGAAATAGG
GGTTGAAAGTTTGTATGGAAAACAAATTTAAACTGCACCGACTTTTATAAAATTTGAAAT
TCAGACTCTTAAAAATATTTCATTGAACACGTATTTCATGGTTTTTAAGAATTCACCCTC
TAAGGGTTCAAATAAGGGGTTGAAAGTTTATATGGAAAAATCTTTAAATTGCCACCGATT
TTTATAAAAATTTAAATTCAGACTGCTAAAAATATTTTATTGCACACGTGTTTCGTGGTT
TTTTTTGGATTCCCTCCTAATAAGCGGGCGAAGCCGCGCGCGCCCTCTAGTATTCATATA
TATTTAAATCTGTTTATATCGGGAAATATTTTTAAAGCGATCTCTCTTGAATTTATTTTA
AAAAGTTTATATATTTAATGTATACCTACTTACATATATTTCATATTAAAATTTCGCTTA
CATTTT
>Her00189
GGGGACTGTCATACCCATATTTCTTTGCGGCATATTTTTAAGCTGGACTTAAATTAAAAT
TAGTGAAAAAAACAGTACATTTATTAATGACAAGTAAAAAAGAAATAGGTGTAGAAGTAT
CAAAGTGATTATTATTGTAAAATTGAAAAAAGACTATAAAATGACATCAGTTATCACTTC
CTGAGATAACAATGTTATTTTGCCCAACGTGCGCGAACATTTTGATGGTCGAAGAGGCAC
CAGAGTCAGGACTGCGGTACGCATGCAATACTTGTCCTTATGTGTATAATATAAGAAAGA
AAGTATCATCTAGAACGTTCCCAAAATTAAAGGAACTAGACTATATTATGGGTGGTGCAG
CTGCATGGGAAAATGTAGATTCAACAGATGCAGTTTGCCCCAAATGTGGTCACGGTAGAG
CTTTCTTCATGCAACTCCAAACTCGCTCTGCTGATGAGCCAATGACAACTTTCTACAGAT
GCTGCAATCACAAATGTGCTCACAACTGGCGTGATTAATTTAAAAAAAATACTTGTTGTT
TTGAATAATTTAAAATAAAAACAATACTAGATTATGAACTTTTTAAAAATTATTAATTTG
AGTAGTTTATATCTTAGAAAAAGTGTATCAACAAAGATGAAGATAGACAAAATGGCTGCT
ATAATTTCATGTGAAGAAGAAAACTCATACTGCAAAGCTGCAGATTTCTTAAACAATGAT
CTTGTAATAGCTGTCCCGACAGACACTATTTATGGACTGGCTTGCAGTGCTAATTGTCCT
GAGGCAATTAAAAAATTATACACTATTAAAGGCAGAGATGCTGCTAAGCCTGTTGCTATA
TGTGTAACTTGTATAGC
>Her00190
GGGGGTAGTTTCTCTATTGTAAAGGGAATTGGAGATGACCATAAGGCGTTCTCTGGCCTA
CGTCAGCAAAGCGAGTCCGCGTTACCACTGGACTCTCGAATCTTTCCGCGGTCTACTTCA
GAGCGAAAACTGATTCGCAGAAGGAGACCATTGCAGACCAGTTTCTCTCATTGTTCAGCA
TGACCCGCACCACACTGGACGGTGAGAGGTGCCCTACCCACTACAGACATCAAGACGTGG
CATTGTGGGGACCAAGCTATCTCCAATCTGATGCAGCCATGATGAGCCAAAGATTTTAGT
AATGTGCTTGGACCTGGCATTATAAATTTGTTAGAACAGTGCATCGGCCATGGTTGATTT
TATCCAAAAACCCTTGTCCAGCTTCCTAGCAGTCTCTCAGTTTTACGCTGTATCGCCGAT
GTAGTAGGGTGTGCTTAATATGCATACACTACTCCACATGTTCCGCTGACCTCTGGAGAC
CTGTTGAGTGCCGGAAATTCAATGCCGAATTATTCTTAATTTCTATTCTTAATTATTTCT
TTTCACTAATTCTTGTAGGCTCTGAATGAATATTGTAAAATATGTTTTTTAGAAGACTTT
GCGCTTTCTGTCCTTTTTTAAATTAAAAAACTTTATTTTGCTTCTGAAAA
>Her00191
TGTATGGCACTATTATTTATATTCATAGATTATTTAGTATCTGTCTTTTATATATTTCAC
TATTATAATTTATTTATTTATCCTTTATATTCCCGCGTTAAATCATACTTTCATTTAATA
GAATTTATGTATTTTATAATAAGTATTCGTATTTACTACATTGATATACCATCTCTCGCT
GCCGTCG
>Her00193
GGGGGTTGAAGTGTTGTAGCATTCGCGTCGATTCAGGATTATTTGTAATAACATAAAATA
AATTGAAATATTAAGTAATTTGTTAATTTCATCAATTCTTTTTAAATATAACAATTGAAA
ATGGTAGACAGAATTGATATGGCTTTAGACGATACTATAAAAGCAAGTAAAAAAGGAAGA
ACAGGAGGCGGTGGAGCTGGAAGAAAATTTGACGCAAAAAAATCTAGTCGCGGTGGAGGT
GGTTTTCGAAATGCCCGCTCAGGTGCTGTTCTACGAGGTCGTAACCGCGGAGGGGTATCA
AAACCTGCTAATTACACAAGGGTAAATCGACTAAAAGTAATAAATTGATTGATTATACAA
TTTGCAATATGGCGGAGCAACGTGGTGAAATGACGCATCAAGTGCATATATCGCCTCGTA
AATTCATCTGTAAAAGATAGTTAATTACGGGCACAGTTCAACCGCAATCGTAGTTTATTT
TTAGACAAACGTTAGAACAAGATGTTTAAATGTATCATGGTCCTACGAATTTCTTTCTGC
ATAGTCACTTATTTGTCCTTTGTTCTATAACCAAAGATGTTTGGTGTTATTCATAAATTT
TATATAACTGGACTTGCCCTGTCGGATTCGGATCTTTTTTCGGATCTGCAGTTACTTAAT
ACTTTACATCAACCGCCATCACTTTAGAAGACACTGCCAAATAGCACAAGTAACACCGGG
CGAGCCTGTAATTTTACGACTTACTTCTTGAAGTAGCAGTATCCATAATTAATATGGTGA
ATATAAGATGCTGTTTATGGAATGGGGACTTGGCTTTTTTAATAGTGCAAAATATGGATA
ATGTACCAGTGTTTATTGTATAAAAGTGCAGTGT
>Her00195
GGGCGAATTTTTTGATAAAGTAAAAACAAAGTGTACAATATAAGTAATAAAAATTTGGAA
AACATGGAGATACTGCCGGTCACGAGTCAGTTTAACGTCGGAGTCGGATTCAGTAGTGAA
AAAGCGTGGAATGGTCCGACGTGGAGAGAGGCACCGATATCTGTACCATCAGAGGTAGCA
TTGGCCCAGAGGCTCGAAAGGGAACTTCGAGCAGCCAAGGGAGCCAGTGAGTTAGCCACA
GCGGAAGTCCTGGTGCCAGCGGAACTGCTGGCCAGGGCTTCGAGACAGACCCTGGCTCTC
GCTGAAGGCGAACCCTGCGGGTCGAGGGGAGCAGCCATGATAGTGGACGTGGCTGGAAGA
CGCTTAGCCGCATTCAAAATAGACCCAAACACATTAACCACCCATGAAATACACCTCCAC
TTGGAACATGATGCGACCAATTGGACTAGCTTACTGCCGCAATTCTTAAAAAACCTAACG
AGAGGCGGCACCATCATAATCAGCCCACAATTCACGATAGAAAAGAAAAAACTGTTCCGG
GGTCAAGCGGAGTGAGGTTTCACGTATCGTTATTTAAAACAAAACAAAAAAACAACAAAT
ATCAATCAATATTATTAAAAAATATGTATATTAATTATATTTTGT
>Her00196
GGGGGAGGGTCCGTAGCTACTGAGTTAACCGGTGATGGCAGGGAGCCGGCCTACTTCCCT
GCCAACAGATATGTTGAAGCGTTATAAAGCAATCATATGTGGTAAACAAAATGTC
>Her00197
GGGGAGGCATATAAAAATGGTACATGACATAACATTAGAAAAAGATATTAAAGAATCATT
ACACATACCATCCACTTCCAATACTGTGGAACAACCGTCAGAAAAGATGGAGGAATTACT
GGAGGAAGTAGAAGAGTTCGACGACGACGTTCAGATGGACGAAGAAGACGGTAACGAGGA
GGCTACAGAGGAGCGTACATTCGACGGTGGCCATCTAAACTCCACGGAAGCCGCATCCAC
AGAGATGCTGTCTGAAAAAAACAATTTTTTTTCGTGCAGTAAATGCAGTTATACAACTCA
TATTAGAGGAAGATTTACAAAACATATTAAATATCATTCAATGCCCATGATAAAGTGCAC
TTTGTGTGACTTCAGAACACCGTATAAATGGAACTTAGACCGTCATATGAAGAACCACGG
GGGTAATGGAACCTTCCACTGCTATATGTGTAACTTCACAGCAGATATTAGACAAAGTTT
GACGGTACACGAAATGAATCATCACCCGCCTCCTGTTGGTCAATCGAGCTTAAGCCGGCG
TCGGAACCGGGTGGGCGCCAGCGACGTAACGGCCGGCGTTGATATGACGGATAACAGCGC
GCTCATTTCGAAAGAGGAGGAAGGGAGCGGAGATTCACGATCCTCACACTTTGCATCGGA
AATGGGTCTACAATACATGGAAAAGGAAACTATTAGTTGCAACAGTGACTCCAACGACGC
TTCTACTTCTGACTTTGGTAGANAAGAGAATATGCAAATAACAAATGAAACAGATGTTAA
TTTCTTATCAGAAGACGTTAAGAACCAGAAGCAAAGTAGAAAATTTCCACGGCCTATCCC
CCAATTAATACCTT
>Her00202
GGGGAGTCTCGATCGTACGCCGCGAGAGTTTACCCGCACAGTATCTTATTTCTTATATTC
AATTTAAATATTCGAATACACCCTTTAAAATGGTCCGAAGTGTTACTGCTTTGACTCTGG
CCACCCTACTGGCGGTGCTCGAGATTGGTTCGTGCCTAAAATGCTACCAATGCAACTCCC
AATCTGATCCCAACTGTAAAGACCCCTTCGCCGCTAAGGATAAATTAATTGACTGCATAA
GTCAAGATTCGATCAATTACAACCGCAACTACTTGAGAGAGATCCTCCCGTGTGAGCTCG
TGGACGGCGTTGCTGGAGCACCTCGCTACTGTCACAAGATTGTCATGCAAAACGGCGCCA
CTGTCCGTACTTGCTTGGACGCCAACCCCTCTAACCTGAGTGAGTCCTGCCGTCTTCTAG
AAAACCTGAAGCAATCTCCAGCTGACCCCAGTAAGCAGATCAAATCTTGCGCAGTCTGCG
ACAAGGATGGCTGTAATGGAGCTGGAGCCATTCAAGTTTCTCTACCATTAGCCGTTCTAG
CTGTACTTATCTCATACTTGTACAAACAATAATATATACAAACAAGAATAAGCAACGGTC
TCTTTGGCCTTGTTGACCATGCTTCATACTTTTGCAGTATATAACTGAAATAACTAAAAC
ATTTTTCTATGTCTATAACATCCAATCGCTAAAAGCTATTAGGGCCAGTATTCTATGAGT
AATTAAAATAAAATTAATGTAAAGTTATATAGTATTCGGAACCTGGCTGTTACGCCCAAA
GGCACCTTATATCCTGCGCTGTTGTGAAAATTAATGTAAAGTTATATAGTAT
>Her00203
GGGGGTAGTTGGTACGAAGAATTCAAATAAACAATGAAGTTCCTCGTCGTCTCTTGCCTT
TTCTTGGCAATTGCCTCCATTGCGTTTACGAAACATCATGCTCAGCGGAGCATTAATTTC
AGATACTACGCTCCCTACAACTACAACCCATTGCCGTACAATTACGACAACTACTATAAT
CCATATTATTATGATGGGTCTTACTATGGTGGTTCACCTTACTATGGTGGTTCACCTTAC
TATGGTGGCTCATCTTACTACAGTGATAACGGACAATATTACGGAAGTAGCGGACTCTAT
TACGCAAGTGGTTCACCATATTACGGAGGTAGCGGACAATATTACTTAAGCGTTTCACCA
TATTACGGAAGTAGCGGACAATATTACGGAAGTGGTTCACCATATTACGGAAGTAGCGGG
CAATATTACGGAAGTGGTTCACCATATTACGGAAGTAGCGGACAATATTACGGAAAATAT
TACGGAAGTGGTTCACCATATTACGGAAAATATTACGGAGGCAGTTCACCACACTCCGAA
AGTAAAGCTTACTATGGTGGAGAAAATAGAGGCAAACGAGACCGTGATGATGACCAATAG
ACATCTTTATACGAAACCGACGACCTAAACTGACCTGGCTTCTGTACACTGGATTAGAGT
GCAAAGAAATTCAAATTGAAATTCAGTAATAAATATAATTCATTATTGG
>Her00204
GGGGCTTTCGGTTGAAGAACCCGTCGGTCACATATCACTCCACACCGTGACTAAACACCA
TAAACAATGGGCGATATCGAGGACACACATTTCGAGACCGGCGACTCCGGAGCCTCTGCC
ACCTTCCCTATGCAATGTTCCGCTCTCCGCAAGAATGGTTTTGTCATGCTTAAGGGACGT
CCATGCAAAATTGTTGAAATGTCCACCTCAAAGACTGGCAAGCACGGACATGCTAAAGTC
CACTTGGTTGGCATTGATATATTTAATGGAAAGAAATATGAGGATATCTGTCCCTCAACC
CACAATATGGACGTCCCCCACGTCAAACGTGAGGACTACCAGCTGACCGACATATCGGAT
GACGGCTACCTCACCCTGATGGCTGACAACGGTGACCTGCGCGAGGACCTCAAGATACCC
GACGGCGATCTCGGAACTCAGCTCCGCTCTGATTTCGACAGTGGCAAGGAATTGTTGTGT
ACCGTACTGAAGTCGTGCGGGGAGGAGTGTGTTATAGCGGTGAAGGCTAACACAGCTCTC
GACAAATAAACCAACTAAGAATTTATAGGGATATAAAAGCATATAATTTTTTTACAATCA
ACAACTTACATAAATGTAAAACATAATATTATGTATAATTTAAAGTAAACACGTGCCGGG
TTGTTTGTTTTGTCGCTTAAGTCTTAAAAGTTACTTTGCTAGCCTGAAGTTGTGCGATAC
CGGTGTGGAAACCCGTAACCCCTCGTGGCAACTTTTATACCCCGTATATTTATACGGACA
TACATACTTGGAACAGTTTTTTTTTAACTTAACGCTAAATTGAATACATACTAAATATTG
AACAGAACCGAGGAAAAAAATTAATAAAAAAAATAA
>Her00206
GGGTGTTGGATCAATTTTTAACTAAGATTTTACATGTCAGTACTCCTTACTGATGCCCGA
CTATCTAGCCATCGTATCGTCTAAGCAGATGAAACACCCGATCAAATAACTGCCATTTTT
GAATCTATTTCAAAGAATAAAGGTGCTTCAGTGCAAATAATGTTAGCAGGTTTCATTGGC
GAACAAAACTTCCGTAAAGGTGTTTCAGATTATTTAAAGAAATATAAATTTGGCAACACC
GTAACTAAAGATCTACTACTGTGCTTGGAGCCGTATTTTAAGAGAGAACATCCCAATTTG
AATTTATTATACATAATGGATACGTGGACAAAACAAACGGGTTATCCCTTAATCAATATA
CATCCGGGCGATAAAGAAAATACTTATAACATTACTCAAAAAAGATTTTTAATTGATTCA
AAAGCAATTACATCACAACATTCTGAATATGGATATCGATGGTTTGTTCCCATTACTTAC
AAAACGAATGGTGGTATAAATGAAAATATCTTGTGGTTCCCTGATATTAACGACAGTGTG
ACATTATCTGTGGAACAAGGAGAAAAATGGTTGAAGATTAATAACAATCAAGTTGGATAT
TATAGAGTTAATTATACGCCCAGTATGTGGGGTGACTTGACGGAGCAACTGAAAAATAAT
AATCAACAGCTAACAATATCGGACAGAGCAAACTTGTTGGACGACGTTTTTGCTTTGGCT
GAAGCCAACGCAATAAAATATGAAATAGCACTCAATCTATCCTCTTATTTAGCTGTTGAA
AATGATTTTGTACCATGGGAGACCGCATCCGCCATATTTGATAAGTTGTCTCACAATATC
TTAAATACGGATCCATATGAAAATTTACAGAATTATGTACAGCATCTAGTAAAATCATTA
TACGCGAAGCTATCCTGGGAAAAGTCGGAATTAACAATAATAGAAAGTCTATTACGCACC
CGGATTTTGTCTTTAGCTACAAAATATCAATTGCCCGACGCTGAGAGTAAAGTAAGGAAC
ATATTCCTATCTTGGCTCACTTCCCCCAACACTACAAAAATAGAACCAGATTTGCGTGAT
TTTGTTTATTACTTCGGCATGAAAGCAGCAACTCAAGAAGAATGGAATAAACTTTGGGAA
ATTTACTTGAAGGAGGATGATGTTCAAGAACAGACAAAAATACGCACTGCATTATCTGCG
CCCCGCGACGTTCAGATTCTAAAAAGGTACCTACAGCTCGCTTGGGACGAAAATAACATT
CGAAGTCAGGACTACCTAAACGTCTTAGGCGTTATCAGCTCTAACCCTAACGGTACTGAC
TTAGTGTGGGACAATTTACGTGAGAATTGGCTGAAACTTGTGGACCGATT
>Her00207
GGGGGAAGAAGCACGTCTGATAGGCGTCGACTTACTTCTTCTGGCCAGTTTTTTAATTTC
TGGCTCAATATCGGCCGTTTTACGTGTTAGTGGTGTTATAAAATAACAATCAGCCATGGC
GCTCAGCGACGCAGATGTTCAAAAGCAGATCAAGCACATGATGGCCTTCATCGAACAAGA
GGCCAATGAAAAAGCCGAAGAAATCGATGCAAAGGCCGAAGAGGAGTTCAATATTGAAAA
GGGGCGCCTTGTCCAACAGCAGCGCCTGAAGATTATGGAATATTATGAAAAGAAAGAAAA
ACAAGTTGAACTCCAAAAAAAGATCCAATCTTCGAACATGCTGAACCAAGCCCGTCTCAA
GGTACTCAAAGTGCGTGAGGACCACGTGCGTACTGTATTGGACGAGGCCCGCCAGCGCCT
GGCTGAAGTGCCCGGAGACGTCAAATTGTACTCTGATCTGCTTGTGACCCTCATTGTGCA
GGCTCTCTTCCAGCTGGTAGAGCCCGCAGTAACACTCCGCGTGCGACAGGCCGACAAGAG
CTTAGCAGAGTCTCTGCTTGGCCGAGCCCAGAACGATTACAAGGCCAAGATTAAGAAGGA
TGTTGTGCTGAGCATTGACCCAGACAACTATCTAGCGGCTGACACTTGCGGTGGTATTGA
GCTGATTGCAGCTAAGGGCCGCATTAAGATCTGCAATACATTGGAGTCCCGTCTGGAGCT
GATCGCCCAGCAGCTGCTGCCGGAGATACGTACCGCTCTGTTCGGACGCAACCCTAACCG
TAAATTCACCGATTAAACAACATACGGTCATTCATATTATTAAAACATT
>Her00208
GGGGGATATTAATATATTACTTCAAAATGGCGGACATATCATTTCCTCAATACGCATTTT
AATCTAATTCTTTAATTTTAATATAAAGCTAATTAGCATGTGTTATTAAAAATTATACTA
ATATATGTTTTAGTATAATTGTATTCCGGGTAAATGCATTCCGTGATATTTTAGTGTTCA
TTTTAAGTTTATTAGCGTACATAGTTATGAAGGAAGTGATTTTGGCAATTGTTGCCTTTG
TATGTAGTGTATTTTTAGTTTTAATATTTGTGTTATTTTGTTGGTACGTAGTTTGGAAGT
GTTGTTTATCCAAATTTCGCTTCGTACGTGAGCTTCTTGGGGGTATGTCAGATACTCCCC
CGGCATCAGAAACACGACAACCAAAAATTAAAAAAGTGAGACGCGACTAAGCAGTAACAT
TTTTCAAGACTACATTGAATATAAACCTCAACCATGAATATTCGGTGTGCACGTCCTAGC
GACTTAATGAATATGCAGCATTGTAATTTATTATGCTTACCAGAGAATTATCAGATGAAA
TACTATTTTTATCATGGTTTGTCTTGGCCTCAACTCAGTTATGTGGCTGAAGATGAGAAA
AGTCATATAGTAGGATATGTTCTTACTAAAATGGAGGAAGATGGTGAAGACAATAGGCAT
GGTCATATTACTTCTCTTGCAGTGAAAAGATCACATAGGCGTCTAGGGCTTGCACAAAAG
CTTATGAATCAAGCTTCACTAGCAATGGTTGAATGTTTTCAGGCTAAATATGTCTCATTA
CATGTAAGGAAGAGCAATAGAGCTGCATTGAACCTATACACTAACTCACTTGGCTTCAAG
ATTTTAGAAATTGAACCCAAATATTATGCTGATGGTGA
>Her00209
GGGGATTCTAGTTGTAGCCGGTAACGCGCGAGCACGTCTCACTCTCTCTAACAAATAGTA
TATTCTTATTTCATTTCAAAAATGGAATTCGTTGGCGAGAAATACAAATGGTCTCCTCCG
AGAACTTCGATGAGTTCATGAAGACTACTGGTGTTGGTCTCATCACCCGCAAAGCCGCCA
ACGCAGTGACACCAACTGTGGAACTGCGCCAGGACGGCGACAGCTGCGTCCTGGTCACCT
CCTCCACTTTCAAGACCACCGAAATGAAGTTCAAGCCCGGTGAAGAGTTCGATGAGGAAC
GCGCTGATGGTGCTAAGGTTAAATCGGTGTGCACATTCGAGGGCAACACGCTGAAGCAGG
TGCAGAAGGCGACAGATGGCCTCGAGGTCTCCTATATAAGGGAGTTTGGCCCTGAAGAGA
TGAAGGCTGTGATGACCGCCAAGGACGTAACCTGCACCAGAGTGTACAAAGTGCAGTAAA
CCCAACAACCCTCCAAGACTGCAGGGCGGTGCCCTACACTACTTCCTAATATTGTATTAT
TATTTTATATTCCTTTAGCACAACTTTGTATTTACATATTATTTAGGCTATGAATGTGAA
TTTAAAGAACTAGATGAGATTGTAAACGATCTGTTCGTACTGCCTTCATATGGTGTGGAG
TTAAAATGGACCTAAAACATACAGTTGTATAAGTTTTTCAGTGCATATTTAAATAAAGTT
TTCTTAAACTCTGAAAAAA
>Her00210
GGGGACTAAGTTGGGTAATTATTTTTGTCGAATATTAATAAAAGAAGAAGGAAACACACT
ATTCTATTACTAGTTATTTCCTTTAGTTTGTCTACATTATTGAAATCATTATATTAAATA
ATTTATTCCCCTTAGTGGGAATCGAACCCACAACTGTCGTGTTTACAATTGCACTCTTGT
GCCCCTGCGCCACGACGGCCTCTTCGTGTTGTTTATTTTCCTTAAATTTTATTAGTTCCT
CCGGTTTCCACATATGGAACTATAACGTAAAATGCAACAGTTCGCCATCGTTTGACTCAT
TCTCAGTCTCTATAAGAAGTGTGTTAATATACCTAATCATTTTTATATAGCTTTAAGGTT
ACCCTGTTTTTCTTTTGAGCGTTTTTTTTCTTTTCTACATAATACAGTGTAATTATTTTT
TGGTAGAAAACAATAAAATTCCTTTTTTATAGTTTTACAATAATTATTACGAGAATAATT
ACAATAATTGTAAAACTATAAAACGTCTATCTTATGTATGTTGTATATCAGGGATGCTTT
TATCCCCGGAAAAAGACGCGAATGCCAATCATTGCAGGCGGTGTCTAAGAGGCGCGGGTT
TGAGTCACGATATGCTAATTATATATATACTAATATACAAGGGGCACTTTTTTTATATAT
GTGGATAAAGACAAATAAGCTAATTTTTGAAGGAGGTTAATAATTGGCGCAGGTTTGATG
CGCGATTCTTCGAATCAACAAAATATTTTAAGTCAACATTTTTATACGTTTTCTTAAATA
TTTTTCTTTCCCAATTGTGGGGCAACACTTTAGACATCATCTTTGAATATATACAATTCT
GTAGTACATTTTTTGCAAGCGACT
>Her00211
GGGGGACTTATCTTTGAGCATATGATCGTTGTTGTTAGTTCTCTGTTAGAATTACTATAA
CTGCGTTAATTTTCGATAAAAGTTGTGTTTTGTGTGTTAAATTGATCCAGCAATAACTTA
AGAAAATGGCGCGTACCAAGCAGACTGCCCGTAAATCTACTGGAGGTAAAGCTCCTCGTA
AACAATTGGCGACAAAGGCAGCTCGTAAATCGGCCCCTAGCACGGGAGGTGTGAAGAAGC
CCCATCGTTATCGCCCTGGTACCGTGGCGCTCCGAGAAATTCGTCGTTATCAGAAATCTA
CTGAGTTGTTGATCCGTAAGCTGCCCTTCCAGCGTCTCGTGAGAGAAATCGCTCAAGATT
TCAAAACTGATCTTCGTTTCCAGTCTGCCGCCATCGGCGCTCTGCAGGAAGCAAGTGAGG
CTTACTTGGTAGGCCTGTTTGAAGACACAAACTTGTGCGCCATCCACGCTAAGCGTGTAA
CCATCATGCCTAAAGACATCCAGTTGGCCAGACGGATTCGAGGAGAACGCGCTTAAATTA
GCTTTAATATACCTAATTTTAAATTATTCGTAATTCAAATAGACATTAATTCTATGAAAA
TTTTTTATGTTGTCCCACATTTAATTTATAGTAATAACATTAAAAATCGTTTAATGTAAG
GAGGCAGCAGTACTGATTTTTTTTATAAATTTCTTATAACATAAGTTAGTATGTTGTGTG
TACACGGAGCACTGTCTTGCAGAGATTCACTCTTGGCCAGCGTCTTGTACAAACAGCGTA
GTATCTATATCTTAGTGACTTGTGGTATATCTAGGTAGTACTATAGGCAATATTGTAACC
ACATGAGCCTGTAATTTGATGCACTATTGGTATATGTAATGACAAGTTTTGGTGTTTAAT
AATATATTTAGACCCC
>Her00212
GGGGATTTAATAAATTTTATTATAAACTAGGATTAGATACCCTATTATTAAAAATTTAAT
TATAAATACTAAAATAGTAGATAAATTATATTGAAACTTAAATAAAATGGCGGTATTTTA
GTTCATTTAGAGGAATCTGTCTAATAATTGATAATCCACGAATAAATTTACTTAATAAAA
AATTTTGTATATCATTGT
>Her00213
GGGGACATTCTATCATGGCGGTTATTCATGTCGTCATCTAGTTTGTCATAATTTGTATTT
GAAGTTTTCTAACACTATTTATATTATTTTGAAACTGTACTTATAGAAACATTATTTGTA
TTCATTTATTGTTATACTATCTAGAATCTCAATATGAGTTCTACTTCGTCTACTGCTCTT
TTTGCGTGCTCCCGTTGTTTTTCAAGACACCCTTTTGAAGAGTTATCACCAGGAGAACAA
CTTTGCAAGGAATGTCGTGGCTCTTTCCCCGTTGTCAAGTGTACATATTGCCGTTCTGAG
TTTCAACAAACAAGTAAATCAAACACATCATCAATTTGCAAAAAATGTGAAGCAAATGTG
AAGGCCTACGGGAAACCAACAGCATGTGAATATTGTAACATCATTGCTGCATTTATTGGC
AACAAATGTCAACGTTGCGCGAACTCGGAACGTAAATATGGTCCGGCGGTGACGTGTGAA
CAGTGCAAACGGCGGTGCGCCTTCGACCGACATGATGATAATAAGAAGCAGGTGGACGGA
AAACTGCTGTGCTGGCTGTGCACCCAGTCCCTCAAGCGTGCTCTGGCGCGTACCAAGCAA
CACCTCTCCGTCGACAAACACAAGCATAGATCACACAAGTCAAAAAGCAGTCACAAGGAC
AAACGCAGGTCGGACATGATGAAAATGAACTCAGGTGACCTCTCCGACTCACAGCCAATG
GAGAAGAAATCCAAGTTGAATCCTTTACAAGGTACGCACTGTGTTTGTTATTATAAATAT
TTTTATATTTATATTAAGTAAACTATTTTAAATAAATATGGCT
>Her00214
GGGGTTGAGCCATTTTATAATGAAAATAAAATGGAAATAGGTTCAGTGAAAATGATGTAT
CAAAGGGCTCCATTTCCATTTTCAAATGTGCAAAGCCTTCAAGGTCATGTGCTCGAACTG
CCCTACGGAAACGACAACAAGTATTCTATGTTAATCATATTACCATATCCGAGAATGAAG
GTCGGCGACGTCTACAGACGATTATCAAAAGTATCGCTGTCAGATATATTCAAAAGACTC
GAAAAGGATATAGAAGATTTCGGCTTAGAAGAGGTGGATGTGAAACTGCCACGATTTAAA
ATAAGCACGAACGTAGTCCTAAACTCGCCTTTGATCAAAATGGGTGTTCACGATATATTT
AGTTCGCGAGACGCTAAATTCGAGAAAATAACCAGAGAAGAAATATTCATATCGGCTATA
GTTCACAAAGCTGACATAGAAGTGACTGAGGCTGGTACAGTGGCGTCGGCGGAAACATCA
GCATATTTTGCAGACCGTATAACCACACCCCAATTTAATGCAAACCGACCTTTCATATAC
TTTGTATTGGAAAAATCCACAACGACTGTGATATTTAGTGGAATATATTCGAAACCGAGT
GTTTTTTAATCAAATAAACGAGCATTAATTGGTGAAGCACTTTGTTTAGTATTTAAAAAG
TGTGACCTCGATGACTAAGTCAACTGTATGAAATACTCAACTGTAGTATTTTTTTTATCT
TTTTTCCATATATTTTTTATCAGTTTTCTTTGGAATTGTGTGAAAGTGACTCAGAAGTGC
AGTGATAGATATTTTTTTAGTCACACAATATTGTAATGTGACACATCCTATTATGTACGC
CCTGACTTTCATTTTGTAACATCAGTATTTTATTTTTATTTGTAAATTTAAAGAGAATTT
TAA
>Her00216
GGGGACAGTCCACCTATACAGTAAAAAATGTCGGCGTAGGTGTAGTCGTCTTACATTTTT
ACGTTTTAACAGGCTGAGCGCGGGTACATTACATTATTAATTGAATAATATTTCACTTTA
GCCCAGCATATTCCCGTTTAAGTGTAAATATACTGTACAGAAATGGGCGATGAAATGGAC
CCGTGTGAATGCCTGTGGAACCACGAGCTGGCGATGCGGAGGCTCATCTCTCTTTTACGT
CAAGGCCAATCATATTGTACGGACAGTGAGTGTCTCGATGAGCTACCGGGACTTCCCGCA
GCAAATTCGGCCGGTAACAGCTTCCTTATGATGTTCTTGATGATGGCGCTCGCTGTGGCG
ATGTACATGATGCGTCCGAGACGCAATCAAATACAGGATTCAAAGCCAGTGCCTAACTCT
CAGGACCGTGATGGCGCCCCTCCAACGCCGCCAAGAATTTAATGAAGAAGAAAGTTCTGG
AAGGTTCAACAAAGAAAACTGATTAAATATGTAAAAAACGATAAATAACATCCTTAAGTA
TAGCGTTATAAGATATATATAAGGAATTATATGAATATGTATAATTGAACTTCAGTGACT
TAGTGTTGCTTGAACGCTGGTATATGTACCTAGAAAAACAATCATTCCAATACTTCCACA
ACTTATGTATTATGTTAAAAAAGAAGGTAAAATTTTATTGAATTTATATTTTGGTGCTAT
AATTTATATAANAACGCCAAAGGATTTAAAATTCTAAATCAAGAATGTTTTCTTCAGCTT
CAAACTTACATTTTTATGAATTGATTACAAAACTGATTATTATTTGAATATGGCAATACT
CAGATCTGACTCTTATTTATTATATTTTTCACGTATCTCTTCCATTCTATTTATATTTCA
TATTTTTCTTTTACATTTACAATTATACTA
>Her00217
GGGAATATACTGAACTTCCTCAATGAAACCAGAGTCCAGGAGATGCATAAGACGCTTTTT
GAAAAGTTATTACAAAAGCTAATAGCTTATTCTACTAAAACCAATACACGGAGAGGTTCT
ACACGTCGTATAGTCTCCGGAGTGAACACATCCATCGCGGCGGTGCCGTGGCAAGTGTCG
TTGAGGGAGAAGACATATCCAATATGCGGGGGATCGGTTGTAACTTCTATATGGCTGCTG
TCTGCCGCTCATTGCTTGTTACGGTCCAAAGCCAGCGAACTAAGCGTACGCCTCGGTTCA
TCATGGAAAACACACGGAGGAGAAATGTACGACGTGAAGGAAACATACGTACATCCCAAA
TACGCTAGGAACACCAAAGTGAATGATGTAGGCCTTATACAATTGTATTCACCTTTGAGG
TTCTCACCGAGGGTGCTACCCATTGGCATAGTGGCGAAGGAGACTCGTCTGCCGGCGAAT
CAAGCTGCAATTGTGTCTGGATGGGGTAAATTGAGGGAAAGTGGTCCCAGCGCCACATTC
TTACAGTCTTCCACAATAAAGACCATCGCTATGAAACTGTGTCGACATTCAGGCCTGGAT
AGGAACCCCATAGATCCAGCTTCAATGTTCTGTGCGGGATCTTTTAGCCAACCGTCGCCT
GATGCATGTCAGGGTGACAGCGGCGGCCCTATAGTGAGTGAAGGTGTCCTCATAGGCGTA
GTGTCGTGGGGACTCGGCTGTGCTAGAGGCAATTTTCCAGGGGTTTACACGCGGCTCTCC
AACCCCGTCATATGGGACTGGGTACATGAGCATATTACTAAGAAAATAACACTAGTTTTA
CTCTTT
>Her00220
GGGGGGGGAAAATTAATAATTTATATTTAATAAAAAAATTTTTAATATTGGGGGAAATAA
TAATTGACAACTGTAAAAAGTTAAAAACGTTTCTAAGCAATTTATAAAAGAAAGGTAAAA
TTCGATTTTACTTTAAGACAAAAGTATCTCATTACAGTAATTTAAAACAGAAACTTTGTT
AAATTTAAAAATGACTTTTATACCTAATTGGGAAGAATTCGAAAAATCTGCAGAAATGCT
ATATTTGAGGGATCCATTAAACACACGTTACAGTGTTAAATATTCCCATTCAAAGGGAGT
ATTTTTAGTGAAGATTACCGATAACAAAAAGTGCCTTCAATACAAAACAGAAGTACAACA
GGATGTTAGAAAAGTTGATAAATTTATTTCAAATTTAATAAGACACATGGCTTCTAATGA
TAATTAATTACTTAAATAAAATGTTACACAGT
>Her00221
GGGGTCATTTTTAAATCGAATATGGGGAAACTGTTACTTTACACATTTTGTTGGATATTT
GTATTATGCCAGATTGTCGCCTATACGAACTGTGCAGAGCCAATCGACATTAAAATAGAG
GAAGGAGGCAAACGCCAAAAAGGACCAAAGTTTATTATGATGATACCTGATAAGAAACCA
ATTTTATCAGGACTACATAAATATTAATAATGTTTTCAGCGTTTTTTATAATAATTTAAG
AATTTCTTATAAAGGCATAGAAGTAATGTCAAAGATGGAAAAACTACTGAAGCAGGAAAA
CCAGTGTGAAATGATGTTTAATATTTTTAGAAAACCTATAAAAGTTACTAAACTGTGCCT
CTAGGACCGTTTACGTTTTTATCGGACTATGTCGAAATTCTAATACGGTTGTTACGATTT
ATTTATATTGTAAGCATCTCTGTAGGTAGTTTTAATAGTTTTTTTAGCTTCATGCTGTAT
CCTGCAAATAGCAGGGTAGGCAGAGGGAACCTGAAAACATAGTATCAAGACACTCCATTC
CCATTAAGACATTTCCGTTTCCCACTTTTCGCCGTATTCTGGAAATACTGCTTGTTGAGT
GGCGAATCTCAACGCGACGTTAAAATTAAAAGCTTTATGACCTTGCGTGAATCATTACGA
TGTGTCCCACTGTACCCCCAATTAGATTTAAGTGCCCGAACACTTAGAATGTGTCATGTC
ATACACGAATCTTAGTTATTTCTATTTGAACCACTGGGCAAAGCCGAGTTAAAGCCGGAA
TAAAGCTAGTACTGCATAAGGATACAATAAAGTCATATCAT
>Her00225
GGGTGACAGTCACATAAGTGAGCCACAGCATGCTGTAAACCTTATTCAGCGCAGCGTGGA
ACTGAAAGGCAAATCAGTTTATCGTAAGATTGATGACAATTTGATCAATTGTTTGATCTG
CAACATACTAATCAGTGTACAGTCCAAAGAATCGCATATTGAATCTCCAGAACATATCAA
ACTTTATACTAAGTGCCAAGAAAATAGAAAAAAATTAAAAAACGAAAAAAAATATCTGAT
CAATCAAATTGATAATAAAGAAGAGAAAGAAATGGCACAAGAAAAGAAATTACTGGACTT
GGACAAACCTGCCACAGTAAAAGATGCTGATAATAATTGTTCAGGATCAAAAGAATTGAA
TAATAACAACACCTCAATAACAAAACAGGGGAAGGAAAATCAAGTCATGCCAGCTTCAGA
AGCATTACATGAAGCAATTCGGTTTGCTAAACAGAATCACATGAAATATAAAAGAAACGG
TACATATTGCAATGCTTGTAACATCAAGATATCATCATCACTTAAGATGATGAAAGAACA
TGTGTCAGAAACTTCCCACAAGGAGAAAGTTGATCAACACAACAGAACTAAATTGAATGG
CAAAACTTCTGGCTCTGATAATAAAAAGTCCATGCTAGATTTCATAGACAGTGAAACAGG
TGTTAAAAATATATTTTGTAATGATAAAGTAATTAATGATAACATTTGCATTGAGGCAGT
TAGCTTCGACATGATTGGTAAATCCGGCGGTAAATTGCGTTGTCATGTGTGTGAAGTGTC
ATTCCATCCATCACAAATGGAAGAACACAAACGTTCATACAAACACAGCAACGCTATGCT
CGTGACACCTGTTCTCTCTGACTTCAACAATGAATTCATC
>Her00229
GGGGGACTTCACATCGGGGGAGTGTACGGTGCTTACTTGTTTTTAGTAAAGGCTATGTGG
GCTACCCGTATATTTGCGGTACTACTCTACTTGTGTTCTGGTCTTGGCATCACCGCAGGC
GCCCACAGATTATGGGCTCACAAATCGTATAAGGCAAAATTACCTCTCAGGATATTATTG
ACAATTTTCAATACTATTGCATTTCAGGATTCAGTGTTGGATTGGGCACGTGATCATCGT
ATGCACCACAAATATTCTGAAACAGACGCTGACCCTCATAACGCAACACGGGGATTCTTC
TTTTCACACATTGGATGGTTATTGGTCAGGAAGCACCCTGAAATTAAATCAAAAGGCCAC
ACCATTGATATGAATGATCTATGGTCTGATCCAATTCTTCGTTTTCAAAAAAAATACTAT
ATGCTCTTGATGCCGTTGGCTTGCTTTATTCTCCCATCATATATTCCTACCCTGTGGGGA
GAATCATTATGGAACGGCTATTTCGTTTGCGCCGTTTTCCGCTACGTGTACGTCTTAAAT
GCCACCTGGCTGGTGAACTCTGCAGCACACAAGTGGGGTAGCAAGCCCTACGACAAGAAC
ATCAACCCGGTCGAAACGAAATCTGTCTCGCTGGTTGTTCTCGGTGAAGGCTTCCACAAT
TACCACCACACATTCCCTTGGGATTACAAAACAGCTGAATTAGGAGAATATTCATTAAAT
TTTTCAAAGCTATTTATTGATGCCATGTCTAGCATTGGCTGGGCTTACGACCTGAAAACT
GTATCCCGCGAGGTCATCGAAAAAAGAGTAAAGAGGACAGGCGACGGGTCTCATCAAGAG
TGGGGCTA
>Her00234
GGGGAGTCGCACCGCGATCGAGAGAAGCAGCGGCCACGACAGGTGAGCCACAGCCGACAC
GCGGTCACTCAGCTCGAACCGCGACTTATCCTTAACCCGACTACACTTCCTCCGACCCCA
TGAGTGGGGACGCCGAATACATCACCACAAACTACAACATGCGTAACAACGTGAAGCCGT
CGTTTTGGGCGCAGAGGACGAGAATGGAAAAGAGGTTACTACTGGCCGTCGGGGTGATTT
CTGTGATCGCAGTTGCTTTCCTCGCGGCATTCCTTGCCACTGTGCTAGTCAAGACATCAG
CTGATATAAATGCTTCTTGTGTTGTACAAAATGTTAAACAAGTTTAAAATAGTATTTTAT
CTTTTCCATAAAATTATACCTATATTCATAAATATATGTAAATAGTACATTAGCTCTTCA
TGGTCGACAATCATTATGTACCTCCTACCTATAAAAACGTTGTATATGTATGGAAGAAGT
TACTCCAGCTTCTTTCTTAAGCTTTCGTAAAGTAAATAGAATCTTTCGAACCTTCAATTA
AGAAACAAAATATAAAGATATTTAAATATCTCAAAATACGAAGATATTTAAATATCTCAA
AATATAAAGATATTTAAATAACTCGTAACTTTGTATACAAACAAGGATAAAGTCTTGCAA
ATAAACATAGTATTTTATACGTAGATAAGTTAGATATAGAGACTGTGAAATTTATCAAAT
ACGTTTCTTTTTATTTTTGTATATCACAAAAAACAGTATCAAATTCCTAAAATTTATCAC
CATGTTAATTCGATTGAGCTTTTTTGTACTTGCTTTTTTGATTTGTAATCATCTTGTTTA
CTTAAATCATTTCTAAGAAAAACAATATTATATGAGTATACGTCCTTAG
>Her00235
GGGGTAGGATGTTTTCAATTAATTGGGAGTGTTATCTCGCCAACTTTAATTGATAGTGCA
GGGAGAAGAAAACTTTTGTTATTTTCTACTGCAGCATGTAGTATTAGTATGATGGCAATG
GGTATATATTTTTATTTAGCACACCTGGATGTTCCTGCATTAGACAGCGTGAAATGGTTA
CCATTGGTCGTGTTGGTCTTTTTCTTTATTGGTTATGATTCAGGTCTGGGCATAATTCCA
AATTGTTTAATAGGAGAGATGTTCACGACAAATGTCAGAGGAAAAGGTTCCTGTGTAGCA
TTAACTTCGACATGGATTATTGGGTTTTCACTGACCACTGCTTTTGGCTCAGTTGTCGAA
AATTTAGGACCCTACGTAGCGTTTCGGTTCTTTTCATTTACTTGTGCATGTGCGTTTGTG
TTCACTATATTATATATACCGGAGACTAAAAAGAAATCTTTGTTAGGAATTCAAAAATTT
TTAGGCAAATAATTGAACATTTAATCTAATTTTGTTTTACTTAAAAAACTCTGTGAAAAT
TTTACGCTTTGCACCCAGTCTGTATATAAAATGACCTACTATTTGAATTTAGTTTTACGA
ATTAAACTGATGGTATTGTAATATCTAAAGGTATGTGTTCTGGTATTCAATAAGGAAAAT
GTATATAACTTTCATTTGCTTTTAAGTATTTTTGTTATAAAAGAATTAGTAATACTTAAG
TAAGAAATATGTAATTAAGGAATGAAATAAATTATATTGTGAA
>Her00236
GGGGCAGTTAAAATTTAAACAGATATGAAGAAAGTCGTGGTATTCGGTTCCACCGGTAAT
ACCGGTCTTTGCGTTGTGGAAGCCGCTGTTAGTAAAGGTATAGCAGTGCGTGCCTTCCTC
CGTGACCCAGCCAAGCTGCCCGAAGAGCTGAAACCCAAAGTCGAAGTAATTAAAGGAGAT
GTTCTGGAGCCCGACTCCGTATCCAATGCCATTGAAGGCACAGACGGTGTAATCATAGCT
TTAGGCACGAGGGAAAGCCTGGAACCTACATCAGATCTTTCTGAAGGCACCAAGAATATC
ATCGAGGCTATGAGAGCGAAGAATGTCAATAAAGTTTCTGCTTGCCTATCTGCCTTTTTG
TTCTACGATGCGGATAAAGTGCCACCAAGGTTCATTCCGCTCACAAACGATCATAGGAGG
ATGTTTGAGGAATTGAAGTCCAGCGGCTTGAATTGGGTGGCTGTGTTCCCACCGCATATA
TCTAATGATCCAAGTCGGGAGGTAACAATTGAGGTTAACCCGGAGAAGTCCCCCGGCCGT
AGCGTCTCTAAGTACGATTTAGGCAAACTCCTGGTTGACGCTCTCGACGAAGAAAAGTAT
TGCCAATCCATCATTGGGGTATGCAACCCTCCGCAACAGTAAAGTGAGAAACACGATTTA
ATAGCACAAATATATTTTATATTATAGTAAAGAGAAATAAATCTAATGTAAGTAAATATA
CATTTGGTTGTTTTATGTGATTTTTGTTCCAAGTCAGAACACTTGCTGGAACAGATAATA
TAATATAGAATAGATAA
>Her00240
GGGGAAGATAAGTAAAGTTTTTAGTAAGTGTAGTGAAGAACAATTAACAAAAAAATTAGA
GAAACATGTTAGTAAACCGTGCGAGGAAATGAGCCCTATAAAACAATTTAACATTTTAAA
ATCAAATCCCGACTTTAACATCCCAGATCCACTATTAATTCCTAAAGATAAAATCAAAGA
AATTTTAGCAAACCCCGGCACAAAAATACCTGCTTTACTCATACAAAGGCCTGAGCTTAG
GCTTCCACAAGCATTTGCCTATCCGGCTCTGTTACAAGATCCAGATATAATTCTGATATC
TTTATCGCAGCTTG
>Her00241
GGGCAATTCAAGACATTAGTACCCATATTGTTGAATAATAATTATATATGATTTTAATTA
TATTATACACATATATATATAATATTATACATATTGTCTGTGTTTCTATTAAAAAGGGTA
ATATTACATATTATTTTAGAGAGTACTTTTTTCTAATATTAATAAAAATATAATTTAAAA
ATATAGATAAGTAAACAACTAGCTCTTTGCTTAGACTAAATAAAAGAATAGTTCCATTTT
CCTGCTCCAATTAAACGCAGCGTTGAGTTCCGTCTGTCTGCTTCTAGTGTGGCGGAACTC
ATGGCGGTGTCTCGAAATCAGACGAAAAGCTGTTCTGACAAAACGTAGACATTATTTATA
ATTATTATATTATTTTACCTTTTCATATGTAGCACAGATATATTTAGTATTTATTGGCAC
AATTAGCTTTTTTATAATAAGCCATTATACAGGTAGTATAAGTGTAATTATTTATGGTAA
AATTAAAGTATTTTAGAATAATTTACTTACGTCATTTTGTTTATTACAATGTTACTTAAC
GAATGACTAAGTACGGCAGGAGGAAGAGGCCGTAGTGGCGCACCGGTTCGATTTCCACTC
GGGAGAATAAATTAATTTCATATGTTCACTTTAATAATAAGACAACCGCGGCATTAAGTT
CAAGCCACTCAACACACAATGTCTCAAAAATTAGGCAGTGCGTGGGAAATTGAGTGTCTT
TACACTAGTTTCCCTCTGCCTAT
>Her00242
GGGGAAAGAGTACTTTACAGAGACATATATTGAGGTAAATTAAAATTTATAAATTTATTC
AATTTTTTTAGCTTTCGGCTGTATATATATATAGCAATGGTAAAAGATTGTTAAGACACT
TCGTTCTAAATTTTCTTCCTAATCTTTCAAGACTTTGAAAAAGACATAGTTGAGTGACGG
AAGTAAACGCCACTCTTTGCTTTCTTACCAGAGTGTTTTTTTTCATCTGTCGCTTATAGA
GTAGGCAGAGAGTATTGGGTGATGAGTCCACGTGAGGATTTCTAATGCATTGTCTTACAA
AATAAACATATATCTGTGGTGTTAAAGTCAATAAACACAAGTTTTTATTTCTATGGGCAG
TTTAATAAACCTTTACATATCATTTATGTTTGCAATATTTTTTAATGTATTATAGAAGCC
ATGACAACTATTGTCAATTTAATGAATAATAATTAGTAGGCCCTTCTTTTTTGCCTGACT
TCTAGGCACTGGCATTTCATAATATTTCTCAGAATGAAAAGACTCATTTGCTTTGCCCCT
TCAACTGTACGAAATGTTCCTAAACTCTATTGAGGCGTCTAATACCATTTAACTGTTACC
ATTTGTTTTAGAAAACTGTCATTGGAACTATAAGTGGTTAGTTCGTTGGGTCCTGGCGGA
ATGATTATATCTTTAAATATTTGATAATCTGAAACACACAAACTATTTAATCGATAATCA
TTTATTATTCTAAAACTATATCTTTATATTTTCTTGTTAGAATCACCTAACTATAGCTGG
ACAACGATGATTCAGTCAAACTAAATACCTGCTTACTTTCCAA
>Her00244
GGGAGGGGTGCGTTTGTGTACATATTATTTTTATAAAGTGATATAAAGTGTAAATTTATT
ATTCGTGTATATAAAGAAAATGCAGATTTATAGTCGATTGGAGAATTATCGATTCGTGGT
ATGTATGACGATTTGGTTTTTTTTTATAATTAAAAAATACTTAATTTATGTCTAATATGG
AGCTTGTGGTGCTCCATCACAAACACATATCAATTGTCAAATGTCAAATACTTCAAGACT
TGTGATCGTGTTTTTTGAACTAAGTTAATAATTATTATCTATATTTGTTGGCTCGTTTTA
ACAAATGATACTTATAGTTATATACATTAATTTATTCGAATAATAAAAATGACTCGATTT
GCGAGGGCCAAAGGATCCAAAGCTTCTAACCTAAAAGCTCCTGAAGATAGTACGCCATGG
GAGGTAATGAAAGAACATATGCTGAGAGCAAAACAAGATAATGATGAAGCTAAAAAACGC
GAAGAGGCGGAGCAACAGAGAATTGACAATTATAATAATTTTCTGAAAGAACATAGAGTC
CAAAAAAGAACAGCAACATGGTGTGAATTTCCAGAATCACAACCTAATAAAAAACCTACT
ATAGAAACAAAACAGAAAAATAAAAAAAATAAAGAAAAGGCAGACACAAATGATGCTGGT
TCACAAGAGACAATAGATAATAATACTAAAAAAGTGTGTATTACAAATGGTAAGGCAGAA
AAAAATAAAAACAAGAAAAATAAAAAAAATGTAAAATTAGATGAAGTGGAGGCAAA
>Her00246
GGGGAGTGCAGTGCCAAGTGTTCACAAGAATAGTATATAAATTTAATGTGATTTTTTTTC
TAACATGTGGAAAATATTTATTTTATTCACTGTTTTAGCACAGATTGAGGCTATTTGGGC
ATCATATTGCCAATGTGGCAGGCCATCTGATGATATAGTATCAATGAGGATAGTCGGTGG
TCGAAGAGTAGAGCCCCATTCGTTTCCATGGACAGTAGCTATTTTAAAGGACAATCGTGT
TCACTGTGGTTCTGCCCTCATAACAGATAGACATTTACTCAGTGCTGGTCATTGTTTTAG
ATGGGATGATATCAGAACAATGATAGCCTTGCTTGGTCTTGATAATTTAGATGATTTACG
AAATGTAGAACAAAGAACTATTTCGAATGCTATCATCCATCAAGACTTTGCATCAACAGC
TGTCCGAGATGAAAACGATATTGCTATTGCAAGATTGAGTTCTCCTGTTCAATTCAATAG
CATCATTATACCTGTTTGCTTACCAACGCCAGGAGAAAATTTTGGCGGTAGAGTCGGAAC
TATAGTAGGATGGGGTCGCGTCGGCGTTGATAAGCCATCTTCGAAGTATCTCATGAAAGC
ACTCCTTAACATACTTAGCGACACTGAATGTATGAATTCGAAGTTATCGGCTCATTTGAA
GCCGATGATGATGTGTGCTTTCAGTAAGGGAAAGGATGGTTGCCAGGGCGACAGCGGAGG
GCCGTTAGTTGTATTTGAAAATACAGGAAGATATGTACAAGCGGGTGTCGTTTCATGGGG
TATAGGTTGTG
>Her00248
GGGGACTACAAAGGTATTTAGCCGTCTCTATCACCATGTAGTTCAGATTTCCCTCAATTT
GTCAGAAAAGATATCCTAAATGGAATGTTTAGCTTAATTAAACCACACTGGGTGTATTTC
GTGGCTCCAAAAGTATATAATGTTATAAGTGTTCAAATATCTAGACACAAATCTACAAAA
AAGACAAATAATAATCAGAATAAGAAATACACAACTCCATTAGCAAAATGTCGTCCAAAT
ATAATAAGCAATGATACATCGAAAATATCTAGAGAGGACTCATTTGAAACATCTTTAAAT
AAATTTGAGAATTTATTTTACCAGAAAATTTTCGACAAATTGATTAAAACAAGCCCACCG
GATAGACGAGTGAGTGGCATCAGTTTCGTTCAATCAGGACTTTTTATATATTTGGTCCTT
TTAGCCTTAACCACGGAAGTAGATCCAGCAACGAAAATGGAAATAGAAAATTTCTTAGCC
TTTAAAGGGGAAACCATGGAAAAAATAAAAATAATAAAAAACATTATAGCCCAGCTGCCA
ACTTCAAATAAAACATTAGAGTTCCGATGGGGATCCTTTCTGTTGGTAAACATGGGGCTC
CCAATTAGCCGCGACTTCAAAGAAGGCGCTGCGAAAACCCTAAACTTAAAAATAAAACGA
ATATCATGAACCGAGACACCGGAACATTTGAGCTCTACTTTGAACGAAATGATAGAGATA
GAATCGCGCGGAACTCTGCGTAACACTTTTGAAGAAGAC
>Her00250
GGGGGATTTTAAAATAAACTTTTAATACATTACGACCAGTACTTAAAAAATGAAGAACAT
TTTGAATTTGCTATTGGTGATTATGGCCGCAATGTGCATAGTAGCAGCGGAACATTATCC
AAGTCTGAATTCAAGGCAAGCTCCTGGATGTCCTCCAGGACAGGAAGAGTATAATGGCAG
GTGTTATGGTTCTCGTCAAGGCGAAATAGGCGAACTAGGTGAAAGCGAAATAAGAAGCCA
AAGCAGACATCACATTGGAAGACGAAGCGAAAATTTTTAATTGACTCCTTTTATCGAATA
AATCGACTAAATACGATTACATATGTAACAACAACATATGTTTAATAAATAAATTAAATC
AC
>Her00251
GGGGTTGAAAGAAATATTTGTAAAAAAATTAATCTATCTTGCAACTAACTAACTGTACAT
ACTGTGCTACAGGCCGTCGTGGTACAGCACTTGACTGTAAGCGTCGGTTGTAGGTTCTTT
GATTTCCAGTCGTGGGAACCAATTATATATATCCATTTTCTTGTTCTGGTAAGAATACAA
TGCATCGCGTTAAGTTTCGCCACTCAATACCTCGAAAATTAGGTAGTACGTGGGGAACGG
TATATCTTAACACTAGGTTCCCTCGACATGCCCTGCTGTATGCGGTATACAGCGTGATTT
TTTTGTGTCGAGGCCAGTCGTGGCGCAGGGGTACAAAATGCGACTGTAAAACTGACTGGT
TGTGGGTTCGATCCCCACTCGAGGAGATGAAATATTTAATTAAATTTATATTTCCATTTT
TTGCTCTGGCTCTTCGAGGCAAAGCGCGGCGTTGAGTTCGGTCACTCAACACGCAATGCC
TCCAGAATCCGGCAGACAGTGGGGAGCGGAGTGTCACAACACTATGTCCCATCTGCCTAC
CCTACTGTGTGCGGGTACAGCGTAATAATCGAAGTAAAACTTAATCCATATAGATAGTGG
TTTTTCATAGAGAATTTTTAAAACCCACTTCTCATAGCACATATTCTGTGTAAATTGAAT
CCGCAACTATCGTGTTCAGCCATCCATTACCCATCTGCGCCACAACGTACATACAAAGTA
ACGTAAACGACTTAATTGACATCGTGAATGGTATAAACAGGCAATTTGAGATAAATAGTA
ATGATTTCGCTTTTTGTCATGTTTTTGCTGCCATTACGGACTTATTTATAACTAAAGCTT
ATTTTGTAAAATTATGTTCTGAAATTTAAAA
>Her00253
GGGTGGTGCATACTCGATTCTCGACCAACACCTTCCCCAGCTGGGAACGCGCACATCCTT
TGAGAGTGCTTGCCCACAATGGCGAAATAAATACATTACGAGGTAATGTCAACTTGATGA
AAGCTCGCGAGGGGGTCATGAAAAGTGAATTGTTTGGAGACGATCTCAAGAAGCTGTACC
CAGTAGTCGAACCAAACCTGTCCGACTCAGGTTCAGCAGATTGCGTACTAGAATTCCTCC
TGCATTGCGGAAATAGATCTCTGCCTGAAGCCGTCATGACAATGGTGCCCGAAGCCTGGC
ACAACGATCCAACAATGCCTAAGGAAAAACGTGATTACTACCAATGGGCCTCGTGTGCTA
TGGAGCCGTGGGATGGACCGGCGTTAGTGTCTTTCACTGATGGGCGGTATATTGGTGCCA
TTTTAGACAGAAATGGTCTTAGACCGTCGCGTTTCTACGTAACAAGCGAGAACGTGCTTG
TGATGGCGTCCGAAGTGGGCGTGTATGATGTCGACCCGGAGAAGGTCATTCTCAAGAGTC
GTCTCAAACCCGGTCGTATGTTATTAGTTGATACAAAAGA
>Her00254
GCTTTATTTGTAAATGAATATTGTTTGCGTGCCTTACGTATATTTATGATGTTTGTTAGG
TTGCAAAGTTCCCACGTCAATATCATTATTAAAGAAAAAAACTTTTTATTGTTTGAAAGA
GACTTTATTTCCTTCTGTATACGAGGCTGTCGTGGCCCCGGGGCACAAGGTCGTGACTGT
AACGAGACAGTTGTGGGTTCGACCCCTACTCGAGGAAATGAAATATTTATTTAAAATTTT
ATTTCATTTCTTCGCTCTGGTGTCGAGGCAAAGAGCGGCTTTGAGTTCCGCCACTCAACA
CGCAATGCCTCCAAAGTTCGGCGGAAAGTGGGGAACAGAGTGTCTTAATACTAGGTTCCC
TCTGCCTACACTGCTGTGCGCGGGATACAACGTGAAGCTGCTTTATTTTTATTTATATAT
CAGTATGTAGATATTCATATAGTTACTGTCGTAAAGTTTATTATTTAGTTTGTACTCGTT
TAAGTGCTACTTACAGCATACCAAAATTATATGTAAGTAAAGTCAATTTTGGATCTAAAA
TATTAATGATTTTTATCTAATAACTATTTTCTTTC
>Her00256
GGGGGTACACTTACGGATCTGTTGCACGAATAAACTGGTTGGCAGCGTGTGGCACTGCGC
AGTCAGTTATATATCTAATCTCGAGACGGTCGACCGTTTTCGTCCACATTTATTTTAACG
TGAAAAATGACGAGGACTTAAAAGTAAATAAAAACTAAGATAAACTATAATATATAAGTG
AAAGTGTTCAATATTAACATCAAGAAATCAGCTGTGGATTTCTTGCTTACGTTATACAAG
ATGGCGATATTTGGTTTCGTAATTTTGAGCATTTTACTAATTCAAGCAAGCTCAAAAGCT
GCTCCAAGTTCAGACGTAGCTAAAAGTTTAGACGAAATTAAAAACATTGAAGACGGCCCT
AAACTAGACGATGAACCATATGGTACCGCTGAAGATATAAAAACTATAAACGAGAGCGAA
AATAACGGACGACAGAAGAGATATTACGATTATGTAGAGTTTGGCCTTCCACCAATGTTC
GAATCCAATTTCCCCTTTCCTAGCCGATTTAACTACAATAAGAGAGATGAATCACAAAAT
ACAGGTGTATATGGCAGTGAAGATTCGTTACTTTCCATACTAAGAGCTCTACAAAGAATT
CTTAATGATGCAAGGCGGCAACAATCAACGCCCCAGCCGCCTCGCGTTCACATACCTACC
TATATACCAGTATTTTACCTACCTCAAGCAGCATGCGAGTGCACTAGTAATGTACCTCAG
GTACCTATAAATAATGGTAATAATAAAGAGACCAATAATAAAGATATAAGCCATAATAAT
AATAAGCACCCGCCACCTCCTACCGTAGCTCCATCAAGTGAAGTACCTCCTACAGTTCCT
GATCTTCCTAATCGATTTCCTCAAATTGATGATATGCGGCAGAATTGGGG
>Her00258
GGGGAAGTTGATGGAAACACTTCTTGCCGGAAGTCTTTCTAGTGTTTGACAGCTTTCAAA
GCTAAAGGCTAAACCATGGCTCCGAGGAAAAACAAAGTTGCAAAAGAGGAGGTACAGGTA
ACTCTCGGACCACAACATTTGGCCGGAGAAACTGTTTTTGGTGTCGCCCATATTTTCGCT
TCTTTCAATGACACATTTGTCCATGTTACCGACTTGTCTGGCTGGGAAACTATTGCCAGA
GTTACTGGAGGCATGAAGGTCAAAGCTGATCGTGATGAAGCATCACCTTACGCTGCTATG
TTGGCCGCTCAGGATGTTGCTGAAAAATGTAAAACGTTTGGCATCACCGCTCTCCACATC
AAGCTCCGAGCAACTGGTGGCAACAAGACTAAAACTCCAGGACCTGGTGCTCAGTCCGCT
CTCAGAGCGTTGGCCCGTTCCAACATGAAGATTGGTCGCATTGAAGATGTAACTCCAGTA
CCATCAGACTCTACTCGCAGGAAGGGTGGTAGACGAGGACGCAGGCTGTAAATTTTTAGT
ATAAGCAACTGTGGGCTGAAATACAAAGGTTTACAGTT
>Her00260
GGGGTATTTCCTATATTAACTACTTACGTATATATTTGTACGAAAAAATTTGTATTCTCG
AATTGGGGCTACTCAAAAATCACGTCACACGTTAAAAATGACGCATGGGGTCGATATTAT
GTGACATTGTATGACAAGTGCCAGAGAAGGAACCTAAATGTTGTTATATCACATTTTTAA
ATATGATATCTACTTATTACAATTTAGAATTTGTGCTATTTTAATGGATTTTTTTTAAAT
GAAATTGCAAGAAATAATTAAATTCTCGTGACGTCATTTATGGATAGCCCCTTAAGTTAG
AAAATAACTATCGATAAATTAAGCAATTATTTCCTTACATTTACTGTAATGTGCTCACCA
TACATACAGTTCCTCCTAGTGATGTTGCATATTTAGATCAAAATGGTCGCAAAAAGACCT
ACTGATTAGAAAGGTACAAATACATTCAAATCGACGTTTAATAGATATATATAATATATT
ATATATATAGATGACGAATAAAGATTTTGATACAAATTTTTTGAGATTCTCATTTAAATG
TTATTTTTGTGAATTGAACTATATTTTCATTATTAATCCGAGATATTTTTATAGCATATA
TATTATATCATGGAGTATATGTTGTTAGAACGAGAGGTAGAAGACGACTTTTTGGATGCA
GTAAAATGCAGTAAAGGCTTGATTTTAAATAAAATGCAAATGATCAATATTGTAATTGTA
TTATTTTAATAGTGTTATGAGTTTTGATTTATGTAATAATCATGGGCGTATATAGAGATA
CATATTATCTGGACCTAGGCTTTAGCTTTGGAGAGATATGTTCGAGTAAATGTTGTTTCT
TTAATGTTTTTGGAATTTTTCTTAATAACATTTCTGG
>Her00263
GGGGACTAGAATCGTTTCATATCTTACAATGAGATTTTTAAGTCTATTTACATTATTTAT
TTGCGTTATATCCCTGTCAGCAAAAACGCTGAGAACCAAATATATCTATGAATTTGGTTT
CGACACGGGCGCTGTAGCCTTTGCTCAATCTGGAAAAATTGGTTTTTTTGAGAAAACTGT
AACAATACCTGTAGTGGTACCAATATGCTCCAGATTGACTTATGTACGTGTTGAAGTCGA
CGATTTCATCTCGCAGCCCAAAGTGACATTTGACGAGAATTTGTCCTCCGTCATCATAAA
GTTCCAGACCTGGCAGTACAGCAGATCGTCATATGTAGTCATAGCCAAAGCTATACCGCA
TGATGATTATTGTGATGAAAACGCGCGATATTCGGAAAGACCAATAATGTTCAGACCCTT
TTAGCAATTTAAATAAATTATACTATTTCCTATTCGAAATTAAATATAAAATGTAATTAT
AAGAATTTAAGTAACACTGAATTGACTCAGATAACTTATTGGGAATGTACTTATATGAAC
ATGTCATATTTAAAAATAAATAGAGATATCGAAATAATG
>Her00265
GGGGAACATACACATCAACGATAGTCCTTGAATCATACATATTTTTTTTACTGGGCGTGA
GTTATTTATTATTTAATAAAGTGCAATGGAACAATATGAAAAAAGAGTTTCGACAATCGA
TTTTGATCCTATGTGCGACAAGGACCATCCTCAAAGGATATCTTTTGAGGATGTATCAGC
GGCAGCCTTTAGAATCAAAAGTGGAATCATAAAAACTCCATGCGTTAAATCTCATATGTC
TTCTATATACGGAATGGACATATACCTCAAAAACGACTTTCTTCAACACACTGGAAGTTT
TAAAGAGAGGGGGGCGCGCAATGCACTGCTGTTACTTTCCGCGGAAGCTAAGGCCCGCGG
TGTTATATCAGCTTCACTGGGAAACCATTCTCAAGGTCTGAGTTATCACGCCAACCAGCT
GAACATACCAGCAACAGTGGTCATGCCCAACGTGGCCCCCATCATGAAAATACAGAATTG
CAGATCGTACGGCGCTAATGTCGTTATCCATGGCCATAATATGATGGAAGCGAAATTCCA
TGCAATGATGCTGGCTAAGGAAAAGGGACTCACTTATATTAACGGATACGACCACCCACA
CATCATGGCGGGCCAGGGGACCGTTGGTCTTGAAATATTAGAACAAGTGCCGGAAGTCGA
CGCTGTACTTGTGCCTGTTGGAGGCGGTGGCCTGCTGGCAGGCGTTGCGACTGCCATAAA
AAATATAAAGCCTCACGTTCTTATTTATGGTGTAGAATCAGAAAAATGTCCAAGTATGAC
AATTGCGA
>Her00267
GGGGATATGTGTTCTGTGGTTAAATCAATAAATTGACGATCAATACAACTAAAATTTGTT
ATCTCGGTTTAAAGTTTTGGGACCTGGGTGCTTCTTTGTAGAATATTCTCTATTACTTTT
ATTGTGCGGAGTTTCTCATTTATTGAGACACTTATTTTTGTGTATAAGTAAATAAAATCA
GTTATAATGACCAAATCGCCAACAATGAACAGAGATAAACGCAAGGTAGAGTTCATGGCA
GAGCTTGAGTCACAATTTATTATGCGGCTGCCTGAGGAGCCTGCAAAAATGCTACGAGAG
CTACTCAAATCTGGTGACAACATTAAGAACCGATTGACTATCCAAATAGAAAATGATATG
CGACATGGAGAGGTGAGGTTCGATCATTGGCTTATGCACGCTAAAATTGTAGATTTACCT
ACAATTACTGAGTCTTTGAAAACAATAGATAACAAGAGTTTTTATAAAACAGCAGATGTA
TGTCAAATGATGATATGTAAGGAAGAACCAGATCAAACTCCAACAGAAGAAGAGTCACCT
GCTAAAAATAAGAAAAAAGATCCATACAAAGTTGACAAAAAATTTCTTTATCCTCATGGA
GTGACACCACCTACTAAAAATGTAAGAAAAAGAAGATTTAGAAAAACTTTGAAAAAGAAA
TATGTGGAAGCACCCGAAATAGAAAAGGAGGTGAAAAGATTATTAAGGGCTGATAATGAG
GCCGAGAGCTCCACTTATGAGGTGATTAAAGAGGAAGATGAGCAATATAGCAAGCCTGAG
CTAGCTCCACCAGAAACCA
>Her00268
GGGGATATTCTGAAACTCGTTTTCTAAACAATTTGTCGTATATAATAAAGTAACAAAAAT
GGCAAAGAAAAAGCTTATGCCTAATCTCTCGAAAGAGGAAAAAATGGTGATCGTTATATC
TGAGATCATACAAGAGTTATTGATAGCTCACCGTCAAGGTAAAGATGTTAACCTAAACAA
GATGAAGACTAGAATTGCGTCCAAATATGGATTGGGAACATCGCCAAGGCTGGTTGATAT
TATAGTTGCAGTGCCAGCAGATGCAAAGAGTATTCTTCTACCCAAATTGAAAGCTAAGCC
TATTCGTACGGCATCCGGTATAGCTGTAGTCGCCGTGATGTGTAAACCTCATCGTTGTCC
TCATATTAATTTCACTGGTAACATATGCGTATATTGTCCTGGCGGTCCCGATTCAGATTT
TGAATACTCCACTCAAAGTTACACTGGATATGAACCCACATCTATGAGAGCTATAAGGGC
ACGCTATAATCCATATCTTCAAACCCGTCATAGGGTGGAACAACTTAAACAACTTGGTCA
CAGTGTTGATAAAGTAGAATTTATTGTGATGGGTGGTACATTTATGAGCTTGCCAGAAGA
TTATAGGGATTATTTTATAAGGAATCTTCATGATGCTCTATCAGGTCACACATCGAGTTC
TGTGGCAGAAGCAGTGAAATATTCAGAAAGAGCAAAAACTAAATGTATTGGTATTACAAT
AGAGACTCGTCCAGATTATTGCTTGCAAAGACACATGAGTGATATGCTTAAT
>Her00269
GGGACCTGTTTTAAATATCTAGAATATAGATAAACTAAAATTTTTGTTTGTAATGTCGAA
AAAATTTATACTTGGATACTTCAGTAACATATGATTTATTTATTTTAATGTAATAAGAAG
AAAATAGTTTATAGTATCACATATCAGTCACATAAAATGTTTAACATATTTTAATATCTT
ATTAAGTATTGTGATGTCAAAAACTAGAGGTTTTCTCCAAATGAATATTGTGACATATAT
AAAAATTTATATGAACAGCAGAATGAGGAAATAATAAAATAACAATGACTGATAGGAGTT
ATAACGGAGATCAGACGTCTACATGGGATATTCCTGGTCCGTCATCGATAGCTGCTATTT
TAGACACTGTTTATACGTCTCCAGCCTCTGAAAATATTATAAGAAGTGGTAACTGCATTA
TAAAAGTCTTCTGAACTTTTTTTATGATTTATTGTGACTTTTAACGTGATATTATATTGC
AGATGAGATGGAATGTGAACCATTATTTGCTGAAAGTGATGATGATGTAGAAGTACTACC
TGTTCCTATAGATGAAGTAGTTCCACAAGTTCGAGCGCCAATCCCAAAGAGTGCAATGTC
AAATTACGTTAATTCAAGTTCACCAATCCAATCATTGTCGCATCCCGTGTCAGCGTATAC
ACCAGTCCCTGATGAGTATCAGCCTCTACCAGATAGTTCTATAGATTATCTTAATGGCAG
AAGTAATCCTAGCAATACTATTTCTAACAACCCTGGATACAGTGATATTAATATGCGCTA
TCAACCTAAACCAGCAAATCCACAGAGTAGTTACTACTACACAAATTATCCATCG
>Her00270
GGGGGATATACGATTTTAACGATATGTCGTGTGGACGTGTTGGGTTTTTCTTAATTTTCT
TAGCTTTTCATGTTTATAACACATCAGCTCAAAAATTATTAATCAGTTCATTGGCGGCTT
CAAGAGAAAACACAAACAGAAATACAGATATAATTGCATTGCTTTTGCAAAAACAAGACG
ACGACAACATCGAAGAAGTCGTTTATGACGTAGAATCTGTCGATCCTCCACATGACGAAA
AAGTGTATAAATTGTATCACATTATGCGGACTACCCAAGAAAATGAAGATTTAGATGATG
ATGCCGCTGAAAAACTGGAAAAAACTGGTGACATTTTAAGGCAAGCTCTACGTAAGCGAT
GCCAAAAGCTGGACTCTTGTGTCAAACAGTGTCCAAAGAAGAAAAAATACACTTGCATTG
TCACTTGCCAAGAAGTGTTCGATAACCATGACGTCTGCAAACCTAAGACATGCGAAAAAC
AAAAGTGTAAAACATTACCGCCGTCGTGGCTTTAAAATTGTATTTTTTTTATAATAAAAT
TTAATTCAGTGTATCTAGA
>Her00274
GGGGGTAGTTGGTACGAAGAATTCAAATAAACAATGAAGTTCCTCGTCGTCTCTTGCCTT
TTCTTGGCAATTGCCTCCGTTGCGTTTACGAAACATCATGTTCAGCGGTCTCCAGGAAAC
TATTGGCCCGTAGGGATCGACTTTGGCAGCATTAATTTCAGATACTACGCTCCCTACAAC
TACAACCCATTGCCGCACAATTACGACAACTACTATAATCCATATTATTATGATGGGTCT
TACTATGGTGGTTCACCTTACTATGGTGGTTCATCTTACTACAGTGATAACGGACAATAT
TACGGAAGTACCGGACTCTATTACGCAAGTGGTTCACCATATTACGGAGGTAGCGGACAA
TATTACTTAAGCGTTTCACCATATTACGGAAGTAGCGGACAATATTACGGAAGTGGGTCA
CCATATTACGGAAGTAGCGGACAATATTACGGAAGTGGTTCACCATATTACGGAAGTAGC
GGACAATATTACGGAAGTGGTTCACCATATTACGGAAGTAGCGGACAATATTACGGAAAA
TATTACGGAAGTGGTTCACCATATTACGGAAAATATTACGGAGGCAGTTCACCATACTCC
GAAAGTAAAGCTTACTATGGTGGAGAAAATAGAGGCAAACGAGACCGTGATGATGACCAA
TAGACATCTTTATACGAAACCGACGACCTAAACTGACCTGGCTTCTGTACACTGGATTAT
AGTGCAAAGAAATTCAAATTTGAAA
>Her00275
GGGGAGAATAAATTCTTAAATGTTAATATTTAGTAACAAAAGTAAATTAAGTTATTTTTT
TTTTTTGTGATTCGTGATACTTCACGCTGTATCCCGCACACTGCAAGGTAGGCAAAGGGA
ACCTAGTGTTAAAACACTCCGTTCCCCACTTTCTGCCGAATTCTAAAGGCACTGTGTGTT
AAGTGGTACAAATTATTTATCTTTGGAAATTCTATTGAATAAATTATAGTGACATTGGAA
ATGAAAAATGCAGGTATATAAATACAGGCATCGTATTGTCAGGAAGGAAAAATGTGGCGT
TGATACGTTCAAATATACGAAAAGTTTTAAAATGGTATCGCTACTAACTGCTGCTTTGTT
CTTGTTTGGCACTCTTTGTTTGGCTGACGGGAAGTTAAACTGCGATGAAATATTCGCCTT
TAAGAAGTATTTTACGAAGCACCTCGACGATGTTGGTTCTTTGATAACGGATCTGCTGGA
GAAAACTTGCAATATCGTAAATATCTCTATTTCAATACATAAAATTATCACCACCACCGC
CGCTACCAGCGCCACCACCACCACACCCAATGCACAAGGACGAACTGATAATAGTACAAC
TACGGTAAAAACAACCACTGACGTCGTGGATTATGATGACTACAAACGCGCGACACTGCC
TCCCCAAGTAGTGGCATCACTCTTAGGCTGAAATTGATATAGATAATAAACTATATTTAA
AATCATTATAATTATTTATTTATGTTAAGTTTTATTCCCGTTAGAACTAAATAGAAATGG
GTCATTTACAAGTTACCAAAATTTACTTATTTAA
>Her00276
GGGGATGTCAGATAAAGTGTTAATATGAAGTGGCTTGTAGTTCTCTGTGCGTTATTCGCT
TTTCTGTGCTTCTGCATGGCACAAAGTGTAGATCAACCCAACGTTGACTATACTGACCGC
TATGCCGAACTCGCTTCACCAGTGCCAGCGAATGTGGATGTCGATGAACTGGTCGCAACC
CTACGAGAAGCAAGCAATCATCCTTAAAACTAAAAACTAAAGTTTTATTGCCATTTTATT
TTTGTATTGACAATGTATTTTTATAACTTGTATTAAAATATGGCAGCGTGTCGTCC
>Her00279
GGGGAGAAATAACTTGTCGCAAGTCCACCATTTTCCCTTTGTAACTAACCGGTGTTCAAA
ACACGTGCGTACGATCAACTTACATGGAATACCAGTGTGTTAGCGGCTGAATACAGTAAA
AAAACAATACTAAACAGTGCGTCGTGTTTCTATTGACAGGTAGCGCGTGTTAAATACCAG
AATGAACACCGAAAAGCTGAAAAAACTGCAGTCACAAGTCCGCATAGGCGGCAAGGGAAC
ACCACGGCGCAAGAAGAAGGTCGTCCATGCGACCGCCGCCACAGATGACAAGAAATTACA
GTCCTCCCTCAAAAAACTATCAGTAAATACTATCCCGGGTATTGAAGAGGTGAACATGAT
CAAAGATGACGGCACTGTGATACACTTTAACAACCCTAAGGCGCAGGCATCACTCGCTGC
GAACACTTTCGCTATCACCGGTCATGGCGAGAACAAGCAGATCGCGGAAATGCTGCCTGG
CATTCTCAGCCAGCTCGGTCCTGAAGGATTAAACCAGTTAAAGAAACTCGCCTCCAGCGT
GGCCCCGCCGAAACCTATCGACGAGGACGACGAAGTACCTAACCTCGTCGGTAACTTTGA
CGAGGCCTCGAAACAAGAGGCTAAAGAGGTAGCCACTGAGGAAAAAGAGAAGGAAAAGAA
ACCAGAAATAGAAACCAAAGCCGCGGACAACAAAGTTGATTAAATAGACCCCCATGATAT
ATAGTTTTTAATTTTGCTCACCTGATGAAGTGAATACTATAGTGGGTTTCCAAAGGCATC
GAGACTGTGTCTGTGTCTCAAATAATTTTTCTTTTTTTGTATTTTTGTGTTCCTAAGCGT
TCTGACTGTT
>Her00280
GGGGATTGACAATATCACATCTATAAAGTGTGAACGTGCAAGAATTAAAGTTTCACTTTT
TATTTCGATTTGGATAAGTGAAGAAGTCTGTTGTGTTATTTCCTATTTCAATTATTTAAG
TAGGTTTTAGGAGAAAATTTATTAAATAGATTGAAATCACAATGTCGGGATATCCATATG
GAGGGAATCCTCAGTACCCACCTCCTCAAAATCAGGTGTATCCACAAATATATAACCCAT
CAAACATGCCACCTGGACAACCTGCACCTCCAGGATACCCTTCAGGTCAAAATCCTCAAT
TTCCTTATCAACCAGGATTTGCAGTGTATCCCACTCAGGCAGGTCAAATGCCACCCGCTG
CTATGTCTTACCCGGGAGGGCTGCCAACTGCACCGTCATATGGATATGGGTTTCCTCAAG
TTACACCACAGCCGGGAGGTGAATCAATAGTAGAATGGGTACCAATACACCCAAATGACG
CATATAAGCTATCCAACCGTGCAGTCGTAGCGGGCTACGAAGGGCACGACGGTAGTCCAC
TGTGGGTTATAAGAGCAAGGTTCGAAGGGGACCTCATACCTGGAAAATTGGCCGTAAAAC
ACAAAACAGCCTATGTGCCTTGGGGAGGACGTGAGAATAATGTGCAGAATATTGAGGTAT
GTTGTGCTCGTCCGGAGAGAATCCGTTGGATAGATAGCCGGGATGGCGTCGTGCCACCAA
ATGCAATAGTCGCTGGCAACACTTCTGCTGGTGAACCGTTATATGTAGGCAGAGTGAGGG
AACAAGGATCTCTTACACCGGGAAAGGTACATCCAAGCCACCGTGCAATGTACATATCGT
TCGCTGGCAAAAGAGTTGCTCACAAAGCCTACGAGATACTGTGCTCCATTTAAGTTTTAT
AATTAAAGTTTAT
>Her00281
GGGGCCCTTTCCTTGCGACCGTGTCACCGCAGTGGTTCGCAAACGCTAACCATATATACG
GTTACGCATAAGAATATAATAAAATGGCTATAAGACCGGTATACAGGCCGCAAATCGTCA
AAAAGAGGACGAAAAGATTCATCAGACACCAATCTGATAGATATGACAAACTTAAACGCA
ACTGGCGTAAACCGAGAGGTATTGACAACAGAGTGCGCAGGCGTTTCAAGGGCCAGTACT
TGATGCCCAGCATTGGTTACGGATCAAATAAGAAGACCCGTCACATGCTACCCAATGGCT
TCCGCAAGGTCCTTGTCCATAATGTAAAAGAACTGGAGATCCTCATGATGCAGAACAGGA
AGTACTGCGCGGAGATTGCCCACGGAGTGTCATCTAAGAAACGCAAGAGCATCGTAGAGA
GGGCCCAGCAGCTCAGCATCAGGGTGACCAACGCCGCTGCTCGTCTCCGCAGCCAGGAGA
ATGAATAAATATAAGAATAAATTTACN
>Her00282
GGGGGACATATCCCAGTGACGTGTGATTTCCCAACTTGTTTTTTGAAAACGCTAGCAGAA
ACAACTTTAGTTTTATCTTTTACAACAATTAGATAAGCTTTTTATCACTATATTACCACG
TAGGTAAAGGTGCCAGTATGTATAAGTTATTAATATTAGCCTCTTTTCTACAATGTGCGC
TGTCGCAACAGTATCAGCAGAAAGTTGCTCCTGGAGTGCCACCACAAAGCTATCAGAATT
ACCAGCCTCCTCCCCCTCCACAACAACAACAAATGCATCAATAGCCACCTCAACAACAAT
ATCAACAACCGCCGCCCCCACAACAACAATACCAACAGCCGCCTCCCCAACAACAGTATC
AACAGCAAGTTCCTGTTCAACAGGTACCTGTACAGCAAGTACCTGTTCAAAGTCAACATG
GTCACCACGGGGATCCTCAACTACTTAATGCCGCTAACATCGCACAAGAAAGAGAACATA
TCCAAGAACATATGGACGTGCCGATCGATACATCCAAAATGTCGGAACAAGAATTACAAT
TCCACTATTTCAAAATGCACGACGCCGATAATAATAATAAACTCGACGGCTGTGAATTGA
TCAAGTCGTTGATACATTGGCACGAACAAGGTCACAAACAAGAAAATCAGCAAGGAACGC
CGCCGGTAGGTGAGAAAATATTTAAAGATGATGAATTGATCAACTTAATAGATCCTATAT
TAAATATGGATGATCACAACCGCGACGGTTATATAGACTACCCCGAATTTATTAGGGCCT

>Her00286
GGGGAGTTACAGTCAATGATCAAGCTGTCACGACGCACGGTGGTCTGTTAGAAAATATAA
AATGGCATTTTTGAATTTTAGTAGTTTTTTCACTTTCTTTCCTGTGTTATTATTAATAAT
ATTCGTATGGGCAACACGAATAGTTGAAGGCTCGAAAGCAGAATTTGTCACATGTGGCAC
TATTCTAAAAATAATGAACACAGATTTGCGGTTGCGGCTTCATTCCCATGATGTAATATA
TGGTTCAGGATCAGGCCAACAGTCGGTTACTGCGCTCGATTTATCTGACGATCACAATAG
CCACTGGTTAGTTCGACCTGGTATGGGAGAAACATGTAAAAGAGGAGCTCCAATCAAATG
TAATACTAATATAAGATTGCAACATGTAAGCACTAAAAAGAATTTGCACTCACACTATTT
TACATCACCTTTGTCTGGGAACCAAGAGGTATCCTGCTATGGAGATGAAGATGGAGAAGG
TGATAGTGGGGACAATTGGACTGTTGTCTGTAACAATGATTACTGGAGGAGAGATACTGC
TGTTAAATTAAGACATGTTGATACTGCAGTGTATCTTGCTGGTTCAGGAAGAACATTTGG
AAGGCCTACTAGTGGCCAAGGAGAAGTGGTCGGAGTGACCGGTCAATATGGAGCATATAC
AGACTGGCAGGCACAAGAAGGACTCTTTATACATCCCAGTGATAACCTTCCACACATGCA
AAACGCAATACACACTGAGTTATAAGTTGTAATTATAATTATTAGAATAATTTAAATATA
TTTATGGATGACAGACAACAAGGATAAGTGAATAAATTATAAATTTTTTAATTTTTATTA
CTTTACTGAATC
>Her00292
GGGCGAAAGGAATCACATTACACTGAAATTACAAAAAACGGATAATAAAGAGAGTGTGAC
ATGCAACGGCAACGTACCACAGAGTACGGAACCGACGTGGGTACATGAAATATTCCAAGG
CACACTAACCAGTGAAACTAGATGTTTGAACTGTGAAACTGTGAGCAGTAAAGATGAGCA
TTTCTTTGATTTGCAGGTGGACGTAGACCAAAACACAAGTATAACGCATTGTCTAAAATG
CTTCAGCGACACAGAAACGCTATGCAATGACAACAAATTCAAATGTGACAACTGTAGCAG
TTATCAAGAAGCCCAGAAACGTATGAGAGTGAAGAAACTACCACTTATATTAGCGTTGCA
TCTAAAACGATTCAAATATATGGAGCAATACAACCGCCATATTAAAGTGTCGCATAGAGT
AGTGTTTCCTTTGGAGCTGAGGTTGTTTAATACGTCTGATGACGCAGTGAACCCGGATCG
GCTGTACGACTTGGTAGCGGTCGTGGTGCACTGTGGGTCGGGACCCAACAGGGGACATTA
TATAAGTATTGTGAAGAGCCACGGGTTTTGGTTGCTGTTCGATGATGATATGGTTGATAA
AATCGACGCCTCAGCAATAGAAGACTTCTACGGCCTAACGTCGGACATACAAAAATCATC
GGAAACAGGATATATACTATTTTATCAGTCCAGGGACGCTAGTTGTTAAGTTTACACCGA
GTTTAGGTATTTTAAGATACAAATGTTTTATGCCGCTGTTAAAGTTGTGACGGCATGTTG
AGATTCATTTTACTTCACTTTTACTGAATTTTATATAATTT
>Her00296
GGGTAGAATAAAAGATCCGAAAAAATCTATTCCTTTTTTACACGGGGGTATTAGGAATGA
CTTTGTTAAAACAATTACATTTTCCTGAAATGAAATTCTCATTGTTTTTCATGGGTTATG
AAAATCCAAATGAAGTACCAAAAGATGAAAGTCAAAGGACAGCATGGGCTATGACGAGGA
AAGCCACTTTGGAATTGACATATAATTGGGGAACTGAAAGTGATGATTCAACTTATCACA
ACGGTAACTCGGATCCACGTGGTTTCGGACATATTGGGATTTTAGTTCCAGATGTCGATG
AAGCTTGTAACAGATTTGAAGAACAAGGTGTTAAATTTATAAAAAAGCCACAAGACGGCA
AAATGAAGGGTTTAGCCTTCATACAAGATCCTGACGGCTATTGGATTGAGATATTCACAT
CTAAAGTTGTTTCTTGAGCTTGTCTTCAAGACATTTAATACTTTTTTGTTTGTGTAAAAG
GTATTTAATATTTTATTTTTTCTCTTTTGTTTGTGTAATAAGTATTTAATACTTTTGATA
CTTTTTTGTTTATGTAGTTTTTTTTATAGATTTTTATTTGTATATGAAAGTTTTTTTTGT
AAATTAATGAAAATTGATTTCTTATTTTTTTCAGTTCATTGAATTTTATTGTACAGATAT
AAGTAGTTATGTATTTAATACTGTTTGTTATAATATATGTATAATATGCTATATATAATA
GAATAAGCCTAAACATAATATAAATACATTGAAAATAAA
>Her00299
GGGGAAAAAACTAACGTTGTATTCAAAATGACAACTTGCTACGGATTGCTATTTTGGACA
ATTTTTCTTATTTTCAATGAACTAAATTATGTTACAATGGCGCAAAAGTCCAATTTTGAT
AAAATGATGGTTAAGCCATTAGAAAGCAAAAAACCATCACGAGATAAAAATTCGGCTGTG
GCTTTATTCCAAGTTGATAAAATAACAAATAGAACGGCATCAGCCTCTGATGCAAGTAGT
AAAGTCAGCCCGACGGTTAGACACGACGCAAGTGAAGAAGACGAGAGCAATGAAAAAGAA
CTAAGCAATGTCGGAAAGTCTTATAAAGAAAAGAATTTAAACGATAAAGAATTATTAGAT
GAAATAGCAGAGTTGATAATGAAAAGATCAAAAAAAGAAATTTTAGACAAAAGATATTTG
GATTTCGTAAAGGACAATAATAAAGTTCATCGGCATCCGAGCATTGATGTTGACTTCAGT
AATAATCATTTACATTTGAAAAATGACGAGTCAAAACTATACGCAATGAGGTTGCCGGTG
AAAACAATAGAGACACCTGATGATGAAATCCTAGGGAAACTACACTTTCAATTTGTCCCC
ATTACCAAAAACAAAAGAGATCCTATAAGGGACATGTATCGACCTATTCATATGAAATAA
AATATTATGAAACAA
>Her00300
GGGGAGTAGTCGCTAGAGGTGCGCGCGTGCATCATGTCGATATATACTAAGTTACTTACT
TTTGTGACATTCCTTGTCTATTTTACTAATGCATCAATACAAGTGCCGAAAATAAAGTTG
AACGATGGGAATGAAATGCCGGCTATCGCACTCGGGACTTGGCTTGGGAATGCAACTTTT
GGTCGTCTTCCACCGGAATCACACGAAGTGGAACAAGCAGTGAAATGGGCGTTGGACGCC
GGTTACAGGCATATAGACACCGCTTGGATATACAAGGTGGAGGATCAGGTTGGAAGGGGA
CTGAAGGGCAGCGAGGTTAAAAGAGAAGATATCTTTATTACTACTAAGCTCTGGAATGAC
CGTCATGCTGGAGATGATGTAGTGCCTGCTTTACGGGAATCCCTTAAAAATCTGCAGCTC
GATTACGTCGACTTGTACCTTATACACTGGCCTTGTGGACAATTTTTAAACTCTACCTTC
GACATAACGGACTATCTGGACACATGGCGAGGCATGATAGAGGCCAAAAAGCTTGGGCTC
ACCAAGTCCATAGGATTGTCCAACTTTAATCAAGAACAGATTCAACGGATTCTGGACCAT
GGACTGGAGAAACCTGCTGCTTTGCAAGTTGAGATAAACTTGAACCTACAACAGCCAGAA
CTCCTCGCTTTCTGCAAATCACACAACATCGTGGTGCAAGGCTACACTCCGTTTGGCTCG
TTGTTCTACAGCAAGGCCGCGCCTGGCGCCCCCCTACCAAGGGTAGATGATACAAACCTG
GTGGAAATAGCTAATAAATATAACAAAACCGTGCCTC
>Her00301
GCCCGGGATTCGGCCTTACGGCCGGGGGTCAAATATCGTCTTCCACGACGATTCTCGTCC
CAGGTTTAAGTTATTACAGGATCTCGCATGGTTTAGCTTTTTTTAATCGCAGATATCCTG
CGATAACACAATTTCTTTTATGAAAATAAATTAATATTTTGTGTGTCATAAGTTATTAAC
TTAGTAACAAGTACAGTAAGAACCTAACCATGCCGCCGAAAAAAGCTGGCAATGCAGCCA
GCAAGAAGACAGAACAGAAGAAGAAGGAGAAAGTAATAGAAGATAAAACTTTTGGATTAA
AAAACAAAAAAGGTGCAAAACAACAGAAGTTTATACAACAAGTAGAAAAGCAAGTGAAAA
GTGGGGGAATTCATCCAGCAAAACCCATGGACGATAAAAAGAAGGACAAGGAGCAAAAGA
TGAAAGATCAAAAGGAGTTAGCTTTGCTTTTTAAACCAGTCCAGACACAAAAAGTGGAAA
AAGGCATTGATCCAAAATCAGTTGTGTGCGCGTTCTTTAAACAAGGACAATGTACTAAGG
GCGATAAATGCAAATTTTCTCACGATCTAACCATAGAAAGAAAGGCAGAAAAAAGATCAT
TATATTTTGACATGAGAGATGATGATGAAGACAACATGGACAACTGGGATGAGGACAAAC
TTAAAGAAGTAGTTGAAAAGAAACATGGAGAAGGGAATAAACAGCGACCCTCTACTGATA
TTATCTGCAAGCATTTCTTAGAAGCTGTAGAGAAATCCAAATATGGGTGGTTTTGGGAAT
GCCCATCGGGCACTAAATGTATATACAGACATGCGCTACCCCCCGGCTTCGTTTCTCAAA
CGTGATAAGAAGAAAATGGAGGAGAAA
>Her00303
GGGGATTCCATGAATTGCATACAATTTTCTATTAAAACAAAAGTCTACGTTTATTAAATA
AAATATAAATAAAATCATAATGGCATTCATGGGCGATATGTTGAATCCAGCACCGTTATG
GCACAATGGGCCCGCTCCAGGATCATTTTACAATTTTCCAGCAAACTCGTCGAATTTAGG
ACCATCAAATCACACAACTCAAGATTTTAGAGCCCACTCAGCCAACCCCATAACAACAAC
AACAACTGTAATTGGAATTAAATTTGACAAAGGTTGTGTCATAGCTGCTGACACACTAGG
CTCTTATGGGTCCTTAGCCAGATTCCGAGATTGTCCTCGGGTGTTAAAGGTGAATGATCT
GATCCTGCTTGGCTCTGGTGGTGATTATGCTGATTATCAGTACTTGAAGGATATTATTGA
ACAGAAAATTATTGATGAACAATGCATCGGAGATGGTCTCCAGTTGAAACCCAAATCTCT
TCACTGCTGGTTGACCCGAGTGTTGTATAACAAGCGCAGCAAGATGGACCCCTTGTGGAA
TAACTATGTGGTCGCTGGTATTCAGGATGGAGAACCATTCCTAGGTGCTGTAGACAAACT
CGGGACAGCCTATGAAGATGGAGCCATTGCTACCGGCCTCGGAGCGTACATGGCAACACC
TCTGTTGAGAGATGCTTTGCAAAATGGTCCTCTTGATGAGGAGTCTGCTAAGGCTCTAGT
CCGTANATGTATGGAAGTATTATTCTACCGAGATGCCCGTTCCTTCCCCTCGGTACCAGC
TGGGAGTGGTGACAGCTTCANGAGTGGTTGTCGACGCGCCAGTGGAACTGAAACACGACT
GGTCTCTCGCCCATATGATACATATGAAGTGAATGATGTGCTTTAAATAATATTGTCTTC
TTTTTTTAAAC
>Her00304
GGGCGGTGTGAGCCAGGTTGGTTTCTATCTTTTAGTAATTAAAATATTTTAGTACGAAAG
GATCAAATATTTTAAATAATTTAATTAAAAGAATATTATTAATAAATTATGCAAG
>Her00305
GGGGCTACAATTTTCTTGCTATTTTTATAGAGATTATCAATATGTATAGTTTGACATATT
GTTTGTTGTGTTGCATTTGTTTAAGCAGTTCCTTAATTCATACGGCGAATTTATTTGCAG
GCGATGTAGTGGATTTAGGTTCTTATAAAACATCAGTTGCTATCGGAAAAAATACTATCC
CAAGACGATATCATCCATTGACGGCACTAGATGAGAAAGCAACTTTTAATGCTCAAATGT
TAATAAACAACTTGCGTTCCAACTTTTCAACCGGAGTACCTCCATTGCCTGCTCTTGACC
CGTACACAGGCAGAAACTTTCCAGCCATTGACTTGGACAATAAAAATTTACCTTTCAGTG
GGACAGTCGTAGTCAGTAGAATACGTATAACTGGAGGCAAGCACTTCCGTTTGAATCATA
TAGAAATACGTACGAAGACGCTTAGAACTGATTTCGATCTAACAATACCTCAATTAAACG
CAAATGTAACTTTTGATGCCGACGTGCAATTAGGAGGAATCCTGCCCATATCTGCCAAAG
GAAAACTGAGGATAACAGTAACTGGCATAAGGTTACGTGGGATTGTATGGGCTACAGAAA
CACCACAGTCATCAAGAAATGTTTACAGTATAGAAAGTTTGCGTGTTGGTTTTCACGCCA
ATGACATAAAGATACAGTTATTAAAAAGTAGTTTGAGGAATTATGAACTGCAAATACTTT
CATCGTCGTCGTCGTCCCCAGTCTCAACGACAGAACTCACTCTTATGATAGGCGCAATCA
AAAATAGTGTTGCGCGAGANATAGTTAGACAAATAAATAATATACTAAAAAAAGCGACTG
TTGCACAAGTAAAAAAGTATTTGCTTACAAAATGATGTCATTTGAAATAATCTTGAATGA
AAATTTTTATGGAGTTT
>Her00306
GGGGTTTTTTTTGCCATATAGTGTCAAAAAGACGACATCAAATATTTGTGCTTAAATAAA
AATCTGAATTGATATTTGTACTAAGATTTATAATAAATCCTAACTAATAATTCACACAAA
GTAATAAATACCATCATGTGATTGTAGAGTATACTACAAAATAATAAAATTTGATTTAAA
TTTTTTTTCAAGTTACTATTTATGTATAACCTAAAGTGCATTTAATAACAAAATGTATTC
AATCTGTCGTCAAACTCACCCCGCTACGGGGATAGAGCATGCTATTAGTTGTTGTTTCTT
CAACAATGATGAGGTTTGCCTTGTGACCGCCGGCGCCAATATTATCAAAGTATTTAGATT
ACTTCCCGATGGTCACACGAAAGAGGTCAATGCCGCTGGTCAACCAATTCCGCCTAAAAT
GAAATTAGAATGCCTTGCCACATACACTCTATGGGGCAATGTGATGTCAATAGCGTCAGT
AAAGTGTCCAAGTGCAGGCCGGGACCTGTTACTAGTGTCATTTAAGGAAGCAAAGCTTTC
AGTATTACAATATGATATACAGACAAACAATTTGATTACGTTGAGTATGCATTACTTTGA
AGAAGATGATATGAAGGGTGGTTGGACAACACACCCCCACATTCCATGGATAAGAGTAGA
CCCAGAGTTTAGATGTGCAGTAATGTTACTATATGGCAGAAAACTTGCAGTGTTACCATT
TAGAAAGGACATAACTTCTGAGGAGGGCGACCCTTTGGAATCTAAACCTTTGGATAGCAA
GAAAAATCAACCCACACAACAAATGAATCGAGCACCAACTCTAGCAT
>Her00309
GGGAAGCGAAAGCAGAAAGTTCCAAAGAAATCGCGGAACAAACAGGACAGGTTGACAGCA
AAGAACAAATTGACAGTAAACAAGAAGTACCTCAATCCACCGACCCGCCAGAAGTGAGCG
CAGCCGAAATACAACCATTAGATGACAC
>Her00310
GGGTATAATTTACTATTAATAATATCTCGTTTGAATATTGTACTGTCTATTGGTGTGTAT
GTTTGAGTTTGTCGCTTTGGCTATAATTATGTGGTCTTAGTGTGTTTGCCCAAAACTAGG
TCGAGTATCATCAAATTTGGCATGGTGTGTTTAAAAAATACAGAATGAAGTATTTAATAT
GGAATAAGTATACGTCTATCCAGAAGTTCACACCAGGTGCTTACTACTAGAGAATCTGAG
TAAACTTATTGTTGCTACCAGCCAATGTCATAAATATCATTGCGAACAAACAAGAACGAT
TTAAATTCGGATGAAAGCAGAATTTTATGTCGTATGTACTGCTCATTTTTGAATTTTTAT
ATGTTAAATTTTATCACAAGGTGGAATTTTACTTTTCGTTTGGCTAACATGATTTGTTGG
TATGTATATACATATATATATAAATTTATTAATCTTAGGAATCATTGTAACTATTCCTAT
TATTTTTAATAATACACAACTAAAAACACTAAACACAAAACTTGGTACAATTTTAAATGT
TGCAAAAACGTTTAAACTAAAAAATCCTAATAAGTGTTAGGTGCTGTAAAATAATTCTTT
ATATAAATTAGAATATTTATAAATTGAAGTAATAAATTCTTTTATGCATATAAGTTGTAA
AAAGGCTCTACGTATGCAAGTTTCTCCTTTCCTGTATTAATTCAGTGTTCTTAACATAAA
GTACCAATAGTCTAGGTACGTACGTAGTTTTGTAATATCTAGGTTATAGCTTTATTTTTA
ACATGTATAATAAAATACATTTTAGGTATAGGTTAGGTTGTAAATAAATGCTATTATTAT
AGGTTAGGTTAAGGGTAAAATACTCTAGTTGTAGGACTTGCCACGTAGGTTAATGATAAG
TTTTAATTAGTGTTTAGGTTACGTTTAATTTTAAGGATACTAATTGATATTATTCCAGGA
TTATATTAAATATGACTTAAAACCGGGCGATGACGTAGGTATCGATGTAGACGGTAAGCA
AATTTTATTTATCAAATTAGGTAGATAGGTAGGTTATATTATTTTTTATATATATAATAA
AAAATATTCATACAAATTATATAATTGGCACGTTAAATTCAAATAAAAAAGGTGATACCT
GTGGAGTTTCTTGCGCCGCTTCTTCTCCACAGAAGGACACCTTCCGAAGCGGTGGTAGAT
TTTTCCAAATTATAAATAAATATAAATGAAAATGTTAACCAAATGTTAAACAGGCAACAT
ATAAATAAAAATATTGCTTTT
>Her00311
GGGGGTTATATATTAGAAATATACAGTACACATCTTGTCTACTGACTGCAACTTTAACTA
TTTTTATAAATAAAATGTGGATACTAATTATATTATGTATGTTTGCCTCTGGTAGCAAAG
CAAACACAGGCGAAAAATGTCAGTATATTGTTCGTAATGTTTGTCATCACAAAGAAATAA
TCAAAGATGGTCTGGGAAGTCCCTATCAGTTAGCCATGGATTATAGCACTAATACATTAT
TTTTTAGCTTTTCTAGCAACGATTCTTATACAAAATTTAATTCGACGCATGTTAACCTTA
TATCTAAACAATTTCAAATAATCGAAGGAGTGGTTGGTGGATTCGCACAAGCTGTTGACG
CGAAAACCGGCAAAGTCTATATAGGTGGCACTGACGGTATTTATAAGTTTGATTATAAAA
CTAATACAGCTAAACACATTGATGGAAGCACTCAAGCTATTTGGCAAATGTTCCATAAGA
AACGTCTTTATTACACAACTTATCCAGAAGAATTTGTATACTTGTATGAAGATGGACAGT
CACGAAGATTTCCACCACTAAACGAAACGAAAGCAATGTTAGTCGCTATAGACAATGATG
ATAACATATATTTTTCGAATTCGTCCGGTTTATTTTATAAAAATAATGAACGTCACATTA
ATTTCCTAGGAGATTATGTTTTAAACAGCATTACACTTGATATAAATGGAAACCTATATT
TTTCTACACCAAGTGAAATATACTATATAGATGGTAAATTAAAAATAATTGAAAAGCTTA
TTACACTTGATGATATTTTTGGAGTCGCTATTGACGGTAATGGAAACATTGTATATGCAT
CTGAAGATAGTATTATCCGATTA
>Her00312
GGGGGTAGTTGGTACGAAGAATTCAAATAAACAATGAAGTTCCTCGTCGTCTCTTGCCTT
TTCTTGGCAATTGCCTCCGTTGCGTTTACGTCTCCAGGAAACTATTGGCCCGTAGGGATC
GACTTTGGCAGCATTAATTTCAGATACTACGCTCCCTACAACTACAACCCATTGCCGTAC
AATTACGACAACTACTATAATCCATATTATTATGATGGGTCTTACTATGGTGGTTCACCT
TACTATGGTGGTTCATCTTACTACAGTGATAACGGACAATATTACGGAAGTACCGGACTC
TATTACGCAAGTGGTTCACCATATTACGGAGGTAGCGGACAATATTACTTAAGCGTTTCA
CCATATTACGGAAGTAGCGGACAATATTACGGAAGTGGTTCACCATATTACGGAAGTAGC
GGACAATATTACGGAAGTGGTTCACCATATTACGGAAGTAGCGGACAATATTACGGAAGT
GGTTCACCATATTACGGAAGTAGCGGACAATATTACGGAAGTGGTTCACCATATTACGGA
AAATATTACGGAGGCAGTTCACCATACTCCGAAAGTAAAGCTTACTATGGTGGAGAAAAT
AGAGGCAAACGAGACCGTGATGATGACCAATAGACATCTTTATACGAAACGGACGACCTA
AACTGACCTGGGCTTCTGTACACTGGATTAGAGTGCAAAGAAATTCAAATTGAAATTCAA
TAATAAATATAATTAATTATTGCA
>Her00318
TCCAAGCGTGCAGAGAGGCGGCGTGGCGGCAACGCTCGTCGCCATACAACTCCCGCGTGA
TGCCGGTTCGAGGACACTGCCAAGCGGGAAGTTTGACTGGGGCGGTACCTCTGTCGAAGA
ACAACGCAAGTGTCCTAATGCCAGCTCCGCGAGGACAGACACCTCGCGTGGAGCTTACTA
TGGTGGAGAAAATAAAGGCAAACGAGGCCGCGCTGACGACCAATAGACATCTTTAAACCA
AACCGATGA
>Her00320
GGGGCATGGGCAGACTTTACCGGATCATTACCACCCTCGGCATTTAAGTAGTGACCTTAT
AACCCCTCTACAGGCAGGCAACGCACCTGTAGCTCCTCTGGTGTTGCACGGGGTCGTGGG
CGGCGGTGATCACTTACCATCAGGTGACCCGAACGCTCGTTTGCCTTGTCTTTTCTGTAA
AAAAAAGCACCAGAAATATAAACTAAGCGACCTATTTAAAAGAGTCAAAAAATCTTTAAA
GAAAGTCTACAGTGAGTACAAAAAATAAATAAATTCAGAAGCACTAAAAGAGCCTTAAAA
GAACTAAGACTTAACAGAACCTGGATAAATAAACTAAAGGGAGAGAAAAGAAAAATGAAA
GTCCAGGTTCAGAGAGCTTAACAAACGAAGCCATAAAACTAGGTGCACCAGCACTACTTT
ATGATTTGACAAACTTATTCAATAGGATTTTGGATTCGGAAACTGTACCAAAGCAATGGT
GTTCATCAAATATTATATTGCTGTATAAAAAAGGGAACCCATTAGACATAGGAAATTACA
GGCCAATTAGTCTACTAGCTAGTTCTACAAATGATCTACAAACTATTTTCTGCCATACTA
CTGAAAAGAGTATCAAACACAATCGGGGAGTCACCATCAAGAGAACAAGTTGGATTTCGA
GCATGTTTCAGCACGACTTACCACATTCAAGCATTAGACCGATCAGAAAAATACAGAGAG
TTCAATAGATCTCTGTATGTGGCCTTTATTGATTACAACAAAGCATTTGGCACCTTCAGC
CACAGCTCAATATGGA
>Her00322
GGGGAGAATTGTAAAAGTATGCATAACTGTACGAACATGAAGTTAGTATTTTTAGTCATT
GCCATTGCTATTCTACAATCCTCCCAGTCACAAAGCCCAAATAACGAAAAAAATGCTCAA
AATCCCCAAAATAATCAATTTGGAAGTGATGACATTCCTGAAAGTCTTAGACGGGGCAAT
TGGGGAAGAGGTAGATACGATTACGATATGGATTTGGATATAGAAGATTACATCGACAGA
GACGTTCCTTACCATGAAGGTTATATGTCAGCGAGAATGAAAAGTTCACATGATCGGTCT
ACAGGAAATAAAGGACATCCACCAAATAGCAAGCTCAAAGAGGTCCATATTCTGAAATTC
CCTACGGATCCGAAAGCCGTATTCTTATACATTCCTTTTAGCAGCGCCGTCAGGCCTAGT
AATATATAAAATATTTTGAAAGGTTACTTCGACCACGAACGTTTTGTTTGAAATAAATAT
AGAAAAACT
>Her00325
GGGGGATTTTATAAAACAAGGAAAAATTCGCGTGGACATCAAATAGAAGCCAAGTACCGA
CATCGCAGAATAGACGTTTTCATTTAAAATGATGATTTATAATACTATCGCATTTATATT
GCCAATAGTGTACGCCGCGGCTACATTAAGCAATAGTGAAAAAGGACATGCTGGATTTTC
TATAATGAATTCTTATACTGACGAAGATCATGCTAAGGTTTCGAATATTGACCATGATGG
TAATCGTGTGTCAGAGGAAAATCAGGCACGAAAAGACACTAATAATGAACACTTAAATTT
TAAGAATGATGACTTCCATTGGAAAGGTGTTCTGGTGGGTGACAAATGTTGGACAGGTTA
TGTTAAAGTAAATGGAAAATGTGTTGAAGAGTATTAAATGTGAGAATTTTTTTAAAATTG
CTGAAATTTTTATTTATCTCTTTTATTTATACTTTTAAATATATGAATTTATACTTTT
>Her00328
GGGCAACGGCATCACGCTTATCATACTTGCGTGGATAGCATTGTTCACATTGCCCAAGGC
GTACGAGATGAACAAGGCGCAAGTGGACGGCAACCTGGAGCTCGCGCGCGCCAAGATCAA
CGAGATAACCGCCAAAGTGCGAGCGGCCGTCCCCATCGGCAGGAAGGCGGAGAGCGAGAA
GGACAAGTAGTGTGCGAGCGAGACAGCACTCACACTCAGCGACACCGCCACGCAGTTGTT
TTAGCGCTCACTGTTTGTTATATTTATTATTAATACGTATTTAATGAACATACAACATAC
ACATACTTTACGTGTAAAGCTTTATGAGACGAGTCTCGCGGAGATTATTGTATTTGCTTT
TTTGAAATTTTAAATTAAAATACTGTCGAACCAACTTGTTGTGTTGTTTTATTTTTTATT
CGTTCGTTGTGTCAGCTGCGTATGTAATCAGAAAATGCCTAGTATGTTGTCTTGAAATAA
TTTGTTCGATCTGTTTGTCATCTAGTTCTATTACGGTAAGGAAATAGTGTAATGGTACCT
CTAAGAGTATGTCTATTGTAGATTAAATGTTACATTTTAATAATATTAAAATAATGCTAA
TTTTATTTAATGCTCGAACACATTTTTATTATTATAAATTATCGTTATTGTATTAATAAT
AATTTAAATTTAAATGCATACATTTTGTAAAGCTTTTTTTGGATGTTTAATAAAAGTCAA
ATTAATAAAGCTTTATGTTCTCCAT
>Her00329
GGGCATATAGAAACAGCTGTGGAAATCGTGAAATCTCCGGAGAAGGTCAATAACGCAGAC
ATCAGACACACGGAGGTGAACGCATTAAATATGGAAGTGGAGACCTTAAGGTGGCAGCTA
GCTCAGACTGAAGCCAACAGACAGATGCATATAGCTTTACTTAAGCAAATAGTAACTTTT
TTGAATAGAGTCAAAGAACATATCGAGTGCCAAAAGAGTGAATCGGACATACGATTAGAT
AAACTATTACCCATGGCTCTATCCAAATCTCTAAATATATCCGACTTGCCAAGGTCGCGT
TCCGTTCTACGTGTTAGTAAAAACTTGGATGGTACAATAAGTTCTACAAAGAAAATTAGT
ACAAGAAAAATGAGCAAATCTATTAATAATGTTAACGGATTTATAGATGGCTCCAGTATT
TGGAGTCAATCAAAATTACCTTTTGTTACTGAAGACGAAACAGGACATAAGTTAACTGAA
GAAATGTCAAGATTGATCACTCTTGCCAACACAGTTTTAAGTACAAAAATTCCCGACTTG
GCGTGTGCTTGTGTCTGTAGTCGATCTGAAGCTTCCTTATTGTTAACCGAAAATGGAGAG
AAAGAAGAAAGAAATACATTGAATATAAGAGAATCTATGAAAATAGACTTTAAAACCACA
AAGGATAATATTGTTCTAATTTCTAATTGTAAGGGCGACAACGATATTTCTAGTTTTGAT
GACATGAAGAACAGAATTTTAAATGATTTTATTGTATCACAATCACCAATGACCTTTGGA
TTAGAGAAAAATCCCCAGACGTTAAAATATTTG
>Her00330
GGGGTCAGTTCTCAGTCCATTGCTGACTTGTGTAAGTGATTGTGATTGATAATATTAATA
ATAATAATAATAGACGAAAATGTCTGCTTCACCAATTGCAAGACAGGCCACCCATAGCCA
GACCATACCGTCGAGGAGGGTCCTGATCACCGATCCGGCTCAAATGCCCGATGTTTACTC
CAGTACACCGGGTGGCACCATCTACTCTACCACCCCTGGAGGTACCCGTATAGTCTACGA
CAGGTCATTTATGATGTCTCTACGGCAGTCGCCGATATCACAGACATCACCGAAGTGTTC
TCTGCCCGCGGCACTGTTAAAGAACCCAGGCCTTGCGAGGGAAGCACCACCTTCTGCCCA
AAAGCCACGTTCTAACTCTATCTCCTTTGACGAGTCCCAGGAGACATTTAGTATGGATCT
CCAATTAATTCTAATATAATTTGTGCCTTTTAAGTAATATTCAACATATGTTTTTACTTT
TTTCATATCAAAGACTGTAACGTAAAATGATAATTTTGAGTATTTTTTTCTGTTTTATAT
GACTTAAAAGGCGCAAATAATGGCTTGGCCTTAAATAAACATTTTTCTAGTCATAAAGCT
CTTGTTATATAAAAATTGATAGATTCATGTTTATTTTTTGGCATAAGCTGTAGATTATAA
ATAGTTGTTAGTTTATACGTGTGACTGATACGTCTACTTTAGCGTTGCAAACGCAATCCT
TTGCCAAATGTAGA
>Her00331
GGGTGGGTGACTTTGGTCTCCGCGTTATGCAAGGAGAGTTTTCGGATTCGGAAATTTTAG
TACTTTTGGGAGAGAATGGTACTGGAAAAACAACATTTATTAGAATGTTGGCTGGCAATC
TCGAACCTGATGAAGGTGCAAGCCAACTGCCTCAACTGCATATTAGTTATAAACCCCAGA
AGATATCACCTAAATCTCAGGGGATGGTCCGTAATTTGCTCCATGACAAAATAAGAGATG
CATATACACATCCACAGTTCATAACCGATGTGATGAAACCAATGAAGATTGAAGAGATAA
TGGACCAAGAAGTACAAAATCTGTCTGGAGGTGAATTGCAAAGAGTAGCGTTGGTGCTCT
GCCTCGGCAAGCCAGCTGAGGTGTATCTTATTGATGAACCCTCTGCCTATTTGGATTCTG
AACAACGTTTGGTTGCTGCTAAAGTCATTAAACGTTTCATCCTCCACGCCAAGCGTACAG
GTTTTGTCGTAGAGCACGATTTCATAATGGCTACCTATTTAGCAGATAGAGTTATAGTAT
TTGAAGGAACACCTTCGTCTTATGCCACGGCTCATGCCCCACAGTCGCTGCTAAACGGCA
TGAATAAATTCCTTGAGTTACTCGGCATTACGTTCAGGCGGGACCCTAATAACTTTAGGC
CTAGGATCAATAAACATTCTTCTGTTAAGGACATTGAACAAAAGAGGGCAGGCCAGTATT
TCTTCTTAGAAGACTAAGAGCTGTTGAGCAACATATAATAGATAGATATAAATATATATC
ANACTCAACTATATCTGTAACATGCCTGTCACAATGTCGATGGTCTGCCATCTGTGTATT
TCCAATTAATGTATTACTGTAATAAATC
>Her00334
GGGGAGTGCACACACAGTGTGACGACGCTTCTACTTTTTTACTTATTTTGAATAAGAATT
TTGTATTTTTATAAACAAAATACACAGGTAATATAAATTTACATCACTTATTTTCCTCCA
CTAGCTTTTCGTTTAGCAATAGAATTTAATTAGCTAGTGTTGTTGTGATAATATTCTCAC
TAGAATCTCGATAGTCCGCTTGACCTATTTACCACGCCCTAAATTCGAGATGTCGATCGA
TAATAAGTGCATACACACAGTGATGCAATTAGCATGCGCCAGTCGTAGTTGCCCCTCGAA
GGTCCACGCACCTGAACATTAATTTCTTTCTTCGGCAGGTTGTAATACGAAAAATGTCGG
CATATGACTCTCACGCTTACTTTACAGGGAATGGGACATACAAGTCTATAAATCCGTTAA
TTTCTAGAGTGGGTGACTTCACACCGTTCTATATAACTATAGCAATCTGCTCCGTCATCC
TCGGCTCTCTGCTCATCTTGAATTTCGTCTGCTGCTGTTCAAAGTACTCTGAGTACTGGC
TTGATAGACACACTGGGAACCGCTGGATCGTGTCAGTGTGGTCATCAACTCCTCACAAGC
AGCCTCCCCTCGACTTTGCTGAGCTCGAAAGCCAGTTCCAGCACCAATACATCCCTTACA
TCAGTGAAGAGTACCAGGAGGTCCACCACCACTCTGAAATCCCCTCATCTGTATCCCGTC
AGCCACTGACCTCTTCCCAGGAGTATCTTGAACTAC
>Her00336
GGGGGCAAGGAGGACAGCAAGAAGCTGCCAGCGGTCCCCGAGTCAGTACTAAAGCACCGT
AAACGCAGAGATGCTCTAAGAGCTCGTCGCATACAGGTAACAATCAAAAGGCGTTCAGCT
GCCATCAAGAAGAGGAAAGAAATCTTCAAGAGGGCTGAACAATATGTTAAGGAATACCGC
ATCAAGGAGCGTGATGAGATCAGACTGGCTAGACAAGCACGCAACCGAGGCAACTACTAT
GTTCCTGGTGAAGCCAAGCTTGCCTTTGTCATCCGTATCCGTGGCATCAACCAAGTCTCA
CCAAAGGTCCGCAAAGTACTAAAACTGTTCAGACTGCGTCAAATCAACAATGGTGTGTTC
ATCAAGTTGAACAAGGCCACAGTGAACATGCTCCGTATCGCAGAACCTTACATCACATGG
GGATACCCGAATTTGAAGAGTGTGCGAGAGCTCATCTACAAACGCGGTTTTGCCAAAGTG
AAGGGACAACGCGTCGGCATCACGTCCAACAAGATCATTGAGGAGAAGCTCGGCAAGAGC
GATATCATCTGCGTTGAGGACCTTATCCACGAGATATTCACTGTGGGAGACAAGTTCGAG
TATGCAAGCAATTTCCTATGGCCATTCAAGCTAAACAACCCAACCGGAGGCTGGCGTAAG
AAGACCATCCATTATGTAGACGGCGGTGACTTTGGTAACCGTGAGGACAAGATTAATGAG
CTCCTCAGGAGAATGGTCTAAATAAATAGATTATAATTA
>Her00337
GGGGGTAATTGGTCCTAAGAATTCAATAAACAATGAAGTTCCTCGTCGTCTCTTGCCTGT
TCTTGGCAATTGCCTCCGTTGCGTTTACGAAACATCATGCTCAGCGGGTAATATAATTTT
TCTTTTTTTATCTTTTTTTTTTTAACTAGTAACATTTTTTTTCACACGAAGTTTGCGCAT
ATTCCTACTAAAATTGTACCAATTCTATTTACAATTCTTGATTATGCGGATGTTGGTTAA
GTTGACAATTTTTAAATTGTAAAGAGGAGTGAATAATAAGACGGCATCAAAATCTTTATA
TAAGGTGCATTTGTATTTGGAGTATGTAGAATCAGCTTCACGCTAGTTCCCGCACACAGC
AGGGTAGGCAGACGGTAGCCTATTGTTAAGACACTCCATTCCCCATTTTCCACCGAATTC
TGGAGGCATTGCGTGTTAAGTGGCGGAACTCAACGCCGCGCTTTGCCTCGACACCAGAGC
GAAGAAATGAAAATATAATTGTAAATAAATATTTCACTTTCTCGAGTGGGGATCGAGCCC
ACAACCTGTCGCGCACAGCAGCACGCTTGTACGCCTCAGAGACGCCCCGTGCCCTCAATT
GAATAATAATTGTTCTAACTAAGGGTGATCATTAAAATTCAATAAACAAAACTTTACAGT
AAGTCACTAACCAAAGTTATATATTATAAAAAAAAAATAATTTAAAAATATTTCTCTTAG
TCTCCAGGAAACTATTGGCCCGTAGGAATCGGCTTTGGCGTAAGTGATGAATAAATTAAA
ACTTTTAGTTTTTTTTATTA
>Her00338
GGGGAGATTAGAATTCAATATATAAGTATATATAAAATATATATAATATTTCAATTTAAA
TTCGATATTAACCAACCAATGTCTGTGACGTGTAATTTACTAAGAAAATCAGCGATGTCA
ATTTCTTTAGCGACTTTATTTTTTTTTTGTTGTGTTTCGATAAGCACAGAAATTGATGCA
CTCGAGGATCTCACTACACCAGAGAATAGGAAACTAGCTAGAGCTAGCCTAAACGAATAC
CTTAAAGAAATCAAAGATTTTCGTTACTATATTATTTCGAACATCACTAACGTATCGAAA
CAAGAGACAGTATATAATACTATCGACTTCGAAGTAATCCCCACAGATTGTGAATTGAAC
GACGATATGGAGGCAAAGTCTAATCTATGTCCGATTATCGATATTACTGATGTTATAAAA
TGTCACTCGGAAATTAATGAATCGAATAACAATACAAAAATAAACTGCACACGCGATGAT
TAATAATTCATTATAAGGTCCAATTATTATGTAAGCAGTTTTTTTTACAATTATTGAGCA
CCCCCCCCCCCCTCCCCCCTCCTCTTATGTAATCAAAAATAATCAATCTTCTTAAAAATG
TTTCATTGACCAGGTCAAAAATAAGCAAACCCAAAACCCCCCGACCC
>Her00339
GGGAACGCCCTTTGAGCGAAAGGGAATCCGGTTCCTATTCCGGAACCCGGCAGCGGAACC
GTTTCATTAATCGTTCCCTCGTTTTTGAGCGAGTGTTCGACGGGGTAACCCAAACTGGCC
TGAAGACGCCGCCGAGGGGTCCGGGAAGAGTTTTCTTTTCTGCCTGAGCGTTCGAGTTCC
ATGGAATCCTATAGAAGGGAGATATGGTTCGGAACGCGAAGAGCACCGCATTTGCGGCGG
TGTCCGGATACTCTCTGCGGACCTTGAAAATTCAGGTGAGGGATGTACGTGGAGATGTCG
CGCCGGTTCGTACCCATATCCGCAGCAGGTCTCCAAGGTGAAGAGCCTCTAGTCGATAGA
ATAATGTAGGTAAGTAGTGTCGATGTCGTCAGCTTCATGTTTTAACATTTTTTGTAATAA
TTTACTGAGAGAATTTTTTGCATATCAGTTAACGATGGTTTTTTTGTGATTCTATTAGTG
TTAAGATTTAGGTGTAACTGTAAGTCATGCCATGTTTCAGTTGCCTTGTTCTATTGATTT
TGTTATATTAAATAAGTTTGTATGTACGTTTAAATTTTTTTAATAAATTTATTTGGCTTT
TC
>Her00340
GGGGCAGCGAATACCTAGGGACTTCAGTGGATTGAAACGTTTTCACTACATATTACATAT
ATTTGCTTCAAAAAAAACGAAAATAAAAAATACAGCAAAATGGGGAATATGTTTGCAAAT
TTATTTAAAGGCCTATTTGGCAAAAAAGAAATGAGAATATTGATGGTGGGTCTTGATGCA
GCTGGTAAAACCACAATCTTATACAAACTTAAATTAGGAGAAATCGTAACTACAATTCCA
ACAATTGGATTTAACGTGGAAACTGTAGAATACAAAAACATCAGTTTCACTGTTTGGGAT
GTAGGTGGTCAAGACAAAATCAGACCACTGTGGAGGCATTATTTCCAGAACACACAGGGT
CTCATCTTTGTAGTAGACAGTAATGATCGAGAGCGTATCGGTGAGGCGCGTGAGGAGCTC
ATGAGAATGTTAAGTGAAGACGAGTTACGGGATGCAGTACTTTTGATCTTTGCAAACAAA
CAGGATCTGCCAAATGCCATGAACGCCGCGGAGATAACGGACAAGCTGGGCCTGCACTCG
CTGCGCAACCGCAACTGGTACATCCAGGCGACGTGCGCCACCTCCGGCGACGGCCTCTAC
GAGGGGCTGGACTGGCTCTCCAACCAGCTCAAGAACGCCAACCGCTAACCTGTGCCCCCA
CAGACTTATCTGATTACTGAAAGAGACTATGGTTTAAGATATGTTCACTTTATTTGCTAT
AAATACAATGTATGTGCGAAATTTATGTACTACCGTCACCCGTCGACCGAGCTCGCATCG
CACACCCAACAAGCTTGCTGTTGCCGCTGAGCACTCGCGGCTCTCTTCCTCGCATTCGTT
TGAGATGTCGATATCTATACCGAGGGGTCACCGCCGGCCGCCTGTGCTGTAATGCAATGG
TATTAGTGC
>Her00342
GGGATGTATTGGGCTATATTATTATATAATATTTGCAAATATATTTTATCTAATATATAC
CTACATTTTATACCTGCGTCGTGTTCGTTAAAATTATAAAATTGTCTATGGTTTAGAAGA
TTGACGAGACTCATAGTACGTAGTATTCGTCTTCTGAAGGCAGATTCACATTTATTATAT
ATATATATATATTTCGGTACTAGAAATTACAATGTTTATAAAATGGTTTTTATTGCTTAG
ACAGTGGATGTGGTAGACTATTGAAGATAATACCTAAATATTTAAAATGGCTCCCTTACA
TCGAAGACGAATATTATAGTGTAGAGTATTTAATTTTGGTATTTATATTTCAGCGACCTC
ACTTTGCAGTAGTGTAACTATATGTATAGTCATAACGACGTTGGCTTGATTCGCTTACTG
ATTTTTAATAAAACTAAATCTTTGATCAAATAGTGGCACAATACAATTAATATGTAATAT
CGGTTAAGAGATAACAAAAAGAATATTTTTTACCAAAAAAAAACCTATTTTTGTTATTAG
AATACTTACTGTTTATCAACTAAACGTTAAGAAGAAATCTCGAACTAGAGATATAGTGTG
TTTTTATTCTGTGATCGAGTTTTTTTGACGCCTCGAAGGCCGATACTTTTAATGGATAGC
TATATTTCCGTCGTGAATGAAGCGCTGGTTTATTATTATATAATATATTAATTTTAAAAA
TAACTTTACAAATAATTGCAAATGACTTCTCGTACTGGAAATTATTAAATAATATAAAAT
AG
>Her00343
GGGGGACTCGCAGCTCTCGCTGCCGTAGAGTCAACTTCCAGCGCGTCCCGACAAACACAC
ACAAACTTCAAAATGTGCGACGACGATGTTGCTGCGCTCGTAGTCGACAATGGCTCCGGC
ATGTGCAAGGCCGGTTTCGCCGGTGACGACGCGCCCCGCGCCGTCTTCCCATCCATCGTG
GGTCGCCCCCGTCACCAGGGTGTGATGGTCGGTATGGGCCAGAAAGACTCCTACGTAGGT
GACGAGGCCCAGAGCAAGAGAGGTATCCTCACCCTGAAATACCCCATCGAGCACGGTATC
ATCACCAACTGGGATGATATGGAAAAGATCTGGCACCACACCTTCTACAACGAGCTGCGC
GTCGCCCCCGAAGAGCACCCCGTCCTGCTCACTGAGGCCCCACTTAACCCCAAGGCCAAC
AGGGAAAAGATGACCCAAATCATGTTTGAGACCTTCAACTCCCCGGCTATGTATGTCGCC
ATCCAGGCCGTGCTCTCCCTGTACGCCTCCGGTCGTACCACCGGTATCGTCTTGGACTCC
GGAGATGGTGTCTCCCACACCGTTCCCATCTATGAAGGTTACGCCCTTCCCCACGCCATC
CTCCGTTTGGACTTGGCCGGCCGTGACTTGACCGACTACCTCATGAAGATCCTCACCGAG
AGGGGTTACTCTTTCACCACCACCGCTGAGAGGGAAATCGTACGTGACATCAAGGAGAAG
CTCTGCTATGTCGCCCTCGACTTCGAGCAGGAAATGGCCACCGCTGCCGCCTCCACCTCC
CTCGAGAAGTCCTACGAACTTCCCGACGGTCAGGTCATCACCATCGGAAACGAAAGGTTC
CGTTGCCCTGAAGCCCTCTTCCAG
>Her00345
GGGGGGGTGTGTGTACTCGGCGAGTACCGTGTGCGTGTGGAACGCGATCGACGCAGACCG
GTGAGAATCCGCGCCGCGAGTCGATCGCACCGCTTACACGGCTCGCCGCTACGAGAGACA
CACCATCGGCGAACACTCTACGCTAGTATGCGACGAGATGATGTCGTGTGCCGTCGTCGT
CGAAAGTGCCGCGCGCGCGGTCGCTCTCCGCTTTACCAACAATATATGCGGTCGGACGGG
GAATGACGTCGTGTGGGCCAGCCGAGAGCTCTACGTGCGAGAGCGTATTGCGAACGGCAC
TCGCCGACAGATCTCCCAGTCTGTAGTGTGTCTGTGATCGCGCCGACAGCGCCCCTCCGT
CCACGTCGCACGTCGTCGTCGGATGTGAGGATAGGTGCGGCGCGGTGCCGATCATCAGAA
GAACACAAACAAACTAACTC
>Her00350
GGGGCTCTCGACCGGTAAACGAACCCGTGCCCTCGAGCTCTGCGCCGAACCTGACGATCG
AAACGACTGATCCTGCTGTTGAAGTTCGACCCACTCTATACGGTTCCATAGAGAACACAG
TTGCGGGGTCATTGAACTCCGAAACAGAACCGTTGATCAACGCTGACAATATTGACCCCA
AGGTTTAATTTCAAGTGATATTTTATTGATAATGTAGCTGTTAAACAATTTTGGTTAGTA
CATGTACTAAATATTTTATTATTATATGCATTAGCGATGTAACTAATATTCGCATTTTTT
TGTGTTTTGAATGAATATAAACAAATTTATAATAATATCACGTTTATAATATACATTATC
ATATATTTCTTATTTTTTTTTATAATTAGATAAAGCGATTTGGCTCATATTCATATTATC
ATCCTTATATATTTTGCCATTTGGTGTTATTTACTTTTACTTTGGGTAATAAAACTTGAA
ATTTTAATTTGTCAATAAACAATCAATTTCTCAAATGAAAAGTTAATTGTTATGTACGAA
TGTACAAATATCTTTTAAGCTGCGAACTTAAAAGATATTTGTACAAAAAAAATACAAAAA
AATATATTGACATGTATAGGGTATGATATTCGTTACATCACTAGTATGCCACAACATTTG
TTAGATTGAAAGTGATTTTGCATTTCCAGTAATATTAGAATGTTGATCAATACTTACCAA
AGGGATGCCAGTGTAAAAACAATTATGTACAAGAAAAATATAACAATAAAAGAATTGTAC
CATTTCATGTAGTGAAGTTTATACGAAAATGTTAAATATTTGAC
>Her00351
AAATTTGTAAAAAAATACAACTTGCCCTCCCCCAGTGCCCCTGATAGGATTGAGCACTAT
GACGCTTTCGTGAAGTCCCTACGTCAAATTAACGAATCTAATGCCCTTTTTACCACTGCT
ACTTTCGATATAAACCAGTTCGCCGATTATACACCTGAACAATTGGAAAAAATGAAGGGC
CTCGCACGGCACTAAGTTCCAGAAAATCCTGACTAGAGACCTGACCCGACCGATATTTGT
GTATTTAGGACTATGTACTCTTAATAAATTCTAGC
>Her00354
GGGGGGTTGCGGTGCGATTTTCGCGGCCGTCACACTACTAAATTCACTTTGATTAAACAT
TTAAACAAAAGAAAATCATCTGAAACCCTGTTAACATGGGTGTGAACGTTGAAACGATTT
CTCCAGGCGACGAAGCTACTTACCCCAAAAGTGGACAAACAGTGGTTGTCCATTACACTG
GCACACTGACAAATGGCCAGAAATTCGACTCATCACGCGACCGTGGAAAGCCCTTCAAGT
TCAAGATTGGCAGGAGCGAAGTTATCAGAGGCTGGGATGAGGGTGTCGCTAAGATGTCAG
TCGGTGAAAGAGCCAAGCTGACCTGCTCTCCCGACTATGCCTATGGACAGAAAGGCCACC
CTGGAGTCATTCCTCCCAATGCAACTCTCATTTTTGACGTTGAACTCATTCGTCTTGAAT
AAATTTCATTAATTATAGTACCTTACTTTAATAACACAATGTTCTACATCAAAATTTTTG
CATTTTTTTCTATAAATTCCGTTAGAACATTCCGCATGCATTTTGATGTCAATTACAAAT
ATTTTTGTGGTGTCTGTTTTTTTACGTAGCACAATGTGAAGGTTTAATTAAATAAGGTTT
TTTACTTGTATTCTGGTAGATACTTGAAAGCTTTATTATAGTACTAAGCATAAATTTCAT
CC
>Her00355
ACTAATGCAATTTATGTGTAATCTATATTATTATACTACAGGTTATTAAGACTCTTGTTT
TTTTTTGATGTGTGGATGTGAATACAACTAATTTTATCCCAATTTTAAATGATATATGCC
TATCTATCTTAAATTTTTTTCGTAATAAGATTATTTCCTCTGTATTCTAACAAACTGACA
TTTTCTATTATTATA
>Her00356
GGGGGGGATACTACCTCTCGCAGCCGAGGATTTCTTGGAGTTTGTTACTGCCTCTAGAAG
TCATTTGGCATGCGAGACAATAGTAGAAGTAGCGTTAGATCACAAGCCCTCTCATTGTGA
AATGGCGTCCGTCCTCATATCTGATTTATACGGGAGAATATTCTCCGCTAAGGATATAGG
AATAGCTTTTGAGCATCTTCTAGAAAAGTTACCGGATTTGATCCTGGACACTCCGGACGC
GCCGGTCTTATTGTCTAACTTTATAGCCCGATGCGTGGCCGACGACTGTCTTCCGCCCAA
GTTTGTGCAGACCATGGGAAAGATGGAGCTGAACAGTCCAGCTAGACAAGCAATAAATAG
GGCTGAGACCCTTCTATCAATGAAGCAAGGGCTCGTGCGGTTGGACAACATATGGGGCGT
CGGCGGCGGTATCAGGCCGGTGAAGTCCCTCATCAGGCAGATCCAGCTCCTCATCAAGGA
ATACCTGACATCAGGGGACCTGGCGGAGGCCATGCGGTGTGTCAGGGAGCTCGAGGTGCC
ACATTTCCATCATGAGCTGGTTTATGAGGCAGTCCTCCTGGCAGTGGAAGCTATCAACTC
GAGCGTGGAAGAACAGCTCTGTACCTTCTTGGCTGAGCTCCAACGTTGTGTTATAGTTTT
ACCTGATCAAATGGATAGGGGATTTCTGCGTGTTTTTGAAGATATGTCAGATATAGTGTT
AGACGTGCCCCTCGCATACATAATGTTGGACCGTTTCGTCGAAAGATGCTCTGCACGGCT
TCGATTCGGCGACCACGTTATACAAAAAATGCCCA
>Her00358
GGGGGTAGTTGGCACTAAGAATTCAAATAAACAATGAAGTTCCTCGTCGTCTCTTGCCTT
TTCTTGGCAATTGCCTCCATTGCGTTTACGAAACATCATGCTCAGCGGTCTCCAGGAAAC
TATTGGCCCGTAGGGATCGACTTTGGCAGCATTAATTTCAGATACTACGCTCCCTACAAC
TACAACCCATTGCCGTACAATTACGACAACTACTATAATCCATATTATTATGATGGGTCT
TACTATGGTGGTTCACCTTACTATGGTGGTTCACCTTACTATGGTGGCTCATCTTACTAC
AGTGATAACGGACAATATCACGGAAGTAGCGGACTCTATTACGCAAGTGGTTCACCATAT
TACGGAGGTAGCGGACAATATTACTTAAGCGTTTCACCATATTACGGAAGTAGCGGACAA
TATTACGGAAGTGGTTCACCATATTACGGAAGTAGCGGACAATATTACGGAAGTGGTTCA
CCATATTACGGAAGTAGCGGACAATATTACGGAAGTGGTTCACCATATTACGGAAGTAGC
GGACAATATTACGGAAAATATTACGGAAGTGGTTCACCATATTACGGAAAATATTACGGA
GGCAGTTCACCATACTCCGAAAGTAAAGCTTACTATGGTGGAGAAAATAGAGGCAAACGA
GACCGTGATGATGACCAATAGACATCTTTATACGAAACCGACGACCTAAACTGACCTGGC
TTCTGTACACTGGATTAGAGTGCAAAGAAATTCAAATTGAAATTCAGTAATAAATATAAT
TCATTATTG
>Her00361
GGGGAGTTCATTTGTAAACTTGTGATGTGAGACGCTTTTTGCATCAAAAGGTGTTCTACC
AGAACTTTTACGAATTTGCAAATATTTAAGATGAAGTGGCTTATTATTTTATCAATATTG
AAATACCTTTCTGCTGAGCCTACACCAATAGTTCTTTGGCATGGAATGGGTGACACATGC
TGTATGGCATACAGCTTAGGTTTCTTTAAGACATATCTTGAGGATCAAATACCAGGAGTC
TATGTTTTGTCTCTTAGAATTGGTGCTTCAACAGTAGAGGACTTTGAAAATGGATATTTT
ATGTCACCAAACAAACAAGTTGACTATGTATGTGATAAGATAGGCAATGATCCAAAACTT
AGGAATGGTTTTAATGCTATTGGATTTTCTCAAGGAAGTCAATTTCTGCGAGCTGTAGTA
CAGCGATGTGGTCACAGGTTCGGGCCGATAAAGAATTTGATAACATTGGGTGGACAGCAT
CAGGGGGTCTATGGCCTCCCCCACTGTTTTGCATTACAACATGAAACATGTGACTATGTA
AGGAAGGTACTAAATTACGCAGCATACTACTGTTGGGTTCAGAAATCGTTAGTTCAAGCC
ACATACTGGCACGATCCTCTAGACGAAGTAATGTACAAGAAAAATAGCGATTTTCTATCC
GACATAAACAACGAGAGAAAGATAAACGAAACCTATATTGACAATTTAAACAAATTGGAG
CATTTTATTATGGTTAAATTTTGAAACGACAGTATGGTTCAGCCGAGGGAGCCTGAATGG
TTTGGATTTTATGCTCCCGGCCAAGCGA
>Her00362
GGGGAATTTCCGCCCGGCATCGACGATAGACGCACCGTCATTCTGCCGTGCTTCTTCATA
CAAAGATTGGTGGATTAAAGATCTTACAATAATGGCTCTCCCACGAGTTTTTATGGATGT
CACCGCCGATGGTTCACCTTTGGGTAGAATTGTGATTGAGTTGAAAGCCGATGTAACTCC
CAAGACTTGTGAGAACTTCCGTGCTCTCTGTACTGGAGAAAAAGGCTTCGGGTATAGAGG
CTCCACCTTCCATCGCGTGATCCCTAACTTTATGTTGCAAGGGGGTGACTTCACAAACCA
CAATGGCACTGGTGGCAAGTCTATCTATGGTGAGAAATTCGCTGACGAGAACTTCGTCCT
GAAGCACACTGGCCCCGGAGTTTTGTCTATGGCCAACGCTGGCCCTAACACCAATGGCTC
TCAATTCTTTGTCACCACTGTAAAAACTTCCTGGTTGGATGGAAGACACGTCGTTTTCGG
CAATGTTATTGAAGGCATGGATGTTGTTAAACACGTGGAAGCACTAGGCTCCCAGTCTGG
CAAGCCATCAAAAAAGGTGGTCATCGCTGACTGTGGACAGCTTTCTTAAGATAATGTTGT
AATATTATAAAATGAAATGCGATAATTTAAGTTTTAACACGATGTCCTCCCAAGTAATAC
CTTCCCAGTCATAAAATTTACCAATATATTTGAAGTTTACTGAGGGTCATTCCAACTATT
CCAACTATGTTATATAAATTTATAACTATGCTCTAGGTTGCATTTATGTCTGCATTGTTT
ATTCATAATAAATTAACTTA
>Her00363
GGGAGGTGTACAGAAACCTCGCAAATGTAACAGCAGCCGACCTTGATAATGTAAAACGTA
ACTTTGCTTGGGTTAAGGATCAACTAGACCATCTCAAGCCTAACATTCATCACAAAGTTG
TCGTCTTCATGGGCTCCCCCGCTGACCAAGAGCACTGTCAGAAAATTGCTAAAGCTGCAC
GTGAACTTGGCTTGGACGTAGATCTACGTGTTACCTCAGCTCACAAGGCCACAGAAGAAA
CTCTTCACATTATGCAGCAATATGAGGATACCCATGGTGCCTTAGTTTTTATTGCAGTCG
CTGGAAGATCTAATGGTTTGGGACCTGTTTTGTCTGGCAACACTTCGTACCCAGTTATAA
ATTGCCCACCGCCTTCCGATAAACTCGTACAGGATATCTGGTCATCTCTATCGGTACCAT
CTGGTTTGGGTTGTGCAACTGTCATTTACCCCGACAGTGCAGCCCTCATGGCAGCTCAAA
TTATAGGATTACAAGACTATCTTGTATGGGCCCGCCTTAGAGTAAAGCAATTGGAAATGG
CCGCCGCCCTTAGAGTAGCTGATAAGAAACTTAGAAATCTTAAAGTCTAAATGTTTTTAT
TTCATTTAATAGTGATCTTATTGTTAACTGTCTGTGTGCAGTATTTGATGAAATCAGAGA
AATAGATTTTATATATTTTAAATTTAATTTGGAAATATCACATTCCATTAAACGTTTTAA
TAAAATCTGTTTTTTTTTAT
>Her00366
GGGGATCCCCGCCCACATTGACCTCTGACGAGAAAACGACACATGATTTGCCACGGCACC
CACTTTACGCATAGCGATAGATTCCCATTACATAAATCACAAGAATAGTAAATAATAGGG
TTGTTTAAAACTTTGGGAATATTTGATATTGGTTCATAGTTCATAGAGAAACGGTTAATC
TACGTGTCTACAGCCATTATGCACAAAATTCATGTTTAAAGTTGCAATAAATGTATAATT
AACATGTACCAGATAAAATCTAAGGTACGGACTCTTCACTCTCTTAAGTAGATAACTTCT
TTATGTTTAAAATAACAAAAAAAAAAGAAATATTAGTATGGTAGAACTATTCGTTTAGGG
CAACTCATTACGGTTTTGTTTTCATTAATCATTATCGTCGATTTAAGCAATCATTAAAAT
CAAAGCTATTAGACAATATCCAGCAATAATATCATATTGCTTTTCCTTCATAAATTGTAA
CAAAATTATGTATATTCTTTTTTTGTACATTACAATGTTCAAAATGTAGTTTTTATTGAA
ACTAGACAAAACTATTTATATATATATTTATTACAAAAAATCTGTTTCGTCTCCATTTTT
GCAGTGCACCAATTTTTAGGAAAATATCATAGATATATATGTACACTTTATATGTTTTAC
TAATACTAAACAGCCACACTATAGTTTAATTTTAAAAATATGTTACAATAATATCGTCTA
AATTTTATTAGAAATAAAATATCAATATGGAATATATTTCAACATCTATGTTATTAAAAA
TATAATAATGTGACTTCTTATACTTTGAAAATGTTATGAACTTTTTA
>Her00368
GGGGGTAGTTGGTACTAAGAATTCAAATAAACAATGAAGTTCCTCGTCGTCTCTTGCCTT
TTCTTGGCAATTGCCTCCATTGCGTTTACGAAACATCATGCTCAGCGGTCTCCAGGAAAC
TATTGGCCCGTAGGGATCGACTTTGGCAGCATTAATTTCAGATACTACGCTCCCTACAAC
TACAACCCATTGCCGTACAATTACGACAACTACTATAATCCATATTATTATGATGGGTCT
TACTATGGTGGTTCACCTTACTATGGTGGTTCACCTTACTATGGTGGCTCATCTTACTAC
AGTGATAACGGACAATATTACGGAAGTAGCGGACTCTATTACGCAAGTGGTTCACCATAT
TACGGAGGTAGCGGACAATATTACTTAAGCGTTTCACCATATTACGGAAGTAGCGGACAA
TATTACGGAAGTGGTTCACCATATTACGGAAGTAGCGGACAATATTACGGAAGTGGTTCA
CCATATTACGGAAGTAGCGGACAATATTACGGAAGTGGTTCACCATATTACGGAAGTAGC
GGACAATATTACGGAAGTGGTTCACCATATTACGGAAAATATTACGGAGGCAGTTCACCA
TACTCCGAAAGTAAAGCTTACTATGGTGGAGAAAATAGAGGCAAACGAGACCGTGATGAT
GACCAATAGACATCTTTATACGAAACGGACGACCTAAACTGACCTGGGCTTCTGTACACT
GGATTAAAGTGCAAAGAAATTCAAATTGAAATTCAGTAATAAATATAATTCATTATTGAA
AAAAA
>Her00374
GGGGACAGCGGTTCATGCAGGAGCCGGTGCCGGGAATCAGCGCGGTGCCGAGTGAGAACA
ATGCGCGCTACTTCCACGTAATCGTCACCGGCCCCGAGGACTCGCCGTTCGAGGGAGGTC
TATTCAAATTAGAACTATTCCTTCCAGAGGACTACCCTATGTCAGCGCCTAAGGTTAGGT
TTATTACTAAAATTTATCACCCGAATATAGATCGACTGGGTCGCATATGCCTTGATATTT
TGAAAGACAAATGGAGTCCCGCACTGCAGATCCGCACGGTGCTCCTGTCGATCCAGGCGT
TACTATCGGCCCCCAACCCTGACGACCCGCTGGCCAACGACGTCGCAGAGCTATGGAAAG
TGAACGAAAGCGAAGCTATCCGAAACGCCAAGGAGTGGACCAGGAGATACGCCATGGACA
ACTGAGCGCCTCCCGTCGCAGCCAGTGCCTCCCCCACGCGCTACACTAAGTGGACGTATC
TAACATATATATCATGATTTTAAGAGTGCAAGTTATGTTTTACAACCTAGATCGAGTAAC
TTGTGAAGAGACAATTGTGGATAAATTTTTATTATCGGCGGTAAAAGCCGCCGCGGCGCA
CCGGCCTCGCGCCCGCTCCGGTCAACCTCTTGCATTTCCTCTAACCTCGCCCTTCATTGT
CTCAGTGTAGTCCAAAAGTCCCACAGATTATTGTTTACCTTATCACAAGTAGCTTCGTTA
TGATATTAGGTATGCATATTTTTTTACTATAAATAGCTAAATAATGAAATTACCGATACC
TTTATGTATATATTTCATAGTTGATCAAATTTGGTTAATTTTATACAAAGGATAGTTGTA
TTGTCACAAAGTTTAATGCCTTTGTAAATCTTATCAGCATATGCAAGACAATACGTTATT
ATCTGTTTTTG
>Her00380
GGGGGCCGTAGTCGGTACGAAGAATTCAAATAAACTATGAAGTTCCTCGTTGTCTGTAGC
CTTTTTTTGGCAATTGCCTGCGCCGTATTTGGGAAAAGTAATGCTCAGCAGTATCCAGGA
TACTCTCCGCCCGTAGGGTACAACTTGGGCAACCTCCAATTGCAATACTACCCTCCTTCC
TACAACTACGGCTATCACGACTCGCCGTATTACAATTACTATGATCCATATTATTATGGT
GGGCCCTACTATGGTGGTTCACCTTACTATGGTGGCTCATATTACTACGGTGATAACGGA
CAAAATTACGACGTAAGCGGACAATATTACGGAAGCAGTTCACAATATTATGGGAGTGGT
TCACCGTATTACGGAAAATATTATGAAAGCAGCTCACCATACTACGGAAGCAAATCTTAC
TATGCTGGAGTAAAATACTCCCGTCCGCAGTACGCATACGGCAACAAGTACGGGTCTGGA
GGATACTACTACGGATATGACGCTACCTACCCAAACAACAAGAGAGACTGACGAGGCAAT
GATGTTAATCTTTATTTAAAACCGACAACCAAAACTGAACTGGCTTCTGGACACTGGATT
TGAATGCAAAATAAAAATTCAAAACTAAACAT
>Her00381
GGGGGTGCTGTGCCCTATAGTGTTTGTGAAATTATCTTTCTTCGCTTGTAGTTAGTTAGA
AATATGAGTCGAAAATGGGAACCTTTGAAAAAAGTGGGAATAATTGGAGTGCCGTTTGAG
AAAGGACAAAAGAAATACGGTGTTAGTGTAGCACCAGCAGCTGTGAGGTCGGCGGGTCTC
ATTGACCAACTTCGAGAAATAGACGGATTAGACGTTAAAGATTACGGTGACACCAACATT
CCCGCAAGCGATGTATCAGTAAATATAGACAACATGGAGCATCTCTCCCTCGTGTCCGCC
TGCAACAAGAACGTCTCTGACAAAGTATCAGAAGTGCTGAAAGACGGGCGGGTAGCCGTT
ACCATCGGAGGCGACCATTCTATAGGACTTGGCACAGTCGACGGCCACTACAAGGTAAAC
GAGGACATGATTCTAATCTGGGTGGACGCGCACGCGGACATCAATACCAATAAAACGTCA
GGGTCGGGCTCCGTCCACGGGATGCCCGTCGCGCTGCTCGTCAGGGAGCTGTCGGACTAC
TGGCCGTATCTACCAACAATGGATTGGCAGGTGCCAAAATTTTCCATAAGGAATCTGGGC
TATGTGGGATTGCGATCTGTTGATAAATATGAGAGGCTGGCAATAGAAAAATACGACGTG
CCAGCGTTCACAATGGAGGATATCGACGAATACGGCATCCAGAAATCTATACATCATGTC
CTTAAAAAAATCGATCCAGAAGGAAATAAGCCTATTCACGTGAGCTTTGATATCGACTCT
TTAGATGCAATGGTTGCACCCAGCACTGGCACCCCTGTCCACGGCGG
>Her00382
GGGGAAGGCAACGAAAAGAAAAACTTCTTACAGTGAAAATTAACCTAATTTCTTAATGTT
ATAATAGTTTAAAGTGTGTTATAATAATATATAACAAATTGACTTGCATTTGCTTATAAA
CAATTTGTTATAATATACAGTACAGTTATAGAGAAGTATCAAAGATGTATCGACCGCCGC
CACTACTGCGTCAAGTGAGAAGAGCTTATTCGGCAACATGGAAGAAAAATCCTCACTTAG
ATTCTATAATCCGGGTGGATCACGCGGGCGAACTTGGGGCAGATCGTATATACGCGGGGC
AGATGGCGGTATTAGGAAATACAGCTGAGGGGCCTCTTATTAAGCACATGTGGGAACAAG
AAATTAAGCATAGAGAGAAGTTTGAAGAATTAATATCTAAGTACCGCGTCCGACCCACTG
TTATGACACCGCTATGGAATGTCGCTGGATTCGCACTTGGGGCTGGTACAGCTCTTCTAG
GCAAGGAAGCAGCGATGGCGTGTACAGTGGCCGTAGAAACAGTCATCGTAGACCACTATA
ATGACCAATTACGCACCTTAGTAGAAGATCCCAATATCGACAAAGACATTTTAGAAACTA
TAACTAAATTTAGGGACGAGGAACAAGAACACCACGACACGGGGATAGACCATGGGGCAG
AACAGGCCCCTTTCTATAAAGCACTTACTGAAGTTATCAAGACTGGGTGTAAAGCGGCCA
TTGCTATTTCTAAAAAGATATAACTCGTGCCTTGTTTGCAGAAAGGACTATATTTTTGCA
GTGATATATAATAGTAGTTAAACAGTAAAGGTTTCAAGATGTCA
>Her00384
GGGGGAAGTTTTCACAGGATATTATTTATTGAATGAATCTTTGTTATCACATTAGAGTAT
AAAATTAATTCTTTGATTGTGAAAATGGTGACAAGATTGTTAAGTCGAGTGATAGTTCCT
TTATGTGTTAGTTCAAGAACTATTCCACCTAACCTCATTCATGAACAGAAAAAAATTGTT
TACATTGCCACAAACTTTACTAATATACGAAGCTATGCAAAAAGTAAAGACAAAGGTAAA
AATAAAAAGGGTAAAGGAGGCAAAGTAGATATAAATCCAGCCATGATATCTGAATTACTT
CCAATAGATAAACTCAAAAGTCGATGCCAGAATGCTATTGAAAAAATGAAAGATGATTAT
GCAAAGAATTTAACCCTGAGGTCAACGACCGGGGCAATAGACACACTTCAAGTAAAATAT
GACGGAAAAGATTATGAACTGCAAGAATTGGCACAAATAGTGAGAAAAAACCCAAAAACC
CTTGTCATAAACTTTTCATCTTTCCCACAAGTAATACCGGATGTTTTAAAAGCTATACAT
AGCTCAGGCCTTAATTTGAATCCACAACAAGATGGAACTACTCTTTATGTGCCTGTACCT
AAAGTAACAAAAGAACATAGAGAAATACTAGCAAAAAATGCTAAGGCTTTATTTATACAG
TGTCGAGATGCTGTTAAAGAAATTCAAAATGATTACATTAAAAAAAATAAGAAACAAACT
GGAGTATCAGAAGACTTAGTTTTTGATGTTAATAAACAAATAACTGCTCTATGTGGTGAA
TATATAAATGAAGCTAGAAATATATTTGATGCTAAACACAATGAATTGATTGGAAATAAG
TAAAACTTAACTATTTTAAGACATAATGCATTTA
>Her00385
GGGGACCACTTTGCTAGTGCTGTAGTTCCGATTAGAATCCTCAGATAAAATCCACAATGA
CCACATATTTCCAATACCCCACACCTGAGCTCCAGGAGGAGCTTAAGAAGATTGCTCAGG
CAATTGTTGCTCCTGGCAAGGGTATTTTAGCTGCTGATGAGTCCACAGGAACCATGGGCA
AGCGTCTCCAAGACATTGGTGTTGAGAACAACGAAGAGAATCGTCGCAAGTACCGTCAGC
TGCTTTTCAGTACTGACCCAGCCATCTCTGAGAACATCTCTGGTGTAATCCTGTTCCACG
AGACCTTGTACCAGAAGACCGATGATGGCACTCCCCTAGTGTCTCTATTGGAGAAACGTG
GAATTATTCCCGGCATCAAGGTCGACAAAGGTGTTGTACCACTTTTTGGATCTGAAGATG
AATGCACTACTCAGGGCTTGGACGATCTCGCCCAGCGTTGCGCCCAATACAAAAAGGATG
GGTGCCATTTCGCAAAATGGCGTTGTGTGTTCAAGATCGGTCGCAACACACCCTCTTACC
AGTCCATCTTGGAAAACGCTAACGTTTTAGCCCGTTACGCTTCCATATGCCAGAGCCAGA
GAATCGTACCCATTGTGGAGCCTGAAGTGTTGCCTGATGGTGAACACGACTTGGACCGTG
CCCAGAAGGTGACCGAGACCGTATTGGCTGCCGTCTACAAGGCGTTAAATGACCACCACG
TCTTCCTTGAGGGTACTCTTTTGAAGCCTAACATGGTGACTGCGGGACAGTCCTGCAAGA
AGACATACACTCCAATGGACATTGGTCGCGCCACTGTCACTGCTCTGCTCA
>Her00387
GGGGGAGATATCGCGAGGCGGCGGCGTGTGTGCGCGCGTTCGCCGAACACCACGAAGGCG
TCGTACATTCGTTACGTCCTAACGACGCGCCTGCTGCCCATCAAGCATGTCTAGAACAAG
AAGCACGTGTAGCAGAACTCCGTTCACTTGCGGCGAGGGTCGCAGCAGAAACTGGATCCA
GGGCATTACAGGCAGATGCTGATGCCTTGGCGAGGAGATTACAGCTGGTTTCTGGTGCAG
TCCAGGCCTTGGCCGATTTGGGCGAAGCTAGGCAATTGGCTAGGGCTAAAGCCCAACACG
CTAAGGATATGTTCTGCGATATGAGACAGGATTTGACACCGGTTCAAGAAGATGGAGAAA
TAGTAGAAGACAAATTAATAGCTCTAAGAGATAATCTTATTGCTCTGGGCAAAAGTGAAG
CTGACATAGCCCCTGCTAAAGCTGAACTTCCCGATATTGATAGAGATGTTTCAGACGAAC
ACTCTATCGTAAGGATATTAGAACTATGGCAGGCTATGTTTAGAGATACCTTCCTACATT
ATCACAGATTATCTACCGCTTTAGTTAGGTCAGGAGATGCTGCCACGGCACTAAGACTAT
GGCACGAATATTTACTCGATCTTCAATCTTTTCTGTCAGGTACAGTCCCTGCTGATTACG
AAAATCTAACAGAACACAGGCGTCTCTGTCGCGTGCACAGAAATCTTTTAACATCACAGC
GATCTGTGCTTATGAATGAAAACAGAGAGACGAAAAATCGTGACTTAGTTGATAAATTTG
ATACCCTTACAAACCTGCCTAATGAAACCTTGTCGAGGATAGTTGAAAGGCACGATGAAG

>Her00391
GGGGATATTAAACATTCTAATCATATTGCTTAAACTAGCACCTAAAATACCTATTTCTAA
GAGTATTGAGCAGTTGCGGTCGTCGGTCGAGTCGTCGAGGAACACGATGTCTTGGTATTT
TTATTGGTCCATCGCCATTTTGACAATTTCGCTCGATCTTATTAACACGGAAGAAACTTG
CGGTGGTCATGATGAAGAATACTGCACAGCACGCCCTCTATTTCAAAAAGAGCCAGAAAT
TAATGTTTTCACTGTAGCCACTCACAACAATCATGGACTGGAACGCTTCCTTCGTTCGGC
CAAAGTGTATGGAATTAATGTTGAAGTACTAGGAATGGGAAAAAAATGGGTTGGAGGAAA
CATGGACCATCCCGGTGGTGGCCAAAAGATAAATCTCTTAAAACAAAAGCTAAAGTCCCT
AGAAAAATTAGAAGATAGAGACCGTATCATTCTCTTCACAGACAGCTTCGACGTGATGTT
CCTTGCGAATCTGAAGGAAATAGTTGATAAATTCACCAACATGTTTGTGAGAGTTCTGTT
TTCGGCGGAATCTTTCTGTTGGCCTGATCCCACATTGTCCAGCAAATATCCAGATACGAG
TATGACTAATGCATTCTTGAACTCTGGCGGTTTCATTGGATACTACTCTGATGTCATGGC
TATTTTGAATTACAAGAAGGTTCGTAATAATGACGACGACCAGCTATACTATACGATGGT
TTACCTCGATGAGGAATACAGGCTGAAACATAGAATTGCTCTGGATCACGACTCGGAAAT
CTTCCAAAACTTGAATGGGGCACTCTCTGATGTAGAATTG
>Her00392
GGGGATGATTTTTTGCTTCATAATTAAAAGTGTATTTGCCTTAAAATACCAATAGACCGA
GCATATTTTATCAGATATATCATATTACCAAATAAAATGGTTTCTAGTGAAGAAGAAGCC
GACGTAAAACCCGGCGAAACAGTCGAATGGGATGTTGATATGGAAATACAATTATTTTAC
GCAATGGCAAATCATAAGCCGGTTGGAATAAGTAAACATTTCCAGATGGCTTGTATTTGG
GAAAAACTATCTAATACTATATCTAAAGAGATATCTACACAAGATATCTGGCGACATTTA
GAAACACTTTATGATATGACAATGTTAGATGATACAGAACCAATACCTTTCCCAAATCAG
GAAACACCGTTCAGTTTACCAGAAAATGAATTCGGTGCATTGATGAAACAAAAGTGCAAA
GAAGCCATTCTAGCTGATGACAGTGAAGATGGCCGGAGCCCATCACCTAAAACAGCAACA
CCTAGAAGTAACTCTAGGGGCACAGCTTCGAAGGATAGTACACCAAAAGGCCGAAAAGAC
AGTATAGGTGCACTTGCAACCAAAACAAGAAAAGAAAGTGGAAGTTCACATGCTTCAACT
GACACACCAAGTATTAAATCTGAAAAAGAATATGATCGGAGAAGAGATTCACGTGATTCC
AATGCGTCTGGACCTAGAGATAGTTCTTCGAGTAGAAAATCTGTATCACAAAGGGATAAA
CCTGCGAAATCTAAAATTAGTTCAGTTGCAGCCTGGGACTCCCCTCTAATAGACGAGGAT
GGCGGTTCTCGACGCGGGCGTCGTCGTGCCAACACATCGACCCCACCAGCC
>Her00393
GGGGATTCATATTAACCTTGGGGCCGCTGCTTCACTGGGAGCGCTGCTTACGGCCTCTGA
CGCAGGAGCAGCCGTGGAGCTGGGGCGTATGCGACCAGAAAACAAGCCGCGCCGTCCAAA
CGCCTGCTAACAAAATATAGCAATATTTACAATTTCGTATTTTTTTTAAACATAAGGATA
TAAGGCAAAACGGAATACGCGGGTATGAATAAAAAAGATATAAGATTTGAAAAAACAACC
GTAATAACATCCTTGCGAAATTATAAAGAACTTGAAACAATTTGACGCAAATAAAGCAAG
GAGATTGAAAAAGAAACGCAACTTATATATAAGTATAATATAGATAGTAAAAAGAAAACA
AAATGAAAACACAAACGAAAAGAAAAAGGAGGAATAACTCGTTGTCTAATGAAGGTGACG
AGGATATGATTTTTTTATTATTTTCTCTTTTCATAATCAAATAAAGAACAATTGGTGTGT
GCAGTGCTCAATCGGTCTCTTACATAGAATTAGTACTTTATGGCTTTACCAGTATTACCA
ACGAAGTTGAAGACTCAATTATCAATTTTAAGTCTTTAATTTGTCTGCGAAAACTGTTCT
CTAATGTAGCCTACATAAGATTATTAACGGGTCCATTTTGGTCTTGAGTGCAGTCCTTTT
TACCTAACGTGACCAGACGTCCCTATTTGAACGGGATGGTCTTGTTTTTCGTCAATGTGT
CCCGGTGTCCCAATCCATGGCACCGGGACGTACAAATGTCCTGTTTTTCGAACTAAGCAC
ACCAAAATGAACGGTACACAAAAAAAAA
>Her00396
GGGCATTAATGATATATATCAATTGTTATATTCAATAAAATCACAGACAGATCAAACTGG
TAACAAATTGTTAGATTCATACTCGGGTTCTTACGTCACACCGGATACCCTCAATATAAC
ACCTGATAAAACTAAACAATATATCCAATTACCCGATTTATCACAGTTCGGCGTAACGAA
TCAAGATAAATTAAATACAATACCTAACCAAAACGAAGTTGTCGAATTAACATACATGCT
TAAACGACCGAAGCTAGCGTATGAGCCATTATATTACGTCAAATACACTGTACCCTATTA
CATATTTTTATATAATTTGCAAAAGCTATTAATCAAAAATCCATATTTGAGGAATTACCC
AAGAAAGTTGTATCAGGAGCTGTTGAAGCACTCAAACATAACTGAAGCTCCAGGTGACTT
GAAGAATTTGGGGCATGAAGAACTGGTCAAATTAATAGCAACTAACGGCACACTCCTAAA
TGCTAAAATAGTAACTTTAAGCAAAACACAAGATAAACTAACGAATGAAGCACAAAATTC
TATTTCAAATATTGCTGATGAAGCCAACAAAACTAAAGACGACCCAATATCAATTATAAA
AAAGCTTGTAAACCTCGCTAATAATGACACTTCAGAACGTCATTTTAATCAACGAATCGG
CTCAAATTCTTACTTAAACTATGCCTATCCTTCTAAATCAAAATCCTTATACCCATCTGG
TTTAAATTATAATCTTGGTAACCTACTTTCAAGTAGTCCTTATGTTTATGGGAGACCGTC
AGTCTACGGCTATAGTAGTGTAAACAAAAATATATTACCCATCAATA
>Her00397
GGGCCATGCTACAACAACATGAAACAAATGATAAATGTAATGGAGGACCCAATTGCTTAT
TACAGAATCCTATTTATGGTTCAAAAATGGTTGAAAGTCCACAAGTCACAAGCACTACAG
GTCGTGGACGCGGTAAAGGTCCTGCTAAACCCCGAAAACCACGAGCTAAAAAAGAAAAAC
TAATAACATTGTCACAACCACTTGATCAACTACCTGTATCTGAAGATTGCGTAACTGCTG
GTACAGGCTTACTAAGTAACTCTGAAATAGACGCAGAAGCAAGTGAAGATATTACGAATT
TAGATAGTAGTGCAATATCCATAGAAGAGATGACAGGTGGAAAAATTAAGAAACCACGAG
CGCCGCGTAAGAATAAGGAAAGAAAACCTCGTGTACCCAAGGAATTAAAACTTGCAAAAC
AAGTGGGTGACAAACCAGTAAAAGAAAGAAAGAAACGAGAACCTAAAGATCCCAACGCAC
CAAAAAGAAGAAGGAATGCTAAAAAAGCAGTCGAAATCCATGCTGATACAACAACCTTTA
ATGAGCTTTTAGATAAAGATAACACAGATAATTTAACTGATGATAGTTTCAACAACAGTA
TTGCTCGCAATGAAACATTAAAATCAAATATATCACTGACACAGGATACAACTTTGGATG
ATACAAATGTAACCGATTTCGATGATATACCAGTTTCTAAAATAGCAATAAAAGATTTAT
TAGAAGAAGCAGAAGCAAAAAAAGAACTAATTGACAAGGAGGACGAATTTGATCCGTCAC
ATCTAAAGA
>Her00398
GGGATTAAATAATATATATCATGCAATACTAACTATTATTTTCTTTATGTTTTAACATCA
TTGTAACGCAATCGAACGAACTAAACATGATTAAAAAGTATAAAAATAATTATTTATAAC
TTTAATTAGTTCGATTGAACCCTCTTAGTATAATAATTTAATTGTCAATTTAAATAACCG
GTTTTAAAAAAATATATCAAAAGTGATCTTCCAAAGTATAATAATATTAACATCGAAACT
GATTTGTACATTACTACATATTTTATTAGGGCATATGATATAAAAAGGAAATATCTATTT
AATAGACTAATTTTGTCATAAAATGTTGGTATGAATATATTTATTAAGAATTGTTAAAAT
AGTTGATCAATATAGAATTTGGCATTTTGAGTCCCAGAGCTAAACTCGGCTGTATTATTA
TTAAAATTTCATTTGCGTTAATTAAAAATAAAGAATCATTTTTAGTAAATCAAATCTGAT
ATCAGTCAGTCCCTGTTAAAATTTAAGACAGACATAGGTCCTTTTCTAATTACTGTAACT
GTAAAAAAAAAGAGATAGCATCATATATGCCTAAAAAGTTATTACTAACTTAAAAAGATG
TTAGTAAATTTTATTACTAACATATTATATTATTAATATAACTTACCAAGGCTATTTATT
ATGTTTAAAAAAACTTTATATTACAGATTCAGAATGAAATTAGCTTAACTCAAAAGAATA
TAATTCGTGGCAATCCACCATACAATATAATAATAAACAGCATATATAACAATAGCATTT
TCTTATTATTATGAAAAAAACTTATTAACAGGTTGGTAAACTTTTTTATTTTATTGGTCA
TTTTTATCCAAATTTTGAGTTAAGCAACTTGCATACTAAGGTTGTAATATACAGT
>Her00399
GGGGAAGTTTTGCCTTTTGATTGTATCCAGTAAATGATTTGCAGTTATTTTTAATCGTTT
TCTATTGTTTAAACAAAATCTATCAAAATGTTTGGTTTCAACATGTTTCACGAAATTACA
AGACCTTTTATAATGACTTATCGATGTTACTCCGTTTCTATGCTACCTGGAAACGAAAGA
CAAGATGTTGAAAGAGGAGGAGAAATTATAATGCCACCTTCAGCTTTAGAGCAGCTGACT
AGACTTAACATTGAGTATCCTATGATATTTAAATTGACAAATAAAAAAACTAAAAGAATT
ACACATTGTGGAGTATTAGAGTTTGTTGCAGATGAAGGAAGGGTGTTTTTACCACATTGG
ATGATGGCAAATCTTGTATTAGAAGAAGGAGCCTTAATTCAGATAGAGAGTGCATCTTTA
CCTGTAGCAACATTCTCTAAGTTTCAACCATTGTCAGAAGATTTCCTTGATATTACTAAT
CCAAAAGCAGTGCTTGAAAACTGCCTAAGAAATTTTTCATGTTTAACAAATGGTGATGTT
ATAGCAATTAAATACAACTCAAAAGTCTATGAATTATGTGTACTGGAAACTAAACCTGGG
AATGCTGTTATTATTATTGAATGTGATATGAATGTGGAATTTGCTCCACCAGTGGGATAT
AAAGAGGAAGACCACATAAGCCGTGGGGAAGGAAGCTCGGACATGGGAAGGATGGATGAA
GACCCGGCAGCTATGATGCCGGAACCTATTGGCTTTATAGCATTCAGTGGGGAGGGA
>Her00400
GGGGCTCTTTTGCTTTGACGTTTCGTTCAAGCAAACGTTTATTTACGGCTTAACACGTTT
CGTGTCTTTACGACTTAAAAAATGCGTTACGTGGCCGCGTATTTGTTAGCCGTGCTCGGA
GGCAAAGCTGCCCCAGCCGCTGCCGACCTCGAGAAGATCCTTAGCTCCGTCGGTATTGAG
GCTGATGGAGAGAAACTGAAGAAGGTGATCGGTGAACTCAATGGCAAATCCGTTGAGGAA
CTGATCGCGCAAGGTCGTGAAAAGCTATCGTCCATGCCGGCGGGTGGTGCGGCCCCTGCT
GCTGCTGCTGCAGCACCAGCGGCTGCTGCAGCTGAGGAAAAGAAAGAAGAGAAAGAGGCC
AAGAAGGAGGAGTCTGAGTCCGACGATGAGGACATGGGCTTCGGTCTTTTTGACTAAACT
TCTTAATACGGTGCAGAGCACGCGGTTTTTATTCCATGTATTGGTTTAAGCGTAAATTGA
CGGCAAGTTTGTTTCTGTGAAATATATCTTGCTAAAC
>Her00402
GGGGACAAAAATTCTTTAGAAATTTCCCTTAACCTGTTATACAATGGCTTTGCCGGTGCG
GATTTTGTCTCGTTGCAAAGATGGCTTAAAGCTTGGCAGCATAAGATATTCCAGCAGCAC
ACCATATGCTGAGACACGAAAAAACTTGGTACTAACAAGTGAAACTAAAGTCATTGTACA
GGGGTTCACTGGCAAACAGGGCACATTTCATAGCCAGCAAGCCCTCGACTATGGCACAAA
GATTGTTGGTGGTGTCTCACCAAAGAAGGCTGGTACAGAACATCTTGGCAAGCCAGTATT
TGGCACTGTAAGGGAAGCTAAAGAGAAGACAGGTGCTGAGGCATCAGTTATCTATGTCCC
TCCACCTGGAGCTGCAGCAGCTATCTTAGAAGCTATTGAAGCTGAAATACCACTCATTGT
TTGCATTACTGAAGGTGTTCCTCAACATGACATGGTGCGTGCGAAACATGCGCTTTTGCG
CCAAAACAAGTCTCGTCTTGTTGGGCCCAACTGTCCTGGTATCATTGCTCCAGGAAAATG
CAAAATTGGTATTATGCCAGCTGCTGTTCACAAACAAGGTTGTATTGGTGTAGTGTCTCG
TTCAGGCACATTGACTTACGAAGCCTGCCATCAGACTACTGAAGCTGGCTTGGGTCACAC
TCTCTGCGTGGGCATCGGAGGTGATCCCTTCAATGGTACAGACTTCATTGACTGTCTCGA
AGTGTTCCTTAAAGATAACAACACGAAA
>Her00405
GGGGATTAAAAACAATTTTATTGGCGTGAAGTAATCGTTTTCTCCTAAGATTGTTTTTAC
TATTTTAAAATGAAATTATTATTTTATTGTGCAATTGGTTTTGTCTTAATCGTAAATGTT
CTATCACAGGTACCATACGACTACATACCATTGGGCAGACGACGCGACCGGCCGCACCCG
TCCGACGTGAACCTAGATTACGAGCGCTTGTTCCCATCACGCCGAAAATATCTTGATTAA
TATTGTGTGTGTTTTGAAATAGATGCGTGTTACGTTTCTGTTC
>Her00406
GGGCAGGACCTCGCCTTTCCCGATAAGAATGAACCTCAAGGATTCCGTTTAGCAAAATTC
ATAACATTCACCGCGTCGGCTGACCACAGAGTGATAGACGGCGCGGTTGGCGCGCAATGG
ATGAAAGTACTAAAAGAAAACTTGGAAGATCCAGCCAATATCATACTGTAAACACTATCA
CGAACACTAACACTATTTATGATGAGTTAACAACTCTAAAATTATAATAATATTATCAAT
AATATATGTATTTATTAAATCTTTTAAGTTATTGAGCAGTCATAATCAAAATGGCTGCAA
TACAAGAAATAATATATAACTTATTATGTTATATAAAATTGGTATTTCTATGTCTTATAA
TAATATTGTTATTTGAGAGTTGTTAATTTAAAAATGAATAGTAGTAATTTGATTATAATT
TGCTGTACATAAAGGTTGACAAGCACTGCCCAGTTATTATTATTAAAACATATAAAGCTT
CAACTTTGGTCAGCGAAAAATAATGAAATTAAAATGGCTGCCATATCCTTCGATTTCTTA
TGTTAATTTGTACAATTTTCAATCAATTCATATGTGTCGTGTAGTTGTAAGAGCACCTTT
GTAAAGAATTTTTATATATTAAGTTTATAGTGATGTTTTTTATAGATCTTTTCGAAGGAT
ATGCAGTGATGTATTTGATGGGTTATTTATTTATATAGATTGTAACATTAAGACAGTTGA
AACGTTAGTATTAAAAGAAATTGTTATTTTACCTCTAATTCGAATGCCTTGATATCATTA
TGGAATTATGAATTTCA
>Her00408
GGGGGTTGTCGAGCTGTCGAAATCTAAAACCTAGCTTTCTTCCAAACTGAGGTTAACCAA
ACGTACAATTATTAATTTATAGATCTAAATTAAATTTAAGAAAATCAAAATGTTAGACAG
TTTATTTGACGATGTTAAGCGCATGAACAAGAGACAGTTTATTTACCAAGTACTAAGTTT
TGGTATGATAGTATCGTCGGCTTTGATGATATGGAAAGGGTTGATGGTTGTGACGGGAAG
CGAAAGTCCTATTGTGGTGGTCCTCTCTGGTAGTATGGAGCCCGCCTTTCATAGAGGCGA
TCTACTTTTTTTAACTAACTACCCCGACGAGCCCGTACGTGTCGGTGAAATTGTAGTCTT
CAAGGTTGAAGGCCGAGATATTCCAATTGTCCACCGAGTTTTAAAGCTCCATGAAAAGAA
CAATGGAACTGTAAAGTTTCTTACAAAAGGTGACAATAATAGTGTGGATGATCGAGGTCT
ATATGCACAAGGTCAACTTTGGCTCACTAAAAAGGATGTAGTGGGACGCACTAGAGGATT
CCTGCCATATGTTGGAATGGTCACAATTTATATGAATGAATATCCTAAATTTAAGTTTGC
AGTTCTAGGGTGTTTGGCAATCTATGTGCTGGTTCACAGAGAATGATGTGTAATGATCTG
TTAAAATGAGGCATACTGATGTGGGCGATGGACTTGCAGATGTATTTCTAATTAAAAAAG
AAGTTCTCTCTACACTGAAATATAATTAATTATTTTTTTTGTTTCACTGTCACAAT
>Her00411
GGGGACATTAAAAAACTGTACCGCCACATGTCACTGTTCAGCATTTTGTGATTAATTCTT
AAATTTCCATTTTTAAAAAAGGCAAAATGAAACCTCTTATGTTGCAAGGGCATGAACGTG
CCATAACGCAGATTAAATACAACCGCGAAGGAGACCTACTGTTCTCTGCGGCTAAGGATT
CCAAGCCTAACGTGTGGTGGTCTTTGAACGGTGAGCGTCTAGGTACTTTCAATGGACACG
GTGGTGTTGTTTGGTGCCTTGACGTTGACTGGCAGTCCATCAATCTTATAACCGGAGGTG
GTGACAGTTCATGCAGACTATGGGACCTGGAAACGGGTAAAAATATAGCAACAGTAAAGA
CTAACTCTTCGGTAAGAACATGTAACTTCAGCTACAGCGCAAACCAAGCAGCCTACACTA
CTGATAAAGCTATGGGCCATCCTTGTGAAGTGTTCATAATTGATACTAGAACAATTGATG
AGTCCTTATCAGGACAAGGACCTATATTGAAATGGGAGATTACAGACTCAAAAGTTACCT
CAATGGTCTGGGGTTGCCTCGACGAAACCATCATCACTGGTCATGAGGCTGGAGATCTCA
TCCAATGGGATCTAAGGACTGGCAAGAAGGTCCACTCGGTCAAAGAACACACTCACCAAG
TAAATGACATGCAACTATCAAGAGATGGCACCATGTTCATTACAGCATCTAAGGATCAAA
CTGCAAAACTTTTCGACACCAGCTCCCTTGAACTCCTTAAGGAGTACAAAACTGAACGTC
C
>Her00412
GGGCAGGCAAGGTCCTCAGCCGTTCACAAAGCAAAAAATGTATCCACAGGCGGCGGCGTT
TAACCGCGGAGCTTCTCCACAGCGTTCTCAATCGCCGAAGCCACAGTACCACGAGCCGCC
TCGGCCTGAAACTCCGTCCAGACAGCAGCAGAAGCAGCCATCACCGCAACAGAGACAGCC
CCCGGTACCGCCGCAACAACCACCACAACCCCAACAAAAACAACAGCAGCAACAACACTA
TCAACAACAAGAACAACAACAACATCAATCTCAACAAAACCAAGCCCCGCCGCCTCCTCC
TCAGCCTTCGGCCAATGACCCCATCACATTGATCCTTAGCATTCAAACTGACGTCCTCAA
CCTAATGACAGACGTTGAAAACTTCACCGGCGCGAAGAATGACAAAAGATACCTTTACCT
AGACGAAATGTTAACCAGAAATCTGATTAAGTTAGATAATATTGAAACAGAGGGCAAAGA
AAATATTCGACAGGCGAGGAAGGAGGCTATCAAGTGTATTCAAAAGTGTATAGCTGTTCT
TGAAGCAAAGGCGGAGAGCAATAAGGCGAATGCGGCACAACCACAAGATGTCGAAATGCA
GAATGAGAATGCGAAACAGGCAGCTGAGCAAAATAGCGTTCAAAATGGCGACGTAGAGAT
GAAAGAAACCAAAGAAGATAAAGTAGAATCGCAACCAGAAGTACAAGCGCAGGAATCACA
TGCGCCGGCGCAGAGTGGAGAAGTAAAAGAAAAGCCCGATGAAGTAAAGAAAGATGAACC
AAAGCCACAGGAAAAAGAACCAGAAAACCCGGAGGTAGCTGACACGCGACCAGAAGAACC
TAAAACCTCAGAACAGTCGGAATTGAGCCCGAAAAAAAAT
>Her00414
GGGGAGTATCGTCGCTACGTCGGTCTGTGCGGTCGCTTTTGCGGCGTAGTCTGTGATTTT
TTAGTGTAGCTCCAGATAATCCAAGTTAATCTACGATGGCGGATCAGCTGACAGAAGAAC
AGATCGCGGAGTTCAAGGAGGCGTTTTCACTGTTCGACAAAGATGGCGACGGCACCATCA
CCACCAAAGAATTGGGCACCGTGATGCGCTCGCTAGGACAGAACCCCACAGAGGCTGAAC
TACAGGACATGATCAACGAGGTTGATGCGGACGGCAACGGAACGATAGACTTCCCAGAAT
TCCTTACAATGATGGCGCGCAAGATGAAGGACACAGACAGCGAGGAAGAGATTCGCGAGG
CGTTCCGCGTCTTCGACAAGGACGGTAACGGGTTCATTTCCGCGGCCGAGCTGCGCCACG
TGATGACCAACCTGGGTGAGAAGCTGACCGACGAGGAGGTCGACGAGATGATACGCGAGG
CCGACATCGATGGTGATGGACAGGTCAATTATGAAGAATTCGTCACCATGATGACGTCGA
AGTGAGCCGCCGGCTAGTGTGTGTGTATAAAGCAGAGAATTTTAATATACGTTTTGTTTC
ATGACACACAATATTACCATCGTATTGGACCTGCATTTCTCCAGTGTTTGCGATAAATTA
ATATTGTCATCGTTTCAGTTTAATGGTATATCGGCGGCGCTGCGGCGTCGCCCCCCTATT
TAGACTTTAAAGTATTCCGTTAATTTAAATAAGTAAGGAACACGCCGGCGAACGCCGCCG
CCCGACGCCGCCGCGCCAACACATCTTAATGTAAATTTATAAAGTACGTACGTGATGAAC
CAAAAAAAA
>Her00417
GGGGAATGTCAAACAAAGGGTAAGATAAAAACCACTTTGAAACGTTTCACCGGCAAATTA
ATTTATAAAATACACTATTAAAATGCCTGCAAAATACAAAATTGTTATGATCCGGCACGG
AGAGAGTGAGTGGAACCAGAAAAATCTCTTCTGTGGCTGGTATGACGCCGACCTTAGCGA
CAAGGGTCGCGAAGAAGCTATTTCTGCCGGCAAAGCTCTAAAGGCAGAGGGTTACCAATT
TGACATAGCCCATACATCTGTCTTAAAACGTGCCCAAATCACTTTAAACAGTGTTCTTCA
GGAATTAGGCCAAACCGACATATCTATAAATAAAACCTGGCGTCTAAATGAAAGGCACTA
TGGTGGATTAACAGGCCTTAATAAAGCTGAAACAGCAGCTAAATATGGAGAGGCTCAGGT
ACAAATATGGCGTCGTAGCTTTGATATTCCACCACCAGCTATGGAGAAGGGCCATGCATA
CTATGACAATATTGTAAACGACCCGCGCTATGCTGGTGACCCAAAACCAGAGGAGTTTCC
AATGTATGAGAGCTTGAAGCTTACCATTGAACGAACTCTACCATATTGGAACAATGTTAT
TGTGCCTCAGATTAAGGAGGGCAAAAAAATCATCATCGCTGCACACGGCAACAGTCTTAG
AGGCATTGTCAAGCATTTAGATGAACTTTCCGATGCCGCCATAATGGAATTAAATCTGCC
AACTGGCATTCCGTTCGTATACGAATTAGATGAAAATATGAAGCCCGTGGATTCAATGGT
CTTTTTAGGTGATGAG
>Her00418
GGGTGCAGAAGCGCAACAAGCTCAACCCAAGCATCCACAAGCCGGAAACTCTCAAGCAAA
CAGTGCCCCGACATCGACTCCGTCTGCACCTGCTGAGAAAGGACAACAGGCCAAAATACC
ACACCCAATGCCACATATTGAAGCAGCAATCAATCAAATGATAGCAATGGGCTTCACTAA
CGACGGTGGTTGGCTCACACAATTGCTAGAGAGCAAGAATGGCAACATTGCCGCAGTACT
CGATCTTCTTACACCTGTCAATCCTAAGAAATAATTTTAACCTATATTTGACATATTATC
CCATTGTAATATTATAATTATTGCTTATTTAGACATTGCTGATTTTTTTTCTTACAATTT
TACTCCTTTGATGTGCTATAGAGATACATTTTTCTTGATGATTAACTTAATTAAGCATAT
GGTTTTGTCCTATGTATCTTATTTGTGCTCTTTGATTTTTATATTTTACTTTTAAATGAC
TATTTCAATGTATTTGGCGGTCTATAATATGTAATAAGAGTAATATCAAATTAAATAAAT
TGGTTTAGGGCCTAACTTGCCTTTTATATTCTTAACATTATATTGTACCTTTGTATGTTG
GTACTATTTAGTTTTTATGGTGGCGGTAATCACCAATATGTTATCAATAGGATTATTTCT
CTTAAATGATTGGATTCCATATTTTTAATAAATTAAATTAAAACATTCCATGCAA
>Her00419
GGGGAATCTTTCGTAATATAGATTAGAAGTAAATTCCTACAAAAAAAATAAGTACATAAA
TCATTTTGTATGACGCAAACCAGTTTTTACACTAAACAAGCGTCCCAAATGAATTATACG
GCATCAATCGGAATAGTTAAAAAGTTTAAATACAATATATGATTGTGTTAGTACGCGCTT
TACTATAAACATCTTAACAAAATTACAAGTATGCACAGATTAATTTCCATCAATAATGAA
TAAAAGTGTTATATTAATACATGTGCTAATTGCCTCGAGCTTATCAAAACCAGTTGATAA
GGTAATCCTTGCTAGCGATGTAAGCATATCCAAAGTAGGAGATGACTCCCAAGTTGTTAG
ACCGCCAGGGCATGTAGATGTCAACGCTGATGAAGGAAATGGCTTTGTTTCAAAAACTGT
TGATAGTATAATTAGCAGTAGTGAAATTATTAAAATAAATCACATTGATAAACTACTTGA
TGATGATAATAAACATTATTCAAGAGCACTGGAAGAAAAAGACAAACTAGGTATAGAAAC
TAAATCTATAGAATCATCAAATGAACCAAAGGATGAAAATATTGTAAGTAACTTAGAGCC
TGAAAATAAAGCAGGTACACAATCTTATGAAAGTGTCACCGCAGTTATGGAAGACGACAG
TACTGAATATTTAGAANATCCAACTGATTCTTCAATAGAAACTAAAATTGCCCCAGAAGA
AGAATCTAGAAGTACAAAACCTGAATCAGTAAAGTCTAATGATGAGTCAAACGACTCATG
GGATGTGCTTGATGATTTAAT
>Her00420
GGGCTATCCTAAAGCGATGAGGCCATGTTTCAATAGCAATTTTACCAATACATTTATTGA
AGAGTGTGAATATAACTGAGCGAGGACAAGTGAGGGACATATCTGGATTTAGTTTCGTGT
CTGGTGTTTTACCTATAAAGTTAGCGCAAACGGTAACGGAGGGTGTCCGTCAGGAGCTCG
GTGGTCAGTACAAAGTGAAGCTCCACACCTACAAGGAGGAGCACAGCGTGGCGCCCGACA
CCTGCAGCGGGGCGGTTTTATTCTGTAATACAACCTCTGGTTGTATACTAAGCGTGGACG
CTCTCGGCAGCCGCAAAGTGGGGCCGAAGGAGCTCGCGAGGAAACTTAGCAGCGAGCTGA
CACACCTCATAGACAGCGGCGCCTGCCTCGACTCACACGCACAGGATCAAGTCATTCTAT
ACATGGCGCTGGCGTCCGGCGCTAGTGCGGTGCGCGTCGCTGACGTCACACTACACACTA
AAACAGCTATACATATATCACAGATTATTGCCAATGTAACATTCAATATAAAAGAAGATG
GCGGCCAAAACATAATCGAGTGCACCGGCCTCGGACTTGAAAACAAACGTTTAAGTAGCA
AATAAACATAAATTATCATAATATTTAAAATGACTGCATTTAACTTAATATTAAATATAT
TATTTAACTGTAAACTAAGTCAATGTGTTTGTAAGAAAATTAATCTCAATACATATAATA
TTGGTCGGTTGATCATAAATTAAATTTCTAATGAAGTTTAAACAGAAATGATTACACGGA
ATTGTCTTTCGTATCGACAGTAGCTTTCTTGGATTCAAAATTTTTACAAAAATCTTTTTG
AATACTTATATATTGAATTTTTTTGAATTATGAAAATGTT
>Her00423
GGGGTTGGGCTCACATCGGGGCGGATCACCCGCCGAATTTAAGCATATTAGTAAGCGGAG
CAACAAAAACCCAAAAAAAAATTTTAAAAACCTTTTTTGGGGCCCGGGCCCCCAAAAAGT
TTTTAAAACTGTTCTTTGGGGTTAAGGCCCCAAAAGGAAAGGGAACTGGGCCA
>Her00424
GGGGATGCACCTCAAATAGTTATAGCTACAATAGCAGAGGCCTTCTTACAAGATGCTGTT
CCCGAAGATAACCCAGTTTTTGCGCAAATGGTGGCCCTCGTCAGACAAATACAAAGTAAT
ACTGAGCTGTTTAATTCATGTGTGATGCCGCTGAGCAATGAGCATAAGGAAGCCCTCAAA
TTGGCGCTGCCCACCTAATGCCAATGTAACTTGTTAACTCTATTTATTCATCAAACGCCC
CTCGCTCTCGCTCGCACCGCCTCCTTCGACGCCAGTTCACAAGCCCTGTGTCTATCCTGT
GATTGACGTATCTTTGACTGCCTAAAATATGATAAAACTAAAAATAATATTTACGGTTCA
GTAATTAACTCTATGGTAAAAATATTTAAAAAAAGTTTGTATATTTACACACATTGTGTG
TTTGTCTAGATAAAATTGGACCTAGTGCATAAAATGACTGGTATAAAATATAATAATTAT
AGCAATTGTAATTGTATATTACCCCCTCCTTTTCTGTGTTTTATCTTCTTCGATCTCATA
AACTTTTCATCTTTTGGGCTAAAAATTGCTGTGATATATTTTATACTAATTTTGATGATC
AGCCATAAGAAGGTAGCTCCACTATGATTTCTAATACCATGATTTCTAAACGTTTTTTTC
TAATGTCAATATTTTATCTTTAAAAAGCAATTTGTCGATGGATGGTCCAATTTATGTTTT
TATATTTATATATATATCTGTATTTTTTATTATTTAATTTAAATGCATATGTTTGCATAC
TGT
>Her00426
GGGGAGTGCTCGCCGGACCGCCGCACCGAGCAGACGCGTCGCGGCCTCACTCCAAGTGGC
AAGTGCTTCACGCGACCAAATCTCATCAATTCTCGAAAATCGGCAGTTTATTCCATCATT
TGTGTATGCTCTGCTTCATAAGACGACTGTGCACCATGAAACCACCGACCAACGCTGCGT
TACTCCATGATGTGGATATACCGACGAAGAAGGCAACATTTGGTATGGGTTGTTTCTGGT
CGAACGACTCCTTATTCGGTGCTACGCCGGGCATCGTACGGACAAGAGTGGGCTACGCGG
GTGGCACTACAAAAAATCCACACTACAGAAACTTAGGCGACCATACAGAAGTAATCGAGG
TGGACTACGACCCGAAGACCGTAACATATGAAGACCTTCTTGACATGTTTTGGGCTAACC
ACGAATATGGACTCACTACAAAAATAAAGAGACAGTACCAATCATTGATTCTGTACCATG
ATGAAGAGCAACGTGAAACAGCCGAGACTTCGTACAAAACCATGCAAGTCCGATGCAATG
AACAACTGAGGACAGAGATTGCACCCGCTGGCACATTTTACCCGGCTGAAGACTATCATC
AGAAATACAGATTACAAGGACACAAGGATCTCTGCAGAAGTTTGGGCCTGGACGCTTCCA
AGTTACAAACATCACATTTGGCGGCGCGGCTCAATGGCTACCTGGTGGGAGTTGGTGGTA
AAGCACAATTTGATCAAGAAGTCCTT
>Her00428
GGGGTCGCGCTGGCTCTCCTTTCTCGCCGCCTTCTGGCTGCTATTCAGGAAACGTAGAAG
AGGATGCAAGAGACCGCCTTCTCCTCCAGCACCCTCGCACCACGCTGAAATATCATCAGG
GTCAGGTTCTGGCCTACCTTTACTCGTGCAAAGGACAGTCGCGAAACAAATACAAATGGT
GGAATCTATAGGTAAAGGGCGTTACGGAGAAGTGTGGCTCGCGAGGTGGCGAGGTGAGAA
GGTGGCGGTCAAAGTGTTCTTCACGACGGAAGAGGCTTCGTGGTTCCGAGAGACGGAGAT
ATACCAGACCGTGCTGATGCGACATGAGAATATACTTGGGTTCATTGCAGCGGATATCAA
AGGAACTGGCTCGTGGACTCAGATGCTTCTAATAACGGATTACCATGAGAACGGCTCGCT
ACATGATTACTTACAAACGGTTGTACTGGACCCGCACATGTTGTTGACGATGTCGTATTC
GATAGTGAGCGGTCTCGCGCATTTACATATGGACATATTCGGTACAAAAGGCAAGCCGGC
GATAGCTCACCGCGACATCAAGAGTAAAAATATTTTGGTGAAGAGAAACGGTCAGTGTGC
GATAGCTGATTTCGGACTCGCGGTGCGTTACGTGGCGGAGCGCAACGAGGTGGATATAGC
TCCCAACACTCCGCGTCGGCACTCGTCGCTATATGCCGCCAGAGGTGCTTGACGAACGCC
TCGACGTTGCCCAACTTTGAGGCCTTTAAAACGCAAACGTTTAT
>Her00429
GGGGCTCTTTTCCGGCTTACCTGTGGAGTACGCGAGACGTCTGCCACAGGCTTCCCAAGA
TGGGCGCTTACAGATATATTCAAGAGTTGTATCGTAAAAAGCTTAGCGATGTTATGCGCT
TCCTTTTGCGTGTCAGAGTATGGCAGTACCGCCAATTAACTCGCATGCACCGGGCTCCTA
GGCCTACGAGACCCGACAAAGCTAGAAGACTAGGCTACCGCGCCAAGCAAGGTTATGTTG
TCTTCAGAATCCGTGTTCGCCGTGGTGGCCGCAAGCGCCCGGTTGCCAAGGGTGCTACCT
ACGGCAAGCCCAAGAGCCACGGAGTCAACCAGCTGAAACCCACACGTAACTCACAATCTA
TTGCCGAGGAACGTGTTGGCCGTCGCTGTGGTGGTTTGAGAGTACTCAACTCCTACTGGG
TAGCACAAGATTCTTCATACAAATACTTTGAAGTCATCCTCGTTGATCCTTCACACAAGG
CCATTCGTCGCGATCCTAAGATCAACTGGATAGTGAACGCAGTGCACAAGCACAGAGAAA
TGCGTGGTCTCACTTCAGCTGGCAAGAGCTCACGAGGTCTTGGCAAGGGTCACAGGTTCT
CACAAACCAAGGGAGGCTCACGCCGCGCCTCCTGGATAAGACGCAACACCCTACAACTGC
GTCGCAAACGATAATTTCATATATGCTATTGACCTTCTATTTTTGTATTTATTCTTAAAT
AGAAAGTTTGTAGTTTTAAATAAAA
>Her00432
GGGGGTACTTGGCACTTTTCAATGTCAATAAACGTATGAAGTTCCTCGTCGTCTGTAGCC
TTTTTTTGGCAGTTGCCTGCCCCGTATTTGGGGCTCAGCAGTATCCAAAGCATACTCTCC
GCCCGTACGGTACAACTGTGAGGCAACCTCCAATTGCACTACTACCCTCCTTCCTACAAC
TACAGCTATCACTACTCGCCGTATTACAATTACTATGATCCATATTATGATGGTGAGCCC
TACTATGGTGATTCACCTTACTATGGTGGTTCATCTTACTATGGTGACTCATATTACTAC
CGGGATGACCGAGAATGTTACGACTGATGCGGACAAGATTACTGAAGCAGTTCACAATAT
TATGGGAGTGGTTCACCGTATTACAGAGAATATTATGAAAGCATCTCACCATACTACCGA
AGCAAATCTTACTATGCTGGAGTAAAATACTCCCGTCCGCAGTACGCATACAGCAACAAG
TACTGGTCTGGAGGATACTACTACTGATATGACGCTACCTACCCAAACGACAAAACAGAC
TGACCAGGCACTGATGTTAATCTTTATTTGAAACCGACAACCAAAACTGAACTGGCTTCC
GGACACTGGATTTGAAT
>Her00436
GGGATATGTGATGTGACACCAGGTAGGGGGGACTAGGAGAGAGATCAAAAATCATGAAAT
TCTTGTGACCTGCTTCTCCGGTCCCGGTGTAAGGCAGCCTTTCATCAGATTATCTTTGTT
GTTTTATAGATTTATTGATATTATAGAAAAATTATTTCGTTAATATTGAAGTTGAAGGTT
AGCGATCTTAGAGATGCGGGCATTGGACGTGAGAGTTATGTTTAAATATTTTTGAAGTTG
TAGTGGATCGGAAGCACCATTGCTTTGTTTATTCTATAACTAATGTGCCTATAAATGTAA
ATTATATATAGGTCTCGGTATAAGTGACGGAAATTGGTTAATTTGAAAATTCTAGTTTTC
TGTAAAGTTTATTGACAAGTGTTTTCAAAAAACATATCGTCTATTTATCACATGTCTCCT
AGTAACGTGTTATGTATTTATTATGTTTTAGAGCTGGCCTAAAACATAATATCAACCTTT
GCCGAGTAGGTAATAAGTGTCCAAGTTCAATATAAGGACTCCATTGCAATCACACTTTGC
TCAAGGAGCGAACTTAAACAAGCCCAGTGGATTATTATTTATTTTGCACACAGTATTAAT
ATTATGGATAAGTAGAAGTTTCAAAATTATCGGCGAATTGGCGTGATCTCCCTACTTGAG
GCTTTAACTTCAAAAATAATGATAGGTCTCGAAAACAATATAATGTAAAGCGATGGTAGA
AGCGTTGTAGTCCTCGCAACCATAGTGCAATTGCTATATTATAATTATATGAAATATTGA
AAATTATATGCAGATTTTGCATTGTACAATTTTATTTTTTTAACTATGTTAAAA
>Her00437
GGGAAGAGCCGTCTCAATAAAATTAGGCACTGTTTACTTTATTGAAGCACCTACTTATTG
TAGGAATAGTTTTTATGCATTCCACCTTCTAAGGACTTAGTGCAGCTGTTCAAACGGGTT
GTTGCCATATTCAACTAAGAAATGTGGTAATTCCTTTTGATCCGATTTAATTAGCTACTT
TTCATTCGATTTTACTGTTATCTGTTGGAGATAACATCTTTAAGGCAATATTACAGCTTT
AAATGCTAATTCCTTTAAACTTGCTATAGTAAGAGTTAATAATTGTTTCAAGTTATTAAA
AATTATTTTCATTTTTATAGGTGATTTTTTTGTATCGATAATTTACAGATATGGGAGAAG
TGGCATGAAAGAGCCAGGTTTTGAAAGAGCCACCTGCAATATTATAGTAGTTTAGGAACG
AACTCGATAGAATATTTTATTTTTAAATGACAACACTGATTTCCCATCACCCACAAAAAA
ATTTACACATCTTAGGAACCAACGGACGCCGATATGTCGAGTTGAAGTTTTTGGCACTCA
AAACTAACATTTTTACCTCATTTGAGTTGTTTTTTAGTATTTCATTGTAAACAAATATAG
GTACTTGGATTGTGGATTGAGTTTATGTATATATTTGGCCTTGTAACTGGATTAAAACTG
AATTTCAAAAGTTTTGATATCGTTGTGATTTTGAAGGT
>Her00438
GGGGGATTTCACACGGTACACGACCACCTCGCGGACGTATATCGGGCTGTGTCGATTACA
TTCATTCAGTGATATCTTGCGTTCCAAGGTGATAACTCCAGTCTAGTGATTTTGAACTTC
ATATAACAATACAAAAATGGCTCAAGACAAACCTATTTTTGAATACCACGAGGAAAGCCA
GGGCGAAAGATTAGCGCGCAAAACTAAAGAATCTCCTTTCATGGTAGTTGGATTGGCTGG
CCTGGCAACCGCTGTTGGCTATGGAGCCTACGCTTACGAAAACAGAGGAAAGATGAGCAC
CAGTGTTTACCTCATGCAGTTCCGTGTCATCTCACAGGGCCTCGTAGTGGGCGCGCTCAC
CGCCGGCATGGCTTACACTCTCTACAACAACCATTTCAACAAACCTAAAGCAATTAGCAG
TAGCATATCCAGTAACGAGCATTAAGTCATACGTTTTAGAATTACTTGTAGAGTAAAGCT
GTATTATTAGATTATTTCCAAAGTATAATTAATTGGAATGATTTGCGTAAATTGAACTAT
ACAAGATAATATCATGTAAAGCACTACGGCACACCGTCCTGAGCACGGAGGCAGAGGACC
TAAACGCTTTACATGTTGCACGTGATGTAGCAGACAGTGCTAGATACTGAAGAAACATTT
TAGAAATGAACACTTAAACTTTAAATAATCCAAAAAGAGAAGAATGAGATTCTTGATCTC
CTAATTTTAAGTAAATAAATAAAAACAAAGCCAACTATTGTGGTGACATATGCAAATTAC
GGAATACCTAGTTAATTTT
>Her00440
GGGGGGTTGTGGCAACTTGGCAAGTGGCGATGGCAAGGCAATGCAATGTGGTTACTTGGT
AGATAAAAGTACATGTTCCTTGATCTATAGTATGTGTATTATGTCAAATCGAAGCAAATA
ATATTCGTGCATGTAAAAAAATAAAAACGCCATGTATCATATGAAAAATATCATATCTAC
TAATGAAGAAGTAATCTTGCCTAAGTGCATGTATCGATTGAAGAATTTAACCGACATATA
CCAAAACGATATAGAAATCAATATAAGCGATCAGGTTACCAAGTTTCTTAAGAAAATGCC
TACTAATCAGCTTGTTGACTTAGAAAACAGGCAGGACAAACTGCTAATAAAATTAGATAT
TCTTTATGAAAGAATAAAAAAGATAAGCTCATTGTGTGTTTTAAATCCATATGTAAAACA
AGAAATGACAACCAATGTTGTTGATACTACAGAGCAACAAGAAATAGTAATTATTTTAAA
TACTGAAAATCTCCCTTGGTTTTTAAATATATTTTTAAAACATAAAACATTAAGTGTGTC
ATGGCATATTCATTCTTCCATTTCAAATGCAAAAGTTGCAAAAGTAAAAGCATTTTTTAA
AAAATTTCAAGACTTGTACCAATTAAAACCTGAATCCAAAATAAACCTGAGACTCATATT
TAAATCTGAGTCGGCAAACCCAGAACTGAAAATTTCTTCTTTAGATGTCCCAATTCTTGG
CAATGTGAACATCACAAGATACTTATGTCTTGTATATAGTGATGTAATACCTTATGACTA
CCAAAACCATCAACTAGACAGTTTCCTTGACATATGTCATCAACTTGAAACTGCA
>Her00444
GGGGAAAATCAAACTTTCCTTGCGTGGAGCGAATAGTGATTTTTAATTCAAGCTAGAAAG
GCCTATAATGGATATGTATATAAATATATAAAACATCTTGTTTAACTCAATTAGAAACCT
AAGAATATACTGAAGTTATTGTTAAAAAATTGTAATCATGGTTTTGTTAGGGAATGATGA
ATTTTTGATGGAGCTCTCAAAGTTGTTCCAAAAAGCTCGAGCATCTGGATCAGTTACAAT
GACTATGAAAAGATATGATGGGAGAACCAAGCCAGTACCCCGAGATGGTACACCTGTTGT
CAAAAATACTGAATACAAATGTCTTGTAAGAGCTCAATCTAGAAGCAAAAAGATTTCAAC
TGTCATAGAACAAAGGGATGTGGAAAAATTTACTGATGCTTATTCAAATTTACTTAAAAC
TAGTGTGAATGGGCTCAAACGTTTGAAGAAACCTAAGAAAAAGGCGATGGCAACTCAGTA
ATTGATATTTTTGACAGTGTGACAAGAGACTGAAGCAATATAATTTATAGTGATGTGTAA
ATGAACTGTGTGGATGTGCCACTGCTTACTGCCAGGCCTGTTGGTAAAGGTCCATTGAAT
TGTGCTTTTCTCTCTGTGAGCGAAGAGTTGGAGTCTTGCCTGTATGGCTGGTGACTGTGG
TGCTTCAGTCACTGACCATCTTGTCCATTCTCCCATTTATATATAAAAGTTTACATTTAT
TAAATAAATAATGCTGGTTTGTATCTTA
>Her00445
GGGGCACATATTTCAATTTAAAAAAAAGTGAATTGATTGTACTTATTTGTTTTTTTTTTG
TGATCTTGAAATGTCCTAGTGCTTAAATCAATGTACGGAAAGAACGTTGCTCAGTATTTT
TATAGATATAAGAAATAGCGGGAGCTGCAAATTACAACTATTAAATTAAACTAGCCATTG
GTTTTAGTAAATTGTAAATTAAATTATGTTTTAATTTTAAATAAATTATAATACTAAGGC
CTAATATTTAGTTCTTCCAATTGATAAGTGATATATGATTCATTTATTCAGTATATATTA
TACATACATATATACGGTGTCCGGCTGCGTCTGCTCCACATCGATACGTCGGTCTGTTTG
TTGTTGATGATTGTATATAGACGGAGTTGTAGATTTTTCTATATTATTATTTAGTTTCAC
ATGATGTGTACAAAGTAATTACGACTGTTCTAACCACTTCCGTCGTTTCTTTAAGCGATT
TATAAATATTGTTTTAAAGTATTATTAGGTAGTCTGTAAATAAATTTATCATATATATAT
TATATAAATATATTTTATTGTTTGATATCTATGTATGGGTACGTTGTGAATATTTCGTCG
ATGTCGGTTTTAAGTCACGTGGGTAATATAAGGCACGTTTCAGATAGATTATACATTATT
TAAGTAAGAATACGAAGCTTCTTTCCATCGAATCACAAATGCATTATAAATCAAGAAATC
ATATACTAAGATCAATCTGTTTGTGGGCCACTTATTAATTTTAGATGGATTTAATTTATT
CTGCCA
>Her00448
GGGGAGACTCCACGAGCCAGTCTCAGCCAGCGCGCGCGCACTCAACGATACACTACACGA
ACGACTCTCGCGAATTTATTTTTATACACTTATTATTATTGTTACATGGCAAACGTTTGA
CTTTTTAATATGTGATATAGTTGTTTTTTTTTTAAATTACTTACGTGAAAAGCTATTTAA
TCTTTATATTAAGAATCCCCTATAAAATATTTAATTTTTACCTTGTACGAAATTTACTGG
GACCAAAATGACTATTAAAAATAAAAAGACTAAACAATCTGCCGAAGTGACATCGCCTAA
TAGTGCGTCTAGCAGTACTGTTCAGAAATGTAGCACTTCAACGTCCGTGCAGAATAGCAG
CACCCATGTACAGAAGGTCAGCTCGTCTGGTAAGAAGGTTCTCTATATTGACGTAGAGGT
CGAGGAAGATGACCCTCTTATGATTACCGATATATCTGATCACTCTTCAACAACTGGCTC
TATTAGATCACAACACTATAACAACCATCCTCAGTATATAATCACAGAGGCTCCCTCCGT
CTCTAACTTGTCACATACAAGATCTCATGAGCATCACCTGATCCATAT
>Her00450
GGGCGAGTTCCTTTATTGCACTCAAATATGATCAAAGTACAAATATAAAAACACGCGGCC
CGGCGAGCAGTCCACGCGGTCCCGACGTATGAAGACGTAGTGTTTTGGATATATTTACTG
GTTCCCGATAGCGGGAGGCTCGCCGCCGCGTGCTGATCTCGGGCGTGCACGCGATTCCTT
CATAGAATATTCTAAACTAAATATTTTTATCATGTTTTCTGTTTTTTTTCTTTTTTTGGA
AAATGTCAATTGTTACGGACGCGGCGTTTAACGCTGGTTGGTATGTGGAAGTGCAATATG
GAGTTAGGTCAAAGACAATGAGAGGGGAGGTGGGGGGAGTATGGCCGTCGTCCGTGCGAT
GCTGTATCGGTTGTACGTAGTCGTAACTTATGTTAGTAGTTTATTTAGCTGGGCTAATTC
TGTTACTATTGTTGTGTTATTAAACTAAACGAAACATAAACATAAAAAATAAGGAAAAAA
AAAAATGAAACAAAACGTGGTGCAAGTGGATACAAGTGAATTTAACGATAAAGACATTTA
ACAAATTTTCAAATTAATACGATAAAAGTAAGACTTTTTTAAAATCGCTTAGATAAAATA
TGTACATAGCGTTAAGTAGTATAAGTGCAGTCTTAGATGTAGTAGGTATAACAAATTGCG
AATGCGAGGTCAATGCCCGCCGCCGCTCGCGACACCCGCGACACTCGCCGACACACGACA
CTCGGACACTGCTCTACCGACATCTATTTTGTTTTAATTTTATTGGAAAAC
>Her00452
CGCGGGGGAAAAGGGTACGGAACGGAGCTATCTGAAGAGTCAAGCAGGCGCTCGCTCACG
GATGCTGCAAAAGAGGCAAGAAGAGCCTCTACAAGTTCGAGAAAAGATGCTTGGGACCTT
GATTTGCTTCTTAAAGGCCAGCTATATGATGCCAGAATCACTGATTAAAGGTATTTTGTT
TTTCTCCAATTTATCATATGAATTAACAAACTTCAAACTTTAAACAAGTTTTTCTCAAAA
CCACTTTTTTGAGTGCGGCACGAAGCAGAACTCGAGCAATTTTCGCGTGATCGACTTCAA
ATTTGGACTGCATCAATAAAACTAGATTATCTAAAGAAGTACATTGGATTTTTTTGATAT
TTTAATAAAAAAAAGTTATAGCCTTTAAAGACGAGAAATTTTGCTCGAAAATCGATCTTA
AATTTCAAATGCGTGTCTATTTTTTAAAAATCAATATTTTTTCAAATCTAAGTATGTACT
TCTCTCTACTATCATACTATTAACAAAAACACTCGGTATTTTTTCCAGATCGAATTTGAA
GACAGCTCTGCTGTGTGCCGCGGATAGATAGAGGCAACAGCAGCTAACGCGGAAGCTTCC
CCAGCGCCACCATGGGGCGTGAAACAATTAATATTTTTTTTATGTATCTTAAATAAACAA
CAAACAAAATAAAAAAAAATATAAGAATATGTCTTTCTTTTTTCC
>Her00454
GGGGGAGAGAGGCTGTTGCACAGTCGCCACTTAATGCATCCGTATTTCATCCCTACTTCG
TCTTCTTTGATCAGTTCGAGTTAGTGAGGCCTACATCCATACAAAATCTCTGTTACGGAG
CCTTGATGATGATGATAACTTCTTTCATATTTATTCCCAACATTCTCTGTTCACTGTGGG
TAGCGTTCAGCATCATATCCATAGAAATAGGCGTCGTGGGCAATATGGCACTTTGGGATA
TAAATCTAGATTCTATATCGATGATAAATCTTATCATGTGTATAGGTTTCTCGGTTGATT
TTACTGCTCATATATGCTACGCGTACATGGCATCCAAAGCTAAATATCCTAGCGAAAGAG
TCAGTGAGTGCCTTTACTCATTAGGATTACCAATTGTTCAGGGGTCATTCAGTACAATCT
TAGGTGTGGTCGCATTGCTTCTGGCCGACAGCTACATATTTTCTGTATTCTTCAAAATGG
TATTCATGGTCATTTTCTTCGGCGCGATGCATGGTCTGTTTCTACTACCTGTCTTACTCT
CGCTATTCGGACCTGGATCTTGTACTAGAGAAGAAAAGTTAAAAATTTCTAAAGTAGAAA
AATGCTTCCCAAATCCGTATTGCATTCCACATCCACAATTAATGCTGAACGATCAAATAT
TCAACGGTAAAAACATAAATCCTAATGGCGTTTACAAAATTTATGGAGATGACAAAGATC
TTGGGATAGGTACCTCTGGGGAAGACACAAGTGAGAGCAGTTCGAATCAGTCCCCACGTC
GACGGATCAGTAACGAAAATAAAAAAAAGTTTGACGACGGTTGGAAAAA
>Her00455
GGGTAAGAATTTACAGTCGGTTACACTATAACTTTCATTGTTGTAGAGGTTAACAAGAGC
AACCGTTAAACTTTCTAATTCCTAAAAATGGAACATTTTCTTACATTTATTTCTGTCAAT
TTAAAAAATCACTCATATTGAAATTCCTCTGTAGTAATAGCCTTTGAAATATGTATGCGT
TTCTTTTAATGGTAATTAACATATTAGCGTTAATATTTAACAACCTACAATTAAGTAGGA
AGAGTGTGGTAAACAAAATGAGAGAATACTTTATTTGTTATTTTCTTGTAAACCTAGTGT
TAAGACACTCCTTTCCCCACTTTCTGCCGAATTCTGGAGGCATTGCGTGTTGAGTGGCAG
AACTCAACGCCGCGCTTAACCTCGACACCAGAGCGAAGAAATGGAAATATAAATTTAAGT
AAATATTTCATCTCATCGAGTGGGGATCGAACCCACAACCAGTCGGTTTTACAGTTACAC
CTCGTGCTGCTGCGCCACGACTGGCCTCTCTTGTAAAGGTAAAGTTCTGCTACAAAATTA
CCACCAACAGGCTTCAATTAGCAGTTAACTTATATAAGACTAGTAGAAATGTATATTAGT
AAAGGTTTATTATTAGTTATATGCTAATTGAAGCCACTGAGTGAACTTCTGAAAATAATA
AAACTCCTATAGTGTTCCATGCCTTTTGGCCATGGAAATAATATTGCTACATTTTACCAC
AAAATGAAAAAAATTTTAATATGTGACAGTTGTTAGTTGTATTTATATATTTTTTTAACT
TAACAAACTTTGGTAATTGTGGATGGTTGTT
>Her00458
GCTCTGTTTGCACCCCGTACCCCGACCGTAAATGAAAATGGTCCTAGCTCTTTATAGAAG
GCGCGGAGACTTTTGACACTCGCACGTGGGTGGCGGCAGTTTGCGTAGTGATGGGCACTC
TAGCCGTCCTAGCCGCGGGTACATGCGCTGTCCTGTGCCGGGAGTGGCGGAGATCAGGTG
AGCCCTAGCTACCGACCTCGCGGCCTAATTTGCCCCGTCTGTACTTTCTGTTTCACTGAC
GGGTTTTGGGACCGCGAAAATGATGGAAATGTGTTATTGAAACATGTTTATGAGACTATG
TTACTGATATATTGTAATGACAATGTACCCTTAATATTTTTCACTTGTACCCTTATTGTA
AAATTTATCACTGGTTGCAGGTGCTAACGCTAGAAGTATATTTTTGTGTGTGGTAACATT
GACACTATGTAGGTACAGTATTGATCATCATTAACCCATTGATGATAATGGGGGTAATGA
TGATCAAATCGCAATTTTAATTGATTTTTATACTATATTTGATATTTCTGTAACTTA
>Her00459
GGGGAATTCCCCTTTTTTTTGCACCCAACTGGGAATGTATAGCCATTTATAATGAAACTA
TTGCCACTATATTAGCACTGTTTTAGTTTTAAGTTTTTTTTCTATAAATATATTGAAATT
TGGTATACATTTTTGAATACAACAAAAATTGAATGCTGGATTGTAGACATTCATATCATT
CAATAATAACTTTTGTTGTTAGTTGCATATTTGTATGAATTTTCAATATATTTATAGAAT
TATTAGTGTGTGTAATAACACTAAAAATATTATAAAGTTAAGTGTTTTTTTATCTTTCCT
CTGCGCAGAGTCCTATTCGAAATAAAAACAGCATCGAATGTATATTAACTTTGTAAATAA
ATAAATAAATAAATAATAAAATAATTTTGTCGTTAAATGCTGGTAGTCACAATGATGTCA
AAAGACTGCAGGTATTAACTATAATTGAATTCGACGTTATATTTATTATGTAATTATAAT
AATTTATGTTATATACATTATTAATTATTAAACAAACATGGTTCTATGTTGAACCATGTT
AAAACAAAATGGCCGTTTATTGTCTATATAAATAAACGCGCCAAAAGTTGACCCAAGATG
GCGGACGTTATGTACGGGGAAGTCCCTTGGGTTTTTTTTTTGTTAGACACGCAAGTTGAC
TATTAAGCGTTAATGTAGATTATTAATATTGTTAATATCTATATTTTTTGACAATTTGTT
TGTAAATGTAAGGTTTTGCTGAAATGGCCGGTTT
>Her00465
GGGGTAATTCGAAATTTAACACTAAACTGAACCATCGGTATTTTTTCTTTCTATTTTGTT
CATGTAGTTAATTAAAAGATGTCCAGTTTCCAATAATAAAGCTAATTCTTCTTTTAATTA
AATCTAAAACAATGTTATAAAATACACAGCCTTAAACTAGAGTCTTATATTTATAATTTT
ATATGCTTAAGTATCGAAATACTATTGAATTGATTTGGAAAATGAACAACATTCCACCGT
CAAATCCGGTTATGACACCAAATTTATTTTATATTGCATTTCAATGACGAGAGTGTTGTA
ATTTTTTTAAATATTTTATAGCAGAGTGAGGTAAGGGGAAAATGAACCTAGTGTCAGAAA
CCGTTCTCCGCTTTTCATACAAATTGGAGGCATTCAATTTTATATAAATGAATAAATAAA
TAAATCAGCTTCACGCTGTATTCCGCGCACAGTAGTGTAGGCAGTGGGAACCTAGTGTTG
AGGCACTCCGTCTCCCACTTTCTGCCAAATTCTGGAGGTATTGCGTGTTGAGTGGCGGAA
CTCAACGCTGCGCTTTGCCTTGACTTCAGAGCGACATAAATTTCAATAAATATTTCATTT
TCTCGAGTAGGGCTCGAACCCACAACTACTCGCTTTTACAGTCACACTTTGTGCCCCTGC
GCCACGACTGGCCTCAATTTCAATTTCAATATATTTTATTATGAGTGGCGGAATTCAAC
>Her00466
GGGGATAGCTACCACTTGCCAGCGTGACTCGTGGCGTTGGACACTGTAGTTGAAATCCTT
AACAGCGGTTGAAAAATTTATATAGAAAATTTAAATAAGATCATAAGATGAGTCTACGCG
AAGATGAAGACCGTCAGAAGAACTGCCCAAGCCGCGGTCTCGGCCTCGGAGTGGCTGTCG
CGGCTATAGGCGTCGGGGTTGGCGCCGCTCTGTACTACTTCATGAATAGACGGCCAGAAA
ATCCTAATACAGCAGGATCTACCACTCAAGACTGGACTTGCGAACCTGAACATAATTTTC
GCAAACGCACGTGGACCCTCGAGGAGTGCTCTATATGCTTCGAGGTGATCCTCCAGGACC
AGGAAGTGATGAGTCTACCCTGCACCCACCACTTCCACACCAAGTGTATTTTGCCGTGGC
TCCAGGAGCAGCAGACGTGCCCCAACTGCAGGAAGACTGTTGATTGATCTGGAAACCTTC
GTGTAGACCTTCAAAAGGCTTTTACGGCTTGGCTGGACCACGCCTTTTCATCCTAAAACG
AAAATTTTGGCTGAAATCTATAAAAACACATGCAATTCATCAAACAATTTCATCCAAATA
TATACTAGTCTTCGATTTTTTTTAGATTTTTAGCCAAAATTATACTATAAAGCCTTTTTT
TAAAGATTAAAGTTAGATAGTTTGTGATAATTTCTTGATTTTTGTAGTTTTTTCTTTGTT
AATTTTGACCTTAAATAAAAAATAAATAGTCTCTCCTAAAAATATAT
>Her00468
GGGGACTTGACGTAATACTATAAAACCATGAAGACTTTGTTATTTATAATTTTGACAGCA
ATTTTAGTGCAGCATACGATCCAATATGAGAACGCAGAAGAGGGAAATCTATTACATCCT
GAAAAACCACCAGAAAAACGTAAAGATTCACATAATTTGAAAAGGGGGGATATAAAAGAT
TTAATAAATATTAAAGATTACGATACAAGAGATCGCCAGTATTCTAAACTACCAGAAAAA
CATGAAGAAGATTATCATAATTTGAGAAGGGGGGATATAAAATATTTAACGAATATTAAA
GATTACGATACAGGAGATTTTCAGCCGTATAATGGACACTATCAAAATTATAATGGAGAA
TTAAAAGATAAGGAAATAATGCGGCCCTTGACAGAACTGAGAAGTGCCTTGGAAATAAAG
AACTGGGTAAATGATATGATAGCGATGCGTGGAAGAGGAAGGAGACCACATCGATCACAC
CACACAACAAAGAAAAAAGGATCAATCCGCACAACAAAGAAACCAAGACCACCCCAAACA
ACACAGAAACAAAGACCATCCCACACAACAAAGAAATCAAAGGGTGACAGCAGTGACAGC
AGTGACTCTGTGGATATACATATAAAAGGCTCAGTTAAAATTCGAGGTAAAGGCGATAAT
AATACGGAAGAAGAGCAAATTTTACTAGAGTATACCCCAAAACACAAGAAAGTTGATGTA
CCTATGAAAATCTTTGTGCCTTTAAGGGAATAAAAAGTATA
>Her00469
GGGGGTAGTTGGCATTAAGAATTCAATAAACTATGAAGTTCCTCGTCGTCTGTAGCCTTT
TTTTGGCAATTGCCTGCGCCGTATTTGGGGTACTGCCTCACTGCGATCGACCGGTTTACG
CGATGGCCTGAGGCGTACCCACTCGCCGATATCACCGCCGAGTCATGTGCCCGCGCTTTC
ATCGCTGGCTGGGTGTCCCGCTTCGGCTGTCCTCACAAAATCACCACTGACAGAGGGCGG
CAGTTTGAGTGCGAGCTATTTCGTACTCTGACCAGCATCTCGGGTACACAGCATCGACCT
ACCACGGCATATCACCCTGCTTGCAACGGCATGGTGGAGCGACTTCATCGTCAACTGAAA
GCTGCCATTATGTGTCACTCAACCACCAGCTGGACGGAGGTACTTCCCACCGTATTATTA
GGGATTCGAAGTGCCTGGAAGGAAGACGTAGGGTCATCCGCAGCAGAACTCGTTTACGGC
GAGCCACTCCGACTTCCTGGAGAGTTCTTCGTGCCAGCCAATGAAGAAACGCTGGATTTA
ACCAATTTTACATCACGTCTCCGACTCCATATGGCACGTCTGGCACCAAAACCTGCAAGC
AGACACCAAAACAAAACCTTTTACATACCCAAAGAGCTGGCCATAGCGGAGTATGTTTTT
CTTCGGCAAGATGCTACTCGACGCTCCCTGGAACCCCCGTACACTGGACCATACA
>Her00472
GGGGGTGCGTAGTCTGTGGTTCAGTTTCTGATGGCTTGATTAATTTGATTAACATTTTAT
TTTTCAATTCCTATTACATATTTTGGTTCGAGCTTGACCAGAAATGGCTTTGCTTCCACC
TGACCCGGTTTATACAATTCGAAATGTCGACAATTCGCCTGTGTATTCCTTAGCGTTCAG
CTTTCTACCGGGAGGACTCGAAAGGTTACTAGCCGGCTCGAAAAATGGATATGTTTATGC
ATACAACCTTCAGACAAACCGGGTCCAGCAAAAAATCAAAGTTGGTCAAGCTCCCATTCT
TCATCTCATCCATACAAGCAACCAAATGATAACCCAAGAAAAGGGTGGTAAGTTCAAGAT
TTTCAACTTAACTAACAGCGGCTATCAAGAAGAACACACAATAGACATAGATTATCCAGG
ATTTTGCCGTTTCGATGCCAACACAAAACTCGAAACACTTTATGTACCTGACTCTGAATC
CAAAATATACATACATAACTTTTCTGGAGAAAAATTGGACTGCTTGAAGCCAGAAAACCC
AAAACTTGGGGACCCAATGTGTATAAAACATATTGAACTGTCTAATGAACAGCCTTGTCT
TCTAGTAGGCTACGAAGCGGGGTGGCTTCTATTGTGGGATCTCAACACTAGTCAATGTAT
CAGTAAATTGCAAACAAAAGAATGTCCAATGTCAGTAGATTTTCATGTGGAACAACAACG
GGGCATGGTGGGCAACGCCTCGGATGTGATACAA
>Her00475
GGGGAGATTATAATTCTCCTCGCCAGTCATTGAATTGTGGAGACCGGCACGGATAAAGTA
TTATATAAATTATCTTATATTTTAACTTTGTAATACATTTAATCAAATTACAATCATGGG
TCGTAAATTCGTTGTTGGAGGTAATTGGAAGATGAATGGAGACAAAATCCAAATAAATGA
AATTGTTAACAACTTAAAGAAAGGTCCCCTCGATCCTAATGCTGAGATCGTAATTGGAGT
ACCAGCTATCTATCTTGCTCAAGTGAAAAGTATTGTTCCTAGCAATGTTGGAGTTGCTGC
ACAAAACTGCTGGAAGGTTCCTAAAGGAGCATTCACAGGTGAAATTTCCCCTGCAATGAT
TAAAGATGTTGGAGCTGACTGGGTAATCCTCGGTCACTCTGAAAGGAGAACCATCTTTGG
TGAAAAGGATGATCTGGTTGCTGAAAAGGTAAAACAAGCTTTTAAGACAGCAAAGTTAAA
TTTATTGTTTAGTATTTTCTATGAATTATTATACCAATTGTATAAATAAGTTCACAAATG
CCATGAAAATGTGCACAAGGAATAATGTGGGTGGGCCAAGTTGTTCAAATGAGTAATTGT
TAAGTTGGTCAATATTTGCATAACAGGCATACAATATTTAAACTAATATGTTAAAAATAA
ACTAATATATTTCAGGTGGCCCATGCCCTTGAATGTGGTTTAAAAGTGATTGCCTGCATA
GGTGAAACTTTAGAAGAGAGAGAGGCGGGCAAAACTGAGGAAGTGGTGTTCAGACAAACT
AAGGCACTATTGCCTGCTATTGGCAACAACTGGGCAAATGTTGTGTTGGCTTATGAACCT
GTATGGGCTAATGGCACTGGCAAAACTGC
>Her00479
GGGCAATGACCGCCCTACAGTCACCCTCTTTGTATCTGTGTAGTGTTTAACTATGGAAAT
TGTCTTAATTACTTCTAATCGCATGTAAATGTATAATTTTTTGACATTTAAAGAAAAAAA
TAGTGTCAAAGTTTTAAAATATGAATAATGACATATACAGCTAACTAAAGATATGTTAAA
ATGTTTTTTTTTTGTACTTTACATGCTATTAGAATTTAGCGATGATTTAAACTAGAAATG
ACAGGTCCCTCACAGATAATTAAAAATATGTCATCTAATAACAAATATTTTTTCCGTTTT
TGTCTTATTTATTACACTAGACAAGGATAACGATATTAAATTTGACATGTGAAGTATCTG
TCACTTATAGTATAATCTATGGTTATATAGCTTAGCTTTTGATACGTCATTTAAATTGTC
TATGCTTCTGTTGTATAAGGCATACACACGTATGCACGCAGCTTATAATGTTATCTAATT
CGAAATCGAATTCTGAATTTAATTCACAAATAATAAACGAGATACGTGTGTAGCTGGCTT
AATAGTTTTTGTCTTCAATATTAAATATAGTTGCTTTGATTCGCTTTAAAATGTAAAATT
TTTAGACACTGGGCCGTTGTAGTATATTAAATATTTAAAATTTTATTTGACTTTTCAAAT
AATATTTGGCCCTGTAAATGTATAAATTATATGAATCAATGTTTAAATTAATTGGTGCTT
GAATTTAAAAAACGTACAAATT
>Her00481
GGGGACACTCGCTAATACTATCTATAGCGAGGTGTACCTTAATTGTGGGTTGGATGATCG
CTCAGTGGGTTTAAAAATGGCTCTATTCATGATCACCTCTAGGAAATTGATTGATATACA
GAAAGCATGCCCAACGGCAACTATTCTGTTAAGAAATTTGAGCGCGGAGCAAACCAACCT
GAAGAGCGTACTTCACGAGAAAATCCCCAAAGAACAGGAGAAGATCAAAGAATTCCGTAA
GAAGCATGGCAACTCTAAAGTCGGCGAAGTCACCGTTGACATGATGTACGGTGGTATGCG
TGGTATCAAAGGTCTAGTATGGGAGACCTCAGTGTTAGACGCCGATGAGGGTATCAGATT
CCGTGGTCTCTCCATCCCGGAGTGCCAACAACAGTTGCCCAAAGCGAAGGGAGGGGAAGA
ACCTTTACCTGAGGGTCTCTTCTGGCTTCTAGTTACTGGGGAAATACCCACCGAGGCTCA
AGTGAAGGCTTTGTCTAAGGAATGGGCGCAAAGGGCCGAGCTCCCAGCCCATGTTGTAAC
AATGCTAAACAACATGCCAAGCAAACTGCACCCGATGTCTCAGTTCTCTGCAGCCGTAAC
AGCACTTAACAGTGAGAGCAAGTTCGTCCAGGCCTACTCGGAAGGTGTACACAAGTCTAA
GTACTGGGAGTATGTCTACGAGGACTCAATGAACCTGATCGCCAAGTTGCCCGTCATAGC
CGCCACCATCTACCGCAACACCTACCGCGACGGCAAGGGTATCGGCGCCA
>Her00483
GGGTAATATATATGCCTCTGGTAGCAAATTCTTCTCCTTTAAGAAGGTCCTCGTAGAACT
AGGTGCCCCCTACGACAAACTAGAGCTGGCCTCCTACATGACGGTGTCCAAGGGCTACAT
GGGCGAGTGTGGTCTCCGCGGTGGGTGGATGGAATTGCTCAACTTGGAGCCAGCAGTTCA
GGCGAACCTGTACAAATGTATATCCGCCATGTTGTGTCCCTCTGTGCTGGGACAGGCCGC
TGTTGATTGTGTGGCCAAGACCCCGTCCCCCGGGGAACCTTCATACGAGCGATGGGCGTG
TGAGAAGAAAGCGGTGTTAGACTCGTTAGCGCAGCGCGCCGCCATGATAGTGGAGACCTT
CAACCAGATGCAAGGGTTCAAGTGTAACGTCGTACAGGGTGCCATGTACGCGTTCCCACA
AATAACGTTATCGGAGAAGGCGATATCAGCAGCCGCAGCGGCCGGGCAGCCTCCGGACGT
GTACTACGCGTTCAGGCTGCTGGAGGAGACTGGTATCTGCATAGTCCCCGGCAGTGGTTT
TGGACAATACCCGGGCACTTTCCACTTCAGGACCACCATTCTACCACAGATACCTCTATT
GAAGGAGATGCTGGAAATATTTAAAACTTTCCACGATAAATTTACTAAGGAGCACTCTTA
AGAGGGAAAATTAAATACTATTAAGTTCTAATATATTGTACTTAGTTGTTTCTGGAGTGA
CGGTTTTGTGAGATAATTTAAGTAAATGTATATTGTTACGAAA
>Her00484
TCGCCAGTGTTCTTCAAGTTTCATAAAATTGGTTTGGCATTTTTCCCCATTCTAGCATTA
TACGCGGCGGCCGCAGCCTGTACGATAAGCTTTTATAATGTAAATGAAAATACTTTATTC
TTTATGGCTCCATATTTGTGTTGGTTGAGTTTTGCTACTTGTTTAAATTATTCTATCTGG
CAATTAAATAGTGATGAGAAAAAAGAATAGTTTTTTTTAAAGATACAGATAATAAATAAA
AATGGTTTTTTAATCTGTATCTGTAAGTTGTTTTAAACACAGATGTTATTAATAGTATAT
TTTTATATGGGAATATTTTACTGTGTATTTGATGAATATAT
>Her00485
GGGCTAAGACCGGACTATCAAGCTTATGATATCAATGGCCTTGAAAGCCATGAAAGGTAT
TTGTAATGATGTCACAGACACGTGGCCCGCTGTTCACGGTATATCAATTTATCATAGGTT
ACGTAACGTGCCCTGTCGCGAGGCATCATTATTAATAGCGGTAAGCAGTCCTCACAGACG
AGACTCCCTAGACGCGGTCTCTTTCTCTATAGACCAGCTCAAAGCGAACGTGCCCATATG
GAAGAAGGAGGTATACGCAGGTTCAGATCCAGTGTGGAAGGAAAATGTGGAATGTGCGTG
GTCTACTAAACGTAAAAGTTGTAATGGGCATGTGTAATTTTATTTAGTCTTTTGGGTTGT
TGAAATAATATATTTTTTTTCCCGTGAGAAACTGTAATACGTTTTTTTTTAATTGAATTT
AATTTTTTTTTAAATTAAATTAACTTTATATTGGCTAACAAATTTGAATTTGTTACTATC
TGTTGGGTGCATAAAAAAAATATTTTCTTGCCCTA
>Her00486
GGGGAGAGATCGCTCTGATGACGACGATGACGATTTTATTGATAAAACAAGAAGTTTACC
AGTACTTATATACAAGAAACCAAAAACAAACAACCTGCTACAAAGTCTTTTAGGATCTGT
ACTGCGAAGTCAAGATGTTGTCGAAGACAGAACAGCACCTCCTCGACATGATCCTCTAGA
ATTCGATTATTAAAAATATGTACTACAAATAAATAAAAATGATTTCTTTTG
>Her00488
GGGGGACAGCTGAACTTATATTCCTTTTGATGGCTGTTGTGTAATAATTTCGGGAAGATA
TTCGATAAAAAATACGAAACTATGTTGTCATATAAATACTACGACACGCCTGAAGGGCAG
GACATTTATAAAAAAGTCTTTGCGACTTCGAAATATGCTGGTCTTAGTGGAATGGCGTTT
GCAACTATGGATGTTCTGATGTATTCTCATCCCAAAGGCATTTTCAACACTGCGTACAGA
TATGCCTACTTCGTGGGTCCCATGGTCGGTATGGCGGCTGCCTTTACTGTAACCGCGAAC
ACTGCTCAAAATATTCGCGGTAAAAACGACCATCTTAATTACTTCCTTGGAGGTGCCGTC
TCAGGTGCTCTATTCAGTGTTTGGCAGAGATCCGGTGTGATCGCTGTGCCAGCAGCTATC
GCCCTTGGTGTTGTAGCGATGATTAAAAAGTCGGCAATAGATGAAAACTGGACCCTATTC
CCCCCAGTCATCACTGCTCACAAGTCTATCAAATCTGGCAAACATGACTGGTCTCTAGTC
AAAGATATTGATGAACTGAAAACCTGGACTAAGGGTACAAACTAATTTTAAAATAAGGGG
AAGAAGTAATATAGAATGCAAATAAACTGTGAATAAACTGAGTTAATCAAATCTGCTTGA
AATAAATCGAAGTTGTTGC
>Her00490
GGGTGTGTGTGAACTATCTGTTATTTTCTTTCAATCTTTTGTTTGCTATAACAGGGTTGA
TAATATTAATAGTTGGAGCAAAATCTGAGATCAATGCCCAGCCATACGTGAGTTTAACTG
ATGAAAGCTTCTACACATCAGCCCCAGTGATCCTGATTATAGTTGGATTGGTTGTTTTTG
TTGTCGCCTTCTTTGGATGCTGCGGAGCTGTGAAGGAGAACCATTGCATGATTGTTACAT
TTTCAGTATTCCTGCTATTAATCTTCATAGCGGAACTGGCAGTGGGCATTGCAGGCTATG
TGAAGCACACGGATCTAGAAACGTCCATCGTTCGCACTCTCAACGAATCGATCACCCGGT
ACTCCTCAGATCCTGATATTAAGAAGAATTATGATATCATCCAGACTGATCTCCAATGCT
GTGGTGTGAATGGAGTAAACGATTGGATTTCCCACGGCCTCCCCATACCGTCAACATGTT
GTGCCGGACAGGAGATTTCCAACTTCAAGACCGTGGCCTGCACCGTGGACTCCCCCTCCC
TCCACACGCAGGGCAGTCTCCCACTTATCCTGGCTCGTTTGAAAGATGTGGCTTTAGTTC
TAGGCGGTGTGGGACTGGGCATTGCCTTTGTACAGCTCCTCGGTGTAGTATTCGCGTGTT
GTCTCGCTCGCTC
>Her00493
GGGGAACTGGTTTGTTTTCGGCAACGCAAACTAAAGAACTCCAGGATTTGGTCAGGGCTG
GTCTAAGAAACCCAGTTTTAATAAGTGTTAAAGAAAAATCTTCCATTAGTACTCCATTAG
CTTTGGAAAATTATTATGTAATTGTCGAACCACAGGATAAATTTCTGTTTTTACTCAATT
TTATAAGAAATAGAAAGATTTTGAAAGGTTTATTCTTTTTGCCAACTTGCGCCTGTGTGG
GCTATTGGGCTGATGTATTACCGGTTTTTGTACCTGATATAAAAATATTTGCTATTCATG
GGAAAATGAAACAAAAAAGAAGCAAAATTTTGGAGAGTTTTAGAGCATCTGATAATACTA
TTTTGCTGTGTACGGATTTATTGGCAAGAGGCCTCGACATACCGGAAGTACAATGGGTGC
TTCAATGGGAACCTCCTACCAGTCCTGCGGCACTGGTTCACAGGGTTGGCCGAACTGCGC
GAGGTGGTGCTTCCGGTTGCTCCCTACTCCCATTGCTGCCAACTGAAGACAGCTATGTGC
CATTTATAAAGGCTAATCAGAAAGTTGAGCTGACAGATTGGAGGGAATCGAGTGATGATA
TAAAGATTACTCAGAAATTGAAGGACAAAGTACTAACAATACTACACGATCAACAAAAAA
AAGACAGAGCTGTTCTAGACAAAGGGCTGAAGGCCTTCGTTTCGCATATACGGGCATACT
CTAAACACGAATGCAATATATTATTGCAACTAAAGG
>Her00494
GGGGATTCGTAAGTAGACTTTTATTATTCACCATCAACACTACAAGTAGAGTTTTATATG
ACTATACTTCATATCGACGCGTATCCTTATTTATAGTGTAAAAACGCGTGGCTAACTTCT
GATAAATAAGGACAGAGTATCCTGAGACAGAGGGCTAATAGCATCAACCTCAAGTTTGAA
AAAAACGCGGATCGTGGCTTTCTCGCTTGAGCCGTCGAAGCGATTGGAGCGCCTCAAGAC
AAAGTCTACTGCGACATATATTATTTACTATGAGGCCTAGATGGTGTGTACGTGCAGTGC
AACGTGACCACGTGACGGCGTGACGGCGTGACGGCGTGACGCGCGCCGGCACCGGATGGA
TGCAGTCATACATACGTCAAATATCAATTTTGTATGGATGCTGGAAAATTACGAAATTCC
TTATAAACTTTTTTTTTATTAAGATTTCGCACTCCCATTTTGGATTTTTATTCTATCTTC
TCAGGAATCCAGTGCTAAGGCACTCCGTTCCTCCCACTTCATCAAATTTTTGATTCGTCG
CGTCGCGTGTGAAGTGATGAAAACGAACAGCGCTTTTGTACTAGCGTCGCTGTAGTATAA
ATGTAAATAACTGATTCCCTAGACTGGCACTCGAACCCATAACCGCCGCGCTTACAATCC
CACGCTCTTCCGCTGCGACCCGACGGCCTCTTGTAAAATATAATTCAATTCGAATT
>Her00495
GGGGAGTCTAGCCGTGATATCGGAAGAGTGATCATCACTTTACAAAGCACAACACATCTC
ACAAACATGTCTCTGGAACGCCAAGTCCGCGCTAAGCTCGCCGCCAAGCGCAGCCCCGAG
CGGGAAAAAGAGTGCCAAGAGTGGATTGAAAGCGTACTCGGCGCTAAGTTCCCCCCTGGC
GATCTTTTTGAAGATGTGCTTAAAGACGGAACCGTCTTATGCCAGCTTATCAACAAGATC
AAGCCTGGCTCTGTGGCCAAAATCAACTCATCTGGTGGACAGTTCAAGATGATGGAGAAC
ATTACCAACTTCCAAGGGGCAATCAAAGCATACGGTGTCCCTGACATCGATGTTTTCCAA
ACTGTTGACCTTTGGGAGAAGAAAGACATTGCACAAGTTGTTAGCACACTCTTCGCCCTT
GGACGTGAGACCTACAGGCACCCTGAGTGGAACGGCCCATACCTTGGCCCCAAGCCCGCT
GATGAATGCAAGCGTGATTTCTCTGAAGAAGTGTTGAAGGCTGGACAGACTGTGATTGGC
CTTCAAGCTGGGTCCAACAAGGGCGCTTCTCAATCTGGTCAAAACCTCGGTGCTGGCTGC
AAAATTCTCCTCGGCAAGTAAACGCGTCACCTCAACGCCCGATAAAGTGATATTAATTTT
AAGTTAATTTATACAAAACTGTGGATGCTATACTAAGACTGCAAGCTCTCGTGTATGATG
TGTAAGATTGCGTTCTCTTTAATGACAAGAAAACTCCCAAACTTACCTGTACCTGGTAAT
ATCTTATACTACCTTTGTAGCTTCTAATTGGTTTTGTAATTAGCATAAGAAATATTATTT
ATTTCCATTTTATTATAGAATTTTATA
>Her00496
GGGGATTACATTCCCTAAAAAGTCATATAGTGGTGTGTGTTTGCAGCTTTTCATTAATTT
ATCCTATTTAATTAAGTGTAAAACTTTGAATTTTTTTCTTAACATGGCTTTCTCTATGTT
CTTACGCACACCAGCTGTCGCAAGTCGACTTCTTTCTCAGCAGATGACCAAATTGGGAAC
ACAACCTGCCTTAAAGCCAATTATAGCTCAACGTACTTTAAGTAATGTTAATGCACTTAC
ACAAACAATATGTAAAACTGAGGCTACACCAATATTAAATTCAGTTCGCTCATTCCGCAC
TTCAGCTGTAAGGTTAGCTGGTGAAAAGGTCCATGACCACTCTAAATTATGGGTGGTGGA
GAAGATAACCAGTGCACTCTTAGTGCCTATCATACCTTTAGCATTAATTGCACCCAACAA
GGTGTTCGACTCTGCCTTGGCTATTTTAGTAGTTGCCCATAGTTTTTGGGGTTTAGAAGC
TATTGCAGTAGATTATGTTCGCGCCGGCGTTTTTGGGCCAATCATACCTAAAATGGCCAT
AGGCCTTGTCTACCTCATCTCTATTGCCACCCTCGGAGGACTTTTCTACATCATCACCCA
CGATATTGGTATTGGCAACTCTATCAGGCAATTCTGGGCTATTAAATCTGGACAAAAGGC
ATAATTTATTTTTGTTTATGGCAACACATTGTGATCATCAGTTGTTTACCGTACGAATTG
TTATTTATCTGTATTATTTAGAATAGTAAGCATTAGATGTTAAATAGACAATTTTGATGG
GCTTTTTTTTTTCATTGATTTTAA
>Her00497
GGGGGAGGTAAGACGTACGCAGAGCCGTAACCGCTGATGGTAGAAACGTGAAACTTGGAC
AGACGTTTATTTTCATATTCTGGACATCCACTAAGAAGGAAATTTCAAAAATTTTAATCC
TAAAGGGATGAAATAGGGGTTGAAAGTTTGTATGGATTTTTTTTTAAATCGGCACCGATT
TTTATAAAATTTGAAATTCAGTCTTTTAAAAATATTTCATTGAACACGTGTTTAATGGTT
TTTTAGAATTCACCCCCTAAGGGTTCAAATAAGGGATTGAAAGTTTATATGGAAAAATCT
TTAAATCGCCACCGATTTTTATAAATAAAATTATTGAACACGTGTTTCGTGGTTTTTTTA
GAATTCACCCCTAAGGGTGCAAATAAGCGGGCGAAGCCGCGCGCGCCCACTAGTCTATAT
ATATAAAAGGACTTGTGCTGACTGACTGAGGTAAGACGCACGCAGAGCCGTAACCGCTGA
TGGTAGAAACGTGAAATTTGGGCAGATGTTTATTTTCATATTCTGGACATCCACTAAGAA
GGGAATTTGAAAAATTTTCACTCTAAAGGGATGAAATAGGGGTTGAAAGTTTGTATGGAA
AAAAAATTTAATCTGTACCGATTTTTATAAAATTTGAAATTCAGACTCATAAAAATATTT
CATTGAACACGTGTTTCATGGTTTTTAAGAATTCACCCCCTAAGGCTTTCAATAAGGGGT
TGAAAGTTTATATGGAAAAATCTTTAAATTGCCACTTTAAAAATATTTTATTGTACACGT
GTTTCGTGGTTTTT
>Her00501
GGGATATAAATTTTAGTGTATAATTTTAATTATTTTAATAATAATTAATAAAATTTTGTA
GTAATTAATATTAAAAATTTAAGAAATTAAGATTTAGTATTATAAAAATTAATAACTAAT
TTTGTGCCAGCAGTTGTGGTTAAAC
>Her00504
TTTACTTTCTCGTTGCCTACAAGAACGTCCTGCGTGCTCGACGGACATCATGGCGAGTCA
TATCTTCCATTGAACATAAAACCCAAGGATCCCAAAGAAAACAACAGATGGCAAAACAAT
ATAAGGTTAAAGTATAAAAAGAGCTCAGAGAAATCTGCTACTATGTTTTGGGTTTACTTG
ACAAACACCTTATCCCTAAAGCTAGTAATCCAAAAAGTAAAGTATTTTACCTTAAAATGA
AGGGAGATTACTACAGGTACCTCGCAAAAGTGGCCACTGGAGAAACCAAAAATTCCGTTG
TACACGATTCACAGAACGCGTACCAAGATGCTTTCGAAATCAGCAAGGCGAAGATGCAGC
CCACACA
>Her00505
GGGAGAGTCGGGTTGCTTGAGAGTGCAGCCCTAAGTGGGTGGTAAACTCCATCTAAGGCT
AAATATTACCGACGACCTAAACTGACCTGGCTTCTGTACACTGGATTAGAGTGCAAAGAA
ATTCAAATTGAAATTCAGTAATAAATATAATTCATTAAAC
>Her00506
GGGTATTTTCATTTCTTCGCTCTTTTTCTTGGGCATATATCATGAGGCATACATTTCTTA
GTTATTTCGCAGTTTAACGCTAGAAACTATTTTTATTCTTAAAATAAAATAAATCGAATA
ATTAGCTTCAAGATGTATCCCGCATACATCAGGGTAGGCAGAAGGAATCTAGTGTTAATT
CACTCCGTTCCCTATTTTGAACGCAACGGGATTGAATGAATTTTTATGCGTTTTCCAGAA
AGTATTTTTCCTTCCTAAGTGTGGAATAACACTTTAAAATTGTTAAAAATATTTTTATAC
TTATCTCAAAAAAATCCACTCAACACGAAGTGCTTCTAGAATATGGCAGAAATTCGGGAG
CGGAGTGTTTTATCACTAGGCCACTGCCTACCCTGTTTCATACAGTTTACAGCGTGAAGC
TGAAACATAACAATGTTATATATTCGAGGATCAATAAATTAAATCGATATACCGTGAAGA
CGATTGGTATTTTTATTGCTGTTAGAGTCATATAAATGTATGACAGTGAAAAAGTGATGT
ATCGATTTATTACTTCATTAATTACTCGCCGCCCCCGCTCAGGCGTGCTGGTGACTAATA
GGACCATATTTTTTTAACCAAGTTCAAAAAAAGTTGTTAATCAATTTAACATTGTGTAGG
TAATATGTTGGTCTAATTTTGTATTATTTAAGTATTATGGTGTATTTAAGTTCACAAGTT
TCGTGAGTTTATACAGGCTGGAAGCGTCAGCGCTCCTTTTACGTGAACAGCATATACCTA
AAGAAATTAATCTAAATACCTCAACAGTTTAGACGTAGAATT
>Her00509
GGGGAGTAGTAAAAATGTGTTCGTTCAAGCAGTTGTTCTTTGCTTGATAATACCAGTCTT
ATTGAGTGAAGCTTCTGAAAACTCTGCTGCTGAGCTACAATTTCCGCCGAATTTTAAATT
TGGAGCAGCGACATCGGCGTACCAGATAGAAGGAGGCTGGAATGCAGACGGCAAAGGTGA
GAACATCTGGGATAGATACGTCCATGAACATCCAGATAAAATAAAAGGCAGAGCTACTGG
GGACGTAGCAGCGGATTCATATCATCGATGGCAAGATGACATAGATGCAGCTGTGGACAT
GGGGCTTCATTTCTACAGATTTTCAATAAATTGGCCAAGAATTCTACCTAGTGGCTTTTC
AAATAAAATCAACAAAGCTGGTGCAGAGTACTATAACAAGCTGATAGATGGCTTACTTGC
TAAAGGCATCGAACCTATTGTCACTCTCTACCATTGGGAACTACCGGTGGCGATACAGGA
TATGGGTGGCTGGACAAATCCACACATAGTCGAATGGTTTGGTGACTACGCTAACATTGT
ATTCTCTTTTTACGCTGATAGAGTAAAAACATGGCTAACTGTGAACGAAGCTATATCAGT
GTGCGATTTTATATACAACAGTGGAACGTATGCGCCGGGGATATTTGAGCCGATACACGC
ACCGTATCTGTGCAACAAGTACATTTTACTGGCACACGCCAGAGCATATAAGATCTATCA
CAAGAAATATTCATTTGGTATAGGTATGATCTCACTAGCGAACAATATTTTGTGGGTGGA
ACCGGCTTCTCCAGAATATGAAGAGTTGGCAGAATTAGGACGCCAACATTCGGCCGGCAG
ATATTGTCATCCTTTAATGACTAAACAAGGAGGATGGGCCCAATCTATTGAGCAT
>Her00511
GGGGTGCTGGTGGTGCATTGCGACGCGCTTTGCAGGATCGACTTTACGTTTTTACAGAGC
TTAAAGATGCTAGTTCACGAATGGTCAAGTAATGGCCGAGTTGTGTGGTGCGATGTGAAT
GGCACAATTAAAGAACAATTGAATAGCATTCTACAAGAGCCCGTATATTGTGATAGTAGT
AACCTGAGAACTTTATTATTAGAAATAACAATCCCTACACAATCTGGTAATAATAGTGAT
ACGACACTTTAGTGCAATATTTTTTACACGTTTTATATAATTATGATCTTAAATTTTTGT
AAATAAAATATTTAAGTGTTACTTTCCTAACGTAAAAGTTATAAAATATTTTAGATGTAG
ATACGTCTATTAAATAAAATTGGTTTTTAACTTTTAATTTGTACTTTATCTAATTAATAG
TCTTTATATTTTTTTATTTACCCCTGCTTAATAACCAGGCTTAGTGTTAGAGAGAAATAA
CACCGCATTTTGTTTGAAATATAGAATCTTATGTACAGATGTATCATATTTTATAATAAT
CAGAAATTTTCTTTGTTTATTTATAAAAAAATCTAATTAAATCAGCTTCACACTGTATCC
CGCACGCAGCAAGTTAAGTCACTCCGTTCCCCATTTTCCGCCTATTTCTGGGGGCATTGC
AAAATATAAATTTTAATAAATATTTCAATTCCTCGAGTGGGGATCGAACTTACAACCAGT
CGATTTTGCAGTCACACTTTGTGCCACGACTGGCCTTTGTTTTTTCATTAATGTTTACAT
TGTGTTAAATGCTGATCATAAATGTTAGAAAGAGTTATTAAATGAAGAAATACTGCTACT
GTAACTTCTATTGCTTA
>Her00512
GGGCGAGTATACAGTGCGCTAACGTTCAGAGAATCTAACTTCAGGGCGGCCTCGTCTTGT
CGACTGTACTGTATTATAACGTTTTACAAGACCCTGTCTCTCCCATATGCTGCACAGTTC
ATAGGCTTAAATTAATAAAAAGTGAATTTAATTTTGTGAACTATATTGCAATAAGAGGAC
TTTTAAATAAAATAACAATATTTTATTTTATCCAAAATTTTTGTTCCAAAAATCATTTAC
ACCTGCTTGTGATTATGATTTTCAATATTTTAAAGTTTTTCTTTGAAAATACACATTCAA
TCAGCATTGCTTAGTTAGATACTTAATTAGATGCTTGTGGTGAATATTTTAATGTTTTGA
TACAAATATTTTAGTATGGTATTATATATTCATACGTGTAGCTTGACTCATTTTTACTAT
GTAATGCAAAAAATAGTATGGCCATCTTAATTATTGAAACGCTGTCTACAATATTTACTA
TTATTATATATTATAGGTATAGTAAAAGCAATTTTCATTTAAATATGTTACATAATTTCT
GGCTTAAATTCTTTATCTATGTTTGTCAGTTAAAAAAAAATTGCCTGACGCCCAAGAATC
AGAATCAGTTAAAAAGACATAAAATAAATTAAAAAAGTCATTCTATTATTTTAATAATTG
CTTTAAAAATGTCTTCCTTACACTGATTTTGAAATAGTGTTTAATGCTTATTTATATATT
TTTTCAAACTATAAATTGATATTACGTTTTTGACATGTTACTTTGTGTTGAACTCTTATA
TCTAACTATTTTTTTACTTCTTT
>Her00513
GGGGTTTTAATATATTTGTAATACTTACGAAGATAACAATACTAATTTTAAAGTTTCTAA
TCTGGTCTAAGTGGCAAAATAAAATAACTTGACGGTAATTGTCAACGCCTTATGTATATG
TGTTAATTTGTTTTTGCGCGGGTAAATTTGTTTGTCCGAAAATGATGGGTAAAAGGATGC
ACCATAATAGTAAAGGAAGATTAGGTAGTAAAGGTCATGACAATGGTAAACCATCTAGTC
CCGGTATCTCCCCTTATACGAAACCAGCAAAAATACCAGGTGTTGTATCTGTTGGCAAAA
CAAAAGTAGAAATGTGTCCTATACCCTACATAAGGCAACAAGATAATGCTATTAGCTTGC
CAAGGTTGACTGCTGTTGCAGCGAGACCTGCAGATGAGCTTATAGGGATGGATGAACTGG
ATGCTTTGCAATTGGAACTAGAATCACTTTTGTGCAACACAGCTCTTCGCATTCGATATT
TCCAAGGAGAAATAGAGAGTATTGACACAAATGAATCTAAAAGAGAAAAGAAAGGAAAAG
CTGCTGGGAAACAACTTCAATACTCCATGAAGAGAAAATTTGCAGAAGATAAATTATCAA
AAACCAAAGATTATGCAAAAATATCAAATCAACCAAAGGTACCAAAACTGAAGAATTTTA
ATAATACTTCTTCGAGTACATCTCATAATTATCTTAATGATGTTAATTCTGATAATTCTG
TGAAACTAGAGCTGTCTCAATTATCTTTGCCAAAGAATAACATTCCATATAAATTTTGGA
ATTCAGTAGATCCATATTGTGCACCTGTCACTCTCGATGACATTAAATTCTTTGAATCAC
TGCTAGTACAAAGT
>Her00517
GGGTAACAGGCTCAGCTAAAATTTCCCTTGCTGGTGGAGTGGAGAACATGTCACAAGCGC
CCTTCGCGGTGCGTGGGGTTCGATTTGGTGCAACTTTGGGCAGTTCTTATGCCTTCGAGG
ATACTTTGTGGGCAGGACTCACTGATTCCTACTGTGGCCTCCCTATGGGCATGACGGCAG
AGAAGTTAGGGTCTCAATTTGGTATTACAAGGGAAGAAGTGGACAATTTCGCGTTGAAAT
CTCAACAGAAATGGAAAAAAGCAAACGACGCAGGTGTGTTCAAAGCGGAAATCGAACCAG
TGACCCTCCTAGTAAAGAAGAAGGAGGTTAAAATTGAAGTAGACGAACATCCCCGTCCTC
AAACTACTATTGAGAGTTTGAAGAAGTTACCTCCAGTGTTCAAGAAAGAGGGTTTAGTCA
CTGCTGGTTCGGCTTCGGGCATAAGCGATGGAGCAGGTGCCTTAGTATTAGCAAATGAAG
AAATGGCAAAGAACCTCAAACCCCTAGCCAGGCTAGTGGGGTGGTCGTACGTGGGGGTCG
ACCCCAGCATCATGGGCATCGGTCCCGTGCCCGCTATTGAGAATTTGCTCAAAGTAACCA
AGATGACCCTCAACGATGTGGATTTGATTGAGATAAACGAAGCGTTCGTAGCACAAACTT
TATCATGTGCGAAAGCTTTGAAGTTAGATATGGAGAAGTTGAACGTGAACGGTGGTGCTA
CTGCCCTGGGACACCCCCTAGCCGCCTCCGGGTCTAGGATCACGGCCCATTTGGTCCACG
AGTTGAGACGTCGCGGCCTAAAGCGTGCGATTGGTTCAGCGTGTATCGG
>Her00521
GGGGAGGCTATACATCAAGAAGTGTGCAGCGCACAGGGTAAACAATCAACGTCGCGGTGT
TCGGGCGACTGCGGCTGCGAGCAGAAGTACAAGTGGCACCGCCTGCTCGCGTACGACCCC
AACGACGACTGCGCCGGCATTTTCATGGATTGGTTCCTGTTTCCATCTTGTTGTGTTTGT
CGATGTAAACCTTAGCTGCAATCATATTATTCATATAAATTAAAGGCATGATTAGAAAGG
ATATGTTTTTTGCAATTTTGTATACGTAATTCAATTCCATAAGTAATTAAAACATAATGA
TTTCAAGTTCAAAATATTCTTCATTCATATACTTAGACTATTGTAAGCGCTTTTGAATCG
TCGTATGAACATATAAAAAAAAGTGATTAATAGCTTATTTAGTTCAGCAGCCTTTTGAAA
ATTGTGATTGTGATTTTTTTCAATATAAGTCGATTTCAATGATTTAAGATTACGATTTAC
GAGATATCACATATCCATGCATTTCCTCAATTGTAATATACATTTCTATTAATATAGAGT
TATAAATATTAATAATGCCTATACAAAAGCACCATTCAGTTGTAATTTTATACAATTTGC
AAGGCATAAGCTGAGCTTTGAATTTGTATGAGCATGGTCGCATCTAGATATTCTCCTCGA
CCTGGACCCTGGAAAACCCTTGAATGCGAAAGAACTTTAAACATATTTGTTCGTGTAAAA
AAAAAAATTATTAAAATTTCCGAGTCAATTGTCAAAAAGTAG
>Her00523
GGGAATGAATGGTCGTATTGTTGGAACCAAACCTTTATATGTTGCTTTGGCTCAACGCAA
AGAAGATCGCAAAGCTCACTTGACATCTCAATATATGCAGAGAATGGCAAGTATGAGAAT
GCAACAAATGGGACAAATTTTCCAACCTGGAAGTGCAGGCGGGTACTTTGTACCTACTAT
TCCTCCAGCACAAAGGTACTATGGACCAGCCCAAATGACTCAGATAAGACCTGCTCCACG
CTGGACTGCCCAACCATCTGTTAGACCAAGCGCTCAATCTGCTGCTTCTGCATATCCTAA
CATGCAACCACAGTTCCGTCCAACACCTCGAGGCCCAACTCAAACAACTCTACGCACATC
TCTCGGAGCTAGGCCCATTACTGGACAACAAGGTGTTGCTGCAGCGACATCTATCCGTGC
GCCACTTGTTACAAGTGGACGTCCAGCTGGCTATAAATACACTGCTAACATGCGCAATCC
ACCGGCTCCTCAACCTGCAGTGCACATCCAGGGCCAGGAGCCACTGACGGCTACTATGTT
AGCCGCAGCCCCTCTGCAGGAGCAGAAGCAGATGCTAGGCGAACGTCTTTTCCCGCTTAT
TCAAAGAATGCACCCTGATTTGGCGGGTAAAATTACTGGAATGCTTTTAGAAATTGATAA
CTCTGAACTGCTTCACATGTTAGAGCACGGAGAGTCTCTTANAGCAAAGGTTGATGAGGC
TGTTGCTGTTTTGCAAGCTCACCAAGCTAAACAGCAAGCCACAAAGAAGGATTAAGTTGA
TAAAATTGACAAAGGGTTCTTTTTTCCGCTATATATATATATACTTTATAT
>Her00524
GGGAGATCAAGAAGCAAATGAGGAAAATGATTTTGAATCTGTGGCAGAGTCAGTAGTTGG
TCCTACAGATGAAAAATATAATGATACTGTTGATGCATTTGAAGAACATGAAATGCTTAA
GAAACTAGCAGCAGCTAAAGAAGATCGACAGTTCCCAGATGAAGTTGACACTCCCCAGGA
TATCCCAGCCAGGGAGCGATTTGTGAGGTATAGAGGCTTAGAGTCATTTAGAACGTCATT
GTGGGATCCTAAAGAAAATTTACCAGAGGAATATGCAAGAATATTTCAATTTGAAAATTA
TGAAAGGACCAGGAGGAGAGTGTTTAAAGAACTGGAGGAGAGCCTCGAAAATATGTATGG
ATTTTATATAACAATCCATGTGAAAGGAGTACGTCAAGATTTATGGAAAGTGTATAGTAC
CTCAAACCCTAACACACCAATCTCAGTGTTTGGTCTTTTACCTCATGAACACAAAATGTC
CTTGATGAATGTAGTTTTGAAGAGGACAGGTGCTACAGATGAACCAATAAAAAGCAAGGA
AAGATTGATATTCCAAGTAGGATATCGGAGATTCATCGTCAATCCAATCTTTAGCCAACA
CACTAATGGTACTAAGCATAAGTATGAAAGGTTCTTCCAACCGGCCTCAACCTGTGTGGC
AACATTTTTTGCCCCCATACAATTCAGTCCGTCTACTGTATTATGTTTTAAGGAAAAGAA
GAATACTAAATTACAATTAGTGGCATCAGGTGTGCTATTGTCGTGTAATCCTGACCGATT
AGTTATTAAGAGAATAGTGCTCTCTGGCCACCCTTATAAGGTTCATGAGAAATCAGCAGT
GATAAGATTTATGTTCTTTAACAGAGATGATGTAATATATTTCAAACTTTGCAAAC
>Her00526
GGGTAAAGAAAGGTGCCCACACTACAGAAGATGAAATTAACAAGCAAATTAATGACAAGG
AGAGGATTGCGGCTGCAATGGAGAACCCGAATTTAAGGAACCTCGTCGAAACCTGCATCG
CCGACGAAGGATAACTCACAAATAGTAATAGAATACAAATAGTAATAAAACTAATTCAAA
GTAATCTTTATTCATATTCCATTTACCATGGCGCCGGACGCAGCTTTCTCTAATATAAGC
GACAAACATGAGTTTACAAAGTTCACCAAGTTCCTCGCCTACAAAGGTGTTCAGGTCATC
GTTGAATCCAGAAAAGGTGTTAAAATTGAACCCAATACGAAACTACAAACATCTGACTCT
GATTGGTTTAATTTACAAATACCTGATTCTGCAGAGGTGAATCAAGCCACCAAAAATGCA
TTACCATCGGACAGGATATTAGAAACTATTAAATCTCAGTTACATGTAGAAATATCAGTT
CAAACGGAGGACGGAGATGAGATGGTCCTGGAACTTTGGACTGTAGCACTAGATGACACT
CAATTTGACACATCTTTAAAAGCGATGAACACAGTATATTTCAGAATGGGAATACTATTG
AAGTCGTTGATAACAGTAACAAGAATAACCCCAGCATATCACTTGTCAAGAAAGCAAAGA
ACTGAATCGTTTACGATATTCTATAGGGTGTACAACGGAGAAGCTAAACTAAAAGCTTTA
GGTGACTCTGTTAAGAAAGTCCAAGCTGGTATACTAAAAACACCTCTAGGTGGTCTGTGT
TTCACGGTTTCCTACCGAACCAATTTTTTCATTTCTCCGAATCGGTCGGAAACTAATAAG
ACTTTATTATTAAAAGTGATCACTTC
>Her00528
GGGGGACCCATTCTATCGACACTGCAAAGCTTGAGCCATATTTGTCTGTGCTAAAATAGT
TCCGTGGAGTGAGTGTGTGCAGATAGTCATCACATCACAGTTTTTGGGACCTGTAAATAC
TCCCACACTTCACATACAAAATGGCCGAAACAAATCCCATCTATGGACCTTTCTTTGGAG
TTATGGGGGCGGCGTCAGCTATCATTTTTAGCGCCCTTGGAGCGGCTTATGGCACAGCCA
AGTCCGGCACAGGTATCGCTGCCATGTCGGTGATGAGGCCTGAGCTGATCATGAAGTCCA
TCATCCCCGTTGTCATGGCGGGTATCATTGCCATCTACGGGCTGGTCGTGGCTGTGCTGA
TTGCTGGGTCGTTGGAGGCTCCGGCCACTTATCCTCTTTTTAGAGGTTTCATCCACTTGG
GAGCGGGTCTCGCTGTAGGTTTCTCTGGTTTAGCCGCAGGTTTCGCCATAGGCATCGTGG
GTGACGCCGGCGTCCGCGGTACCGCCCAACAACCAAGGCTGTTCGTCGGAATGATCCTTA
TTCTCATTTTCGCTGAAGTATTGGGTCTATACGGTCTCATCGTAGCCATCTATCTGTACA
CGAAACAACAGTAAATTTAATATTTGACATCCATTCACCATCTTATATAACCCCTCGAAG
TTTTTATAAGTTCATATGTCGCGCAAATCAATCGCCGGTAGCTATTAAACTTCGAGGGCT
AAGATAAAGTATCTAACATCAAGCATTGACTTTGTAGACTTGATGCTGCGTCTACAGAGA
TCGTGCTTATACTGTGTATTTAAATTAAATTTAAATTTAAACCTCCTCCAGCTACCGAGT
GATTGAAATTTTAGCTTTGAATTTTTTGGAGTATTGATTATTATTACTTCTACATACTAC
TA
>Her00532
GGGGCTTTCTTTTATGTGCAAGTTTGACAACCGTACGAGCACATTCGGAAAAGTCTCACA
ATGCAAATTTTCGTGAAGACCCTTACGGGTAAAACCATTACCCTTGAGGTGGAAGCCTCT
GATACTATAGAAAATGTAAAAGCTAAGATCCAAGATAAGGAAGGTACTCCACCAGACCAG
CAACGATTGATCTTTGCTGGTAAACAGCTAGAAGATGGACGTACATTGTCTGACTATAAC
ATTCAAAAGGAATCCACATTGCATCTTGTGCTTCGACTTCGCGGAGGTAACTATTTATAC
TTAAATTTTACATCGAGTATATACTCTGTATTCATATTTTTTTTTAGCTTCACACTGTAT
GCCGAAAGGTTGATGTCTTGCTTTGTTGGGTAAAAATAAGTTAAGAGAAAATGAAAATAA
GTTATTCTGGTGAATAGGAATTGCACCTTCATGGTAACAGGCAGGCGCTGTGCTGCTGTG
TCCGCCCCAAACTCATATGATGCATTTTAATCTCCAGGTACCATTGAACCTTCACTTCAC
ATCTTGGCCTGCAAGTACAATTGTGAAAAAATGACCTGCCGCAAGTGCTATGCTCGTCTT
CATCCACGTGCAACTAACTGCCGCAAGAAGAAATGTGGACACACCGATAACCTCCGCCCC
AAGAAGAAGATCAAGAACTAAATATTGATCACATTCTTATTAATGGCATACAGTTAATGG
CTTTCAATAATTAAAAAATAATAAAAACAGCAAAAGTGATCAGATTTTTATTTATATTTT
GTTTAACAATTATTTCAATAAAGAAGTTA
>Her00534
GGGAGGGACAGCCCTTCAAGGGCAAGTGCCCCCAGTTCAGCATGGACAGGCCCAAATCCA
AATCCCAGCTAATCATTAAAAGTGCATACTAAAATATGTACATCAATAGATTATTACATT
TCAAAAATATATTCATATTATGCATAAGCATATTACCTTTTTCTTATCAACTTATAGTCC
GCGTGACGTAAGCAGGGCTTTGTATTTGTGTGAGTGATTATAAAAGTACAGACAGAATTT
TTTTTTAAATTTAGTTTATTATTAAAATTTCGCAAAGAAAAACCAAAATACAAAATATTC
GTCAAATCTTCTATGTCAGACATCGCATCTTCATATTTTTTACTCTCGTCTGATGTGTCG
GTTGTGTTAATAATTAGTCTTTCCGTACTATCATCATGAAAAGCGTTGTGTTTACATTTT
TTTTTAAACCTTGCTTGGTCACATACATTATTCCATTCCTATACAGTGATAGTGCTTTAT
CTTTCACTTTTAATAAAATGAACACAAAAATAAACTATTAAAAATTAAACATATGACGCT
GCTATCAGTACTAAATGTGTAGGCTGTCAAAGAGTATAGACACAAATGCAAAGTTCAGCT
TAGATTTAACCTATAATATTAAATAAATAACTGTATACTAATACAATATATTAGAAAAAT
CCTTCAATGTCTATATAATATTAGATATTATTGTAGTGTTGTTAAATATATCGATAATAT
TTCTGCGTTGTGCTTTTATCTGGTGCCAAATTCTAACTTGTTTAATGATATATAATTCTA
TTCATTGATATATGAAATTAAATTATTGACCATTGAGATTTTTTTTTTGAATT
>Her00537
GGGGGAATAAGTTTGTTCTTAGCATGTAACATAACATACTTACATATCTATTAATATTTA
AGAATTAAAGAAAACGATTTCTTCTGAAATTTCGGCCCCATGAAGCGGCTGTCATGCACA
TAGCGGCACTGATTGCACTCGTGCAGCTGTCGCTCGCTACAGCTGTTTCAGATGTCGGAA
CGCTCACAGCGGCTGAGCTTAATCTACAATTAGCTGGGGAGAATGGATTATCTCCATTCT
TTGAAGAGACCAGCGATGACACCGGAGTCAACTTCGTGAGAGGCTCCAGGGCAGCTGACT
CGCCTTTGTCTCCAGATATTGATGTACAGTGTTCAGCTGATTTCATTGAAGTTACAGTCG
ACTTTGCCGATATATATGATGGGATTATATATAGCAAGGGCTTTTTAAACGACCCTAAAT
GCAAATATGTGACTGCTGGAGGTAGTCAGTCCCGTTATTCCTTCCGTGTACCGCTGAAAG
ATTGCGGTAGCCGACCTCTTTGCAATGCCTGCGGCACTATCGACAATGTCCTTGTATTCC
AATCAGATGATCTAGTGCAAGGACCATATGATTTCGCCAGAAAAGTGTCATGTGTAGGAA
CCGCCTTGGAAGTATCCGTTGGAGGGGTTAGACAAGAGCAGTCACATATACTAAAGCTTA
AGCCTTTTATGGTAGATATGCTTGATGTGGTTGCAGTAGAAGGACCTGCTGGTGGGGTCG
AATGCTGGATGGACATTCAGAAAGGAGTTTTCCCTAATACGACTCCATTGGAAAATTCAA
TTAAAATTGGAGAATATTTGACTATTTTAATATATTTGAAAGATATAAGAAATCAGTTCA
ATCTAAAGATTCACGATTGTTGGGCATACGACAATGA
>Her00538
GGGGGTTGGTACGCAGAATTCAAATAAACTATGAAGTTCCTCGTCGTCTGTAGCCTTTTT
TCGGCAATTGCCTGCGCCGTATTTGGGAAAAGTAATGCTCAGCAGTATCCAGGATACTCT
CCGCCCGTAGGGTACGACTTGGGCAATCTCCAATTGCAATACTACCCTTCTTCCTACAAC
TACGGCTATCACGACTCGCCGTATTACAATTACTATGATCCATATTATTATGGTGGGCCC
TACTATGGTGGTTCACCTTACTATGGTGGTTCACCTTACTATGGTGGTTCACCTTACTAT
GGTGGCTCATATTACTACGGTGATAACGGACAAAATTACGGAAGCAGTTCACAATATTAT
AGGAGTGGTTCACCGTATTACGGAAAATATTATGAAAGCAGCTCACCATACTACGGAAGC
AAATCTTACTATGCTGGAGTAAAATACTCCCGTCCGCAGTACGCATACGGCAACAAGTCT
GGAGGATACTACTACGGATATGACGCTACCTACCCAAACAACAAAAGAGACTGACGAGGC
AATGATGTTAATCTTTATTTGAAACCGACAACCAAAACTGAACTGGCTTCTGGACACTGG
ATTTGAATGAAAAAA
>Her00539
GGGGAACGTGAAGCTAGGAGATTAAGATAAAATGGGTCAGCTCAAATCTTCATTAGGTTA
AATTTAATTTTTATATGTAACCAATTACTATAATAATGAAACATCAAAACCGTCAAAGAT
ACCATCATAATGTAATCTGCTTAAATACATAATTAAAACACAAAAAAAAAC
>Her00540
GGGTACGTTCTCATCAAGCTACGTCGAAATTTTTATACGGCTGTTGCAACTTTTTTAGAG
ATTAACTTGATTTTGCATGTTGCTTAAGCTAACACACAAATTATTATAGCATTACAGGAT
AAATATAATCTACTACGCCATTCTGTACATATGACGCTATCAAATGATATTATATTAATA
TTTTATAGTAATGAACTGACAGCGTTGCTTTCGACTGAACCGTAGTGTAGTGACCGTGAG
AGGTCGTCTATGTGCAGATATCAAAACGCGTTCTGCGCAATTCTACCGCGCGTGCTTCTC
ATATGCAAAAACGCTTGTGCGGACTAGTTTTCATATAAAAAAGAATCATCAAAATCGGTT
CACCCAGTCAGAAGTTCTGAGGCAACAAACAAAAAAAAAACAGTTGAATTGATAAACTTC
TTTTCTTACAGAAGTCGGTAAAAAATATTGTATATTCTTGGTTACATTGGAGAAAATGAA
TATCGTTGTATTTGCTTCTATATGATTCAAACTTATTGTTCTTTGTATAAGGTGAATGAT
AATATAATTAAATTATCTTATAAGTTATAGTGGTTTGTGTATGTATATCTGTGTCAGCCA
TGGCTGTTAAGTTAAGATTTTTTTTTATTTTATGTGTTATACTAAATATTGTATGTAATT
TAGATATGTCGTTAATTGTGTATGT
>Her00543
GGGTGCACCCTGACGAACTTCCCCAACGCCATCGAGCACACCCTTCAGTGGGCCCGAGAT
GAGTTCGAGGGTCTGTTCCGTCAGGCTGCAGAGCACGCTGCCCAGTATCTCGGAGACCCT
CACTTCTTGGAGAGGACCATGAAGCTGCCGGGCAGTCAGCCCCTGGATGCTTTGGAAAGT
GTCAGGAACGCAATCAACGAACGGCCATTAAACTTCGACGACTGTGTGACATGGGCGCGT
CTACACTGGGAGGCACAGTATTCGAATCAGATCAAACAACTCCTCTACAATTTCCCCCCA
GACCAGACCACCACCAGTGGGGCCCCGTTCTGGTCTGGACCCAAGAGGTGCCCGTCGCCC
TTGGACTTTGACCCTGAGGATGAATTGCATATGGACTATGTGGTTGCCGCGGCTAATCTG
AGGGCTCAAGTGTATGGCCTACCGCCGTGTGTTGATAGGGAGAGGATGGCGAAGGTGGCT
TGCGAGATTCAGGTACCGAAATTCAAACCGAAGTCCGGCGTGAAGATAGCAGTAACAGAC
GCCCAGCTGCAGCAGAACAACGACGACATGGACCAGGACAGGGTAAAGAACATTGTATCG
GACCTACCACCTCCTAGCAAACTGGGCTCTTTGAAAATAACCCCACTAGACTTTGAAAAG
GATGATGACACCAATTTCCACATGGACTTTATAGTAGCTGCCTCTAACTTACGTGCGGCC
AACTATAAAATACCTCCGGCAGACAGGCAC
>Her00544
GGGGGAGGTGAAACCCAATGCTGAAAAACTTCGTCAACATAAGTTAAGTGAACAACGCAA
GAAAGAGGAAAGGGATCACCGTGAGAAAATCCGCAGAGCACGTAAAGCGCAGGAAGCTCA
TGCAAAGGCTGCCAAGGACCAAGCGGGCTCGCAACCAGAATTCCAGATGCCCGGAGGCAT
GCCTCAGGCTGGTGCATTTGATTCCGAGGGTTTTATGAAACTGCTGTCCGATCCGGAGAT
AGTGGCTGCTTTTAAGGATCCTGAAGTAAATCGTGCCTTCTACGACGTGTCATCTAATCC
AGCCAATTTTATCAAATATCAAAATAATCCTAAAGTAGCTGCTGCTTTAGAGATGTTTAA
CAAGAAATTTGGCCTGTCATCTGGTGGTTTTGGAGGTTTCGGCGGTGCCCCTCAACCTGA
AGCCGGAGCTAAGACCTCAGACGATGACGTCGGTTTGGACTAAGAAATTACTGTTACATA
AAATATTGCTTTTAACAAAACGTGTGTTATATTCAATAAAAAAATTATTGGTCTTAATTT
TACAGACATTGTGGGTAAATTTGAAATTGGTAGGAATATAACCATTTTGAAATTGTCCTT
CTATCCCAACGACGTTCTTATTCCTTTAAAAATATAATTAAGCGAGCAAAATTTAGAACA
TGATAAGTAGCTATTGTTAATCACTAAATATGTTTTATTGTAATAGTCCGATCGATCAAG
TTAGCTATAAAAATAGTTGTCAAATAACAAAAATTCTCACTGAAATTTGGTAGAAATTTA
TAAATAAATATAAAAATTCTCCATGGATTATATGTGTGC
>Her00545
GGGGGATATTTTTGTGACAGACGCCCGAGGAGACTGGTGGCAAAATGGCGTCTATAGCTA
CTTTCAAATTTATTTTCGCTTTTGTCTTGTTATTGTGTATGAGATACAGCACAGCGTCAA
GGTCTGATCTTTCCAACCTAATACGCGTCCTTGGCCAGAGACACGACAGCAACAGGCAGC
CTATTATCGTTGTTGTCGACACTCATAAAACTCAAGACAGATCTAAAGCGTATCTGGATG
ACACTGTCGACTCCATCGATTCCAGCGATGAGATAATAGCGTCCCGATTATCTCATATTT
TGCAACGTGATAAGGTTAAAAAACTGCTATCAGTTAAGAAAACAACACCCACACCGCATC
TCCAATTAAAACAACACAGGCACAGAGTTCAGAAACTTCGAGCTGACGATCGACACTTAG
ATGCAAGAAGTGTCCTACGATCTCCTATAGTCAAAAAATTGCTACGCATATCTAATTCCA
TACAATGCGAGGCAAAAGATGAATGCCAGGATAAATGTAGTAACAAATTTAATGGGAAAA
AAGCTTTTCAATGTGAGGCAAAATGTGAAGAGAAATATGAATGTGAAGAAGAAGAAGATC
CTTGTGATAAAGATGAGTGTCCGGATTCTTGTGGTGGTGACGAAGACTGCCCAGTCAGTA
CTAAAGGGGAGAGGTACGTTACTGAGCCTTCTTGCAAGAAATGTTGATAATGGTCACATA
ATAATAAAAACTGTGTAGTTGTTTGGAAAAA
>Her00550
GGGGAATTGATTTCACGTTTTCATAGATATTTCTCGTCATTCCATCTAATGTAAGAAATG
ACAGATTTATAAAGGGTTTTTAAAACTCTTAATTGTAGCGGCATGGGCAATGGCATATAT
AAATAAAATGCTTGTAAAAGTGTATAAAATACTGGCAAGACTATACAGAGTGGAAGTGTC
AGCACCACATTAAATGAAACCACAGTTTTACCTACTCTATAAAAGCCTAATATAATTGAG
AAAAATATAAATTTCCCAAAAATGAAAAAGTTATTTTTTCAAACAAAATAAATAATAAAA
TTGTCATTTTAAAACAAAACGCCATTTGTAAGGACGACGCACGCACACATAATCCCATCA
AAGGAACACCGCCGCACACGCCTCATTTCGAAGTCAAGTCGTATGTATTGGTGATAAAGT
TCAAAGTTGTTTAACCTTTAATAGTATTTTTGTAGTAGTAAGTGTTCATGTTATTGGAAT
CTATACGTAATCGCGTCACACGAAATACAGGTATGGATAAAAATCGTGAATTGAAAAAAA
AATCCTACGTCCAAACTGTTGAGGCATCTTGATTAATTTCTTTAGGTATAGGTTTAAAAT
ATTTTACCCTATATGCTGTTTCCGTAAATGGAGCGCTGCCTCTTCCACCCTGTATAAAAG
TTATGGGTTTAATTCCACTTTATCGAAATTGGCGTTATTTGATCAACTAACATACAATAT
CTCTAAAATAGATAATAGAGTTCTGATCCCTAGTTTATTTATTGAAATATTTTCAAATTA
TTATCATGATATATTCAATTCTATAGTATTATTAGGTTTTTTTTGGAAAATAATCAATAA
AAAAATAA
>Her00551
CTCTTTATTGCAATTACCAACCAGATCCGATGTGCCCACGTCCCCAGTCGTACCTCCTGG
GACCTACTGCAAACCGTGTCTCGGCACGCCCACCATCCAAAAAAAAAATCGCAAATGCCA
AGGGCTGAGGGCGCAACGGCGAGTCACAGGCGTCCTTTAAAACCTGTCCACTCGGTAGGG
ACGCAACCTGTTACAAAACGGAGTGAGGTCCAGCGCTAAAAGGTGGCAGCCCCACCATGG
ACCTAGGATGCAGAGGGCTAATCACTCACTCATCTGAAAGCAACCTGATTACGAAAGGAA
AAGAATATTCTACGGACCGGATTATAACTAAACGACCTGGCTATCCAAAAACGGAAAACG
AATTCAAGTTAAGAAGAAAGCCAGGAATAGAGCAGAATGGAGGGATATTCTGGACCAGGC
CAAGGCCCACCCGCGGCTGTAGTGCCTTTGATGATGATGATGTGACTTAGAGATAATATG
ATGTCATTTAAAAATATTTCTGGTGCATTCAATTCTTGACCCACCTCATGCCGTACCCAG
GCATACTTGGGAAGGCTTTGGGACGAGACATTGTACAAAGTAAAATATTACCTTAAAATA
ATAGTTCAAGTTGTGGGGCGGGTATGGCGGCGGCTCTCCCCTTTGCTACGCCTCACCTCA
ACTTTGCTTTATTTATACAATA
>Her00553
GGGGGGGCGTGCTGGTGAGTTATGAAGACTTCTATGAGTGACAGATGACCGCGCGTCGCC
ACACATAGTAGATGACGTACATCGCTGCAGAAGTGAAAGAGGAGAGTGTTTCGAGGATTG
TTTGGTAAGTCAACCATTTATATGTGCAAATAGGCGAAATTAAGAGACTGCTTCTTCAAT
CAGCGCTGTGTGTTTCTTCATACACATAATAACTGTTTTGTTGTAATGCAAAACAGCTAT
ATTTTGAGGGTTTTGTCCTCAAAAGAAAAAACAGAATCCCTATAGGATCACTTTGTTGTC
CGTCTGTCCGTTTTTATTTGTCATTATAAATGCATAACGCAGGCCATACACAGCTGTATC
GACTCATGTTTCATTTATCCCTTACTCACAGCATAATTAATATTGACCATTTAATGTACA
TAAAAACTGTCATTAGTTTTTAATTTTAATAAGTACTATTGAAGCTGTAACACAGATTTA
AAATTACATTACTAAAAATATTTGCTGCGCTATATGTCTCGACGCCCGCCACGCGTCGTT
TGCTTATAAAAGTGCATCCGCCACGGCCGGAAGGAGCCAGGCGGCTCCTTTCCCCCGGGC
ATAGAAGGAGGGCCTAATCATGTTACCTAAGGTTCATCAGCGCGATGGCGAAGTTATTCG
ACAAGTTATTCCTCCCACTTCTCCAGCACCACGAAGCTAATAGTTTGTGTTGTTATCACT
TGCCCTCTACGAATTATATACCGATAACATCCCAACGCACGGCCTTAAGTTGGTCCTCCT
GACTGAGTGTCTCAACTGGCTGAGCTTACCGCTCAGGTGACATTTGATTATTCTTCCATT
C
>Her00556
GGGGGCTGTGTCCTATAGTGTTTGTGAAATTATCTTTCTTCGCTTGTAGTTAGTTAGAAA
TATGAGTCGAAAATGGGAACCTTTGAAAAAAGTGGGAATAATTGGAGTGCCGTTTGAGAA
AGGACAAAAGAAATACGGTGTTAGTGTAGCACCAGCAGCTGTGAGGTCGGCGGGTCTCAT
TGACCAACTTCGAGAAATAGACGGATTAGACGTTAAAGATTACGGTGACACCAACATTCC
CGCAAGCGATGTATCAGTAAATATAGACAACATGGAGCATCTCTCCCTCGTGTCCGCCTG
CAACAAGAACGTCTCTGACAAAGTATCAGAAGTGCTGAAAGACGGGCGGGTAGCCGTTAC
CATCGGAGGCGACCATTCTATAGGACTTGGCACAGTCGACGGCCACTACATGGTAAACGA
GGACATGATTCTAATCTGGGTGGACGCGCACGCGGACATCAATACCAATAAAACGTCAGG
GTCGGGCTCCGTCCACGGGATGCCCGTCGCGCTGCTCGTCGGGGAGCTGTCGGACTACTG
GCCGTATCTACCAACAATGGATTGGCAGATTTTCCATAAGGAATCTGGGCTATGTGGGAT
TGCGATCTGTTGATAAATATGAGAGGCTGGCAATAGAAAAATACGACGTGCCAGCGTTCA
CAATGGAGGATATCGACGAATACGGCATCCAGAAATCTATACATCATGTCCTTAAAAAAA
TCGATCCAGAAGGAAATAAGCCTATTCACGTGAGCTTTGATATCGACTCTTTAGATGCAA
TGGTTGCACCCAGCACTGGCACCCCTGTCCACGGCGGTCTTACACTCAGAGAAACTATCA
ACTTGATGGAGATTATCCACGGGACCGGCCGACTGAGAGCCTTTGATCTTGT
>Her00558
GGGGTGGTACTCTAACTCCGGAGGGTATACCACTAGATGATCGGCGGATACGACTGCGAA
GCGTGGGGAATTACCGTGGCACGCGGGGATTTACTCGAAGAGCACGACGCCGTACATGCA
AATATGCGGGGGTTCCATTATTAGTACTACTATTATAATATCCGCTGCGCATTGTTTTTG
GAGTGACGTCACTAAATTACAGCCTGCCTCAAACTACGCGGTCGCTGCGGGAAAACTTTA
CCGTCCTTGGAATAATCCTCGCGATTCTGATGCCCAGAAATCTGATGTAGCGGAAATAAA
AATCCCATCAAGATTTCAGGGCTCCGCAGCAAATTTCCAAGATGACATAGCCCTAGTTGT
ATTGGTTACACCATTTACTTATCAAGTGTACATACGTCCTGTCTGTATTGATTTTGATGT
GATTTTTAATAGGCAGCAATTACATGATGGGAATATGGGAAAGGTAGCCGGTTGGGGTTT
AACAGAGAAAAATGGTGTCGCATCCCAAGTACTAAAAGTAGTAGACCTTCCCTATGTTAA
GATAGAAGATTGTATAGCGACCTCTCCGCCGGGCTTCAGAGAGTACATCACTAGTGACAA
AATATGCGCTGGATATACTAATGGTACAACACTCTGCCAAGGTGACAGTGGCGGTGGGCT
CGCTTTTGCAGCCCAAGAGAGAGGCACCCAACGTTATTACCTTCGAGGAATCGTATCCAC
TGCCCCTCGAAACGATGACTTGTGTAATGCTAACACTTTAACTACATTCACTCAAATCGC
TAATCATGATCATTTTATTAAAGAATTTTTGTAGATAATGAAAATTAGATTAAAGTAAAG
AACAAAATGTGAAATTAAT
>Her00559
GGGCACCCAGGGACATTCGTTGCAGCAAGTACAGCCGGGACAAGTACCGCAGATGCCTAC
ACTCCCCGTGACAAGACAAGACTGGGACGTGCTGGTGTCTAATAATCAAATCATGATTAA
TACTATAGCGGAGTTGAAAGCATTCATAATAGAAGTATCCAGAAAGTCTGATTCCCTATT
AGCCGGCGGCGGCGGCGGCGGCGGCGTCCAACCTCAAGTCATCAACGAAATGAGAGATGG
CCTACATCAAGTCAAACAGTCGATTGCTAATGTTGCACAAAGGTTGCCGTCATCCCCTCC
TGTAATGGCGCAACCACTCTGTCCCACAGTGTCTTGTGTGTCCACCACCATGTTACTGAT
GGTGGTAGCGGCGCAGCTGGTGGTCATGTTCCTGTACGGGCTCTACAAGGAGAGAAAAGA
AGCGCAAGCAAAGAAGTTCTTCTAATTGTGTGTTTGTTCCGCAACATCTAAATACTTACG
TACAACACTATTTTGTAAGATTTTATTAGATGTGTTTGTATGAACTGTAATGTTTATTAA
TTGAAGAGTTATATGTATGAAGGAAGAAGGAAACATGTTTAAATATTATAAATGCCTATA
TACATACAAGATAAACTTTGAAATCGATATTTTTCTATATATTTTGTTAAAATAATTATT
TTAATTTTGTTTTTAAAAAATACTGTATTTTCTTTAAAAAAAAGTCGCTATATTATTTTT
TTAATTAGTTTCATATCATATACTTACTACTGTAATACTAACCTTTATATGCGGCTTCGC
CCCCGTGGTCTAATCGAAGTAACTTTCTTTTTTTTTATAGCTTCACGCTCCATCCCGCAC
ATAGCA
>Her00560
GCTAAAGACTAATCAAACCTTCTAGTACCTGGTTCCGTCCCAAGTTTCCCTCAGGATAGC
TGGCGTCGATTATTAATGTTTACATCCGGTAAAGCGAATGATTAGAGGCATTGGGGCCGA
AACGACCTCAACCTATTCTCAAACTTTAAATGGGTGAGAACTCCGGCTTACTCGAACGAT
GAAGCCGGAGATCTGATGACGGTGCCAAGTGGGCCAATTTTGGTAAGCAGAACTGGCGCT
GTGGGATGAACCAAACGTAGTGTTAAGGCGCCTAAAAAACGCTCATGGGACACCATGAAA
GGCGTTGGTCGCTCATGACAGCAGGACGGTGGCCATGGAAGTCGGAATCCGCTAAGGAGT
GTGCAACGACTCACCTGCCGAAGCAACCAGCCCTGAAAATGGATGGCGCTGAAGCGTTTT
GCCTATACACTACCGTTACGGGCACGTGCGGCGTGCGCGTTTACGCGTGCGTCTGCGTCA
TTATGCCGTAACGAGTAGGACGTGCGCGGCGGAGAGCGCAGAAGGGTCTGGGCGTGAGCC
CGCTTGGAGCCTCCGTCGGTGCAGATCTTGGTGGTAGTAGCAAATACTCCAGCGAGGCCC
TGGAGGACTGA
>Her00561
GGGGGGGACGAGCGTCGTCGAGAATGCGCATATCGTCGGCAAATGGAAGGCCCTCCTAAA
CCAGACTTCTCCTCCGAGCTCCTGTTTCCTTCAGCATCATCTATATATGGGAGTCCACCA
ATGGCAGAGATATCCTTGCCAAGTGAAAGCCCATCTTCAAGTGCATTGTCACCTGGTCTA
GAACTATCTAGTCCTCCGACAAATAGTGCATCTTCATCTGGATTGTCTTTTGCCAAAATG
GCTAGCACTAGCGGGACATGGCGTGTACGTAAAACAGCCGCCCCGCCGCTACCACCACCG
TCCAACGATGATGATGTGTCTGCTCCTCGTGCCCTCGTCCTCAGTGATGCTATAGAAGCC
GCCCTTTTAGCTACCAGCCCCACATCCCAACCTTCCGGCAAAAAGAACAAAAAATCTAAG
CAAAAAGTATTATTTGCCACTGGAATGCACCGCGCCGCATAATTTGTTATATTACTAAAA
AAAGGATTTATCTTCATGTTATAAATATAAAGTTAATAATTTATTTCTTTTGATCCTTTA
TTAAAAGTTCCGTTTTTTTTTTATTTAGTCTAGCTTTTTAGTAAGACATTTATTTTGACA
AAAATAACTGAATATATATCATATGTAATGTTGTATTGTATTTTGCGTATTAATAGTTAC
AAATGTATTAGAGAGTATTCTACATAGTAGTTGTCTTCTCTTCCTTGCTATTATGAACCG
GGTTTAAAGAATAAAGTTATAATTATGACAGCTGAAAAAAAAA
>Her00562
GGGGGATTGAGGAATTTTAGTAGAGTAGCTACTGCGTCTACAATGAAATTTAGAAACTTT
TTTATGATTTTGTTTCTTTGCTTCATATCATCTATGGCGAGTGCCCTTATAGATAAACCA
AAATCGAAATTAGATCCTGCAGATTTGAAAAAAGTTGCCAAAGTGGTCTACAAGGCAGCA
AAGCAAAAGAACAGAAACTAAGATTTTTTTTATGTTACAACTATATATATTGACTATATA
TCCTTGATATAATAAAGTTATTATGAATC
>Her00566
GAGGACTTTAATGAGCTTGCCGCACATAACGTCGCCGGAAGTGACATTCGCCTTAGCTTC
CAATGTTTTAAAAATAGATGCGGGTCTTAGTAAGATGATATTTGAGACAAGATACGAGTT
GTTTAGAAATCAATCCGATATTGTATTCTCGAGAGCAGATCAAGATCCCTTTAAAACTTC
TCCTTTTAGCTGTCAACAAGTGCAAAGAGTGGGTCAGCTGGCAATCGTAGCTGAGGGATG
TATGCTTGTTGGTTACGCGTTGGTACAACTGAGCGGTTATTCGGTAAACTTGGGACATGA
TACATTTCATGTTAAAGGTTGTAAATTTAATGTAGAGATATCACAATATCATTTTGGAGG
CCCACCAGTGATAGCTCCATACTTTTCTCAAGATCAGAGAAAGCAATTAGAACTCCTTAT
AACCAGGCCAATAAGAGAAGAAATGTTGCCAAAACTGAACGCCGCAATGTTTAGTTATAT
AAATACAACTCTTATATTCGGCGATTATTTGGCCAAGTTTCGTGATTATCAAGATAAAGT
ATACAAAGACAGCGCTAAGTTCTTAGATGAGATCGTTCTTCTTATTAATACTCAAACCGT
TGAATTGGAAAAAGTGACAGTTGATTTAAAATCCGCTGCCGTATCGTAGAATTTTACTTG
CCAAGAGGAGGGCAAATGTTGGGACCGTATCCTAGTTTCAAATGTCACGTTATACGGCTT
AGATACGTTATACGCCTCGCATACAGGCGGTCCTTTCAAAATACAAGAAACACAAATAGC
TGAAGCATTTAGGTTTAACTCTATGATGGTACGTGGAAGTCTTGTATTTGAAAACAACAC
TGGTAAAGGAGATCATGAATTCGTGGCGGAAATAAAGGACTTTACGGTTAACATTGAATT
GGACTTGAATAAAACGGAACCGGTCGTTGA
>Her00567
GGGGAATGTGAAAAATGTTTGTTTAACTGCTATACGATATTATAGCAATAGCAGTTAAAC
AAACATTTTTTTATATATTTTTTGTTATAAAATACTATAACAAAAAATATATAAAAAAAC
ATACAGAGAAAGGAAAACCGCAACCAGTAGGTTTTCAATACACAATAAATATATAATTAA
CTACCGTACTAGAGTAACCGTTTGTCTAGACTCCATGCTTCATATGAATATGGCTTATAA
TTCTAGTCGATTTTTAGGGTTCCGTACCTTTTTAAGGAAAAAAGGAACCATTATAGGACT
TCAGTCCGTCTGTCTGTCAAAACCATTTAATACCAAAGTCGACCAAATAATCTCAGGAAC
GCTTAGATATATCGACTTTAAATTCAAACCATATACTGAGCTCTACGGCCCTATGATTTC
CTGATAAAAATACAGATTTCTATATTAGAAAAAAAGATATAGCCGTTTATATCACAAAAA
ACGTGTATTTCGACGCTATAAATTGATACTAATAGGGTACTTCCAGTCAACCTATCTATG
GGTAGTACTTATTGAGGTAAAAATCTAAAAACTATACATTAGTGGATAAATCCTAAAAAG
TAAGAGCCTGGTTCAAGTGAAGTATCAAATGAAATGGCTCCGCTCTAAGCTAAGCCTGAA
TTTCAGAAAAAGCTCAAGACCTCCAATTTTGTAGGGAACCCTCGGTGGACGAGCCGAGAG
ATTTTTTTTTTAAATATTGAACGAAGCTAATGTGATAAACATTATGAGAAAAAGTTACAA
ATAACCCCCCAAATTTAAATATTTGCATAAGAATTTTAACCATACAGGAAGCTAAGTTGA
AAAACTAAACAATATGTATTATACCAATGTGAATCTAACACGTTTTTA
>Her00568
GGGGTCACCGCCGGCTTGTGTGCCAGACATTGTAATATCTTAAAAAGCTTCTGATAAATA
TTCAAAACAGCAGTATACCATCCTTAGGCCGTGTCACATTTTCTGAAAACAAACAAGCTA
TATTAAAATGATTGAATATATTACGTTTCATTGAATACAGAAAAATCTGAAATATTTCGT
TACATTATACCATACAAGCTAAATTAATACGTCTAGAGTGTATGTGTTCGATAAATATTT
AGTAATTGAAGAAATATTGAATCTCTATTGAGCTGTATAATAAAATAAAGTAAAAAATAT
ATATCTATATTTATTTGTAAGTTTATTTCAGCTTCACGTTGAATAATGATAGGCAGAGAA
AAACTAGTGTTAAGACACTCCGCTCATCAATTTCCGCCGAAATCTGGAGACATTGGGTGG
CGGAACTCAACGCCGCGCTTTGCCTCGACACCAGAGTGATGAAATAAAAATATTAAATAT
TTAATTTCCTCGAGGAATCGAACCCCTAGCCTGCCGAGTTTACAATCACACGCACGTAAG
ATGCTTTCGTTCCCCAATCTCTGCCAAATTCTTGAAGCATTGCGATTTGCATGCTGAATA
GCGGAACTTAACGCCGTGCTTTACGCGTTACCAGAGCGAGGAAATGAAGATATCAAATAA
TTCTTGCCCCCAGGTAGGAATCGAATCCACAATCCAGTTTTGCAGTCGCACGCTTGTGCC
GTCCGCCGTACGCCACGACGACCTCTAAGGCAAACCAAAGTTAAACATGATTAGCAACAG
AAAGTCAATTTAAAAGTATTTTAGTGTAACATAAATATTAT
>Her00569
GGGGTTGGCCTCAGATCAGGGAGGATCACCCGCCGAATTTAAGCATATTAGTAAGCGGAA
CATTTGAAGGGGCAGTACAAAGATATAGACATAAAAATGGATGATAATATAAATATATTT
TGAAATTTCTTTG
>Her00570
GGGGGTTTCCTATCCTATTTATATTACACGCATGATGTAATGTTGGAGACATGAATTTCA
CTTTTTTATGTTTAGTCATATACCAGTGTATTTTATTAGACGTGTACGCGCGTTACAATA
AGGATGTTGTTTGTGTAATTAACGAGAATAATCTCCCGATATGCAAAACCATAGCAAGAG
CCAGTCGAAGAAATGTCAATCACAACTTACCAATTTACGAACCTTACTTACCCAACATAA
AGAATGCAAAATTTTACAACTGTACATCCCTAGAATGCACGCAAGTAAAAATATATTCTA
TTACCCAAATAACATCACCGCCGATGCCATTGCGTTACTGTTACCAGGAAACACTAGAAG
ATTATACATGTGAACCTTTAAAGTACTACAATTATAAAAATATTGACAAACTACTATTCC
TATCGAACAACTTACCCAATAAAATATTTTACTTGATCGATTGCTTGGCGTACTCAGACG
GTGGGCGGGTGTGCCATAAGAAGGACGAAGTTGATTCACACACCAAATTAGTAGATGTTG
GGAATATGGCGAGGCCGAATGAAACTAACGTGTTGTCCCAAGACGAATTTATATGTGAGC
AGAGTCAAAATAAAATAATTAACTGTGATCTCGATAGATTCGTCCCTTATCCTGATGGCT
TAAAATTAAAAGATTTAATCGATATTGATTCAAAAATTCTATTAAAAACTGATGGGCATT
TGGTTACCCTGCAATATACGTGTGCCGATTCTTGGTGTGGATACAGCGGCGAGATAGTTC
GTACACGAAGAGCTGAAAGGTATGAACCTCCTGGTGGGAAAGTGTACAGATGCTACTATG
CGAAAAGACAGCAAATTTGCAAAGATTATATGGAACATTAGAAGCTTATATATGAACGCG
ACTGGCTTAATACTAATATATTGAATATATAAAATAATAATACTGG
>Her00571
GGGGGATGAAGACCGAAGAAGATGAAAACTGAAGCGGATGCACCACCGACCCCCATGAAG
ACCTTATCACATGATCACTGGGGCCGAGGACCACTGAAGCAGATGGACACCGACCTAGGT
GATTAACGAAGCACATGAAGACAACAGACGAAGATTGAGGCAGGAAAACCCAAGCAGATG
AAGACCCAAGCAAGTGAAGACCGTAGCAGAGGAAGACCGAAGAAGATGAAGACGCAAGCA
CATGAAGACAACAGACGAAGATTGAAGCATGAGAACCGAACCAGATGAAGACCCAAGCAG
ACGATGACTGAAGAAGCAAATGAAAACTAGAACCAGATGAATACTGAAGCAGGTGAAGAC
CGAAGCACATGGAGAC
>Her00572
GGGGACTACTTTCGACTACCAATTAAGAAACTAAATTAGCGATTTAAGGATGTTACGCCT
GATGATTTTTATTTTATACGTCTCAACGTGTTTCGGTTTGTCAAAATCAAATGGGACCGA
AGGTAGGATTGTAAAAGGGTATAAAGTTGAAATGTATAGCTATCCACATTCAGGTTTTAT
GCATTTTCGAAAATATATCCCGACGGCTTGCGGTTCGTCCCTGTTCATGGTCCAGGCGGT
GATAACCGCTGCCCATTGCTTAGACGAAATTAATTATCACAATGGTGACATCAATATCTT
TTTTGGTGCCTCAATACCTTTACACGCTACAATTGTAAGAAAAATAGCAAATTTTCACAT
TCATCCGAAATATAAAGCAGAAAAGGGTCAATATAATCTTGGTATTGGTTTTCTGAACGC
ACCGGTGCCTTTAAGCGATTCTATAAGTAAAATACCGATTGCAACGAAAACTCCACCGGT
TAATGATGCCCTGTATACTAGTGGATGGGGTAAACAAGTGCCTCAAAAGCTTCCCGATTA
CAGTGACTTAAGACATTTGAGAGCGTCCAAACAAAGAGTCATTTCTCTCCGAGACTGTGA
GGGCTACACTGGATTGAAAATGTCATCAGCTTACTGGTGCACGTCATCTATTAATGGCTA
TCATTATCACGGAGATGCGGGCAATGGGCTCGTCTCTAAGGACAAATTTTTAGTAGGAGT
CGTCTCCTACATGATCGACGACATCACCATCTATTCTGACGTTACTAGAGAAGTTAAATG
GATAAAAAAAGCTATAACATCACTTTATAAGGAATACTGTTGAAAAAAGTAAACAAACGC
TCATATAGCGATTATGTTGTATTAAAGTACTGTTTCATAATGTACTTTGTGATTTTGATA
AATTAAGTTAGC
>Her00573
GGGGCGATACGTCAAAACAATGCTGATATTTGTAATGGTTTCCTGCGGACCCCATTTAAC
TTGTTTTAAAAAACATTATTGTTATGGCTCCCCAGGCTTACCGACCAATTGCCATTACCT
CTTTAAATATTTTCTATTATATAGACAAAGTAAATTGTGCTTAATACAAATTTAACCTGA
AGCAATAAATTGGTCAACAACTAAAAGTAATTTTTACCAAATAATAAACGTTAGTAAAGT
TTTATCGAGTATAAATTATCGTACACGAATATTTATTTTAATTGTAATCGGAAAAATAAA
TCATGGCTGGAGAAGTCGTTGTAGATGCGTTACCATATATCGACCAGGGTTACGATGATC
CCGGAGTCAGAGAAGCGGCTTTGGCCATGGTGGAAGAGGAGTGTCGTAGATATAGACCTA
CGAAAAATTATCTTGAAAATGCTGGACCCGAACCTAGTACAGCTTTTGAGACTGTAGCGT
TACAAAGAGAGATGGAACGTGTTCAACAGCGATTACCTATGGAACCACTTTCTATGAAGA
GATATGAACTCCCCCCACCACCAGCCGGCCGACTAGGTGAGCCCACGGCCTGGGGAGAGG
CAGTAGACAACTCCCACGCACAACTGTCCCACCAAGCAACTCGAGTACTAAACTTGGAAC
TACAGTTACAATATAGTACTGAAGCTTGGAGATCTTATCTTAATGTGCTGCAAGCTCTAG
TGGTTAGATCACAAAATGTTCATACACAATTAAGAAAACAGATAGCATCCGTGAACTGGG
AGCCGTAAAGGTCTCAGACAGCGAGCGGGGCTAGATTGGCGTGCTTAC
>Her00575
GGGGGAACCGGACGATAGAGAAGACCCTATGGCTCGAGTATTTCCTAAAGTTACAAAATG
CACCTTCCACAAATACGGTCCTTCGGGAACCGTGCAGAAGTTCGACGGGCTGTGTGTACT
TCCATTGAATATCGTAAATGAGAAGATCTATGTATTCCTATGGTTCTGGTTCATTATTCT
GTCAATTCTCAGCGGCATCTCTCTTATCTACCGCGCCTGTGTGGTCGCCGGACCGCGTAT
ACGTTTATACCTGCTGCGCGCGCGCAGCCGCCTCGCCCCGCAGGATCAAGTCGAAGCTGT
AGCCCGCAAGCTACAAATCGGCGACTGGTTTGTACTTTACCAACTCGGCAAGAACATCGA
CCCACTGATATACAAGGAGCTGATGAGCGATTTGGCGAAGAAATTCGAAGGGAAGGACAC
TGTGTAGTGGCGCTAGTGGACAGTGGGTAGTGGTGACGAGAGTGCAAGGCGGGTGGCGGC
CGCGCGGCGCACGGACTCCTGCCGACATTCCATTACCTACACCCGACGCGGGGAACGACC
TGCGCCGGGCCAGTCATTGTATTCCAGACCGCTTTAAAACTTTATACTACTCATATGAAT
TTATGTTAGTACCTACTCCAGGCCGACTTTGACTGATGCGTTCTACCACGCGTGCATTTA
GAGTAACGTTTGTGGGGCACGTCTACAGTAGTCGTAGAATAGGTAGCAGATCTCGTGCCT
TCGTTTTGTATTGTTCGTGTGCGAGTGAATTACGTTAAAGGGATGTCTCATTGTGATATG
TAATTATTATTATATCTAAATTAAGTGTTTATCGTGACGAAGAATGAACGAGTGCCTAAC
GGCTTATTCCTAAGTTTTAGATAGTTTTCTAATGTAATTTCTTTGTTATCGAACGTTTAC
TCGATGCGATATTGTATAAAGCAATAATG
>Her00576
GGGCACTCGGCCAGTGCCAGTCCTTCACCCTCGGATAGATCTTCTCCAAGATCTATTAAC
TCTAGAAACACTAGAGATATCACTCCTCCACTTCGTGCAGATGATGATGCGTCTGACTGG
GAAGAAGGTGAAGCAACAGATGAGGCAGTCGAGGTGCCCCGACGCGTCCCCTTCCCGGAG
TATGGAGGTGACATAGTGCACGCTTCAGACAATGAATACCGAGACTTTGATGAAGTTTCG
GGCAGCGATATACAAGCAGTAGACGGGACTTGGGAGGAAAACTGGCTTTTCCAAAAGAAA
AAGATAAAGAACATTCAATCAGCACCTGTACCTATGCTCGTTCCAAACTCTAACACTCAA
TATAGAGCACTTATTGGCGATAGAGATGCTGACGATACCACAGACCTTTCCGACAATGCT
AGTGATAACGAAGAACCAGACGTTAAATATAAAAGTGATATTAAAAAAGTTCTGGATTCA
AAACATGTGATTGGTGGCAAACCCAAAATAGATGAAACATTAGATTTTGAACCAGATAGT
CTGATGATGATTGAAGATAAAGATGTTACACAAATTAAAAATGGGCGTACAGAATCTGAA
GATACAGTAGATTCTGGGTTAATTCAAAAGAATATGAGTAATGGTAATATTATATATAAC
GACAAAGATGAAAGTCACAATTCAATATTAGTACTTGGAGTGAACAGTGGACCACTGCCT
AAAACGGAGTTTAATCTCAAAGAAGAAATACACAGAACAGCGTTAAATGGACACGCTGGG
AATGATGTGGATGAAGAAATGAGAGAAGACAGCATTGAAGCTAGTTTTTCTCTTAGTAAA
GAAGCCACCAACACACTTCGCTCGGAACGT
>Her00578
GGGTCAGTAAAGTGATAGCCGCATTGGCCGCGGGTTGTACAGTAGTAGTAAAACCGGCGG
AACAAACGCTCCTAACAGCGTTAGCTCTAGCTGCTCTGCTAGCTGAAGCGGGCGCACCTC
CAGGCATTATCAATGTGGTTCCCGGCTTTGGGGAAGCGGGGGCAGCTTTGACCCATCATC
CGTTGGTTTCTAAGATATCATTTACTGGTTCTTTAGAGGTAGGCAAATTGATTCAACAGG
CAGCTGGAGTTAACAATTTGAAACGAGTATCGCTTGAACTTGGTGGAAAGAGTCCACTTA
TCATTATGAACGATGCTGACTTAAACGTTGCGGTACCATATGCAGCTTTAGGAGTGTTTA
GTAATCAAGGACAAATTTGTATAGCTGCATCTCGATTATATGTACAGTCGGGGATTTACG
ATGAATTCGTGAAAAAAGCTGTTGAATTTGCTAAAACATTGGCAGTAGGGAATCCTACTG
ACGAAAAAACTCAACACGGACCACAGATTGACCGAGCAATGCTAGATAAAATTCTGGGTT
ATATAAAGAAGGGTCAAGCGGAGGGCGCTAAGTTACTTACTGGCGGTAAAAGGATCGGAG
ACAAAGGTTTTTATATAGAACCTACTGTATTCTCCGATGTTACAGATGATATGACAATTT
CTAGAGAAGAGATATTTGGTCCAGTGCAGAGTATTTTAAAGTTCGAAACACTCGAGGAAG
TAATAGATCGCGCGAACGATACAAACTTTGGCCTCGCCGCTGGAATATTCACAAGTTCCG
TCGAAAATGCATTACAATTCTCGAAGCATGTTGAAGCTGGTACAGTATGGGTAAACACTT
ATTTAATGGTCACGCCTCAAATGCCATTT
>Her00579
GGGGGTAAAGATTTTTCATTGTGCTCTTCTGACACGCCTAAATGCGATACTAAGAATAAT
AAAAAACAGAAGCAGAAAAATTGTTTCCATCAACTTTAGTTTTTCTGAGTAACTACTAAC
ATAATGAAGAATGGAAACTTATTCCTGTCAGTAGTTAGAAGGCATTCAAGGCAAGCACCT
GCAATGGCTAAACAAGTATCAAAATTATTGCTGTACAAACGCGATGCCAGTCCACCGTCT
TGTGCAGTTATGATGATAGCTGATATTTTGGGCTTAAAGTTGGACTACAAGGAACCTGAT
TTATTAAAATTAGAGCATAAATCTGATGAATTTAGAAAAATAAATCCTATCGGGACCATC
CCAGTACTTCAAGATGATGACTTCGTTGTGTCACAAAGTCATTCGATAATAAAGTATCTT
CTCAGTAAATATGGCGGTGAGCACCAAGACAAGTTATATCCAAGCGACATTCGCAGTCGA
GCGATAATCGACCAGTGCCTGTTCTTTGACGCCAGTGTGCTATTTATTAGTCTTAAAAAT
GTTGCGCTACCAACGTTATTACGAGGCTTACCAGGCCCCACACCACAAAACGTAGTAGAT
ATAGAAGAGGCGTATTCCGTTTTAGAGGCGTATCTACAGAATAACAAATATATAGCCGCC
AATAACTTTACTATTGCGGATATATCGCTTGGCTCTACGGCGGTTGCTATGCAAGCGATA
CACAAGTTGGATGCCGATAAGTTTCCAAAGAGTGTGGAGTGGCTTGCTCTACTCAATAAA
GAGAGTTGCTTCCAAAACGTCAGTGGTGGGTTTGCTTTATTTGGGAAGCTATTGAACATT
TTCTGGGAGAAAAAATAACATAAAAC
>Her00582
GGGGAGTATACATTTTCACGTCCACACGAGAGAACGATATATATAAGTATTTTTTTCAGA
CATGAAGAAAATTCTCTATATATTCCGGGAAGGGAGTCAAGTGAATCAAATATTATGCGC
GTTTTTGATTTGCATACCGATCTACAGTTACGGAACATGCATAGGATGGATGTCACCAAT
GACACTTCTCCTGCGGTCAAATAAATCACCCAAAGGAGTACCTCTAACCGATGTAGAAAT
ATCATGGATGGCATCCTTGCCGTATTTAGTGTGTGTTCCGGCAACGTACCTCGTGGCCCT
GTTGGGAGATCGATATGGGAGGAAGTTCGCGTTGCTGTTTATGAGTGCAATAAATGCGAT
GGTTTGGTTACTGAAACTATCGTCAATGAACATATGGGTATTCATCACAGCTAGAATACT
TGCGGGAGTCGTGATGGCGGGTAGTTGTGTCACTTGCCCGACTTATATAAAAGAGATAAG
CGAAGATAATATTAGAGGAGCTTTAGGGTGTTGGGGCGCACTATTCTTCACAACTGGTAG
TCTATCGGCTTACATAGTAGGAGATCTTTTGAGTTACCAAACAATTTTATTATTGTTCCT
TGCCGTTCCTGTAGCACATTTCGTTATATTCCTGACAATGCCTGAATCTCCTTCGTATCT
TATAAAAAATGGTAAAACTGAGGACGCAGCCAAAGCTTTAGTTTGGCTCCGATGCCGACA
TGAGCACGATCATAAAGTCCAAGAAGAAATTGATTTTCATAGAAAAGAACAAAGAAATGA
TGAGAGAAAAGATCATTTTTTGTTAAAAACAATTTTGACAGAAAAGATTTTGTTCAGAGC
TTTTCAAATATCACTAATAGCGGCGTTGGCTAGAGAACTATGTGGAGTA
>Her00586
GGGGAGATGCAAACTATGAGAGATCTACTAAATGAAGAACCACATGCAAATGAAATACCA
CAAGCAGAAGAAGAAAAGGGTTTGAACGCGAGTGAAGCTCCAAAAAAGAACTTTACATCG
TGGCAATACTTGAAAAAGTCAAAAGCAACCCAACGTGCCCTAATCGTATGCATACTACTA
TACACAGCCTCCATGTTCCAAGGGTTCGTCGTAGTACAAGTGTATGCTGAACCCCTGTTC
GCAAAGGCCATACCTAATCTATCACCTACTATATCCGCAGTCATACTTGGTGTAGTGTCG
GTGGTTGCTGGTTTTTTTAGTGCTTACTTCATTGATTGGTTTGGTAGACGTCCTCTAATG
ATCTATGGATCATTGATCACTGGTGTGTTTTGTGTTATACTTGGCCTTCAAATACACTTA
CAATTGGGACCACACTGGATCACTTTTATTTTAATCAACCTGTACTGTGTGGCTTATGCT
GTTGGCGCTGGCACTGTGCCATACGTTGTTTCTGCTGAAGTATTTATGCCTGAAGTGAAG
AGTTTGGCGTCAATGATTTCAATTGAATGGTTTTTCGTTTGTGGTTTTGTAGTATTATTC
ATATTTAATCCTCTGCTTAATTCATTGGGTCTTGGCCCGCTGTTCTACATTTTTGCAGCA
TTCTCTTTTCTATCAGCGATTTTCACATACTTCTTTCTACCAGAAACTAAAGGATTATCT
GTGGATATCATACAAAAACATTTCTCCAAACGTGCTGTATAAACGTCATATTTACTTTTA
TTGGCTTAGAATTTTTATAAAGGAAATTACAATGAGAATGTAACCCCACAGACTAAAACT
ACGATGTTTAATGAAATAAAATAATGTCCCATACT
>Her00588
GGGAGAGTCATGGCATATTTCATCAAGTTGTACAGAAAGAAGAAGGGCAAGGACATCAGG
AAAGACAACCGTGCCGTACAGAAACTGCGTCGTGAAGTCGAGAAGGCCAAGAGAGCTCTG
TCATCCAGTCACCAAGTTAAGATCGAAATTGAATCATTCTTTGAAGGTGAAGACTTCTCA
GAAACTCTGACCAGGGCTAAGTTCGAGGAATTGAATATGGACCTCTTCAGATCTACTCTT
AAGCCTGTACAGAAAGTATTGGAAGATGCTGACATGAACAAGAAGGATGTTGATGAGATT
GTACTTGTTGGTGGTTCCACTCGTATCCCCAAGGTCCAACAATTGGTCAAGGAATTCTTC
AATGGCAAAGAGCCATCCCGAGGCATCAACCCTGACGAGGCTGTCGCCTACGGTGCTGCC
GTACAAGCAGGAGTACTTAGTGGTGAACAAGACACTGACGCCATCGTACTCCTCGACGTC
AATCCTCTCACCATGGGTATCGAGACAGTTGGAGGTGTCATGACCAAGTTGATCCCACGT
AACACCGTCATCCCCACAAAGAAATCTCAGATCTTCTCTACCGCCAGCGACAACCAACAC
ACCGTCACCATCCAAGTTTATGAAGGTGAACGTCCAATGACTAAGGACAACCACTTACTC
GGAAAGTTCGATTTGACTGGCATCCCCCCGGCGCCGAGAGGTATCCCTCAAATTGAAGTT
ACTTTCGAAATTGATGCCAACGGTATTCTTCAAGTATCTGCTGAAGACAAGGGCACAGGA
AACAGGGAAAAGATTGTCATTACAAACGACCAGAACAGATTAACACCTGAAGACATTGAA
AGAATGATCAAGGACGCTG
>Her00589
GGGGGTTACTAGCTTTATCGAGATGGCGAAGATAGCTGTGCTGCTGGCGCTGGGATGTGT
TTCTTTTGGATTTTTAAAAGTAGTGGACACAGTGAAAGATGACATTCACATGGGAGAGAA
AGATCTTGCGAGTCTAGAAAGTTTACATGATAACAACAACGCTGATACGGAAGTGGATAT
AAAACAAAGCAGTAAGAAACCCGACAGGTTTGCTCCTATGAACCTAGGGTCAGGTGTTAG
TTCCATTTATGACCAACCCTCTCCCACTCCATCGCCGCTAGAGCTAATCACGGAGTGCTA
TGCTTGTACTAACTGCCCTGAAGTTACATCTGATACGTTCTCAAAAGTATGTCCTTACAA
CGTAGACGAATATAAAAGACGACGCTGCGTAGTGTATGCTGAGAAATATAAACACATGAA
AACTCCTTGGTACATACGAGGCTGTGCTTCAGAACGAGGATCTTGTGAAGATATACGACA
AGCCCACAGACACCATGAAGATATCGTCACTTTGTTGAGCTGCTATGAGTGTGAGGGAGA
CAGATGCAATACCAGTGGTGCTAGCTCGCTCTCCGACTTTACTATGGCATTCCTCGCCAT
GGTTGTGACACCACTTGTTGCGAAACACGCGCTTTCGTAACCGATGAGGTTCCAGTTCTG
GATTATATGCTTTAGATCGTTGCCTTTTAAATTAAATACTCATGTTATAATCAAAGAACA
ACATCACAATATTCATATATATTTATATCTGGAAATATTGTTAAAGCGATCTATCTTGAA
TTTATTTTTAAAAGTTTATATATTTAATGTATACCTACTTACATATATTTCATATTAAAA
TTTCGCTTACATTTTATATTATTTGAATCAATATTTGAT
>Her00594
GGGGACTTATTCTCTATGCGGTCTAAACTAAAAACAGTGTGCATTATATGTATTTGCTAT
CGAAAATCTAAAGATTTTACTTAATTGGATTCAGATCTTTAGTATTCACGGAGCTGACCC
GCGGACTGTGGGACGACAGGGCGCGCCTCAAGGAAGGTCTTCTGCACGCAGACGCCAACG
ATGCAGGTGTATTGCCCGTAGAGAGAGTTCGACAGATACTCAGAGCGCACAGACTGCCCA
TTAATTGTGATCTCATGGACTGTATGTTGCAAGTTCTGGAAAAAGACGAAGACTGCAACA
TTGTGTACGAGGATCTGATGTCATTTCTTAACTTTCAAACGCAACCATTATTCAATCTTA
CAGAAGAAGATTACATTAGAATAGTCCGCCATGCGTTGCCGGTGAAAGATACTGAGTGCA
AGTTTTGGGTGGAAGCGGAAACTCTCATAAATGAAGGTTTTGTGAATTGGGATGCATTTT
TATGTCAACTTAATCTTGAACATATAGTTAAGGAACAAACTAACTGACGTGAAAAGATCA
ATGAAAATTTGGTAAAATGATTTCAGCTTCAAGAATCAACGTCGATTTTTTTTAATAACT
TATAAATCTACTTAATATGTTGTGTTTATTTAATAAATAATAATTGTCTAAC
>Her00595
GGGTTTTTGAGTGTGTAATTTATATAATTATAATTAATACTAATATTTATAGGTTTAAAA
TATTTTACCTATATGCTGTTCCCGTAAAAGGAGCGCTGACACTTCCACCCTGTATACACG
CATACTACTTAAAAGTGCTAATATTAAAAACAATGTCCTAATTTTATAAATATCTTACTT
ATCTCATCTTAATATATATTTTTTTATTATAACCGCAATATAAATGTACCAAAAAAAGAA
TCTCGGCATTTGAGGCTTCCACTATTGGAATCATTGGCTGTGAAAGTAAAAAAAAATACA
CATTTCGAATATTATCAGAAATTTGTCTATTAATTTCTAATTCAAACATCTTGTTATAAT
CTGAATTTAATTTTTTTTTTATTCTATTTAATTCTATTTCTAATTTTTTTATTCTAAGTT
TAACATACCTTATATATTTTGTGCCATGTCTTTGGAAACTATATAATAATAATGGCATAA
TATACTAATAACGTAATTAATTGTAATATAAAGAATACCCATATAATGGCAACGAAGAGT
AAATACTCAGAAGTGATTTTTTTATATGGATATATATATAATTTTATTTGATCTACTGTC
ACGGGTTTTAAGATGTGTAGAGTATATTGTTAAACAGAAAATGTCCTTTTTATTCTGTAT
TAGAGGCCGTCGTCGCGCTGTTTCACAAGTTGTGGGTTCGACTCTCAATCGGGGATATAA
ATTATTGATTTTTCTTTCAGTTTAATTTCTTAGCTCTGGTAAAAGGCAAAGCGCGGCGTT
GAGTTCCGTCACTCGGCACGTTATGCC
>Her00596
GGGGACTGTTTTCATAAAATGAATGCTGTTGCTTTAATTGAGTTTTAATAACTCACTATA
CCGTGCAATGTTATTTGGCGTACAGTTGAAATTTAAATATGAGTAAAGAAAATAGTAAAA
GAACAGAAGAAGAGTAAACAAAATAAACAACAGGATACTTAAACGCAAGAAATGATAAAC
AAAAGCCTACCTACTGTTCTCTTTAACTAAAATACTTATACGGAAGAAATTATGAACAAA
AGACTACCTACTATTCTATTAATCAAAATAGACGAAACTAAATATATTAAACTCCAATTA
TCCAATACGTACAATCGCATCTACATCTACTTTTCTACAGTACAGAGGCAGGCGGGCGCG
GCGGACGCGCTTCTATAAGCAACACGTCACGGGGCGCGGGGGGACGCATGGCGTGTGGCG
AGCCGTTTCAAAGAAAGGATTTTTTGATATTGTAACAACTTCTAAAGTACTTATTAAAAT
G
>Her00597
GGGAACATTGATGATAATTCTACTTCTCCTTAAACAAATTTAATACAAAATATTTATTCT
TTAGTTTCTGGAAAGAGCGGATATTGTTATCACGTTTGCGTGCGATTTGAAGCGAAGATT
TCGTTTATATACGCTACACACAATGGACCGTATTGTTGAAGAAAACGAAGCGTCAAGCAT
GTTTAATCCTGTTACTTTTGTTCTACAGTTTTTAGCTAACTATGGTTGGTATTTAGTAGG
AGCAGCAATAGCTTCTATTTATTTACTACAGAAACTAAGACCTAAGATAGAAAGTTGGAA
ACAAGCGAGAGAGGATGCTGAGTATCATAAAGATCCTGATAAGTCACTGTCCCGCATGGA
AGCAATACAACGTGCAAGGGAACAACAACAAGCCCTCCTAGAGGCAGCCTCACAAAGAGC
TTTAGAACAACAGAAAGAGCGCGATGAAAAGAAACGTCAAGAAAATTTAGAAAGGCTGGA
AAAGTATGGAAAAGCCAGTGGACAGAAATTGGGATCTGATGAAGATTATCTACCACTGAG
TGGCGGTGCGTCGACTTCTTCATACAAACCGCCGAAACGTTCAGCATGTTCGCGCGGGGG
TTGTGGGCGATAGTCACAAAAATTACTTAATTTAAATAAATAAAAATATATAGATATTTA
GAAATGTATGTTGACTCCGTACTCCAAATTTATTGATTTATATGTGAAGTTGTTGTTTTA
ACTTAAAATACATTATTGAATTTTCAATTAAATGTCCATTTGGAAAAGTGAAATTGATTG
AAAATAATGAAATAAATGTGAATTTGATGCATTAAAAAAATATTTTGAAGTTCAAATCTC
TATGTTATAGTCAAAGTGATAAATTTAAATATTACATATACCT
>Her00598
GCCCCCCCGGCCCCCGAAAAAATTTTAAAAACCTTTCTTTGGGGGGGGGGCCCCAGCGGG
AAAGAAAACGGGGCCCCTGTTTTAAAACGGTTGTAACGATCGCGGGAGATGTGGTGTTCG
GGAGGTCCCGCTTTCTCGTCGTCGCCACTCCTGTCCAAGTTCGTCTTGAACGGGGCCGTT
TTCCCGTAGAGGGTGCCAGGCCCGTAGCGACGGAGCGAGACGGCGAGAGGGACTCTCCTC
AGAGTCGGGTTGCTTGAGAGTGCAGCCCTAAGTGGGTGGTAAACTCCATCTAAGGCTAAA
TATTACCGCGAGACCGATAGCGAACAAGTACCGTGAGGGAAAGTTGAAAAGAACTTTGAA
GAGATGAAGAGATACACTGAATTGTGTGCATCAAATGGAAAAACATATAAAAACATATGC
GACTTTCGACATGATAAACTTTTATTTGATCCAAATCTTGTGTTGCTAACTTTAACAAGT
TGCCCGGAATCTATTAAAGCATATACTAACTATAAGTCGATACCGTATGTACCAAGACCT
GAAGATAATTTACCTTTTGATTTAGTAAACCAATTATTACATAGTAATGATATGAATCAG
AATATAAAGGCAACACTTGGTATACTACAGGACTACAGCAC
