# Supplementary material for: EST analysis of male accessory glands from Heliconius butterflies with divergent mating systems
Source: BMC Genomics. 2008 Dec 8;9:592. doi: 10.1186/1471-2164-9-592 (PMC2621208; doi:10.1186/1471-2164-9-592)
Supplement: Additional File 2 — H. melpomene accessory gland unigenes. Complete set of 340 unigene sequences derived from ESTs generated from H. melpomene male accessory cDNA libraries. [file 1471-2164-9-592-S2.fas]

>Hme00418
TACGGCCGGGGGCTTTTTGACTTGAAGTTTTAACCCTGTGGTGAAGTGGG
GTTATCGCAATCATGGGGAAGGGAAATAATATGATTCCTAATGGCCATTT
CCATAAGGATTGGCAAAGATTCGTAAAAACTTGGTTCAATCAGCCTGCTC
GGAAACACCGCAGGAGGCAAAACAGAGTTAAGAAAGCAAAGGCTATTGCA
CCTCGTCCTGTAGCTGGACCCCTGCGCCCAGTTGTTCGCTGTCCAACTGT
GCGATACCATACAAAAGTTCGCGCCGGGCGCGGACTTACTCTTCGTGAGA
TTAGGGCTGCCGGCCTGAACCCTGCTTTTGCTAGGACTGTTGGAATTTCT
GTAGACCCAAGAAGACGCAACAAGTCTGTGGAATCACTACAGATTAATGT
ACAAAGATTAAAGGAATATCGTGCCCGTCTCATTCTTTTCCCTAAGGGCA
AGAAGGTACTGAAGGGTGAAGCGTCCGAGGAGGAACGTAAAGTAGCAACG
CAACTTCGTGGACCTCTCATGCCCGTAGAACAGCCAGCACCTAAATCTTC
TGCCCGTGTTATCACTGAGGAGGAGAAGGACTTCAAAGCATACCAATACC
TCAGAGGAGCTCGTTCTCTTGCAAGACTTGTTGGAATCCGGGCTAAAAGA
TTGAAGGATGCAGCCGAAAACCCAGATGATGTCACTAAAGCTCCGTCTGC
AGTTAATGAAGCT
>Hme00343
ATTACGGCCGGGGGGAATTGATCGTCTTATTGATCTCACGGTTCAACAAT
GGCGGACGCAGCTCCAGCCGGTGGACGTGGGGGTTTCCGCGGTGGCTTTG
GATCACGTGGTGGCGATAGAGGCCGTGGAGGACCTCGTGGCCGTGGGCGC
GGTCGTGGCCGTGGACGCGGACGCGGAAAGGAAGACCAAAAAGAATGGGT
TCCCGTAACCAAATTGGGCCGTCTCGTAAGAGAAGGCAAGATAGACAAAC
TTGAGAGCATTTACTTGTTCTCTTTACCGATCAAAGAGTTCGAAATCATC
GATTTCTTCCTGGGCGCTTCATTGAACGATGAAGTACTCAAGATTATGCC
TGTACAGAAACAGACCCGTGCTGGTCAACGTACTCGTTTCAAGGCCTTCG
TCGCTATTGGAGATAACAACGGCCACATTGGTCTCGGTGTTAAATGCAGC
AAGGAAGTAGCAACTGCTATCCGTGGTGCTATCATCTTGGCTAAACTATC
TGTACTTCCTGTACGCAGAGGTTACTGGGGTAACAAGATTGGCAAGCCTC
ATACTGTACCATGCAAGGTCACTTGGCAAGTGTGGTTCAGTAACTGTGCG
CTTGATCCCAGCTCCCAGAGGTACTGGTATTGTGTCGGCTCCAGTCCCTA
AGAAACTTCTTCTGATGGCTGGAGTTCCAGGACTGCTACACTTCTGCT
>Hme00195
GGGGGTTCATCGCGAAAGCCAATCAAAACAGTCCAAGCAGACAGTAAAAA
ATGTCGGCGTAGGTGTAGTCGTCTTACATTTTTACGTTTTAACAGGCTGA
GCGCGGGTACATTACATTATTAATTGAATAATATTTCACTTCAGCCCAGC
ATATTCCCGTTTAAGTGTAAATATACTGTACAGAAATGGGCGATGAAATG
GACCCGTGTGAATGCCTGTGGAACCACGAGCTGGCGATGCGAAGGCTCAT
CTCTCTTTTACGTCAAGGCCTATCATATTGTACAGACAGTGAATGTCTTG
ATGAGCTGCCGGGACTTCCCCCGGCAAGTTCGGCTGGTAACAGCTTCCTT
ATGATGTTCTTGATGATGGCTCTCGCTGTAGCTATGTATATGATGCGCCC
GAGACGCAATCAAATACAGGATTCGAAGCCAGTGCCTAACTCTCAGGACC
GTGATGGCGCCCCTCCAACGCCACCAAGAATTTAATGAAGAAGAAAGTTC
TGGAAGGTTCAACAAAGAAAACTGATTAAATATGTAAAAAATGATAAATA
ACATCCTTAAGTATAGCATTATAAGGTATATATGTAAGGAATTATATAAA
TATGTATAGTTGAACTTCAGTGACTTAGTGTTGCTTGAACGCTGGTATAT
GTACCTAGAAAAACAATCATTCCAATACTTCCAACTATATATTATATTAA
AAAAGAGGATAAAGTTTTATTGAATTTGTATTTCGGTGCTATAATTTATA
TAAAAAACGCCAAAGGAATTAAAATTCTAAATTGAGAATTTTTTCTTCAG
CATCAAATTTTCATTATTATGAATTGATTATAAAATTGATTATTAT
>Hme00049
ACGGCCGGGGAGCCTGTGTTTTGATTCAGTAGGAACACCATCGACGTCTA
TATAATAGTTGTACAGAAAAATATTATACTTCATTCAGTTTCAAAGTTTT
ATAAAGAATCATGAAGATCGTTTTTATCGTCGCGATATTCGCTTTTGTGG
CTGTTCAGTTTAGCCACTCTAAACCAACCCCAGATGATGACAACAAGGAT
GCGGGTGGAGACCATGTTGGCGTAGATGCGGGTCAGCCAGCAGAGGAGGC
AAAAGCCCGCCCCAAGTGAAGCCAGCTTCGGCTGTCCCCGCCGACGACGC
CGTACGCGCTGAGGACAAGAAAGCGTAGATAAAAGAGATATGAAATATAT
ATTGATATACTGATTGTAGAATAACTATGTAACGTTTATAAATATAATAT
ATTGTCTTTTAAAATATACTTGAAAATATTATGAAGGCAGCTCACCACAG
TGCGGGGGCCCAGCTACCTATGGAGGATATTACTACTACTGCCTGGGTGC
ATACGGCAACAAGTACGGGTCTGAAGGATACTACTATGTAAATGACGCTA
ACAGAGATAGACGAGACAATAATGTTGACCAATAGACATCTTTATTCAAC
ACCGACAACAAAAACTGATTTGGCTTCTGGACACTGTATTTGAGTGCAAA
ATAAAAATTCAAAAATAAATATTATTACTCA
>Hme00076
GGGGGTAGTTGGTACGAAGACTCTAGATTAACCATGAAGTTCCCCGTTGT
CTTTTGCTTTTTCTTGGCAATTGCCTGCGCTGCATTTGGGAAAAGTAATG
CTCAGCGGCCTCCAGGATACTATCGGCCTGTAGTGTATGACTTAGGCAGC
CTTAAATTGAAATATTACGCTCCTCCCTACTACTATTACGAATCGCCGTA
CTATTATTACAATTACTATGATCCATATTATTATGGTGGGTCCTACTATG
GTGACTCATCTTACTACGGTGATAACGGACAATATTACGGCGCAAGCGGA
CAAAATTACGGCGCAAGCGGACAAAATTACGGCGCAAGCGGACAATATTA
CGGCACAAGCGGACAATATTACGGCGCAAGCGGACAATATTACGGAAGCG
GTTCACCATATTACGGAAAATATTATGAAGGCAGCTCACCACAGTACGGA
AGCAAAGCTAACTATGGTGGAGAAAACTACTACCGCCCGCAGCATGCATA
CGGCAACAAGTACGGGTCTGAAGGATACTACTATGGATATGACGCTAACT
ACCAAAACAATAAAAGAGATAGACGAGACAATAATGTTGACCAATAGACA
TCTTTATTCAACACCGACAACAAAAACTGATTTGGCTTCTGGACACTGTA
TTTGAGTGCAAAATAAAAATTCAAAAATAAATATTATTACTAAAAAA
>Hme00117
GGGGTCTGTTGTCAAAATATACGGAAGGCAAGATGTTGATGCCAAAACAA
AACCGTGTGTCTATCTATGAATACCTTATCAAAGAAGGTGTTATGGTAGC
CAAAAAAGACTACCATGCACCCAAACATCCGGATTTGGAGAAGATACCCA
ACCTTCAAGTTATTAAGGCAATGCAATCTTTAAAATCAAGAGGTTATGTC
AAGGAACAATTTGCATGGAGGCATTTCTATTGGTATCTTACAAATGAAGG
TATTGAGTATCTAAGGATCTTCCTGCACCTTCCACCAGAAATTGTGCCTG
CAACACTCAAGCGCTCTGTTCGCGCTGAGACTGTCCGACGTGGTGCTGTT
GGTAGGCCCGATGCCCCAGCTCGCTCTGCTGAAGATAGATCAATGTACCG
CCGTGCCCCCACTACACCTGGAGCACCACATGACAAAAAGGCAGATGTTG
GCCCTGGCTCTTCAGAAGTTGTATTTAGAGGAGGTTTTGGACGTGGTAGA
CCAACTCCTTAACTTAAGTTAAGCTTAATAAAAAAATACCTATG
>Hme00022
GGGGGTAGTAGGCTACTTAGAATCCAGATAAACAATGAAGTTTCTCGTCC
TCTCTTGCCTTTTCTTGGCAATTGCCTCCGTTGCGTTTGCGGTTCAGTGG
TCTCCAGGATACTACAAGCCCCTAGCGGTCGACTTAGGCAGCATTAACTT
TAAATACTACGCTCCCTATTATTACAACTACTACCAACCGCCATACTATT
ATTACAACAATTACTATGATCCATATTATTATGGCGGGTCCTACTATGGT
GACTCATCTTACTACGTTGATAAGGGACAATATTACGGCGTAAGCGGATA
TTACGGAAGCGGTTCACCATATTACGGAAGTAGCGGACAATATTACGGAA
GCGGTTCACCATATTACGGAAGTAGCGGACAATATTACGGAAGCGGTTCA
CCGTATTACGGAAGTAGCGGACAATATTACGGGAGCGGTTCACCATATTA
CGGAAGCGGTTCACCAAATCATGGAAGTAGCGGACAATATTACGGAAGCG
GTTCGCCATATTACGGAAAATATTACGTAGGCAGTTCACCATACTACGGA
AGCAAAGCTTACTATGGCGGAGAAAATTACGGGCACTCACACGCCAAAAG
AGGACAACGAGACCGTGATGATGACCAATAGACATCTTTATTCGAAACCG
ACAACCAAAACTGACCTGGCTTCTGGAGACTGGATTTCAGTGTAAAATTA
AAATTCAAAAATAAATATTATTAATTAT
>Hme00236
GGGGGTACTAATCTATTTCATTCGATTACATATAACAGCCGTTTTGCAAT
TTGTATCAACAGTTTATTTAATACTCACATCACAGTCAACAATGAATTTT
ACTAACAAAGTTATTATACTGACAGGCGCGACAGCAGGTATAGGAGAGAG
TACTGTACTTCTCTTAGCTAAATATGGTGCAGAATTGGCACTCGTTGGAA
GAAATCCCGATACCATGCATAGATTTGCTGAAGAGTTGCAGAAAATTAAA
GCGAAACCACCTCTAATATTAACCGGTGACGTGACAAAGGAAAAAGATAT
AAAGCTGATTGAGAAAGAGATTGTTGAACATTATGGAAGAGTAGATATCC
TTTTGAATATTGCTGGTGGTATAGAAACGGAGAGTATTCTTGCACCGAAT
TTAGAAGCTTTTGATTACAATTTGAATGTTAATCTACGTTCGGTATATAT
GATGATTACAACTTTTGCTCCTCACTTGATAAGATCTAGAGGAAATGTGG
TTAATATAGGTAGCGTCTTTGGTGACATTATATTTCCAGGCCAAACGTCC
TATAATATTTCTAAGGTTGGCTTGGAATATTTAACTAAGGTAGCTGCTTT
GGAACTGGCTGCAAAAGGAGTTAGGGTCAACTGTGTAAAACCAGGGTATA
CAAGAACAGACGTCACCCTGAAAATGTATGGCGGTGATAGAAACTATGAA
AGTTATGAATCCTTCACCAAACTAATTCCCATGGGCAGGATCATTACACC
TGAAGACATTGCGGAAGCTATAGCTTTTCTTGCAAGTGGACTAGCTAAAA
TATTACTGGGACTAGTATAGTGGTAGATGGAGGGCAAACCCTTATGGG
>Hme00182
GGGGAGTTTTTACGACATAACCGCGTAAAACGCACGCAAACACAATGTTT
TCGTCGCGACTGTTGATTATTATCGGATTTGCAGCCCTAACAGCTGCTTA
TCCCGCTGATAACGGGCCATTCCCGCGGCTCGATTACAGCTATTACAGAA
GCTGACTTCGATGAACCGTCACCATGGTTCAGATTCCCGGCGTTTGGCAA
TATTTTTGCACCACTAACTAGATTGTTCTCTAGTTTCGCTGATATTGGTC
CCAGGATCGAATCTGACGACGAGAAATTCAGAGTAATAGTCAACGTTAAA
GATTATAGCTTGAGCGATTTGAAAGTTAAGGTGAAAGGCGACTTTATCCT
CGTGCAAGGATCCCACGAAGCTAAACAAGACGATCACGATCTGTTTGCCA
GCCAATTTGTACATACATATTCTTTGCCGGTCAACGCTAGCGCGTCGGAT
GTGACAGCGAAACTAACATCTGATAAATATTTAATCATCACAGCTCCACT
TAACGGTGCGGGTGCTGATGACGGAAAGATAGTAGACAGAGAAGTACCTA
TTGTAGAAAGTAAAGAAGCATGGAAGAGTGAAGACAAAGAAGATAAAGAC
AAAAAGCCAGCAGATGTGCCAGTTCAGGCCAGCGACGTTTTGCCAGTGGA
AATCGATGAAGCCAAAGGCACCACTGATCTTCCAGCGACAGTAGCTGAGG
AAGAAGACAGAAAAGAACTTACACCCCCGTCCAACCGAAAAGAAGTAACC
GTCCGTGATATACCTAACGAAGTGAACGAAATCAGCAGCTCTAATGAAGT
CCAGCCTT
>Hme00099
GGGGCATTCTGTCCCTTTATTTCTCGGATAATACACGCTATCCGTGGTGA
GTGTCAGAAGATTTAAAGTGAAGTGCAAATTGTTAAGTGAATAGTACTTT
CCTCTTATTACTTAGTTTTGTACTAACCAAAAATGGGCAAGGAAAAGATT
CACATTAACATTGTCGTGATTGGACACGTCGACTCCGGCAAGTCCACCAC
CACCGGTCACTTGATTTACAAATGTGGTGGTATCGACAAACGTACCATCG
AAAAGTTCGAGAAGGAAGCCCAGGAAATGGGCAAAGGTTCCTTCAAATAC
GCCTGGGTGTTGGACAAACTGAAGGCTGAGCGCGAACGTGGTATCACCAT
CGATATTGCTCTGTGGAAGTTCGAGACCGCCAAGTACTATGTCACCATCA
TCGACGCTCCCGGACACAGAGATTTTATCAAGAACATGATTACTGGTACG
TCCCAAGCTGACTGCGCCGTGCTCATCGTCGCCGCCGGTACTGGTGAGTT
TGAAGCCGGTATCTCTAAAAATGGACAAACCCGTGAGCATGCCCTGCTCG
CCTTCACCCTTGGTGTCAAGCAGCTGATTGTTGGAGTTAACAAAATGGAC
TCCACTGAGCCCCCATACAATGAGGCTCGTTTCGAAGAAATCAAGAAGGA
AGTATCTTCCTACATTAAGAAGATTGGTTATAACCCAGCTGCCGTCGCTT
TCGTACCCATTTCTGGCTGGCACGGAGACAACATGTTGGAGGCATCCACC
AAAATGCCCCTGGTTCAAGGGATGGCAAGTGGAGCGCAAGGAAGGTAAGG
CTGACGGTAAATGCCTCATTGAGGCTCTCGACGCCATCTTGCCCCCAGCG
CGTCCCACCGACAAGGCTCTCCGTCTTCCCCTACAGGACGTCTACAAAAT
CG
>Hme00270
ACGGCCGGGGCTTTTTCTCGTGTTCTTTTGACAACGCGAGGTTATAATTT
TCAGTTTGTGAAAAGGTGTTCACAATGGTTGAGGAAAACTGGAACGAAGA
TGGCGTGGAAGCGGGCAGCATGGCTATCGACAGCATGCCATTGCCACAAC
CGGCTGACATTCCCGAAATCAAATTATTCGGAAGATGGAGCTGTTATGAT
GTCCAGGTCTCTGATATGTCCTTGCAAGATCATATTTCTGTTAAGGAAGA
ATTCGCGAAATATTTGCCACACTCTGCTGGTAGATACGCACACAAGCGAT
TCCGTAAGGCCCAATGTCCAATCGTTGAGCGTCTCACTAACTCTCTGATG
ATGCATGGCCGCAACAATGGCAAAAAGCTGATGGCTGTGCGTATTGTCAA
ACACGCTTTCGAGATCATCCGTCTCCTGACAGGTGAAAACCCTCTCCAAG
TACTTGTGACAGCTATCATCAATTCTGGCCCTCGTGAAGATTCTACTAGA
ATCGGCCGTGCTGGTACAGTACGTCGTCAAGCCGTGGACGTTTCACCTCT
ACGTCGTGTGAACCAGGCTATCTGGCTGTTGTGCACAGGAGCACGAGAAG
CAGCCTTCAGAAACATTAAGACCATTGCTGAATGTGTTGCTGATGAGCTC
ATTAACGCAGCAAAGGGTTCATCTAATTCTTATGCTATCAAGAAGAAAGA
CGAGTTGGAACGTGTTGCTAAATCCAACCGTTAAGTGTTTTTAAGAAAGG
GACAAAATAAAAGTGT
>Hme00393
GGGGGATTCACTTTCAATACATTAGGACCAGGATTTAAAAAATGAATAAA
ATCTTAATTTTGCTGGTGGTGATTTTGGGCGCAATGTGTTTAGTAGAAGC
AGAACACGATTCAAATCTGGATTCAAAGCGAGCTGCTGGATGTCCCCCAG
GACAGGAGGAGTATTACGGCATGTGTTACGGTACGCGTAAAAGCGAAAGC
GGAAGACGAGACCAAAGCGGAGGGTTAAACAATAATAATAGACGAAGCCA
AAACGAAGGATTAAACAATAATAACAGACGAAGCCAATGGGAGGGATTAA
ACAATAATAACAGACGAAGCCAACGCAAGGAATTAAACAATAATAACAGA
CGAAGCCAAAGCAGAGAATTAAACAATAATAACAGACGAAGCCAAAGCGG
AGAATTAAACAATAATAACAGACGAAGCCAAAGCGGAGAATTAAACAATA
ATAACAGACGAAGCCAATGGGAGGGATTAAACAATAATAACAGACGAAGC
CAAAGCGGAAGTTCTTAATTATTTCCTTTTATGTAATAAAACAACTGAAT
ATGATTGATGATATACGTTTAATACATAAATGAAATTGCACA
>Hme00070
ACGGCCGGGGCATTTTTGTTGCGATAGTCGGCAGACATGTCGCACAGGAA
ATTTTCGGCGCCTCGTCATGGATCTATGGGATTCTATCCCAAGAAGAGAT
CCCGCCGTCATCGTGGTAAAGTGAAGGCTTTCCCTAAAGATGATTCCAGC
AAACCGGTGCATCTTACTGCCTTCATTGGTTATAAAGCTGGTATGACCCA
CGTGGTTCGTGAACCTGACCGTCCTGGTTCAAAAATCAACAAGAAGGAGA
TCGTGGAAGCTGTTACAGTCATCGAAACGCCTCCTATGGTGTGTGTCGGT
GTTGTCGGCTATATTGAGACACCCCACGGTCTTCGTGCATTGCTTACTGT
TTGGGCAGAGCACATGTCTGAGGACTGTCGTCGTCGCTTCTACAAGAATT
GGTACAAGTGTAAGAAGAAGGCTTTTACTAAATCAAGCAAGAAATGGCAG
GATGAGCTTGGTCGCAAGTCCATTGAGAAGGACTTCAAAAAGATGATTCG
CTACTGCAGTGTAGTTAGGGTTATTGCCCACACACAAATGAAACTGCTTA
AGCAGCGTCAAAAGAAGGCCCATATCATGGAGATTCAAGTGAATGGTGGA
AACATTGAAGATAAAGTAAAATGGGCAAGGGAACATCTAGAAAAACCTAT
CCCTGTTGATTCTGTCTTTGCACAAGATGAGATGATTGATTGTATTGGTG
TGACTAAAGGAAAGGGATACAAAGGTGTTACTTCACGTTGGCACACCAAG
AAACTCCCACGTAAG
>Hme00122
GGGAGGAAATTCTTTTTGACAGCATATTTATTGCTCTCTGACACCAACAA
CGAAATAACATCTTCATCTAAGAAGTTTTCAAACCACTCAATTGGGTGCT
TATCTTGGCAAGCGCCTTGAACATCTGGCCAATTCACGGGATTTTTTGCC
AAGTCCCGTTTTCTCCATGCGTAGGTACGCCTACGTTTAGTTCGACCAGT
AGAATCAGAATGTTCTTCTGTATCACTCACCATAATCTGCCCTTGAATCA
TTACTTCAGCCGGTTGAAGCAGAATGTTTCGTGGCAAATTATTCAAAGTT
ACATTATCTTCTTCACCCGAATCTTCGTTAGTGAGACAGTCAGGGTCAAC
AGGAGGAGGTAGAATACATATCAGTCGTTCTCTATAATCTTCTTCATTAT
CAGAAACATTTTCTAAAGCATCTAAAATTTCATGCGCAGCTAACGGTCTG
TAAAGAAAAAGTTGTATTATTGTACTAAAATCATGTATATTATCCTACTG
TCCTATATATAGTACGCTAGTATTTGTAACAAGTTATACGTAATTTATTT
ATATTATTTTGCTAGAATATTTATTTAGTACAAAAGTTACGGTTATCAAC
TAGATATTAACACAGAAAAAAACAACTCACGAGTAAAATATAACTTTTTA
TACATACCTGTTATTTGCCATGTCTGCAACGCACTTTTATTACACACTTA
TAAGGTAAAATATAAGGTAAAAACTGTTAAAATAACTGTCTTTTTATTTT
TTCTAATAAATCTGACACGTTTCTTACTGCAAATCATAAGACTAAATAAT
CTTAGATAAAGAGGGTATTCTGATATTTTTTTTTATTTCTACTGTCCTAA
ATATAGGACAGTAGGCTTATCTGGGTTAAAGACTCCATTATAGTCCCTTG
CACTTAAGCGTAACTTTTTAGACATTATATTCACAGTATTTTCTTTAATG
AATTGAAATC
>Hme00295
GGGGAGTCTCGTTCGTACGCCGCGAGAGTTTACTCGTATATTATATTATT
CCTTATATTTAATTTAAATATTCGAATATATATTCGTTAAAATGGCCCGA
AGTGTTACTGCTTTGACTCTGGCCACCCTACTGGCGGTATTCGAGATTGG
TTCGTGCCTTAAATGCTACCAATGCAACTCCCAATCTGATCCCAACTGCA
AAGACCCCTTCGCAGCTAAGGACAAATTAATTGACTGCATAAGTCAGGAT
TCCATCAATTACAACCGCAACTACTTGAGGGAGATCCTTCCACGTGAGCT
CGTAGACGGTGTTGCGGGGGCACCACGCTACTGTCACAAGATTGTTATGC
AAAATGGCGCCACCGTCCGCACCTGCTTGGACGCCAATCCCTCTAACCTG
AGTGAATCCTGTCGTCTTCTAGAAAACTTGAAGCAATCTCCCGCAGATCC
CAGCAAGCAGATCAAATCTTGCGCAGTCTGTGACAAGGATGGCTGTAACG
GAGCTGGTTCCCTTCAAGTTTCTCTACCCCTGGCCCTCGTGGCTGCACTT
ATCTCATACTTATACAAACAATAATATAAACAAACAAAAATAAACAACGG
TCCCCTTGGCCTTGTTGACCACGCTTCATACTTTTGCAGAATATAAATGA
AATAACTAAAACATTTTTCTATGGAACATCCAATTGCTAAAAGCTATTAG
AGCCAGTATTCTATGAGTAATTTAAGTAAAGTTAATATAGAATATAGAGT
ATTTGGAACCTGGCTGTTACGCCAGAAGGCACCTTATATCCTGCGCTGTT
GTGAAAATTTTCAGTGCCAAATCAGGCTTCTTGATAAATATGTATTAACA
GATACTATGGCCTTTGATTAGCCGTCCAATA
>Hme00282
GGGGGTAGTTGGCCCTTAGACTCTAGATTAATCATGAAGTTCCCCGTTGT
CTCTTGCTTTTTCTTGGCAATTGCCTGCGCTGCATTTGGGAAAAGTAATG
CTCAGCGGCCTCCAGGATACTATCGGCCCGTAGTGTATGACTTAGGCAGC
CTTAAATTGAAATATTACGCTCCTCCCTACTACTATTACGAATCGCCGTA
CTATTATTACAATTACTATGATCCATATTATTATGGTGGGTCCTACTATG
GTGACTCATCTTACTACGGTGATAACGGACAATATTACGGCGCAAGCGGA
CAAAATTACGGCACAAGCGGACAATATTACGGCGCAAGCGGACAATATTA
CGGAAGCGGTTCACCATATTACGGAAAATATTATGAAGGCAGCTCACCAC
AGTACGGAAGCAAAGCTAACTATGGTGGAGAAAACTACTACCGCCCGCAT
GCATACGGCAACAAGTACGGGTCTGAAGGATACTACTATGGATATGACGC
TAACAGAGATAGACGAGACAATAATGTTGACCAATAGACATCTTTATTCA
ACACCGACAACAAAAACTGATTTGGCTTCTGGACACTGTATTTGAGTGCA
AAATAAAAATTCAAAAATAAATATTATTACTA
>Hme00304
GGGGCTTTTATGCGTTTTTTGACAAGCTTTCGAGCACATTCGGAAAAGTC
TCACAATGCAAATTTTCGTCAAGACCCTTACGGGTAAAACCATTACCCTC
GAGGTGGAGGCCTCTGATACTATAGAAAATGTAAAAGCTAAAATCCAAGA
TAAGGAAGGTATTCCACCAGACCAGCAACGTTTGATCTTTGCTGGTAAAC
AACTAGAAGATGGACGTACATTGTCTGACTACAACATTCAAAAGGAATCC
ACATTGCATCTTGTGCTTCGACTTCGCGGAGGTACCATTGAACCCTCCCT
TCACATCTTGGCCTGCAAGTACAATTGTGAAAAAATGATCTGCCGCAAAT
GCTATGCGCGTCTTCATCCACGTGCAACTAACTGCCGCAAGAAGAAATGT
GGACACACCAATAACCTCCGCCCCAAGAAGAAGATCAAGAACTAAATATT
GTTCACATTCTTATTAATGGCATACAGTTAATGGCTTTCAATAATTAAAA
AATAATAAAAACAGTAAAAGCATATAAAAAAAAA
>Hme00417
GGGGTCTTTTTCTGTGGTCTTTCTTGTCGACGGGTTAAGAGTAAGAACCC
AACATGGGTAAAATAATGAAACCGGGGAAGGTGGTGCTGGTCCTCAGCGG
GCGGTACGCAGGGCGTAAGGCCATAGTAGTCAAGAACTACGACGAAGGCA
CATCAGACAAGCCGTACGGCCACGCTTTCGTCGCCGGCATCGACAGGTAC
CCACGCAAAGTACACAAGCGAATGGGCAAAAACAAAATCCACAAGCGCTC
CAAAGTGAAGCCTTTTGCTAAGGTTGTAAACTACAATCACCTTATGCCAA
CACGCTACTCAGTTGACTTCAGCTTTGAGAAATTCAGTGCAAAGGACCTT
AAAGATCCCGCGAAACGCAAGAAGCTCCGCTTCAACACCAGAGTACGTTT
TGAAGAGAGATACAAGAGTGGAAAGAACAAGTGGTTCTTCCAGAAACTTA
GGTTCTAAATACTTTTAAAAATAAACACCTAAAAAAAAG
>Hme00215
TTACGGCCGGGGCTTTTTCTCGATCCCGGTTCTAATTATGGCTCCACCTC
AGCCCAAGGCGGTGGCCAAGGCCCCCGCAGCCCCAGCGGGCGGAGTTAAG
AAGCCAGCAAAGGTTGGCAAACCGAGGAATTATGACTTAGGAAATGGAAT
CGTCAGATTCTCCAAGGCTAAAATGTTCCACAAAAAGGCTAAGTACAAGT
TCATTGGCAAGAAACACCCAAAAGCACCTAAGCCCAAGAAGGCCTCAGTT
GTAGTAAAACCCATTGGTGGTGAGAAGAATGGAGGAACCCGTAAAGTACT
CTTGCGTCGCAGGAAATCTTTCTACCCCACTCAAGATAAGATCCGCAAAA
TCGCCCACCACAAGACTTTCAGTAAACATGTGAGAAACATTCGTCCAAGC
CTCACAGTTGGTACAGTGTGCATCCTCCTGGCCGGTAGACACGCTGGCAA
GCGGGTCATCCTTGTGGGAGTACTGCCAAGCGGTTTACTGCTCATTACTG
GGCCTTTTGCTTTCAACTCATGCCCACTGCGTCGTATTCCCCAACAATAT
GTGATCGGTACCAGCACTAAGGTGGACCTCGGAGACTTCAAGTTACCGGC
CCACTTGGATGATGCCTACTTCAAAAAGAACAAGAAGAGCATCAAACGTA
GTGTCAAGCGTAAAGAGGGAGAAGATATTTTTGCTTCCAAGAAAGAGAAA
TACGTTCCATCAGAACAACGCAAGTCTGACCAGAAGTCAGTGGATGAGGC
AGTCATCAAGGCAATCGGCAAACGAGATGACAAGAAGATCCTCCGTGGAT
ACCTCAAGTCTGTGTTCGGTCTTCGGTCTAGCCAGTTCGCTCACCGACTT
GTATTT
>Hme00394
GGGGATTATAGCTTTAGATGTAGACAGATAAGTAATATTTTTAGTTACTT
TTTAGAAAATGTTTAAAAAAATGATCGTGGCTGTATTTATTATTTACTTG
AAATTACGTTTCATAAATGCATCTCCAACAATATATTTAAAGGAAATTGA
TTTAGAAGATAATTTCAATCCTAAGGACACTAAAACTAGATCAGAACTTC
TAAATCGAGCTATAAATTTAATAAAACGGGAAAAAGGTCCACAACAAGCC
GCCGTAAACAATTGTATATTAAGAAATAAGGATATAGAAAACAAACTTAG
TTGTATAAGCGATTCGATTGAAAGATCCCAACATCGACCTGGACCTTATT
TGGACATCGACGATGATTATTACGAAATATATCCAGAAATCTTCATCAAC
CACCGCGGTAGAAGCAAGAATTTCTCCCAAGATTACTTAGATATCAAAGA
TTTATTAAGATCCAATAAAGATTCTGAAAGGAAACGAAAAATTATATTTA
AAATTGTCAATCCTGAACTCCAAGTCAAATCAAGCAATAGAAACGATTTG
AGACGTTTCAACAAATTTGTAAATAAAAAAATCCTGCGTACAGTCAGTGA
CTCGCGTAGTGACTCTAGTGACTCGGAATACTCCGATTACTCTAAAACAC
GGATTCACTATTCTTCTGACAGTTCTTCCGAAGAAAAAAATTCAGGAAAA
AAAGAAAGTAAAAAGTCCTGATATAGCGAAAATTAAGGCTAATTCTGTAA
TGTATATGCAATCCCCGTCACGCATATATGAAGCCAGACGACGTCTCCCA
CATTTTTTTCCAAAAGATATCATTGGAATGAAAACGAAATGAGAAATTTA
AGGAATTATT
>Hme00170
CGGCCGGGGATTCTATATCAATATGGAGACCGCCTTGCTTTATAAGTGCA
CAGAGTGTATGTGTAAACGACGACAGATTGTGGGTTCGATTCGTACTCGA
GGAAAAACTTCTTCGATCTGGTGTCGAAGCAAAGTGCGGCGTTGAATTTC
GCCACTCAACACGCAATGCGAATGCGAAGAATTCAGCGAAAAGTCGGGAA
CGGAGTATCTAAACACTACAACGCGACGCTAAAACAACATTATATATGTG
TAGGTATTTCAGTTATCATCGGCACTCTAACCGAAGCTTACATGCCAGCT
ATAAAAATATATGAAATACGAAAACAAAGAGATTCGGACCTCCATGAGAG
CTATTACGATATGAGCTTTTTGAAAAAGACTAACAAAAACAACAATAATG
TGAAACTTGAAACACTTGTCAGTAATATCATTTTGAAATTACAAAATTTA
TCGAAGAGAGATCGCGCTGATGACGACGATGATGATGATTTTATTGACAA
AACAAGAAGTTTACCAGTACTTATTTACAAGAAACCAAAAAGAGACGATC
TGCTACAAAGTCTTTTAGGTTCTGCACTGCGAAGTCAAGTTGATGTCGAA
GACAGAACAGCGCCTCCTCGACATGATCCTTTAGAATTTGATTATTAAAA
ATATGTAATACTAATAAATC
>Hme00315
CGGGATTCGGCCTTACGGCCGGGGCTTTTTCCGGTTTAGTTCCTGGGGCT
AGGAGCCGTAGTTTCGGTTTTTATTATTTTAATCGCCCGTAATCCTACAA
AATGAGAATTTATAAGGATATTATTACCGGTGACGAGATGTTCTCGGACA
CATACAAAATGAAACTGGTTGACGAAGTGATCTACGAAGTCACCGGTAAA
TTGGAAACCAGGGTCCAGGGCGAGGTTAAAATCGATGGATTCAATCCATC
AGCTGAGGAGGCGGACGAGGGCACCGACACCAACGCCGAGAGTGGTGTTG
ATATAGTTCTCAACCACAGGCTCGTTGAGAGCTACGCCTTCGGTGACAAG
AAATCCTTCACATTATACCTTAAAGACTACATGAAAAAATTAATAGCAAA
ATTGGAAGAGAAGGCACCTGATCAAGTAGATGTATTCAAAACTAACATGA
ACAAAGCAATGAAGGATATACTCGGAAGGTTTAAGGAGCTGCAGTTCTTC
ACTGGCGAGTCCATGGACTGTGACGGCATGGTCGCCATGTTGGAATACAG
GGATATTGATGGAGTATCAACTCCCATCATGATGTTCTTCAAACATGGTC
TTGAGGAAGAAAAGTTCTGAACAGCATATGTGATACTAACTCATAATATT
CCAGCCAGCCTAATAAATTCCTTTTTTTCTATTTATTTACTTTGTTTTTA
CCAATCATGTCTGTCCGCTCAGCAGTACACAGCTTCGGCAACTCCCCGTA
AAAGGCTGAACTTTTGTAAAGAATTGATGTTGCATATTATTTAAAATAAA
TAATTTAATGAACTGCTC
>Hme00007
TTGCCGGGATTCGGCCATACGGCCGGGGGATTCACTTCTCTATACATTAG
GACCAGGATTTAAAAAATGAATAAAATCTTAATTTTGCTGGTGGTGATTT
TGGGCGCAATGTGTTTAGTAGAAGCAGAACACGATTCAAATCTGGATTCA
AAGCGAGCTGCTGGATGTCCCCCAGGACAGGAGGAGTATTACGGCATGTG
TTACGGTACGCGTAAAAGCGAAAGCGGAAGACGAGACCAAAGCGGAGGGT
TAAACAATAATAATAGACGAAGCCAAAACGAAGGATTAAACAATAATAAC
AGACGAAGCCAATGGGAGGGATTAAACAATAATAACAGACGAACGCCAAC
GCGAGGAATTAAACAATAATAACAGACGAAGCCAAAGCAGAGAATTAAAC
AATAATAACAGACGAAGCCAAAGCGGAGAATTAAACAATAATAACAGACG
AAGCCAACGCGAGGGATTAAACAATAATAACAGACGAAGCCAAAGCGGAG
AATTAAACAATAATAACAGACGAAGCCAATGGGAGGGATTAAACAATAAT
AACAGACGAAGCCCACCGCGAGGGATTAAACAATAATAACAGACGAAGCC
AAAGCCGGAGAATTAAACAATAATAACAGACGGAGCCAAAGCGGAGAATT
AAACAATAATAACAGACGAAGCCAAAGCGGAAGTTCTTAATTATTTCCTT
TTATGTAATAAAACAACTGAATATGATTGATGATATACGTTTTAATACAT
TAAATGAAATTGCATATATTTTTTGTTATTTTTACTATGTATTAATTTAT
ATGTATTATTAAGTATGT
>Hme00097
GGGGAGAATTGTAAAAGTATACATAACTGCGCGAACATGAAGTTGGTATT
TTTGGTCATTGCCATCGCTTTTCTACAATTCTCCCAGTCACAAAGTTCAA
ATAACGAAAAAGATGCTGAAAATCCCCAAAACATTCAATTTGGAAGTGAC
GACACTCCTGAAAATCTTAGACAGGGTAATCGGAGAAGAGGGAGACATAA
TTACGAGTATGTGCAACTGGGCCTGGGCGATGATATATATGTCGACAGCG
ACTTTCCTTACCATGAAGGTTATAAGTCAGGGAGACCTACAAACTCACGC
GATCGGCTTGCAGGAAACAAAGGACGTCCATCAAAGGCCAAACTCAAAGA
GATCCATATTCTGAAATTCCCTACGGATCCGAAAGCTGTTTTTCTGTACA
TTCCTCTAAGCAGCAGCAGCGCCGTTAGGCCTAGTGAGGTATAAAATATT
TGGAAAATTTGCGGCGACCTCGAATATTTTGTTTGAAATAAACATTAAAA
TATT
>Hme00238
GGGGAGTATCGTTGCAACGTCGGTCTGTGCGGTCGCTTTTGCGGCGTAGT
CTGTGATTTTAGTGTAGCTCCAGATAATCCAAGTTAATCTACGATGGCGG
ATCAGCTGACAGAAGAACAAATCGCGGAGTTCAAGGAGGCGTTTTCACTG
TTCGACAAAGATGGCGACGGCACCATCACCACCAAAGAATTGGGCACCGT
GATGCGCTCGCTAGGACAGAACCCCACAGAGGCGGAACTACAAGACATGA
TCAACGAGGTTGATGCGGACGGCAACGGAACGATAGACTTCCCAGAATTC
CTTACAATGATGGCGCGCAAGATGAAGGACACAGACAGCGAGGAAGAGAT
TCGCGAGGCGTTCCGCGTCTTCGACAAGGACGGTAACGGGTTCATCTCCG
CGGCCGAGCTGCGCCACGTGATGACCAACCTGGGCGAGAAGCTGACCGAC
GAGGAGGTCGACGAGATGATACGCGAGGCCGACATCGATGGTGATGGACA
GGTCAATTATGAAGAATTCGTCACCATGATGACGTCGAAGTGAGCCGCCG
GCTAGTGTGTGTGTATAAAGCAGAGAATTTTAATATACGTTTTGTTTCAT
GACACACAATATTACCATCGTATTGGACCTGCATTTCTCTAGTGTTTGCG
ATAAATTAATATGTCATCGTTTCTGTTTAATGGTATATCGGCGGCGCTGC
GGCGTCGCCCCCCTATTTAGACTTTAAAGTATTCCGTTAATTTAACTAAG
TAAGGAAAACGCCGGCGCCCGCCGCCGCCCGACGCCAACACATC
>Hme00183
GGGGAATTCCACGCATTTCTTCGAGGAGCCATGCTGTTTATCATTGTATT
CGCTGCGGCAACTCTAATCAGCCTTACGTCGGGAGAAACTGATAACGAAT
ACCCCTCCCAGATACCAAATACGTACAAAGATGTCTTCTCAGAGAACAAG
GGGAAACCAAGACTTGGTACAGGTAAATCCTCGTGCTGGGCGAGAGGTGG
CATGTGCGTGCACATACGACATTGCCCAGACCTAAATTTTGAGACTTCAG
TAAGTGGATGCTCTACGAATTTCAAGGTTTGCTGTAAAAACTTTCAACAA
CTACCACCCACTGTTGGTGTTCTGAGAGCCAACCATCATCAGGATTATCC
AGAATATTGGGAAGACGAACATATATTATTATGGAAATTATAGTTAGTTA
TTGAATAAACAACATGACTAGG
>Hme00045
GGGGGGCTCTTTCCTTTCTAACAGAAGTCAAAATGAAGATCGGACTTTGT
GCCTACAGTGGTTACAAGATTTACCCCGGCCATGGCAAAACCATGGTTAA
GGTAGATGGCAAGACTTTCACATTTCTGAATTCAAAATGTGAAGCCGCAC
ATTTGATGAGGAGAAATCCTCGTAAAGTTACATGGACTGTTCTATACAGA
CGCAAATTCAAGAAAGGCCAGGAAGAAGAACAGGCCAAAAAACGCACCAG
GAGGACACAAAAGTTCCAGCGTGCTATTGTGGGAGCTTCACTCAGTGACA
TTATGGCCAAGAGGAATATGAAACCTGAAGTCAGGAAGGCTCAAAGAGAA
CAGGCTATCAAAGCGGCTAAGGAGCAAAAGAAGTCCACCAAAGCCGCAAA
GAAGGCCACAGCTGCTCCTCCCAAGGCTAAGGCACCCCCTAAGGCTAAAG
CTGCTAAAGTAAGCCAGAAGGCAGCTCCACGCGTTGGAGGAAAACGATAA
GACCTTTGTAAAATAAACTATTAAGTAAAACACA
>Hme00499
GGCCGGGGATTCACTTTCATACATTAGGAGGATTTAAAAAATGAATAAAA
TCTTAATTTTGCTGGTGGTGATTTTGGGCGCAATGTGTTTAGTAGAAGCA
GAACACGATTCAAATCTGGATTCAAAGCGAGCTGCTGGATGTCCCCCAGG
ACAGGAGGAGTATTACGGCATGTGTTACGGTACGCGTAAAAGCGAAAGCG
GAAGACGAGACCCAAGCGGAGGGTTAAACAATAATAATAGACGAAGCCAA
AGCGGAGAATTAAACAATAATAACAGACGAAGCCAAAGCGGAAGTTCTTA
ATTATTTCCTTTTATGTAATAAAACAACTGAATATGATTGATGATATACG
TTTAATACATAAATGAAATTGCATAT
>Hme00024
GGGGGTAGTTGCTATTAAGACTCCAGATTAACCATGAAGTTCCTCGTTGT
CTCTTGCTTTTTCTTGGCAATTGCCTGCGCTGCATTTGGGAAAAGTAATG
CTCAGCGGCCTCCAGGATACTATCGGCCTGTAGTGTATGACTTAGGCAGC
CTTAAATTGAAATATTACGCTCCTCCCTACTACTATTACGAATCGCCGTA
CTATTATTACAATTACTATGATCCACATTATTATGGTGGGTCCTACTATG
GTGACTCATCTTACTACGGTGATAACGGACAATATTACGGCGCAAGCGGA
CAAAATTACGGCGCAAGCGGACAAAATTACGGCGCAAGCGGACAATATTA
CGGCACAAGCGGACAATATTACGGCGCAAGCGGACAATATTACGGAAGCG
GTTCACCATATTACGGAAAATATTATGAAGGCAGCTCACCACAGTACGGA
AGCAAAGCTAACTATGGTGGAGAAAACTACTACCGCCCGTCTGAAGGATA
CTACTATGGATATGACGCTAACAGAGATAGACGAGACAATAATGTTGACC
AATAGACATCTTTATTCAACACCGACAACAAAAACTGATTTGGCTTCTGG
ACACTGTATTTGAGTGCAAAATAAAAATTCAAAAATAAATATTATTACTA

>Hme00042
CGGCCGGGGCTTTTTGTTTCGGCCATTTTTGCCGAAAGGTTGGTGTTCTT
TTTCGGTCACGTATCTGTTCGTGGCCGTTAGATCACTTTATTAAAGTTCA
TACAAGATGGTGCAGAAGAAGCCTAAGAAGAAGGTAGGAAAGAAGGTAGC
GGCCGCTCCTTTGGTCGTGAAGAAAGTTGAACCTAAGAAGGTTGTAAACC
CTCTCTTCGAGAAGAGGACAAAGAACTTTGCTATTGGTCAGGATATCCAG
CCAACTCGTGATTTATCCCGCTTTGTGAGATGGCCCAAGTACATTCGTAT
TCAACGTCAAAAGGCAGTGCTCCAACGCCGCTTGAAGGTGCCACCACCAA
TCAACCAGTTTACTCAGACCTTAGATAAGACTACAGCGAAGGGTCTTTTC
AAGATCCTAGAGAAGTACAGACCAGAGACTGAAGCAGTCAGGAAGGAACG
CCTCAGGAAAGCTGCTGAAGCTAAGGTTGCAAAGAAAGAAGAGCCTCCAG
CGAAGAGGCCAAACACCATTAGATCAGGTACCAACACCGTGACCAAGCTG
GTGGAGAAGAAGAAGGCGCAGCTGGTTGTCATCGCTCATGATGTTGATCC
TATTGAGTTGGTTCTGTTCCTGCCAGCCCTATGCCGTAAGATGGGCGTGC
CCTACTGCATCGTCAAGGGCAAGTCCCGCCTCGGTGCTCTAGTACACAGG
AAGACTTGCACGTGCTTAGCGCTCACACATGTCGAGGCCGGTGACAGAGC
CTCCTTCTCCAAGGTGGTAGAAGCGATCCGCACCAACTTCAATGAGCGCT
ACAAGGAGCTCCGAAGACACTGGGGTGGTGGTGTGTTGGGCAACAAGTCC
AACGCGCGCATTGC
>Hme00132
GGGGCTTTCTTGTTAAACTTTGTGTTCAACATGGCTCGTGGACCGAAAAA
GCATTTGAAGCGTTTAAACGCGCCCAAAGCATGGATGTTGGACAAACTAG
GAGGTGTGTACGCACCTCGGCCGTCCACTGGACCGCACAAACTACGCGAG
TGCTTGCCGCTTGTTATTTTCCTCCGTAACCGTCTGAAGTACGCTTTGAC
CGGTAACGAGGTTCTTAAAATCGTGAAACAGAGACTAATCAAAGTAGACG
GCAAAGTACGCACCGACCCCACATACCCCGCGGGATTCATGGATGTGATC
TCTATTGAGAAGACAAATGAGCTCTTCAGATTAATCTATGATGTCAAGGG
TCGTTTCACCATTCACCGCATCACACCTGAAGAAGCAAAGTACAAGCTGT
GCAAGGTGCGTCACGTAGGCACCGGCCCCAAGAACGTGCCGTATCTGGTG
ACACATGATGGCCGCACGCTCCGCTACCCTGACCCCCTCATCAAGGTCAA
CGACTCCGTTCAACTGGACATCGCCTCCGCTCGCATCATGGACTTCATCA
AGTTCGAATCAGGCAACCTGTGCATGATCACCGGAGGGAGGAATTTGGGT
CGTGTGGGTACCCATAGTGTCCCCGCGAGCGACACCCGGGGTCCTTCGAC
ATTGTGCACGTGCGTGATTCAAGTGGTCATACGTTCGCCACGAGACTGCA
CAACGTTTTCATCATCGGTAAGGGCACGAAGGCCTACATTTCGCTACCGC
GCGGTAAGGGTATCCGCCTCACCATAGCCGCGGAGCGCGACAAGCGAATC
GCCGCTAAACAAGCTGCCCATTAAGTTATAAACTATAAACTTGA
>Hme00257
GGGGGCTGTCTTAAAGTGTTTGTGAAGTCATCTTTCTTCGTGTGGAGTTA
AATAGAATTTTCTCCAGAAGTATGAGTCGAAAATGGGAACCTTTGAAGAA
AGTGGGAATAATTGGAGTGCCGTTTGAGAAAGGACAAAAGAAGTACGGTG
TTAGTGTAGCACCAGCGGCTGTGAGGTCAGCGTGCCTTATCGACCAACTT
CGAGAAATAGATGGATTAGACGTTAAAGATTATGGTGACACCAACATCCC
ACCGAGTGATATATCAGTAAACGTAGATAACATGGAGCATCTCTCCCTCG
TGTCCGCCTGCAATAAGAACGTCTCTGACAAAGTATCTGAAGTGCTGAAA
GACGGACGGATAGCTGTTACGATCGGAGGCGACCATGCTATTGGACTTGG
CACAGTCGACGGCCACTACAAAGTAAACGAGGATATGATTCTAATCTGGG
AGGACGCGCACGCGGACATCAATACCAATAAAACGTCAGGCTCCGGCTCC
GTCCACGGCATGCCCGTCGCGCTGCTCGTCAGGGAGCTGTCGGACTACTG
GCCGTATCTACCAACAATGGATTGGCAGGTGCCAAAATTTTCTATAAGGA
ATCTAGGCTACGTGGGATTACGATCTGTTGATAAATACGAGAGGCTGGCA
ATAGAAAAATACGACGTGCCAGCATTCACAATGGAGGATATCGAAGAATA
CGGCATCCGCAAGTCTATAAACCACATCCTTGAAAAAATCGATCCAGAAG
GAAATAAGCCTATTCACGTGAGCTTTGATGTCGACTCTCTGGACG
>Hme00009
GGGGATTCTAGTTGTAGCCGGTAGCGCGCGAGCACGTCTTACTTCTAACT
AAAAGTATATTCTTATTTCATTTCAAAAATGGAATTCGTTGGCAAGAAAT
ACAAAATGGTCTCCTCCGAGAACTTCGATGAGTTCATGAAGACTATTGGT
GTTGGGCTCATCACCCGTAAAGCCGCCAACGCTGTGACACCAACCGTGGA
ACTGCGTCAGGACGGCGACAACTGTGTACTGGTCACCTCCTCCACCTTCA
AGACCACCGAAATGAAGTTCAAGCCCGGTGAAGAGTTCGATGAAGAACGC
GCTGATGGTGCTAAGGTTAAATCGGTGTGCACATTCGAGGGGAACACGCT
GAAGCAGGTGCAGAAGGCGACAGATGGCCTCGAGGTCACCTATGTGAGGG
AATTCGGCCCTGAGGAGATGAAGGCTGTAATGACCGCCAAGGATGTAACC
TGCACCCGAGTGTACAAAGTACAGTAAGACCACCAACCCTCCAAGACTGC
GGGGCGGCGCCCTACACTATTTCCTAATATCGTATTATTACTTTATATAC
CTTTAGCACAACTATATATTTACGTATAATTTAGGCTATGATTGTGAATT
GTAAGAACTAGATGAGATTGTAAACGACTTGTTCGTACTGCCTTCATTCA
TATGGTGTGGAAAAAAAGGACCTAAAATATACAGTTGTATAAGTTTTTCA
GTGCATATTTAAATAAAGTTTTTCTTAAACTTTAAAAAAAGAAAGTAAA
>Hme00058
ACGGCCGGGTCCCTGGTTGATCCTGCCAGTAGTTATATGCTTGTCTCAAA
GATTAAGCCATGCATGTCTCAGTGCAAGCCGTATTAAGGCGATACCGCGA
ATGGCTCAATATATCAGTTTTGGTTCCTTAGATCTTACTCAGTTACTTGG
ATAACTGTGGTAATTCTAGAGCTAATACATGCAATCAGAACTCTGACCAG
TGATGGGATGAGTGCTTTTATTAGATCAAAACCAATCGACGGAGGGCTTC
GCGTCCGAAGTCGTTAATTTTGATGAATCTGGATAACTTTTGCCGATCGC
ATGGTCAAGTACCGGCGACGCATCTTTCAAATGTCTGCCTTATCAACTTT
CGATGGTAGTTTCTGCGACTACCATGGTTGTCACGGGTAACGGGGAATCA
GGGTTCGATTCCGGAGAGGGAGCCTGAGAAACGGCTACCACATCCAAGGA
AGGCAGCAGGCGCGCAAATTACCCACTCCCGGCACGGGGAGGTAGTGACG
AAAAATAACGATACGGGACTCTTTCGAGGCCTCGTAATCGGAATGAGTAC
ACTTTAAATATTTTAACGAGGAACAATTGGAGGGCAAGTCTGGTGCCAGC
AGCCGCGGTAATTCCAGCTCCAATAGCGTATACTAAAATTGTTGCGGTTA
AAAAGCTCGTAGTTGCATTTGTGCGCCGCGCTGTCGGTGCACCGCATCCG
CGGTGATACTGACACGTCTGCGGAGCATATCGTCGGTGAGCCGGCGGTAA
AACGCCGGTTCAATATCAAAATCCTATCGCGGTTCTCTTCGGTGAGTGTC
GAGATGGGCCGACAATTTTACTTTGAACAAATTAGAGTGCTCAAAGCGGG
CTCAAAATGCCGCTTGAATATTTCGTGCATGGAATAATAGAATATGATCT
CGGTTCTATTTTGTTGGTTTTCAGAACTCCGAGGTAATGATTAATAGGGA
TAACTGGGGGCATTCGTATTGCGACGTTAGAGGTGAAATTCTTGGATCGT
CGCAAGACGAACATCAGCGAAAGCATTTGCCAAAGGTGTTTTCATCAATC
AAGAACGAAAGTTAGAGGTTCGAAGGCGATTAGATACCGCCCTAGTTCTA
ACCGTAAATATGTCGTCTAGCGATCCGCCGACGTTAATACAATGGCTCGG
CGGGCAGCTTCCGGGAAACCAAAGATTTTGGACTCCGGGGGGAGTATGGT
TGATAAA
>Hme00251
GGGGAGAAAATGAATAGTTCTTCAAAATCGCCACGCACTTTAATTAAAAA
TATTAAGCATATAAAATGGCCATAAAAATGGTTATATTTTTAACAATAGT
GGTTCTAACCCTGGCCGTTCAAAAGTCACCACAACTTATCAATTCCGAAT
ACAAAAAAACTAGAGGAATATCTGAAAGTGGGGAGAATTTACATTTTGGT
AATTCTAAGGCTTTTCGAAATTTTCCAGAAAAGACGCATGATTCTTTAAG
TACAGAAGAAAACGGAAGTGAAGGTAATCGGAATGTACCAGAAGCAAATA
ATAACTTTAAGACCTTAGACGAATTAAGAGCTAAATATTTTCGCAATTTT
CAAGACCAAGACGATAAATTTCATAATCACAAGAGCGTCAGATTTAAAAG
TTCCGAAAACCGAAGGGATGTGTCATTCGCAGTGGATAAATCTGACGAAG
ATGAAGAAAACGTAAGCTATAAAATTCCTGAAAGCCAACGTAATTTTCCC
CAATCAACAGACATTTCTGATAGTCAATCAGAATTTCAGCCTTTTAAATA
TCTTCGCGATATCCACACAAAAAATAAAGACTCAGTTAAATATGAGAGTT
ATGAAAATATAAGGAGCCGACTTGAGAAGAATCAATGGAATTTTATGAAA
CCTAATAAAAGAAACGAATTTGAAGAAGATTTATTAAACGTTGTTGGTAG
AACAGCATTAAAGGCTGGCATTGGCAAACTTATAGAAAAATACTAAATTA
CCCATTTGATATTACTACAAATATATTACAAT
>Hme00034
GGGGCTTTCCTACTATTACCTCAACCATGGCGGCCGGGGTACTTTACACT
TATCCGGAAAATTTCCGTGCTTATAAGGCGTTGATCGCCGCACAGTGCTC
CGGAGCCGACGTGAAAGTAGCTCCCAACTTTGTGTTTGGGGAGAGCAATA
AGTCCGAGGAGTTCCTAAAGAAGTTCCCGGCCGGCAAAGTCCCGGCATAC
GAAAGTGCCGACGGAAAAGTTCTCCTCACCGAGAGCAATGCCATCGCTTA
CTACGTCGCTAATGCCGCTCTTCGTGGATCAGACGTGGCCTCTCAAGCTG
CTATCTACCAGTGGGCATCTTGGGCTGACAGTGAACTGCTACCAGCCTCA
TGTGCCTGGGTGTTCCCATACTTGGGCATCATGCAGTTCAATAAACAAAA
TGTAGAGCGTGCGAAGTCAGATCTGCTAGCTGCATTGAAGGTGTTGGACA
GCCATCTCCTCACCCGAACCTTCCTCGTCTCAGAGAGGGTCACACTTGCT
GACATCATTGTGTTCTCCACTCTGATTCACGCTTTCCAGAATGTTCTAGA
GCCCAGTCTCCGGTCATCACTAGTGAATGTCCAGCGTTGGTTCCTGACCC
TTGCCAACCAGCCTGAAGTGTCCAAAGTAGTGGGCAGCATTGCTCTTTGT
CAGGCCGCCCCTGTCTACGACCCTAAGAAGTACCAGGAACTATCCCAGAA
CAAAAAGGAGGGTGGCAAAAAGGAGAAGAAAGAAAAACCAGAAAAGAAAG
AGCAACCCAAAAAGAAAGAGCCCGAACCTGCTCCTGCTGATGACTTCGAG
GAGAAACCAAAAGAATCCAAGGATCCTTTTGACTCATTACCTAAAGGTAC
CTTCAATATGGACGACTCCAAGCGCAGNTACTCCAATGAGGATGAGGCTG
TCTCCATCCCGTACTTCTGGCAGAAGTTTGACCCTGAGAACTACTCCATC
TGGTATG
>Hme00043
GGGGATTATTAGAATCGTTTCATATCCCAAAATGAGACTTTTAAGTTTAA
TTACATTATTTATTTGCGTTATATCCCTATCAGCACGAGATACGCTGAGA
ACCAAATATGTCTATGAATTTGGTTTCGACAGCGGTGTTGTAGCTTTTGC
CTCAATCTGGACGAATTGGTTTATTTGAAAAGAGTGTAACAGTTCCTGTA
GTGGTGCCAATATGCTCCAGGTTGACTTATGTACGTGTGGAAGTCAACGA
TTTCATCTCGCAGCCCAAAGTCAGATTCAACTATCACCTGTCTTCCGTCA
TCATAAGCTTCGACACCTGGCAGTACAGCGTCTCATCATATGTAGTCATA
GCCAAAGCTGTGCCAAGAGATGACTATTGTGATGTTAAAACGCCATATTC
GAAAGGACCAACAATGTATAGCCCTAATCTCCAACTAACACATAATAGCA
ATTTTAATTAATTATGCTATTTCTTATTCGAAATTAAATGTGAAATGTAA
TTATAAGAATTGACTTAGATAACTTGTTGGGAATGTACTTATATGAACAT
GTCATATTTAAAAATAAACAAAGATATTGAAATAATAG
>Hme00209
GGCCGGGGACATTTGAAGTGGCTGGTGTCACTCACAATACTATTTATTGT
AGCAGTGATAATTCGTAATATATATTTCCATTTTGTTTCAACTTAAAGTT
TATCAATCGCCTTTGTTGGGAGGTCGCCTTCTGCGCCAGTGAGTGTAAAG
GCTTCTCTTTCAACGCATCTATCCTAGCACGCTTATAAAACAACTATCTA
AAGTCGCAAAAAGCATGATGAAGGCTGTGATCGCCGTCGTCTGCCTCGCG
CTGTGCGCTGTGTCGGCGGAGGTTTGCTACAATGAAGTGTCTTTGGAGTG
CGGTAGAGCGACCAGTAGTCTATCTTTACCCAGCTGTAACGCAATATACG
GCAACTTTGGACACCAGGGCAACGTGGCCACGGAGCTCCAAGCGTACGCC
AATCTACACCTCAGGAGATCATATGAATATCTCCTTTCTGCTGCATATTA
CAATAACTATCAAACTAACAGACTTGGATTCAGCAAACTGTTCAAGAAAC
TGTCGGATGACGCTTGGGCCAAAACAATTGATATTATTAAACATGTCACT
TTGAGAGGCGGCAGCATGGATTTCCGCGCCCGTAGTTCTCAGGACCAAGA
AACAAGGAACTCCACCATCGAGCTCCAGGAGCTGGAGTCTCTCGCACACG
CCTTGGACGTGGAGAAGGAGATCGCTGAGCGCGCATTTTTCATACACCAG
GAGGCTACAAGGAACAATCACAAGACCCATGATGCTGAGATCGCACAATA
CCT
>Hme00342
AATCTCGTGAAATAATTTAGTTACTAATGCGTAATAGTTTTATATTTGTT
CACACTTTATACGTTTATATGCAAGAGGTGCGTAATTTGTATTATTAAAT
CATATTTGTTATTAAATTGAACCAAATTGAACAAATCTTTTCTACCTGCA
TAGTAATCCGCACGTGGAGTTTGAGGCTAACATTTCTAAAAGTTGTAATT
GTTCACCGCGTTGTATTCTTATACTTTAAATTTCTTTCAACAAATAAAAA
AAAACACATTCGTGAAGAGGTTATATTACCACGTTGATACATACAAACAT
CGTTACCACTGATAAGTGATAATTTTGTTGTAGTTGCCGTAAAAGCAACC
ACTATGCCGCAGAACGAATATATTGAACGCCATCAAAAGCTTTACGGTAG
GAGACTCGATTATGAGGAGAGGAAACGAAAGCGAGAGGCTCGCGAACCTC
ACAAGAGGGCCGCAAAGGCGCGTAAACTCCGTGGTATCAAAGCTAAAATC
TTCAATAAGGAAAGGCGCAATGAAAAGATTCAAATGAAAAAAAAAAGTCA
AAGCGCACGAAGAGAAAAATGTTCGCCAAAACACAGAAAAAGTCGCTGAA
GGCGCGGTGCCAGTGTATCTTCTTGACAGAGATGTACAATCTAGGGCTAA
GGTTCTGTCTAACATGATAAAACAGAAACGTAAAGAAAAAGCTGGTAAAT
GGGACGTACCTATACCTAAAGTCAGAGCTCAAGCTGATGCTGAAGTCTTC
AAAGTATTAAAATCTGGAAAATCCAAGAGAAAAGCTTGGAAACGTATGGT
CCCTAAAGTTACTTTTGTAGGTGAAAATTTTACAAGAAAGCCCCCAAAGT
TTGAGAGATTCCTCAGACCTATGGCACTGAGATTCAAAAAGGCACATGTA
ACTCCTCCTGAATTAAAGGCCACCTTCTGTTTACCCATCATAGGAGTTAA
GAAGAACCCAAGCTCCCAAATGTACACTAGTTTAGGAGTTATAACCAAGG
GTACCGTGATTGAAGTTAACATTTCTGAGCTGGGTTTA
>Hme00003
ACGGCCGGGGGTAGTTGGTACGAAGACTCTAGATTAACCATGAAGTTCCC
CGTTGTCTCTTGCCTTTTCTTGGCAATTGCCTGCGCTGCACTTGGGAAAA
GTAATGCTCAGCGGCCTCCAGGATACTATCGGCCTATAGTGTACGACTTG
GGCAGCCTTAAATTGAAATATTACGCTCCTCCCTACTACTATTACGAATC
GCCGTACTATTATTACAACAATTACTATGATCCATATTATTATGGTGGGT
CCTACTATGGTGACTCATCTTACTACGGTGATAACGGACAATATTACGGC
GCAAGCGGACAAAATTACGGCGCAAGCGGACAATATTACGGCGCAAGCGG
ACAATATTACGGAAGCGGTTCACCATATTACGGAAAATATTATGAAGGCA
GCTCACCACAGTACGGAAGCAAAGCTAACTATGGTGGAGAAAACTACTAC
CGCCCGCAGCACGCGTACGGCAACAAGTACGGGTCTGAAGGATACTACTA
TGGATATGACGCTAACTACCAAAACAATAAAAGAGACAGACGAGAGAATA
ATGTTGACCAATAGACGCCTTTATTCAACACCGACAACAAAAACTGATCT
GGCTTCTGAACACTGGATTTAAATGCAAAATAAAAATTCAATAATAAATA
TAATTACTCAAAAAAA
>Hme00275
CGGCCGGGGATAGTCTAAAGTATTTGACGTTAAAGTTAACCATGAAGACT
TTCTTATTTACAATTTTGACAGCGATTTTAGTGCACCATACGATCCAATA
TGAAAACATAGAAGAAAGACAGCTATTACACACTGAAAATTCACCAGAAG
AACATGAAGAAGATTCACATAATTTGAGAAGGGGGGATATAAAAGATTTA
ACAAATATTAAAGATACAGAAGATCTTCAGCCGTATTCTGAAAACTATCA
AACCCACTATCGAGAATTAAAAGATAGAGAAATAGTGCGCCCATTGACAG
GACTGAGAAGTGCCTCGGAAATAAAGAACTGGGTAAAAGATGTGATAGCG
ATGCGACGAAGGGGGAGGGGGGGACATCGTTACCCAAGACCACCCACACT
ACCACGTAGACCGCAACCGAGACCAGCCACAAAACCATATAAATACAAAG
ATTTATCAGGGGGACTTGATAATACGGAAGAAGAGCAAATTTTACTGGAG
TATACCCCAAAGCACAAGAAAGTTGACGTGCCCATGATAATCTTTGTGCC
TTTAAGGGAATAAAAAGTATTATACGTATATCT
>Hme00197
GGGGGAGTCAGTCCTATTACGCCGCACCGTCGACACCACACCATACCCTC
TGATGCGGCTAGCTGCTTTTTCAAAGACGTCATATTAAAGCTCTTAAGCA
ATAATCATATCATAAAATCAAAGCAATGGATTCGGAAGAATTTCGTGTAA
GGGGTAAGGAGATGGTGGACTACATATGTACCTACATGAACACTTTAAAG
ACTCGAAGAGTAACTCCGTCTGTGGAACCTGGATATCTTCGAGCGGCCCT
CCCTTCAGAAGCTCCCGTGCATCCCGAGTCCTGGGATGACGTGATGGTTG
ATGTAGAGAACAAGATCATGGCTGGTGTTACCCACTGGCAACATCCTCAC
TTTCACGCATATTTCCCGGCGGGTAATGGATATCCTTCTATTCTTGGGGA
TATGCTCTCTGCAGGGATTGGATGCATCGGATTCTCATGGGCGGCAAGTC
CAGCATGTACTGAATTAGAAATAATTATGTTAGATTGGCTCGGAAAAGCT
ATTGGGCTACCTTCATCATTTTTAACCTATGGAGAGGGTAGCAAAGGAGG
TGGTGTAATAGAGGGGTCAGCCAGTGAGTGCGTCCTTGTGTCGGTGCTAG
CGGCGAGGGCTGCGGGTATCAAACGCTTGAAGCATCAGTTTCCCACTGTC
GATGAGGGCCTCTTGCTGTCCAAATTAATAGCATATTGTTCTAAAGAAGC
TTCATTCTTGCGTTGAAAAGGCTGCAATGATATGCTTCGTCAAATTACGC
ATCTTACAGCCTGATGA
>Hme00171
GGGGCTTTTTTCCGGCTTACCTGTGGAGTACGCGAGACGTCTGCCACAGG
CTTCCCAAGATGGGCGCTTACAGATATATTCAAGAATTGTATCGTAAAAA
GCTTAGCGATGTTATGCGCTTCCTTTTACGTGTTAGAGTATGGCAGTACC
GCCAATTAACTCGCATGCACCGTGCACCTAGGCCAACGAGACCCGACAAA
GCTAGGAGACTAGGCTACCGCGCCAAGCAAGGTTATGTTGTCTTCAGAAT
CCGTGTTCGCCGTGGTGGCCGCAAGCGCCCGGTTGCCAAGGGTGCTACCT
ACGGCAAGCCCAAGAGCCATGGAGTCAACCAGTTGAAACCCACACGCAAC
TTACAATCTATTGCCGAGGAACGCGTTGGACGTCGCTGTGGTGGTTTGAG
AGTACTCAACTCCTACTGGGTTGCACAAGACTCTTCATACAAATACTTTG
AAGTTATCCTCGTCGATCCTTCACACAAGGCCATTCGTCGCGATCCTAAG
ATCAACTGGATAGTAAATGCAGTGCACAAGCACAGAGAAATGCGTGGTCT
CACTTCAGCTGGCAAGAGCTCACGAGGTCTTGGCAAGGGTCACAGGTTCT
CGCAAACAAAGGGAGGCTCACGCCGCGCCGCCTGGATAAGACGCAACACC
CTACAACTGCGTCGCAAACGATAATTTCATACATACTATTGACTTTCTAT
TTTTGTATATATTCTTAAATAGAAAGTTTGTAGTATTAAAATAAAAAAAA
TGTAAAATC
>Hme00033
CATTACGGCCGGGGATTCACTTTCTTACATTAGGACCAGGATTTAAAAAA
TGAATAAAATCTTAATTTTGCTGGTGGTGATTTTGGGCGCAATGTGTTTA
GTAGAAGCAGAACACGATTCAAATCTGGATTCAAAGCGAGCTGCTGGATG
TCCCCCAGGACAGGAGGAGTATTACGGCATGTGTTACGGTACGCGTAAAA
GCGAAAGCGGAAGACGAGACCAAAGCGGAGGGTTAAACAATAATAATAGA
CGAAGCCAAAACGAAGGATTAAACAATAATAACAGACGAAGCCAATGGGA
GGGATTAAACAATAATAACAGACGAAGCCAACGCGAGGAATTAAACAATA
ATAACAGACGAAGCCAAAGCAGAGAATTAAACAATAATAACAGACGAAGC
CAAAGCGGAAGTTCTTAATTATTTCCTTTTATGTAATAAAACAACTGAAT
ATGATTGATGATATACGTTTAATACATAAATGAAATTGCAACACAT
>Hme00014
GCCCGGGAATTCGGCATTACGGCCGGGGGTAGTTGGTACGAAGACTCCAG
ATTAACCATGAAGTTCCTCGTTGTCTCTTGCTTTTTCTTGGCAATTGCCT
GCGCTGCATTTGGGAAAAGTAATCCTCCAGGATACCTATCGGCCTGTAGT
GTATGACTTAGGCAGCCTTAAATTGAAATATTACGCTCCTCCCTACTACT
ATTACGAATCGCCGTACTATTATTACAATTACTATGATCCATATTATTAT
GGTGGGTCCTACTATGGTGACTCATCTTACTACGGTGATAACGGACAATA
TTACGGCGCAAGCGGACAAAATTACGGCGCAAGCGGACAAAATTACGGCG
CAAGCGGACAATATTACGGCACAAGCGGACAATATTACGGCGCAAGCGGA
CAATATTACGGAAGCGGTTCACCATATTACGGAAAATATTATGAAGGCAG
CTCACCACAGTACGGAAGCAAAGCTAACTATGGTGGAGAAAACTACTACC
GCCCGCAGCATGCATACGGCAACAAGTACGGGTCTGAAGGATACTACTAT
GGATATGACGCTAACAGAGATAGACGAGACAATAATGTTGACCAATAGAC
ATCTTTATTCAACACCGACAACAAAAACTGATTTGGCTTCTGGACACTGT
ATTTGAGTGCAAAATAAAAATTCAAAAATAAATATTATTACTGAAAAAAA
AAAAAAATAA
>Hme00071
GGGGCTTTCTCTGTCAAAATGGCTGCCGCGCAAGAGGCGAGACGCGAACC
AGTGCACGCCGTCCAAGTATTCGGACGCAAGAAAACTGCCACTGCAGTAG
CATACTGCAAACGCGGTCATGGAGTGCTTCGTGTAAACGGACGTCCTTTG
GATCTAGTGGAGCCCCGTCTCCTCCAATATAAACTGCAAGAACCTATTCT
CTTGCTTGGAAAGGAAAGGTTCTCCGATGTTGACATCCGAGTGACGGTCA
AAGGAGGTGGTCACGTAGCTCAGGTGTACGCTATCAGACAGGCCATTTCT
AAGGCTCTTATTGCCTTTTATCAAAAATTTGTAGATGAAGCATCAAAGAA
GGAAATTAAGGACATCCTCGTCCAATACGACAGGAGTTTGTTAGTAGCGG
ACCCACGTCGCTGCGAGCCCAAGAAGTTTGGAGGTCCAGGTGCTCGTGCC
AGATACCAGAAATCTTACCGTTAATACATTCACATATGCTATATACATAA
TAAAAAAAGTATCAAAAAAAATGAAAAAAAACTGAAAAAAAAAACTTTGG
GCCCCCTCCGCCCCCCGAAAATTTTTTAAAACCTTTTTTTGGGGGCGGGG
GCCCCCAGGTAAAGGAACCTGGGCCAAGATTTTTAAAGTAGCGCAGCAAG
CGCGGCGGCGTAGATCTACTCTGCTCTTGCCAAGAACAATGCTTCTTGTT
TTTAATATTATTTCACAGAAAACTTTATTATAGTACCTTGTACAGTCATC
TAATGTTTAAATTGTATTTTGACGACGATAAATAATAAAATAATTTACAT
ATTAT
>Hme00079
GGGGCTCTTTTGCTTTGACGTTTCGTTCAAGCAAACGTTTATTTACGGCT
TAACACGTTTCGTGTCTTTACGACTTAAAAAATGCGTTACGTGGCCGCGT
ATTTGTTAGCCGTGCTCGGAGGCAAAGCTGCCCCAGCCGCTGCCGACCTC
GAAAAGATCCTCAGTTCCGTCGGTATTGAGGCTGATGGAGAAAAACTGAA
GAAAGTGATCGGAGAACTCAATGGCAAATCTGTTGAGGAACTGATCGCGC
AAGGTCGTGAAAAGCTATCATCCATGCCGGCGGGTGGTGCTGCCCCTGCT
GCTGCCGCTGCAGCACCAGCAGCTGCTGCAGCTGAGGAGAAGAAAGAAGA
GAAAGAGGCCAAGAAGGAAGAGTCTGAGTCCGACGATGAGGACATGGGCT
TCGGTCTTTTTGACTAAACTTTTTAATACGGTGCAGAGCACGCGGTTTTT
ATTCCATGTATTGGTTTAAGCGTAAATCGACGGCAAGTTTGTTTCTGTGA
AATATATCTTGCAAAAC
>Hme00129
GGGGGGTAGTAGGTACTAAGAATCCAAATAAACAATGAAGTTTCTCGTCC
TCTCTTGCCTTTTCTTGGCAATTGCCTCCATTGCCTTTGCGTCTCCAGGA
TACTACAAGCCCCTAGCGGTCGACTTAGGCTGCATTAACTTTAAATACTA
CGCTCCCTATTATTACAACTACTACCAACCGCCGTACTATTATTACAACA
ATTACTATGATCCATATTATTATGGTGGGTCCTACTATGGTGACTCATCT
CACTACAGTGATTACGGCGTAAGCGGACAATATTACGGAAGCGGCTCACC
ATATTATGGAAGCGGTTCACCATATTACGGAAGTAGCGTACAATATTATG
GAAGCGGTTCACCATATTACGGAAGTAGCGGACAATATTACGGAAGCAGT
TCACCGTATTACGCAAGTAGCGGAAAATATTACGGGAGCGGTTCAGCAAA
TTATGGAAGTAGCGGACAATATTACGGAAGCGGTTCACCATATTACGGAA
AATATTACGTTGGCAGTTCACCATACTCCGGAAGCAAAGCTTACTATGGC
GGAGAAAATCATCCACACGCCAAAAGAGAACAACGAGACCGTGATGATGA
CCAATAGACATCTTTATTCGAAACCGACAACCAAAACTGACCTGGCTTCT
GGAGGCTGGATTTCAGTGTAAAAATAAAATTCAAAAATAAATATTATTAA
TTATTT
>Hme00271
GGGGAATCCGACACTCTCCCAGTGGCATTACACGCGTTTAGTCGTAACTC
AAATAAACGCAACGATGTCGGGAGGATTAGATATTTTGGCCCTCAACGAG
GAAGATGTAACCAAAATGTTGGCGGCAACAACCCATCTTGGGTCAGAAAA
TGTTAATTTCCAGATGGAAACCTACGTATACAAGCGTCGCGCTGACGGTA
CCCACGTGATCAACCTTCGTCGCACCTGGGAGAAGCTTGTGCTGGCCGCA
CGTGCAGTTGTAGCTATCGAAAATCCAGCGGACATTTTCGTCATCTCTTC
AAGACCTTTTGGTCAAAGAGCCGTTCTGAAGTTCGCTGCCCACACTGGAG
CCACTCCCATTGCTGGAAGATTTACTCCTGGTGCCTTCACTAATCAGATC
CAAGCTGCATTCAGGGAGCCACGTCTTTTGATTGTATTGGACCCGGCTCA
AGATCATCAGCCAATCACTGAGGCGTCATATGTCAACATTCCAGTCATTG
CTTTCTGCAACACTGACTCTCCTCTTAGATTTGTTGATATTGCCATTCCA
TGCAACACTAAGTCATCCCACTCCATTGGTCTCATGTGGTGGCTCTTGGC
TCGTGAAGTTCTGCGTCTGAGAGGTACTCTACCACGCGACCAGAGGTGGG
ATGTCGTAGTTGACCTCTTCTTCTTTAGAGATCCTGAAGAAAGCGAAAAG
GAAGAACAACAAGCTAAGGAACAGGCTGTCGTTGCTGCTAAACCTGAGGT
ACCAGCACCACCTGTACATGAGGACTAT
>Hme00017
GGGGGCTTTCTTTCGGTTCTGTCAAACGAATTGAAACATGGCTGAGGTAG
AAGAAATCAAGAAGAAACGTACCTTCAGGAAGTTTACCTTCCGAGGAGTA
GATCTGGATCAGCTTCTGGATATGCCAAATGAGCAACTCATGGAGTTAAT
GCATGCCTCGTGCTCGTCGGCGATTCGCTCGTGGCCTGAAGCCGCAAGCC
GATGGCTCTGGTGAAAAAACTACGCCGGGCAAAGAAAGAGGCGCCTCCAA
ATGAAAAGCCAGAAATCGTCAAGACTCATTTGCGGAACATGATCATTGTA
CCTGAAATGGTTGGATCTATTGTTGGCATATACAACGGAAAGACTTTTAA
CCAGGTTGAAATCAAGCCCGAGATGATTGGTCACTACCTAGGTGAATTCT
CAGTTACATACAAGCCTGTTAAGCACGGTAGGCCAGGTATTGGTGCTACC
CACAGCTCCAGGTTTATTCCGCTTAAGTAGGCGGCAACATCTTAGGCTAA
GCAAAAACAAACACAATGATACAATAAAGTATTTTTGTTAA
>Hme00030
GGGGACTAGCACCTGTTTTATACAATCATGAAGTCGTGTGTACTCCTCGC
GTTGTTCCTCGTGCTGGCTATGGCCGCTACAGCATATTGCTACGAACCTG
AAGAAACTCCTAGTTTCCACAATCTAATGAAACGGCAAATTAGATCCGGA
TGCACTCTTTGGGAGTGCGCTTCCAACTGCAGAAGACGAGGCTTCAGTGG
TGGCTACTGTGCTTTCACAGGATGTTCCTGCTATTAACATATAGTTATAC
TCCAGCTAATATTTATAAATATAAGAGAAAAAATTGATATATTATAATTA
TTTTTGTTTCCTATTTAGTTACGAAGATTTAATAAATATAATATATTGTA
ATAAAAAAAAG
>Hme00312
GGGGAGCGGAACCCATTATTTTTCACCGCATTGGTTTAATTCTTCGTAAG
ACACGTTACGGCTAACAGTCATGCACATTTTCCAATGTAAAAAGTACTAT
ATACGTCCATTTTCTTTTTCTTTTAAATATTGCAATATATATTTATTTAT
AGCATAAGTTATCAAGAATGTGTCAATACAAGTGGTTTTCTATTTTTGTC
TTCGTTTTTGTACATAATGTAAATTGCGAAAATATTTGGCCACAAATTGC
TCATCACCCAGCCTGGACCAGACTGGACAGTCTAGATTGCGGGTTCAGCG
CATCAGATCGCATCATTGGAGGATTGAATGCAGCTCTAGGGCAATTTCCA
TGGTTAATTCGCTTGGGATACTCGGTCGAAGGCGAGGAAGATTTGGACTG
GATGTGTGGTGGTTCTCTTATAACTGATCTGCATCTTATAACAGCTGCTC
ACTGTGTACAGACTTCTGGCGAAGATTTTGAGTTGTCAGTTATTCGTGTA
GGTGAATATGACACAGAGACGAATCCCGATTGCCAGCTGTACGTTTGCGC
ACCACCTGTACAAGACAAGAAAATTCGGGAAATAAAAGTTCACCCAAATT
TTAATAAACCAGCGTACCACAACGACTTAGCTATTATCGTACTGGACTCA
CCAGTAAAATTAAATGATTATGTATTACCGATTTGCTTACCACGTGCGGA
ACAATTGCAAAGTCTAAATTTAGGAGAACTGTTGATGGTGGCTGGCTGGG
GAAAGATGAACATGACCACCGAAGAACGTGCCAAAATTTTACAATTTGTT
GCGGTACCTGTA
>Hme00068
GGGGCAGTCCATTACATCTGCTCGCGGTACCAACACGCATTTAAAATGAC
GGAAGCCGAGTCTGGTTCGACGTTTTGGGAGGAATTAACAAGTCCCATCA
ATTTAGTATTGTTGTTTTTCATTTTATACCTTCTGTATAAGATAGTAAGG
TCGCATTTTGAAGTGGTAGAGCCGCCAGCGCCGCCGCCACCGCCGATGGC
GAAGCTAAGGAAGGATATGACAGTGGCCGAACTAAAGAAATTCGATGGAA
CCGATTCGGAAGGAAGAGTTTTGCTGGCTGTGAACGGTACAATTTTCGAT
GTTACAAGAGGAAAAAGATTTTATGGACCTGGTGGACCTTACGCTGCATT
TGCGGGTAAAGATGCAACCCGAGGCCTTGCTACTGGTCAAGTAGCAGCTT
CTGATGCTGAATATGATGACGTCAGTGATTTAGGACCTGATGAGGTTGCT
TCAGCCAAGGAATGGGAAGAGCAATTCAGAGAAAAATATGATATCGTAGG
AAGACTCTTGAAGCCCGGAGAAACGCCAAATAAGTATAGCGAAGAAGACG
GCGAAGATAAAAAAGCGCAATAAGTGCTAGATATATTTTTGCTATTTTTG
TGATATTTCTAATATAAGTGTTGGGTAATGTTTATTAATAAAATATATTT
CACA
>Hme00061
GGGGCTTTTCTTTCTGACCCAGCCAATATGGGTATTAGCCGTGATCACTG
GCATAAACGAAGGGCCACTGGTGGCAAACGTGCGCCCATTCGTAAGAAGA
GGAAGTATGAGTTAGGTCGCCCGGCTGCCAACACTAAGCTTGGCTCTCAA
CGTATTCACTTAGTGCGAGCTCGTGGAGGTAATATTAAGTACCGTGCTTT
ACGTCTTGACACTGGAAACTTCGCATGGGGCTCAGAATGTGCTGCTCGTA
AGACTCGTATCATTGATGTTGTATACAATGCATCAAACAACGAGCTGGTT
CGTACTAAAACCCTAGTAAAAAATGCCATTGTAGTAGTTGATGCTACACC
ATTCAGACAGTGGTATGAGTCTCATTACCTGCTGCCACTTGGTAGAAAGA
AGGGTGCCAAGTTGACTGAAGCTGAGGAGGCAATTATCAACAAGAAGCGC
AGTAAGAAAACAGCAAAGAAATATTTGTCAAGACAGCGCCTGTCCAAAGT
GGAAGCTGCTCTTGAAGAACAATTCCACACTGGTCGCTTATTAGCTTGTG
TAGCCAGCAGGCCTGGTCAATGTGGCCGTGCTGATGGCTATGTCCTTGAA
GGAAAGGAATTGGAGTTCTACCTAAGAAAGATCAAATCCAAGAGGGCAAA
GTAGGGTTTTAATGTATAAATAAAAGCAAAAACA
>Hme00145
ACGGCCGGGGGGTCAGATATACTGCTTACAATGAAGTGGCTTACAGTTCT
AAGTGTAATTTTTGCTTTGCTGTGCCTCAGCTTGGCACAAAGCTTAGATC
AACTGAATGTAGACTATACTGATCGTTATGCCGAGCTCGCATCACCGGTA
CCGGCCAACGTAAACGTCGACGAGCTCGTCGCCTCCCTGCGAGCAGCCAG
CTCCGATTGAAACCAAGCACCGTCCAAATACACACTCCCAACCCTGATTC
ACGACTAAATGCATGTAAAACGTCCCACTAACTTATTTGTATATCGAAAA
TGTATTTGTATAAGTTTTTAATTTGTAATTAAATGTAAAAGCGTGCCGTC
TATCATAAAAAATT
>Hme00501
AAAAATGAATATATTCCTTTGCATCCTCCTGCTCCTCGCGGTCCCCGTGG
TCCGCGGTGATAATAAGCCCCCCTACCACCACCAAGACGCCCCTGAATTG
TTTGAGAAATTTGTGAAAGAGCACAACCGGCCCTACAAGGATGAGGCTGA
TAGGAAGGAACATTATGAAGCTTTCGTGAATTCCTTACCTCAAATCAATG
AAGCTAATGCCCAAAGTGACCATGCCACTTTCGATATAACCCAGTTCTCC
GATTATACACCTGAAGAATTAAAAAAGACGAGGGGCCTGACACCACACTA
AGTTCCAGAAAATCCTGACCAGAGACAATGACTAGTTACTACTTTCGCTA
TGTTCTACAATCCTTGTATATTTAGTGTACTAAATAAACTATATCCATAT
TTTAAAGAAAAAAAAAAAACAATAAAAAAAAAAA
>Hme00011
GGGGACAGTTGCCATTTTTTCCTTTATAAGCAAAGGAAGCCGGCCATAAT
GCCGTAGTAGGTACGAAGAATCCAGATAAACAATGAAGTTTCTCGTCCTC
TCTTGCCTTTTCTTGGCAATTGCCTCCGTTGCCTTTGCGTCCTTTCCGAA
AACTCGTGTTCAGTGGTCTCCAGGATACTACAAGCCCCTAGCGGTCGACT
TAGGCAGCATTAACTTTAAATACTACGCTCCCTATTATTACAACTACTAC
CAACCGCCGTACTATTATTACAACAATTACTATGATCCATATTATTATGG
CGGGTCATACTATGGTGACTCATCTTACTACGTTGATAAGGGACAATATT
ACGGCGTAAGCGGATATTACGGAAGCGGTTCACCATATTACGGAAGTAGC
GGACAATATTACGGAAGCGGTTCCCCATATTACGGAAGTAGCGTACAATA
TTACGGAAGCGGTTCACCATATTACGGAAGTAGCGGACAATATTACGGAA
GCGGTTCACCGTATTACGGAAGTAGCGGACAATATTACGAGAGCGGTTCA
CCATATTACGGAAGCGGTTCACCAAATCATGGAAGTAGCGGACAATATTA
CGGAAGCGGTTCGCCATATTACGGGAAATATTACGTAGGCAGTTCACCAT
ACTACGGAAGCAAGCCTTACTATGGCGGAGAAAATTACGGGCACTCACAC
GCCAAAAGAGGACAACGAGACCGTGATGATGACCAATAGACATCTTTATT
CGAAACCGACAACCAAAACTGACCTGGCTTCTGGAGACTGGATTTCAGTG
TAAAATTAAAATTCAAAAATAAATATTAT
>Hme00035
GGGGACGTCAGCAGTGTTGCTGTCAGGTTTCTGAAACGTCTCTATTTATC
GGCCAACTTTATTTAACATACGGTTTTAGGTTAATACCGGGAAGATGGGT
GTTAAACCTGCAATTGGAAGGAAATCTAACAAGAACCCCCCAATTTTTAG
CCATGAATTTGTTATCCAGAACCATGCAGATATTGTTTCATGTGTAGTAA
TGGTTTTCCTGGTGGGGCTTATGGTACAGGCCACAAGTCCCGTTGCAAGT
TTATTCATCAGCTTGCACCATAATGTAACTGGAGTAGAACCGACGCGCGA
TGTTCCTAAAGGCGAACCTTTCTCATATGAAGCTGGTTGGAAAGATGCTT
GTGCTGTTTTCTTTTACTCACTTGTATGCATTGTAATGCATGCAATTTTA
CAAGAATATTTCTTAGATAAAATATCAAAGAAATTTCATCTATCAAAGTC
AAGATTAAGTGCTCTCAATGAATCGGGCCAGCTTGTAGTATTCCAACTAG
TTACATTACTTTGGGGAGGAGATGCTATTCTTCGTGAAGGATTTATTTTC
AATATTTCTCAGCTATGGGATGGATATCCAAATCACCCAATGAGTTTCCT
ATTGAAGTTATGGTGGGTTGTCCAAGCTTCTTATTGGATTCACGCCATCC
CTGAGTTATACTTCCAAAGAATTAAGAAAGATGAATGGTCAGGACGCATA
AGACATGCTGCAGCTGCATTTGCGTTTGTAGCTCTTGCTTATGGTTTCAA
ATTCCAAAGGGTGGGAGTATGCTTAGTGGTCTTACATTCTTTAGCGGAAT
TTGTAGCTCATAGCTACCCGTCTCATACTATCCTTAG
>Hme00073
TTACGGCCGGGGGTCATTCTAGATTTCATTATCACTAGTCTCGTGTATAA
GGCAGCACAAATCAACGTTCATAATGAAAATATTCAGTTGCATCGTCCTG
CTCGTCGCGGTCGCCGTGGTCAGCGGTGATAATAAGCCACACTACGACGA
CAAAGACGCCCTTGAATTGTTTGAGAAATTTGTGAAGGAGCACAACAGGC
ACTACAAGGATGAGGCTGATAGGAAGGAACATTATGAAGCTTTCGTGAAT
TCCTTACATCAAATCAATGAAGCTAATGCAAAAAGTGATCATGCCACTTT
CGATATAAACCAGTTCTCCGATTATACACCTGAAGAATTAAAAAAGACGA
GGGGACTTACACCGCACTAAGTTCCAGAAAATCCTGACCAGAGACAATGA
CTAGTTACTACTTTCGCTATGTTCTACGATCCTTGTACGAGTATATTTAG
TGAACTAAATAAATTATATCAATATTTTAG
>Hme00021
GGGGATTCTACTTCTGTTCCGATACCGTGTGATAAAATATTTATATTTCA
ATTTCTTTGGGTTGAAAAGTTCATAACTTCAGATTGCTTTTCATTTCAAA
ATGGTGGAATTCGCAATAGATTGTGAAACGGTCGGCAGCGGTAACAGAAG
TTTGCTAGCGCGTGTCTCTATTGTTAACCAATATGGAACCACCATCTTAG
ACAAATTTGTAAAACCAACTGCTGTTGTCACAGATTACAGGGACTTTGTA
AGTGGGATTAGAAAGAGAGATTTGGACAATGGTTGCGATTTTAATTCAGT
CAGAAACCAAGTGGCAAATCTATTGAATGGAAGCATTTTAATCGGTCATT
CCTTGAAATTTGATCTGGAAGCACTACATTTATCACATCCAGAAAGAAAT
CAGCGTGATCTGGCGAGGTTCCCGCCTTTAATGAAAAATGGTATGCCCGT
CGCGCTGCAAACTCTCGCTCGAGTACATCTAGGAAAAGTAATCCAGACCG
GCGAACACGATTCTGTAGAAGATGCGAGGGCGTGCATGGAATTGTATAAA
AAATTCGCATCTGATTGGGAGAGAAACTATTAATGAGTAATTTTAAATTT
AGGATCAGTGTTGATTGTTTTTGTATTGTTAAAGTTAAATGTATGTGTAT
TCGCAAACATTTAACGTTGCCAATATAAAAGGTTATGTTCACTTAATATA
TTACACAATAAAACACAATTTACCA
>Hme00028
TTACGGCCGGGGGAGGGTCCGTAGCTACTGAGTGAACCGGTGATGGCAGG
GAGCCGGCCTACTTCCCTGCCAACAGATATGTTGAAGCGTTATAAAGCAA
TCATATGTGGTAATCAAAATGTCAAATATGCT
>Hme00056
GGGGGTAGTTGGCACGTAGACTCTAGATTAACCATGAAGTTCCCCGTTGT
CTCTTGCCTTTTCTTGGCAATTGCCTGCGCTGCACTTGGGAAAAGTAATC
CTCCAGGATACTATCGGCCTATAGTGTACTTCTAGGGCAGCCTTAAATTG
AAATATTACGCTCCTCCCTACTACTATTACGAATCGCCGTACTATTATTA
CAACAATTACTATGATCCATATTATTATGGTGGGTCCTACTATGGTGACT
CATCTTACTACGGTGATAACGGACAATATTACGGCGCAAGCGGACAAAAT
TACGGCGCAAGCGGACAATATTACGGCGCAAGCGGACAATATTACGGAAG
CGGTTCACCATATTACGGAAAATATTATGAAGGCAGCTCACCACAGTACG
GAAGCAAAGCTAACTATGGTGGAGAAAACTACTACCGCCCGCAGCACGCG
TACGGCAACAAGTACGGGTCTGAAGGATACTACTATGGATATGACGCTAA
CTACCAAAACAATAAAAGAGACAGACGAGAGAATAATGTTGACCAATAGA
CGCCTTTATTCAACACCGACAACAAAAACTGATCTGGCTTCTGAACACTG
GATTTAAATGCAAAATAAAAATTCAATAATAAATATAATTACTGCATCC
>Hme00124
ACGGCCGGGGTTGGCCTCAGATCAGGGAGGATCACCCGCCTAATTTAAGC
ATATTAGTAAGCGGAGGAAAAGAAACTAACCAGGATTTCCTTAGTAGCGG
CGAGCGAACAGGAAATAGCCCAGCACTGAATCCCGCGGTTGTAACGATCG
CGGGAGATGTGGTGTTCGGGAGGTCCCGCTTTCTCGTCGTCGCCACTCCT
GTCCAAGTTCGTCTTGAACGGGGCCGTTTTCCCGTAGAGGGTGCCAGGCC
CGTAGCGACGGAGCGAGACGGCGAGAGGGACTCTCCTCAGAGTCGGGTTG
CTTGAGAGTGCAGCCCTAAGTGGGTGGTAAACTCCATCTAAGGCTAAATA
TTACCGCGAGACCGATAGCGAACAAGTACCGTGAGGGAAAGTTGAAAAGA
ACTTTGAAGAGAGAGTTCAAGAGTACGTGAAACCGTTCAGGGGTAAACCT
GCGAAACTCGAATGAACGAACGGAGAGATTCACCGTCATTCGGCGGCGTA
CGGGCGTGCGCCTCGATGTGGCGCACCGTCACTCGCGTGGCGTTCTAGCG
CTGCACGGGTCGCGTCCGTCGACGTCCGCCGACGGCGTGCACTTCTCTCT
CAGTAATACATCGCGACCCGTTCGACGTCTGCCTAAGCGCCCTCCGGGAG
CCCTGCGGTGTCGCCTAAACAGCGATG
>Hme00414
GGGATTCGGCCATTCGGCCGGGGACACAGGTATTTGATGCACGCATGGCG
GATTCGTAGTGGTCTCCTGCTCACCATGGGCTGCACCAGCAGCGTTCCCA
ACATTGCTGACGTACAGACAAATACAACAGAAGATACACATGTAAATACC
AAGTTAGAAACAATAGATAAAGAACTTAATGAGAATCCTAAAGAGACAAA
CTCAGAAAAATCGTCAAATACATTTGAAGTGCTTCCTACATGTGATAACT
TAGATGAAAATATACAATTAGCTAGAAAAAATTCTTCCAAAAGTGTTTCA
AAGCAACAAAGCGATATGGACGATCGACAAAGTTGTATTAACTATGAAAA
TGAATTATCTCCTCTTGGTGCGGAGAACAATGAAGATAAATTTTCTTCAT
TAAAAGAAATAGTCGATCAGGTCATTTTGGATAATATTTTAGAGGATATA
CAAAAAATATCAAGCGATACGGTCAATGAAGTTGTCGTCGAAGAACACGT
AGTTCCAGATAAGGTAGCTGTAGATGAAATATTGGAAAGTAAAGATGATG
AAAAAGAAGACTTTCAAAAAATAGATCGGAAAGAAGAAACCACTGAAGAA
TCCGCAAGTCCAAGTCAATCAGAGTGCAGCCGTTCCACTCGGTGGGAAGC
ATTAGCTGACATAACGGCAGAGTTGCCGGCTTCCCTTGCTGTTGATCCTT
TAACTGGACAAATATATTCTCTTACTAAATGATTCTTGTTAAAGAAAACA
TTTACGAAATTAATATATTAAACACGAAAGGAGGTAGAAGTGCGAGCTGA
CCTGCACTAAGTGGGACTCGTGTTCTTGAAATAGCATTATTTTACAAGAT
AAGCTAATATTTTGCATTCTGGTATGCCACATGTGACTAAAGTAGCTTTG
TACATAACATGTTCACTTAATTTATACGCTGATGACAAGAAATGTCGTAA
ATGACCTTTTGAAATGTATATTACTTGTGTTCTATGGTAATGAATACTTA
CAACTGTTTGAAAACTAAATATAAATATAAAGTATGGAAAATATTATTAA
ATTAAAAATACTTTACC
>Hme00052
GGGGGTAGTTGGTACGAAGACTCCAGATTAACCATGAAGTTCCTCGTTGT
CTCTTGCTTTTTCTTGGCAATTGCCTGCGCTGCATTTGGGAAAAGTAATG
CTCAGCGGCCTCCAGGATACTATCGGCCTGTAGTGTATGACTTAGGCAGC
CTTAAATTGAAATATTACGCTCCTCCCTACTACTATTACGAATCGCCGTA
CTATTATTACAATTACTATGATCCATATTATTATGGTGGGTCCTACTATG
GTGACTCATCTTACTACGGTGATAACGGACAATATTACGGCGCAAGCGGA
CAAAATTACGGCGCAAGCGGACAAAATTACGGCGCAAGCGGACAATATTA
CGGCACAAGCGGACAATATTACGGCGCAAGCGGACAATATTACGGAAGCG
GTTCACCATATTACGGAAAATATTATGAAGGCAGCTCACCACAGTACGGA
AGCAAAGCTAACTATGGTGGAGAAAACCAGCATGCATACGGCAACAAGTA
CGGGTCTGAAGGATACTACTATGGATATGACGCTAACAGAGATAGACGAG
ACAATAATGTTGACCAATAGACATCTTTATTCAACACCGACAACAAAAAC
TGATTTGGCTTCTGGACACTGTATTTGAGTGCAAAATAAAAATTCAAAAA
TAAATATTATTACTCAAAAA
>Hme00134
GGGGCTTTTTTTTTGTCTACGGACACGTCGTGAGCACGTTGTTTAGTCAT
TTTTACGTGCAAACTGTGAAAATGTCGTCTCATTTAAACTGGATGATAAT
TAGAAACAACAACGCTTTCCTTGTGAAGAAGCGTAACATCAAAAAGCCTT
TCAGTAAGGAGCCCAACAATGTGACTAACCTCAACGCTTTTAGATACAAT
GGCTTGATCCACAAGAAGGCTATCGGCGTGGTCGAGAACCCCGACAGGAA
AGGTTTTTCAGTGGTGTACAAGAAAGCTAAGGCAACAAACAAACCCGCTA
AGAACTTAATCCGCCGCCCATTCAAAGCCGGTGCCAGAAGATCACTCCAC
AAAGTGAAAAGGTTGATCAGAGCCAACAACTATCGCACAGACTTGGCTAA
AGCATCTCTTCGTCGTGCATCAGCGATCCTCCGATCCCAAAGGAAAATTA
AGGCGAAGAAACCTGCCCGCAGCGGCCGCTAAAGTCGACTAAATTTGTAT
GTAAAAATAAATAAAAAAATATAAAATCTGT
>Hme00038
GGGGGAATCATCTTTCAGTCGTGAAACAAAAATGACGTTTATAATAACTC
TGGCTATGCGTTTGCCTTTGTTGCTTATATTATATTTAACATTAATTGTT
ATCCAATCTAATGCTTGTAAATATGATACTGCAACGTGTTTTTCACATGA
GGAGTGCTGTAGTACTTGCTGTATCGGTGGTTCATGCGAAAATGCCTTCC
GATCCTGTATCTACAAGTAAACGATGCCTATGAAAAAGGACGACCTACGC
AAAATTATGATGAATTTAAATTTGAATTAAATATTTGAAACTAAAAAAAC
TATTACTTAATTTATTC
>Hme00205
GGGGCTCTTTTTCGGCGGGCCGCGTTGCTGCAAGTAGCTCGCCATCATGG
TGAACAACAGAGTACCGTCGGTCTTTTCGAAGACTTATGTCACACCGCGT
CGTCCCTTCGAGAAGGCGCGTCTAGACCAGGAGTTAAAGATCATCGGTGA
ATATGGTCTAAGGAACAAACGTGAAGTGTGGAGAGTCAAATACACTCTCG
CCAGGATCCGGAAAGCCGCTCGTGAGCTGCTTACCCTGGAGGAAAAAGAT
CCTAAACGTCTTTTCGAAGGTAATGCACTCCTACGTCGCCTCGTCAGGAT
TGGAGTCTTGGATGAGAAGCAAATGAAGCTTGATTATGTGCTTGGCCTCA
AGATTGAAGACTTCTTGGAGCGCCGTCTCCAGACCCAGGTGTTCAAGGCT
GGTCTTGCTAAGTCCATCCATCATGCTCGCATCTTGATCAGACAGAGGCA
TATTCGTGTCCGCAAACAAGTTGTAAACATCCCCTCCTTCATTGTCCGCC
TGGACTCCGGCAAGCACATTGACTTCTCCCTGAAGTCACCGTTCGGAGGT
GGCAGACCAGGACGTGTCAAGAGGAAGAACCTCCGCAAGGGCCAGGGCGG
TGGTGCTACCAACGATGAGGAGGAGGATTAGATATTAAATGCTTAATATC
TAAAACAA
>Hme00308
GGGGATTCTAAAAGTATATCATTTTCGTGTTATAATGGCGTCAAATATAC
TCAATGCAGGGAATAAATTTGTCCCGCCTACAAAGAATTTTCTTCACTGG
AAATCTCCATACGTTAATAGAGTAAATTATAGTATACTTGATTTCGTTGG
CAATACTCCACTCATCAAGCTCAATAAAATACCCAATGATTATGGGCTTT
CCTGTGAAATATATGCAAAATGTGAATTCATGAATCCAACGGGTTCTATA
AAAGATCGCGTGGCTCTGGCGATGGTAGAAGATGCAAAAGGTGAAAAATA
CCTTACAGATGACGCCGGTTTTGTGGATCCTACCTCTGGGAATACCGGGA
TAAGTCTTGCCCTTCAAGCTACACTAAAGGGTAAACTCATAGAAGCCTTC
CGCCGTTCATTGGTTCTTCATTTCGTTTATGGACCGACATTAATTAAAAT
ATAATCTCTGAAGTATTTTTATG
>Hme00018
GGGGCTTTCTCAAGTTTGATATTGAACATGGCGGTTGGTAAAAATAAAGG
CCTTTCGAAAGGCGGCAAGAAGGGAGTTAAGAAGAAGATTGTAGATCCCT
TCACAAGGAAAGACTGGTACGATGTTAAGGCACCGTCTATGTTCACTAAG
AGGCAGGTGGGAACCACGCTCGTCAACCGTACTCAGGGAACCAAAATTGC
TTCTGAAGGTCTGAAAGGCCGTGTGTTTGAGGTTTCTTTGGCTGATCTCC
AAGCTGATACTGATGCTGAGAGGTCTTTCCGTAAGTTCCGCTTGATTGCT
GAAGATGTTCAGGGACGCAATGTGCTCTGCAACTTCCACGGTATGGACCT
CACAACTGATAAACTCAGATGGATGGTCAAGAAATGGCAAACACTGGTTG
AAGCCAACATTGATGTCAAGACCACAGATGGTTACCTCCTGAGGGTTTTC
TGCATTGGTTTCACCAACAAAGACTCGTTGAGTCAGCGCAAGACATGCTA
TGCTCAACATACTCAGGTACGCGCCATCAGAAAGAAGATGTGCGAGATAA
TTACCCGTGATGTGGCCAACTCTGAACTGAGGGAGGTTGTCAACAAGCTG
ATACCAGACTCCATTGCCAAGGATATCGAGAAGGCTTGCCACAGCATCTA
CCCATTAAGAGATGTGTGCATTAGGAAGGTAAAAGTACTGAAAAGACCCA
GGTTCGAGATTTCCAAGTTGATGGAGCTTCATGGTGAAGGCGGTGGTGGC
AAGCGTGGCGAAGTGGGAGACAAGTCTGAGCGTCCCGAGGGTTACGAGCC
GCCCGTGCA
>Hme00235
GGGGAGATACGATTTTAGCAACATGTCGTGTGGACGTATCGGGTTTTTCT
TCGTTTTCATCATTTTTCACGTTTATAACGCTTCAGGTCAAAAATTATTA
ATAAGTAAATTAGCGGCTTCTAGGGAAGATACAAACCGAAACACAGGTAT
AATTGCATTGCTTTTGCAAAAACAAGACGACAAAAACATCGAAGAAGTCG
TTTATGACGTAGAATCTGTCGATCCTCCACATGACGAAAAAGTGTATAAA
TTGTACCACATTATGAGGAATACCCAAGAAAATGAAGATTTAGATGATGA
TGCCGCTGACAAACTGGAAAAAACTGGTGATATTTTACGACAAGCTCTAC
GCAAGCGATGCCAAAAGCTGGACTCTTGTGTCAAGAAATGTCCAAAGAAG
AAAAAATACACTTGCATTGTCACTTGCCAAGAAGTATTTGATAACTACGA
CGTCTGCAAACCTAAGAAATGCCATAAACAGAATTGTAAAACATTACCGC
CGTCGTGGTATTAAAATTGTTTTTTAATAAAATTCTATTGAGTGTATCTA
CACTACATATA
>Hme00359
ATGCCCGGGATTCGGCCATTCGGCCGGGGGTCCTCTTAGAGGCTTCTTCA
TTGACCGACGCCTTGGTTGTTACCTAACTCTCTGTGTATTTCCAGTGGGT
TCCAGCACCCGTCGTGGCATTTACGACTGCCCAATGACATGATCCTCCCT
TGTTCCTTACAATCGTCCTATAACATTTAAGTCTAACAGATATCTCCTTA
AGGTCAGTTTGGGTGTTGGTTCAGCCACTCGGGATAACCGAATGAGTGGG
TGGATAATACAACCAAGGTTGCTCGATGGTTGGGCGATAGAGCCTGGCCA
CGAGACATGGAATTGTAGATGGTCTAGAGTGCGACCGCCCGCCACAGCGG
TACATCACTGGACTGTTAAAACAATTTCTGTGTTTGATATATGAAGGGTC
CTGTAGGAGGCACCCTGAGACAAATAACTGTCTTATAGCCTCTTAAAATA
TCTGCTAG
>Hme00290
GGGGCTTTTTGCGGTGCGCAAGGTTTGCAAAACGTTATAAACCATGGCCG
ATGTCGATGTTGAAATTCCCAACAACCCCGTCTTGAGCGGTGGTGCTATG
GACGTCAATACTGCACTTCAAGAAGTATTGAAAACTGCCTTAATCCACGG
TGGACTCGTCCATGGTCTTCACGAAGCCGCCAAAGCTCTCGACAAGAGAC
AAGCTGTACTCTGTGTGTTAGCAGAAAACTGTGATGAAGCTGCATACAAG
AAACTTGTACAAGCCCTATGCAATGAGCACCAGATCCCACTTGTGAAGGT
GGATAACAACAAGAAACTTGGTGAATGGGCTGGTTTATGTAAAATCGACA
AAGATGGCAAGGCCAGGAAGATTGTTGGTTGCTCTTGTGTAGTAATCAAA
GACTTTGGTGAGGAGACACCAGCGCTGGATGTGCTTAAAGACTACTTGAA
GTCATCGAGCTAATCCTTAGGTGTAATGTCTTAAAATAATAAAAGCCAAA
AAAATCAT
>Hme00249
GGGGGAGTCGCTCCTTTCATTACAAAGGGAGTAGACGTATTGTCCCGTCA
GCCGCGTCAATAAGTAAATCCGTGTGTGACATCAACTTGTGAATTGTGTG
TGAGAGGTCTATCAAAAATGGGGTGTGGAACGAGTTTTGTGAAATATGTA
CTGTTTTTCTTCAATCTGATTGTCGCGCTTTTTGGCCTAGCCGTCATTGG
CATAGGTGTGGCCGTGCTCCTGAACTGGGCGGTGATCAAGGATGAGCTCC
AAGGTCACTTGACAGTGGCACCGTGGGTGTTCATCGTGATAGGCGCTGTC
ATGTTCATCATCGCCTTCTTCGGATGCTGTGGAGCTATTCGCGAGAGTCA
CTGCATGACTGTCACGTACGCGATCTTCCTCCTTGTGATAATCATAGTGC
AAGTGGTACTAGCGGTACTCATGTTCACATACGCCGACAACATCAAAGAC
GCTCTGGTCACCTCCGTGAACAAGCTGTTCGACAAGCGCAGTGTGGACCC
AACGGCGGCTACCGTCTTCAGTAATATTGAACAACAGCTCGAATGCTGTG
GTAAATACAGCGCAACGGACTACTCAATTGTCCTCCCCAAGTCCTGCTGC
TCGAGACTCAGCGCTGTCGGCAAGTTCCTTGGCGACCAGTGCACTTTGGC
CGACGCTAATTTAGTTGGTTGCAGTGTCAGAGTTGGCAATTTATATGAAA
CCTGGAATAAAACCATCGCTGGTGTCGCCATTGCAGTTGCTTGTGTTGAG
GTGGTCGGAGCTCTGTTCGCGCTGTGCCTCGCCAAC
>Hme00289
GGGGAGTATTCTACCTTTCAATATGTTCGTCGGTCTTCTTTTATTGTTTT
CATTTATTGTTTTAGGACAAAGATATTCTGAATTTCCTTACTCGCTAAAT
GGGCAGAATCACGGATATAGAAGTCCTTGGGGACCTCCTAAACGACCTGG
ACGTTTGAATGAAGAACGCTATAATAAACGTAGCTCTTTGGATGATGTAG
ACAAATACAAGGATCTGTACGATGAGTTCGATTATGTGGACGATAGAATT
ACGAAGGCTGACAAGTGGGAGGAGTTCAAGGAATTTGCTGCAGATTTAAA
AGAAAATGCTGAAAATGATCCTGACCACGATTGGCATGACGACCTCCGGA
AAGTTATCCAATGGTCGCGAAACCTGAAAAAGTCGCCTCCAGACCAATCA
ACATTCATGAGATTAAAAAATGAGGGGTTGAGACCTATTGCCAAGCCTAG
TCCAGGTATGGCAGGCTACTGGGCAGAAAGTGAAAAGCAACCGCCTGCTA
GACAAAAACCACCTATGTCTCAACAAGGACCACTTAGATTTTTAACGGGG
AAACAACTTGCAGATATAGCACTCGCAAAGATAAATGCCCCAAATTTTCA
ACCGGGACAACCAAAGCCTCCGTTAAGAATGGCACTAGAACATATTGCAG
AAAATCAAAACCAATTCACAACAGAGAAAGTCCAGGATCACACCGCTCAA
TCTTTACCAAATATGATGATTTCAATGCTTCCTATTAAATGGGTACCAAT
GACTTC
>Hme00057
ACGGCCGGGGCTTTTCCGTTTTGTTGTCGAGAAAATGACGGGCTTTAGTA
ATAAGGCCATAGTAATCGATGGCCGCGGCCACCTTTTGGGCCGTCTGGCT
GCAGTGATTGCAAAAGTACTTCTTGAGGGAAACAAAGTTGTTGTTGTAAG
ATGTGAACAACTCAACATCTCAGGAAACTTCTTCAGGAACAAACTGAAGT
TTATGTCATTCTTGCGCAAACGCTGCAATGTCAACCCAGCCCGTGGTCCA
TTCCACTTCAGAGCACCATCAAAAGTTTTGTGGAAAACTGTCAGAGGCAT
GATCCCACACAAGACTGAAAGGGGAAAGGACGCCTTAAGAAGGCTCCGTG
CATATGATGGTTGTCCACCTCCATATGACAACCGTCGTCGTGTCGTTGTA
CCTGCAGCACTCCGTGTTTTCTGCCTGAAGCCTGGACGTAAGTACTGTCA
CGTTGGCCGTCTTTCCCACGAGGTTGGATGGAAGTACCGTGACGTTGTCC
GCAAACTGGAGGACAAGAGGAAGTTCAAGACTATCCATAAAGTTTCCTAT
GAAAAGAAACTCAAGAAAATCACTAAGGAAGCCGGTGAGAAAGTAGCGAA
GGCAACAGCTCCCTTCAATGCTGTCATGCCAATCCTATGGATACAATTAG
GACTAAGGAAACTATATAAAAAATAAACCTTTGGTTGCCCAAA
>Hme00118
GGGGAATATCAATAAAATATTCTTTCAGTGTTCACCCAAAGACTAAATAG
CTAGTAACCAAACGTTAAACATTAAAAATACTTAATAAATTTCTAAAATG
GTCATAGCATTAATAATAATTGTTTTAGCTACAATCCTTCAGAACTCAAT
TGAAATTGCTATTAATAATGAAGCTACGAGCAGTTCTGAAAGTGAGGAGA
AGTTACGTTTTCGTAATCCTAAAGTTCCTCGAAGCTATTTAGAAAGGACG
AATGTTTCTTCAAGTACAGAAGACGCAAGTGTAATTCACAGTTATGAAGG
TATTAGAAAGATACCAGAAAAATTGGACAATTCGAAAACCATAGACAAAG
TAAAAACTGAATACCTTCGGAATTTTGATAATCAAGACGATGAATTTTAC
AAAGAGAGCGTAAAGTCTGAAAGTGCCGAAAACCGAAGAGACATTTCAAT
AGCGGTGGATAAATCTGAGGATGAAGATGTGAGCTATAAAAGACCTGAAT
ACTTACGTAATTTTTTCGAATCAACAGACACATCAGAATTTGAGGATATT
GAACATCTTCGGAAATCCCACAAAGAAAATCCAGACTCAATTAAATATAA
CAGTTATGAAAGTATAAAAAATAAACTTGAGAAGGATAAATGGAGTCTCA
TGCGACTCCGGCCTAATTTGGAGCCCGGAACTAATATGGAGAAAAGAATA
TTACCAGCTTTTTTGTGGTTTATTGGCAGTAATGTTCTCAGCTTAGGCAT
CGGCGAGCTTATAAAGAAAGGTTAGGTAGGCGATATCGGTTGCTTTTTCA
GCGTTTTACTTTAGTACTTTATTTTTGAAATTCATATTACTATGAAAATA
AAACAAAATAAAAAATTATATTCCTATTTTTTTATATAAATAATATACTT
TACATAAATAAAATAATATATACATAAAGGTACATTTAAGGCCGTCGTGG
CACAGCAGCACAAGGCGTCTCACGTCGTCACTGGCGTCGAGGCAAAGCGC
GGCGTTGAGTTCTGCCACTCAACACACAATGCCTCCAGAATTCGGCAGAA
AGTGGAGAACGAAGTGTCTTAACACTAGGTTCCCTCTGCCTACCCTGCTT
GCGGGATACAGCGTGAAGCTGATTTGATTTATTTATATAGGTACATTTAA
TTATAATTATTTTTAAATAAAGTTACTGTGTG
>Hme00340
ACAAAGTCATACTAGAGTCGTACGGAGCGAGCGCACTATTGCTACCGCCG
TATAGCTCTCATTTAAATAACTTTTTGGAGATGACGGAAGCAGTGGCTAA
AGGAGAATCTGTATTGCTAAGCCAGGCTCGCGACAAATTTGTCGCACAGT
TTGGTCGCGAGCCTGTCGCAGCAGCCGCAGCACCAGGCAGAGTTAACCTT
ATCGGCGAACACGTGGACTACTGCGAAGGCTTTGTATTACCTGTGGCTCT
ACCATTCTTAACAGTTGTGGTTGGTAACTACAATAACACGAACGAATGCA
ATATCCTCTCCACCTTGGCCAACGGCGACCAGCTCACGGCTAGTTTCTCT
TCATCATCAGAACTGAAACCTGGTGAACCAGCTTGGGCCAATTATGTAAA
AGGAGTAGTTGCTAATTTTCCAGCCAAATTAAGCGGCTTCGACGCTGTAA
TCGTCTCGGACGTGCCGATGGGGTCGGGGGTGTCGAGCAGTGCATCGTTG
GAGGTTGCTTTTTTCACTTTTCTAGAAGCTCTTACTGGAATGCGTGTTGA
GCCAGTCAATAAAGCTCTGTTTTGTCAGAAGGCAGAGCACGACTTCCCCG
GGATGCCTTGCGGTATAATGGACCAATTCATCGTCACTATGGGGAAGAAG
GACCACGCTTTGCTCATTGATTG
>Hme00115
GGGGAGTGTTACTCCTTTACGTTGTCGAGATGGCGAAGATAGCTGTGCTG
CTGGCCCTGGGATGTATTTCTTTTGGATTTTTGAAAGTCGTGGACACAGT
AAGAGATGAAATTCACATGGGAGTAAAAGATCTTGCTAGTCTAGAAAGTC
TACATGACAACGACAATGCTGATACCGATATGGATCAAGGCAGTAGGAAG
CCCGACAGGTTTGTTCCTATGAACTTAGGTCCAGGTCTTAAACCCATTTA
CGACCAACCATCGACTCCACCACCTCTAGAAGTCATAGAGTGCTATGCTT
GTACCAACTGCCCTGAAGTTACATCTGATACGTTCTCAAAAATATGTCCT
TATAACATAGACGAGAATAAAAGACGACGGCGCGTGGTGTATTCTGAGCA
ATATAAACATATGAATACACCTTGGTACATAAGAGGCTGTGCTTCAGAAC
GAGGGTTCTTGTGAAGATATACGACAAGCTCACAGACATCATGAGGATAT
AGTTACTTTGTTAAGCTGCTATGAATGTGAGGGAGAGAGATGCAATACCA
ATGCTGCTAGCTCGTTCTCCGACTTCACTATGGCATTCTTCGCCATGGTT
GTAACACCACTTGTTGCGAAACACACGCTTTCGTAACCGATCAGGTTCCA
GTTATAGATAATATGGTTTAGACGATAGCTTCTAAATTCAATACTTATAT
GTTATTGAAAGAACAACATATTTAAAATAGTTTATATTTAAAAATATTTT
AAAACAATTTATCTTGAATTTATTTTAAAAAGTTAACTTAATTTAATTAG
TATATATGTAAAGATGACTTACTTTATATTTTATATCGAATTTCGCCTAC
ATTTAATAAAT
>Hme00125
GGGGCTTTCAATTTCCTCTTCAAAAATTGACACAACAAAATGTCTAAGAG
AGGACGTGGTGGTTCCGCGGGAGCGAAATTCCGCATCTCACTGGGTCTCC
CGGTGGGAGCCGTAATAAACTGCGCAGATAACACAGGAGCAAAAAACCTG
TATGTGATCGCCGTGCAAGGTATCAAGGGTCGCCTGAACAGACTGCCAGC
CGCTGGTTCAGGAGACATGATTGTCGCCACTGTGAAGAAGGGTAAACCAG
AACTTAGGAAAAAGGTAATGCCCGCAGTGGTGATTCGGCAGCGGAAACCG
TTCAGAAGGCGTGATGGGGTGTTCATATACTTTGAGGATAACGCAGGCGT
GATAGTAAACAACAAAGGTGAAATGAAAGGCTCAGCTATCACAGGACCAG
TGGCTAAGGAGTGTGCGGATCTGTGGCCCCGTATTGCATCCAATGCTAGT
TCTATAGCTTGAAGTTAATATATGAATAAGGATG
>Hme00229
CCGCAAGGCGCACGTATCGTGCTATTTGCGCCCTTGTAATGTCCTTAAAT
TTTTCGAAGACCCTACACACGCAAAGATGGGTAGGGAGGACAAGGCTACT
TGGAAAACCAACTACTTCACTAAGATTATCCAATTATTAGACGAGTACCC
AAAATGTTTCATCGTGGGTGCCGACAACGTTGGCTCCCAGCAAATGCAGC
AGATACGTATCTCCCTACGAGGAAGCAGCATTGTGCTTATGGGCAAGAAC
ACCATGATGCGTAAAGCTATCAAGGACCATTTGGAGACCAACCCAGCACT
TGAGAAATTACTCCCTCATATCAAAGGAAATGTTGGCTTTGTATTCACTC
GCGGAGATCTTGTTGAGGACCGTGATAAGCTTCTGGAGAACAAAGTGCGT
GCTCCAGCCAGGTCTGGTGCAATCGCGCCATTGGCTGTGGTCATCCCGGG
CCATAACACCGGATTAGGTCCCGAAAAGACTGCCTTCTTCCAGGCTCTGT
CCATCCCTACTAAGATTTCCAAGGGGAAACTATTGAAATCATCAACGATG
TCCACATCTTGAAGCCT
>Hme00211
GGGGGCTTCCTTTCCTTGCGACCGTGTCACCGCGTGGTTCGCAAACGCTA
ACCAAATATACGGTTACGCATAAAAATATAATAAAATGGCTATAAGACCG
GTATACAGACCGCAAATCGTCAAAAAGAGGACGAAAAGATTCATCAGACA
CCAATCTGATAGATATGATAAACTTAAACGCAACTGGCGTAAACCTAGAG
GTATTGACAACAGAGTGCGCAGGCGTTTCAAGGGTCAGTACTTGATGCCC
AGCATTGGTTACGGATCAAATAAGAAGACCCGTCACATGCTGCCCAATGG
CTTCCGTAAGGTCCTTGTCCACAATGTAAAGGAACTGGAGATCCTTATGA
TGCAGAACAGGAAGTACTGCGCGGAGATCGCCCACGGAGTGTCATCTAAG
AAACGCAAGAGCATTGTAGAGAGGGCCCAGCAGCTCAGCATTAGGGTGAC
CAACGCCGCTGCTCGTCTCCGCAGCCAGGAGAATGAATAAATATAAGAAT
AAATTTATAAAAAAGAAAAAAAAAA
>Hme00479
GGCCGGGGGCGCGAACATGAAGTTGGTATTTTTGGGTACGTATTTTCTTA
TCTAGCTTTACTTCAAGCAAGAGAGTTAAAAGCGCCTGGTGTTTTTGAAG
ATCTCTTTCTCGTCACCCACTGCCAATAACTTCCACATACGTGAGCACGT
ATGGAGGTATACGTGAAATCAAAGGCATAATTAAGCAGCGGAGTTCGACG
TCTTTTACCAGAGTCAATTCTATCAAAACCAGCTTCACGCTGTATTTCAC
ACACAGCAGGATAGGCAGAGGGAACCTAGCGTTAAGGCCCTCCGTTCCCT
AAATTCCGAACGCATTGCGTGTTGAGTGGCGGAACTCAACGCCTCACCAA
AGTGAGGCAAACCTCGACGCCCCTCATCTCGAGAATTAGGCGGAAAGTGT
CCAACACTACAATGTAATCGGGACACTACATCGTAATACACAATTTAATT
ACAGTCATTGCCATCGCTTTTCTACAATCCTCCCAGTCACAAAGTTCAAA
TAACGAAAAAGATGCTGAAAATCCCCAAAATAATCAATATGGAAGTGACG
ACACTCCTGAAAATCTTAAACAGGGTAATTGGAGAAGAGGGAGACATGAT
TATGTGGATGCGGATGATGATGCATATGTCGACAGAGACTTTCCTTACCA
TGAAAGTTATAAGTCAGGAAGACCAACAAGCTCACGCGATCGGCCTGCAG
GAAACAAAGGACGTCCATCAAAGGCCAAGCTCAAAGAGATCCATATTCTG
AAATTCCCTACGGATCCGAAAGCTGTTTTTCTGTACATTCCTCTAAGCAG
CAGCAGCGCCGTTAGGCCTAGTGAGGTATAAAATATTTGGAAAATTTACT
GCGACCTCTAATATTTTGTTTGAAATAAACATTGAAGTTCCTGAATAAAA

>Hme00080
GGGGGACAGAATGCCTTATGCCAAGCCCTCGTCCTCACAACGTCTCTCTC
GTATATGTTTATATCTGGTTTCTATAGAAGTAGAACCGTTGGCAATTCAG
TCAGTCAGCGATCGTCAACCGGCGAGAGTGATTCTGTCTTAACTCCTAAC
CAAAAAAACTAATTTCAAAATGCCGCAAGTTTCTTTCTACTACTTTCCCC
TGAAGGCTCTGGGTGAGTCCGGAAGATTGCTCCTGGCTTACGGTGGCCAG
GAGTTCGAAGACAAACGCGTTTCCATGGAAGATTGGCCTGCGTTTAAACC
ATCAACCCCATTTGGTCAGATGCCAATACTTGAGATCGATGGCAAGAAGT
ACGCACAGAGTATGGCCATAGCTCGCTACCTGGGCCGCAAGTACGGAGTG
GCCGGCGCCGATATCGAGGAGGACTTCGAGATCGACCAGAATGTGGAATT
TGTCAATGATATTAGAGCTAAAGCAGCAAGCGTTCACTACGAGGCCGACG
AAGAACTCAAAGCAAAGAAGCACGAGGACCTCAGCAAAAACATATACCCA
GTATTACTGAGCAAGCTGGATGAGCTTATAAAGAAGAATAACGGACATAT
TGCAGCTGGCAAGCTCACATGGGCAGATTTCGTTTTCGCCGGCATCTTTG
ATTACTTGAAAGTAATGCTTCAAATGCCCGACCTGGAGAAGAAGTATCCC
AGCTTCAAGCAGGTCGTCGATGCAGTGTACGCCGACGATAAAGTGAAGGC
CTATAGCAAGAATATACCTAAATCTGAATACAACTTCTAATTTAAAGAGG
CTTATTTTGTATGGAAAAATATGATTATTAAGTAAATATTCGAGTATGTT
ATGTCCAGTATATCGCCATGTAATGGATGACTGAAATTATAAAGTACTGT
GCTATGTAAATATCTGAATAAAGGTGTTTGTATTGAAATTAAG
>Hme00067
GGGGGATCCAAGTCTGTAATTGACACTTGTCAGATGTCAAGTGAAACCTT
AATATTTTATCCTTTGTCTCGGCATCTTAAAACGCAAGAAAAATTTAAAA
TAAGGGTTCAATGGGCTAACATATTTTCTCCTGCAGTCATTTTAATTTTA
TTAAATATGGCTTGGAGGAGTCACGGTATAAATAACGCTGATATGGTTCG
AAATTTGGGAGCGAATGGGATCATAAAATCTGATATAGTTGCAAATGCAA
TGGTTGCCGTTGATCGGAAGAATTATTGTCCACATGCACCTTACCATGAT
TCACCGCAATCAATTGGATATTCTGCTACCATTAGTGCTCCTCATATGCA
TGCTCATGCCTTAGAAATATTAAAAAAGCAACTGATTCCTGGTGAAAAGG
CCTTAGATGTTGGATCAGGCTCTGGTTATCTAACCTCTTGTATGGCATTT
ATGCTTGGAGAGACTGGAAGAGTTATTGGAATCGACCATATTCCAGAGCT
GGTATCTCTTGCTACTAAAAACATTAAACATGACAACCCAAAATTTCTCT
CCTCAGAAAGAGTCAAACTAGTTGTTGGTGATGGACGCATAGGATATCCT
TCAGAAGCTCCATACAATGCCATTCATGTTGGTGCTGCAGCGCCTACTTT
ACCAAAAGCTCTTGTTGAGCAGTTGAAGCCTGGGGGTCGTCTCATTGTAC
CTGTAGGGCCAGAAGGAGGGGAACAACATCTTACACAAGTGGACAAGGCA
CTCGATGGCACAACAACAACAAAAAAGCTGATGA
>Hme00026
CGGCCGGGGAGTTCAGATTTGGCTGCCTAGCTACCTGCATTTTAATCGAT
TCATTATGCGATTCACCATAATAACGTTTTTGACGCTGTCGGTAATGCTG
GTTATTTCAATGCGAAGCTCCAGCGGAGCGCGCTGTGCGTGGCTTGTCCT
TAACCGAGCAAGACGACAGCGACGATTTCAATTCACCCCGAGTTTACAGA
GACTACATGCTCCGTAAACGTCCAGTGAGGGCAGAAGAGAATGATCAAGA
CGACGAAGACTACGGATTTTTCAGATTCGGGCGTTCCTCTGAATGACGAA
CATATGCTAACAAAAAACGATCCATCTAAATAAATAATCAGAGACAATGA
ATAAAATAAATAACAAAAATATAATAAATGTATTGTTTTTGGCATAATTC
ACTATATAAGTTTTATTGAACATATTATTTTTCAAATGAATGTACCGTAT
TGTATTGTAAGTAGTATTTTTCATCTGTCTTAAGCAGTTGTTACAACGAA
AAACATTGTTTTAATCATAAATATTTTTTTAAATATTATGTGTATTAATT
ATTTAGAAATACTTATTTAACCTAAGTGTGGAATAACACTTTAAAAATAT
TAAAATATTATGTGTATTTATGAATTAAATTGAAATACAATCGATATTAG
AGTTTACTTGACGTGAACGTTAATGTATATTATAATATGATATCTATATA
TTAATAATATGAATATTATAATAATTTCCTA
>Hme00336
GGGGCTTTTCTTCCGTTTTGCCAACACAAGGCAAGATGCGTTCAGTCACA
CTGAAGGATGTTGAACAAGACAAGGTCGTCAAGACCGTGGCTGCCCATTT
GAAAAAAATGGGCAAAGTGAAGGTGCCAGAACACATGGATCTGGTTAAGA
CCGGTCGTTTCAAGGAGCTAGCACCCTACGACCCCGACTGGTTCTATGTA
CGCTGCGCTGCTGTACTCCGTCACATCTACATCAGATCTCCAGTTGGAGT
AAAGACTGTCACTAAAATCTTCGGAGGCCGCAAACGCAATGGTGTCACTC
CTTCACATTTTTGCAGATCATCAGGCAGCATTGCTCGTAAAGCACTTCAG
GCACTTGAAGCTCTTAAGTTAGTAGAAAAAATCCAAGATGGTGGCCGCAT
CCTCACCACCCAAGGCAGACGTGACTTGGACAGAATTGCTGCACAGGTCC
GTCTAAAGGCCAAACAAGCCGCCAAACAGAGTGTAATAGTTCTGTAACTT
TAAACTTAATAAAAATATTAAACCTGAGCAA
>Hme00091
GATCGGCCATTCGGCCGGGGCTTTCTTGTATGCGTTGGATCTCACCGTGT
CACGATGAGTTCCTTAAAACTGCAGAAGAGGCTAGCAGCCTCTGTTATGC
GATGTGGTAAAAAGAAGGTGTGGTTAGATCCAAATGAAATCAATGAAATC
GCCAACACTAATTCCCGACAGAACATCCGTAAGATGATAAAGGATGGTCT
CGTCATCAAGAAACCAGTTGCGGTGCACTCGCGCGCCCGCGTTCGCAAGA
ATACCGAGGCCCGTAGAAAGGGAAGACATTGCGGTTTTGGTAAAAGAAGA
GGTACTGCAAATGCCCGTATGCCACAAAAGGAACTGTGGGTACAAAGACA
AAGGGTGCTCCGTAAATTACTTCTCAAGTACAGAACAGCCAAGAAGATCG
ACAGACATCTATATCACGCCCTGTACATGAAGGCGAAGGGTAATGTGTTC
AAGAACAAACGTGTCCTCATGGAGTACATCCACAGGAAGAAGGCTGAAAA
GGCTAGGACTAAGATGTTGAGCGATCAAGCTGAGGCCCGCCGCAACAGAG
TGAAGGAAGCCCGCAAACGCCGTGAAGAGCGTATCGCAGCCAAGAAGGAG
GAACTGCTGCAGACATTCGCGCGCGAGGACGAGGCCGCCGTCACAGCCAA
GAAGTGATTTATACATAAATATAAATAAAAATATATAAAACTCAAAAAAA
A
>Hme00063
GGGGGTAGTTGGTACGAAGACTCTAGATTAATCATGAAGTTCCCCGTTGT
CTCTTGCTTTTTCTTGGCAATTGCCTGCGCTGCATTTGGGAAAAGTAATG
CTCAGCGGCCTCCAGGATACTATCGGCCCGTAGTGTATGACTTAGGCAGC
CTTAAATTGAAATATTACGCTCCTCCCTACTACTATTACGAATCGCCGTA
CTATTATTACAATTACTATGATCCATATTATTATGGTGGGTCCTACTATG
GTGACTCATCTTACTACGGTGATAACGGACAATATTACGGCGCAAGCGGA
CAAAATTACGGCGCAAGCGGACAATATTACGGCGCAAGCGGACAATATTA
CGGCGCAAGCGGACAATATTACGGAAGCGGTTCACCATATTACGGAAAAT
ATTATGAAGGCAGCTCACCACAGTACGGAAGCAAAGCTAACTATGGTGGA
GAAAACTACTACCGCCCGCAGCATGCGTACGGCAACAAGTACGGGTCTGA
AGGATACTACTATGGATATGACTCTAACTACCAAAACAATAAAAGAGATA
GACGAGACAATAATGTTGACCAATAGACATCTTTATTCAACACCGACAAC
AAAAACTGGCTTCTGGACACTGGATTTGAGTGCAAAATAAAAATTCAAAA
ATATATGTATTTACTGCA
>Hme00023
ATTACGGCCGGGGATAGTTGAAAAGCATTAATCAGAATAGTCTAAAGTAC
TTGACGTTAAAGTCACTACAACCATGAAGACTTTCTTATTTACAATTTTC
ACAGCGATTTTAGTACACCATACGATCCAATATGCAAACGCAGAAGAAAG
ACAGCTATTACACACTGAAAATTCACCAGAAGAACATGAATTAGATAGAG
AAATAGTGCGCCCATTATCCATAGGACTGAGAAGTGCCTCAGAAATAAAA
AACTGGGTAAAAGATATGATAGCGATGCGAGGAAGGGGAAGGGGGAAGGG
ACATAATCGTCCAGGTCGCCCAAAACCAACCAGACCACCACATAAACCGA
AACCAACCCACACCACAAAGAAACCACATGACGGAAATATAAATATCAGC
GCATCAGTGGGAATTACAATTGAGATCCCCGATAATAGGGAAGAAGAGCA
AGTTTTACTGGAGTATACACCAAAGCACAAGAAAGTTGACGTGCCCATGA
TAATCTTTGCGCCTTTAAGAGAATAAAAAGTATTATACGTATACTAGCGA
CCCTCTTGCGGCTTCGCCCGCTTTAACTACTGGATTATTCATATAATGTA
TGTTTGCAAAGCACTTCAGATAATGTGAAAATTAATTAAACCCTAATGCA
ACCCA
>Hme00208
ACGGCCGGGGAGTGTTGGTGCAGCGTTCGAGTGGTCGACAACATGACGCG
ATTAATTTTTATTTGCTTATCAGCTCTGGTAGTGGCCATTTCGGCGGAGG
AAATCGATGAAGTACAGGTTACGCGTCTTCTTCATGATGCCAGCAATAAA
TTCACATCTAGAATGTTTAACGAAGTAGCACAAGCCAATGAAGGTAAAAG
CTTTGTGCTCTCAGCATTTTCAGTTATGCCCCCACTTGGTCAGCTAGCTC
TAGCGTCTGTGGGCGAATCTCATGATGAACTCCTTCACAATTTAGATATA
CCAAATGACAATATGACTATAGCTGTTTTTTCATATTCAAATGCGTTAAT
ACAATCAGTAGAAGATGTTACGCTTAATATGGCTGGTAAAATATATATCG
CCAAAAATTACAAAATAAACAAAAACTTTGGTGAAGTTTCAAGAAATGCA
TTCCAATCTGAATTTCAAAATATTGACTTTGATAATAATCAAGCTGCTGC
AAACGAAATCAACCAATGGGTCGAAGCTCAAACCAACAACAAAATCAAGG
ACTTAGTAGATCCTAACAGCATTTCAGGCGCCACCAGAGCTATTTTAGCA
AACGCAATTTATTTCAAGGGTAATTGGAAAGATCAATTCTCCAAATACGC
TACACAAGAAAGAGATTTCCATGTGAGCAAAGATAAGAAAAACAAAGTCC
AAATGATGAACAGGAAAGGACACTATAACTACGTAGAAAGTAGTGATCTT
AATGCTCAGGTACTGGAAATTCCTTATAAAGGAGACCAATTATCTCTCCT
CGTTGTCCTACCACGTGACATTGACGGTCTGCCTGCATTAGAAGAAAAAT
TGAAAGATCCTTCGGCTTTAGACAAGGCAGTCAGTTCTATGTCTAATATA
GAAGTAGATGTTTTCCTACCAAAATTTAAAATTGAAACTAAAACTGAACT
TAAAGACGTTCTGCAAAAGATGGGAATAAATAAACTATTTACTCCTGGAA
GTGCTAGATTAGATAATCTCTTGGAGGGTGAAAATGATTTATACATAGAT
TCAGCTGTACCGAAGGCTTTCATCGAGGTCAACGAAGAAGGAACTGAA
>Hme00082
ACGGCCGGGGATAGTTGAAAAGTATTAATCAGAATAGTCTAAAGTATTTG
ACGTTAAAGTCACTACAACCATGAAGACTTTCTTATTTACAATTTTGACA
GCGATTTTAGTGCACCATACGATCCAATATGAAAACGTAGAAGAAAGACA
GCTATTACACACTGAGAATTCACCAAAAGAACATGAAGAAGATTCACATA
ATTTGAGAAGGGGGGATATAAAAGATTTAACAAATATTAAAGATACAGAA
GATCTTCAGCCGTATTCTGAAAACTATCAAACCCACTATCGAGAATTAAA
AGATAGAGAAATAGTGCGCCCATTGACAGGACTGAGAAGTACCTCGGAAA
TAAAGAACTGGGTAAAAGATATGATAGCGATGCGACGAAGGGGGAGGGGG
GGTGGTGGTCATGGACATCATCACCCAAGACCACCCCACACACTACCAAA
TAGACCGAGACCGAAACCAACCACAAATCCATATAAATACAACGATTTAC
CAGGGGGACTTGATAATACGGAAGAAGAGCAAATTTTACTGGAGTATACC
CCAAAGCACAAGAAAGTTGACGTGCCCATGATAATCTTTGTGCCTTTAAG
GGAATAAAAAGTATTATATGTATCAAAAAA
>Hme00047
GGGGGGTAGTTGGTACGAAGACTCCAGATTAACCATGAAGTTCCTCGTTG
TCTCTTGCTTTTTCTTGGCAATTGCCTGCGCTGCATTTGGGAAAAGTAAT
CCTCCAGGATACTATCGGCCTGTAGTGTATTACTAAGGCAGCCTTAAATT
GAAATATTACGCTCCTCCCTACTACTATTACGAATCGCCGTACTATTATT
ACAATTACTATGATCCATATTATTATGGTGGGTCCTACTATGGTGACTCA
TCTTACTACGGTGATAACGGACAATATTACGGCGCAAGCGGACAAAATTA
CGGCGCAAGCGGACAAAATTACGGCGCAAGCGGACAATATTACGGCACAA
GCGGACAATATTACGGCGCAAGCGGACAATATTACGGAAGCGGTTCACCA
TATTACGGAAAATATTATGAAGGCAGCTCACCACAGTACGGAAGCAAAGC
TAACTATGGTGGAGAAAACCAGCATGCATACGGCAACAAGTACGGGTCTG
AAGGATACTACTATGGATATGACGCTAACAGAGATAGACGAGACAATAAT
GTTGACCAATAGACATCTTTATTCAACACCGACAACAAAAACTGATTTGG
CTTCTGGACACTGTATTTGAGTGCAAAATAAAAATTCAAAAATAAATATT
ATTACTTAAAAAAA
>Hme00233
GGGGAGTCTAGCCGTGTTATCGGAAGAGTGATCATCACTTTACAAAACAC
AACACTCCTCACAAACATGTCTCTGGAACGCCAAGTCCGCGCTAAGCTCG
CCTCCAAGCGCAGCCCTGAGCAGGAAAAAGAGTGCCAAGAGTGGATTGAA
AGCGTACTCGGCGCTAAGTTTCCCCCTGGTGATCTTTTTGAAGATGTGCT
TAAAGACGGAACTGTCTTATGTCAGCTTATCAACAAAATCAAGCCTGGCT
CTGTTGGCAAGATCAACTCATCTGGTGGACAGTTCAAGATGATGGAAAAC
ATCACCAACTTCCAAGGGGCAATCAAGGCATACGGTGTACCTGACATCGA
TGTTTTCCAAACAGTTGACCTTTGGGAGAAGAAAGACATTGCGCAAGTTG
TTAGCACACTCTTCGCTCTTGGACGTGAGACCTACAGGCACCCTGAGTGG
AACGGCCCATACCTTGGCCCCAAGCCTGCTGATGAATGCAAGCGTGATTT
CTCTGAAGAAGTGTTGAAGGCTGGACAGACTGTAATTGGTCTTCAAGCTG
GCTCCAACAAGGGCGCTTCTCAATCTGGTCAAAACCTCGGTGCTGGCCGC
AAAATTCTCCTCGGCAAGTAAACGCGTCACCCCAACGCCCTATAAAGTGA
TATTAATTTTAAGTTAATTTATACAAAACTGTGGATGCTATACTAAGACT
GTAAGCTCTTCGTGTATGATGTGTAAGATTGCGTTCTCTTTAAATACAAG
AAAACTCCAAAACTTACCTGTACCTGGTAATATCTTAAACTACCCTTGCC
GCTTCTAATGGTTTTGAATTAGCATAAGAAATATTATTTATTT
>Hme00184
GGGGGTAGTTGGTACGAAGACTCTAGATTAACCATGAAGTTCCCCGTTGT
CTTTTGCTTTTTCTTGGCAATTGCCTGCGCTGCATTTGGGAAAAGTAATC
CTCCAGGATACTATCGGCCTGTAGTGTATTACTTAGGCAGCCTTAAATTG
AAATATTACGCTCCTCCCTACTACTATTACGAATCGCCGTACTATTATTA
CAATTACTATGATCCATATTATTATGGTGGGTCCTACTATGGTGACTCAT
CTTACTACGGTGATAACGGACAATATTACGGCGCAAGCGGACAAAATTAC
GGCGCAAGCGGACAAAATTACGGCGCAAGCGGACAATATTACGGCACAAG
CGGACAATATTACGGCGCAAGCGGACAATATTACGGAAGCGGTTCACCAT
ATTACGGAAAATATTATGAAGGCAGCTCACCACAGTACGGAAGCAAAGCT
AACTATGGTGGAGAAAACCAGCATGCATACGGCAACAAGTACGGGTCTGA
AGGATACTACTATGGATATGACGCTAACTACCAAAACAATAAAAGAGATA
GACGAGACAATAATGTTGACCAATAGACATCTTTATTCAACACCGACAAC
AAAAACTGATTTGGCTTCTGGACACTGTATTTGAGTGCAAAATAAAAATT
CAAAAATAAATATTTATTACT
>Hme00322
GGGTCGCCGAAGCCGCCAATGGTCCCACGACACCGGCAGCTGACAAAATC
CTCATTGACCGCAACATTCTGGTCATCCCCGACTTGTACATCAACGCTGG
TGGTGTCACCGTCTCCTTCTTTGAATGGTTGAAGAACTTAAACCACGTGT
CTTATGGACGTCTGACCTTCAAATATGAACGTGAATCCAATTATCATCTT
TTGGAATCCGTCCAAGAGTCTCTTGAGAGACGTTTCGGTCGTGTCGGTGG
TCGCATCCCCGTGACCGCCTCAGAGTCCTTCCAGAAGAGGATCTCTGGTG
CCTCCGAGAAGGATATCGTGCACTCCGGACTTGATTATACTATGGAGAGG
TCAGCTAGGGCTATAATGAAGACAGCCATGAAATTCGACCTGGGTCTAGA
TCTGAGAACTGCGGCATACGCCAACTCTATTGAGAAAATATTCACCACTT
ATGCGGACGCTGGACTCGCTTTCTAAACAATTATTATAAGGATTATTAAT
AAAGTATTGTCTGCATTTTAACCCAGATAAGCCTGAAACTAAAATTTTCT
GAAAATTTTGAAAAAAGTTACATTATTTAGTTTATTAGATCTTATG
>Hme00008
GGGGGGGAAAAATTAAAAAAATTATATTTAATAAAAAAATTTTTAATATT
GGGGGAATACCAATATAATTACAATAGAAGTAGACGCCTGAGGAGAGCGG
TTGCAAAATGGCGTCGGTAGCTATTTTCAAATTAATTTTCGCTATTGTCT
TGTTATTATGCATAAAACCTGATGCAGCATCAAGATCTGATCTTTCCAAC
CTAATCAACGTCCTCGGCCAGAGATACGGCGGCAACAGGCAGCCTATCAT
CGTTGTCGTCGACACTCACAAAACTCAAGACAAACCTAAAGCGTATCTGG
GTGACACCGTCGACTATATCGACTCCAGCGATGAGACAATAGCATCCCGG
TTATCTCACATTTTGCAACGTGATAAGGTTAAAAAACTATTATCAGTTAA
GAAAACAACACACAAACCGCATCTCCAATTAAAACAACACAGACACAGAA
TTCAGAAACTTCGAGCTGACGACCGAAATTTAGATGCAAGGAGTGTTCTA
CGATCTCCTATAGTAAAAAAATTGCTACGCATATCTAATTCCATACAATG
CGAAGCAAAGGACGAATGCCAGGATAAGTGTAGTAACAAATATAATGGGA
AGAAAGTTACAAAATGTGAGGCGGCATGTGAAGAAAAATATGAATGTGAC
GAAGAAGAAGAAGATCCTTGTGAGAAAAATGAGTGTCCGGATTCTTGTGG
TGATGACGAAGACTGCCCAGTCAGTACTAAAGGAGAGAGGTACGTTACGG
AGGCTCCTTGCAAGAAATGCGGATAAAGGTTACATAATAAAAAAAAAACT
GTGTAGTTG
>Hme00180
GGGGAGTTTCTAACCAGTCTTCTTTCTATAAAGACACAACCTTTCTTTCA
ATCACAAGTTAGAATAGTAATAAATCTACATAATTACATAGATATTTTTA
TATCTTCTATTAATAAAATTTCTTATAAAATGACAAATGTACCGCTGTTA
GTGTTTAACAACGGAAGAACTTGCCCCGTTATTGGATTGGGTACTTGGAA
GTCAAAACCAGGTGAAGTGACCCAAGCTGTGAAGGACGCTATCGACATCG
GTTACAGGCACATTGACTGTGCACTTATATATGGAAATGAAAAGGAAGTC
GGTGAGGCTCTAAAAGAAAAAATCGACGAAGGAGTTGTAAAACGTGAGGA
TATCTTCATCACATCGAAGTTGTGGTGCACTTTCCACCGTCCAGACCTGG
TGGAAGATTCCCTAAAGAAATCCCTTCAAGATCTGGGACTGGAGTACTTG
GATCTCTACCTCGTACACTGGCCCCAAGCTTATAAGGAAGGTGAAAGTCT
CTTCCCCGTGGACGACGAGGGCAAGGCAGTTCCATCAGCAGTGGACTACG
TGGACACCTGGAAAGCCATGGAAAGTTTGGTAGACAAGGGCCTGGTAAAG
ACCATCGGCATTCTCCAACTTCAATAAGCGTCAAATTGATAGGGTGATGG
AAAATTCGAGGATCAAACCAGTTGTTATTCAGATTGAAGTTCACCCTTAC
CTTAACCAAGAAAAGCTTATAGAATACTGCAGGTCCTTAGGGATCACAGT
CTCCGCGTACTCTCCCCTCGG
>Hme00113
GGGGAAGTATCGGTACCGCTGAATTTATGTTTATCCGCCAAGCTAAAAAT
ATTTGTTTTAACTCTAAAGATTTGTCAAAAAGTTACTTTCGTTACAATAT
TATACAAAATCCTTTCAACAACAAATTAAATTATACTCATCTTGCAAAAT
GTCGAAATCAGCTTTAATGATTCTTGCTCAAGGTGCTGAGGAAATGGAAA
CCGTCATCACAGTTGATATGCTTAGACGAGCTGGGATAACTGTAACACTA
GCTGGTCTAGATGGTAACGCACCTGTGCTATGTTCCCGTCAGGTCACTTT
AGTTCCTGATAAGTCGCTGAATGATGCATTGGCTGAGAAACCTCAATATG
ATGCTGTAATACTACCAGGTGGTCTAGAAGGCTCGGAACGGCTCTCCAAG
TCGGAGGTAGTGGGTTCATTACTAAAGGAACACGAGAATAGTGGTAAAAT
TGTGGCGGCCATATGTGCTGCGCCAACGGCTTTTGTAGCGCACGGTGTGG
CTAAAAACAAGCAAATAACATCATACCCGTCGACCAAAGATAAAATAACA
GGAGATTATAAATATGTGGAAGGAGAAAGAGTTGTTGTTGATGGCAACAT
TGTTACTAGTAGAGGCCCAGGCACAGCATATTGGTTCGGTCTGAAACTCA
TAGAAATGTTAGTGGGCAAAGATAAAGCTGATCAAGTGGAGAAAGAATGT
TGATCTCAGGATATTAAGAAGATATCTTGAGATAGATCTTAAGACATGAT
TGGAAATCTTAAGTAAATCTCAAGATTTATATATGTTATAAGGAATTGGC
TGTATTATATGTATGTTTAAATTTCGTAGGAATAAACTGTTTGATTATT
>Hme00032
GGGGGGGAAAAATTAATAAAATTATATTTAATAAAAAAATTTTTAATATT
GGGGGATGTTAAAGTATTTTTTAGAGAAAAAATATAATTATTTATAATAA
AATAGTATTGAAAAAGAAATTTGAAATAAATTTGAAAAATTAATTAATTA
AAAAGTAAATTTTAATTATTGTATCTTGTGTATCAGAGTTTATTAAAAAA
TATTTATTAGTTAAAAAAATCTCGAATTTAAAAGAGTTAATTAATTAAAA
AATTTAATGTTGAATAATTATTTTAAATAATTAATTTGAAATGAAATGTT
AATCGTTTTTAAATATATCTAGTTTTTTTAGAAAAAAATTTAATTTTAAA
TTTAAAATATTTTTTAATTTTTT
>Hme00139
ACGGCCGGGGCACTCAAATAAGGACGTGCGGTGTGGTAGGAACTTGTGCA
AAAGATAGAATAGATTTTATAAAAAATGGCATTTGGAGACGTAAAATCTG
CACAAGGCCCTCGGCGAATTGAACAATTTTTTAGCTGAGAAAAGTTATGT
GTCAGGTTACACACCTTCTCAAGCCGATGTTCAAGTCTTTGAACAAGTAG
GAAAAGCGCCGGCCGCCAGCTTACCACACGCCTTACGCTGGTATAACCAC
ATCGCCTCCTACTCCCCTGCTGAACGTAAAGCATGGGTTGCAGGAGTGAG
TCCACTTAAAGCCGGTGCACAGCCTACAGCTGCTGCACCCGCCAAGAAAG
ATGATGATGATGATGAAGTCGACCTCTTCGACTCAGATGAGGAAGAGGAT
GAGGAAGCAGCTAAAATCCGTGAGGAGCGTTTGCAGGCATATGCCAGCAA
AAAGTCAAAGAAACCTGCCCTTATTGCTAAATCATCTATATTACTTGATG
TCAAGCCTTGGGATGATGAGACAGACATGAGTGAAATGGAGAAACAGGTG
CGCACTATTGAAATGGAAGGACTTCTGTGGGGAGCATCAAAACTTGTCCC
AGTCGGTTATGGAATTAACAAACTCCAAATTATGTGCGTCATTGAGGACG
ACAAAGTCTCTGTTGACCTTCTTACAGAAAAAATTCAAGAATTTGAAGAC
TTTGTCCAATCTGTAGATATTGCTGCCTTCAACAAAATCTAAACAATGCC
ATCTTAATTTATCATCTTTTTCAATAAAATAACTTTCTTTAC
>Hme00001
GGCCATTCGGCCGGGGGTAGTTGGTACTTAAGACTCCAGATTAACCATGA
AGTTCCTCGTTGTCTCTTGCTTTTTCTTGGCAATTGCCTGCGCTGCATTT
GGGAAAAGTAATGCTCAGCGGCCTCCAGGATACTATCGGCTCTTTAGAGA
ATGACTTAGGCAGCCTTAAATTGAAATATTACGCTCCTCCCTACTACTAT
TACGAATCGCCGTACTATTATTACAATTACTATGATCCATATTATTATGG
TGGGTCCTACTATGGTGACTCATCTTACTACGGTGATAACGGACAATATT
ACGGCGCAAGCGGACAAAATTACGGCGCAAGCGGACAAAATTACGGCGCA
AGCGGACAATATTACGGCACAAGCGGACAATATTACGGCGCAAGCGGACA
ATATTACGGAAGCGGTTCACCATATTACGGAAAATATTATGAAGGCAGCT
CACCACAGTACGGAAGCAAAGCTAACTATGGTGGAGAAAACTACTACCGC
CCGCAGCATGCATACGGCAACAAGTACGGGTCTGAAGGATACTACTATGG
ATATGACGCTAACAGAGATAGACGAGACAATAATGTTGACCAATAGACAT
CTTTATTCAACACCGACAACAAAAACTGATTTGGCTTCTGGACACTGTAT
TTGAGTGCAAAATAAAAATTCAAAAATAAATATTATTACTGCTGAAAAAA
AAAA
>Hme00089
GGGGCTTTTTTCGTAGGTTACTGCTTTTGGAGTAACCGATTCGTCGGATT
ACGATTATTTTAATAAAATGGGTTTCGTGAAGGTGGTGAAGAATAAGCAG
TACTTCAAGCGTTACCAAGTCAAGTTCAAGAGGCGTAGAGAAGGTAAAAC
TGATTACTATGCACGTAAGCGACTGGTAGTACAGGACAAAAATAAGTACA
ATACACCCAAGTACCGTTTGATTGTCCGACTTTCAAACAAGGATGTAACC
TGCCAAGTTGCGTACTCCCGTATTGAAGGCGATCACATTGTTTGCGCGGC
TTACTCTCACGAATTACCACGTTATGGTATTAAGGTGGGTTTAACTAACT
ATGCGGCTGCATACAGCACTGGATTACTCCTTGCTAGACGTCTCCTGCAA
CGGTTAGGTCTTGACTCATTGTATATTGGTGCCACAGAAGTCACTGGTGA
CGAGTTCAATGTGGAACCAGTTGACAATGGACCAGGGGCCTTCAGGTGTT
ACTTAGATGTTGGTCTTGCCCGTACAACAACTGGGGCTAGAGTTTTCGGA
GCAATGAAGGGTGCAGTAGATGGTGGCCTTAATGTTCCTCATTCCATCAA
GAGATTCCCAGGATATGATGCGGAGGCAAAGAAATTCAATGCTGAAGTTC
ATAGAGCGCACATCTTTGGTCTTCATGTAGCTGAATATATGAGAAACCTT
GAGCAAGAAGATGAAGATTCCTTCAAAAGACAATTTGGCAAATACATCCA
ACTTGGTGTTAGTGCTGATGCTATTGAAGGTATCTACAAGAAAGCCCATG
AAGC
>Hme00194
GGGGGTCTTTCGATTGTCAGACATAGCTGATAGAAACCTCAAGATGCAGT
TGCACATCAGAGGACAGTCTACACACGTTCTAGACGTAAATGGAGATGAA
TCCATTGCTCAGATCAAGGAGCGCATCTGTGCCCTTTCTGATCTTGGAAA
TGAAGAAATAACTTTATCTGCATGTGGGTCACCTCTTGAAGATGGTCTCC
TTGTATCTGAATTGGCATCAACAGAATTGGACCTTACTGTACCATTGCTT
GGTGGTAAAGTGCATGGTTCCTTGGCTCGTGCCGGTAAGGTAAAGGGACA
AACCCCAAAGGTTGAGAAACAGCAAAAAAAGAAGAAGAAGACTGGTCGTG
CCAAGCGTAGGATCCAGTACAACAGAAGGTTCGTCAATGTTGTCCAAACC
TTCGGCCGTCGTCGTGGACCCAACTCCAACTCATAGATATGTATTGTAAA
TAATGTGTTGCAAATATAACATCTGATTTGCCCCAAAAAAAAAAGG
>Hme00230
GGGGGACCTTTGCCTTACCTACCTTAGTAAGTTATGAACGAAACAGAATA
AATCTTTATAATGTTTTATTTTATTTTAATATATTTTCTATTTTACGGGA
CTGTCCCAGCGGATTTTGCAAAATACGATATAATATTACTACCTGTAATG
AAAGTGCACGAACCAATTAAAGGAATTCGTGATGTAACACTATATAAAAA
CAGAAAACCCAAGCAGAAGTACAAGCTCGACATAGAGCATTATAACGACG
CTACCGACGTAGCTGATGTTGACAACTTCGATTATAACAACCCAGAGTTG
GCTTATAAATTTGGAAATCAAAAGATAGATGACGATTTACTTTATGGAGA
AGACAAGATAGTTGGTGGGTTCGAAGTGGATATCAATTTGTATCCGTACC
ACGTGGCGTATGGGAGTAACTGTGGTGGCGCTATTATTGATAGGAAATGG
GTCATCACTGCTGGACATTGTGGAAAGAAGTCATACATAAGAGTAGGTTC
AAAATATCTGAATCAAGGAAGAAAAGTGATGGTGAGAAATCACTACATAC
ATCCTATGTGGTCGTCCAAAAACAAAGAACATCCGTTCGACTATGACTTT
CAACTTCTGGAATTAGCAGAAGCTCTAAGACTAGATGAGAACATACAGCC
TGTGAAGATAGCTCATTTGGAGGACATGACCATAGGGAAGGTCGTGACTG
TAACCGGATGGGGGAATACCGAAGAAAATGGACCATATTCTAATGTGCTG
CGAGCTGTGCGTGTACCTATTATTTCTAAAGAGAACTGTCAGTTGGTACC
CTTCCCGTACTTCCGAGGTGGTCTCACACCCAGGATGTTCTGTGCGGGTT
TCATTGAAGGGAAGAAAGACGCTTGCCAGGGTGATTCAGGAGGTCCAGCA
GTCGCATACGATAGACTTCTAGGCATGGTTTCCTTTGGATACGGATGTGC
TACTCCAGGTTCATTCGGAGTTTACAGCAAAGTCGCTAAAATGAGGTCTT
GGATTGAAGAAGTTACCCGCTTAACACTTGACTAGGGGATAATTGCTTTG
TGTTTTGTAAATACAATGGAAAAAAATATACTTAAGATAAAGTATTTGTA
ATAAAATTATATAAAATAAAAATAATTAT
>Hme00428
GGGGGATATTTTTCTTCCACATTTGTGACTTCAATAAGTGCATCAGTTTC
AGAAAATGGGGTTGCTTGCGGCGTTAGCTGTGAATGTTCTAGGCGGCGCT
ATAATTTATGGCACCGGGGGGCTTGGAGCCGCGTGGGTGGCCCCCATGAT
GGGCTTCGGTAGTTCAGGTATTGCTGCTGGGAGCATTGCCGCAGGTGCTC
AGTCGTACTACGGCAACCTTGTGGCTGGAAGCATTGTCTCTCAGTTAACA
TCCGTAGCAATGGCCGCACCCACGCCATAGGTGTAAAACATCGAAGCATA
GCATTTGAAGCTTAGCCTTCATGTAAAGAGAATAAAATTTCTAAAAATAG

>Hme00066
ACGGCCGGGGGTAGTAGGCACTAAGAATCCAAATAAACAATGAAGTTTCT
CGTCCTCTCTTGCCTTTTCTTGGCAATTGCCTCCATTGCCTTTGCGTCCT
TACCGAAAACTCAAGTTCAGTGGTCTCCAGGATACTACAAGCCCCTAGCG
GTCGACTTAGGCAGCATTAACTTTAAATACTACGCTCCCTATTATTACAA
CTACTACCAACCGCCGTACTATTATTACAACAATTACTATGATCCATATT
ATTATGGTGGGTCCTACTATGGTGACTCATCTCACTACAGTGATTACGGC
GTAAGCGGACAATATTACGGAAGCGGCTCACCATATTATGGAAGCGGTTC
ACCATATTACGGAAGTAGCGTACAATATTATGGAAGCGGTTCACCATATT
ACGGAAGTAGCGGACAATATTACGGAAGCAGTTCACCGTATTACGCAAGT
AGCGGAAAATATTACGGGAGCGGTTCAGCAAATTATGGAAGTAGCGGACA
ATATTACGGAAGCGGTTCACCATATTACGGAAAATATTACGTTGGCAGTT
CACCATACTCCGGAAGCAAAGCTTACTATGGCGGAGAAAATCATCCACAC
GCCAAAAGAGAACAACGAGACCGTGATGATGACCAATAGACATCTTTATT
CGAAACCGACAACCAAAACTGACCTGGCTTCTGGAGGCTGGATTTCAGTG
TAAAAATAAAATTCAAAAATAAATATTATTAATTATTGCAAAAAAA
>Hme00012
ACGGCCGGGGGTAGTTGGTACGAAGACTCTAGATTAACCATGAAGTTCCC
CGTTGTCTTTTGCTTTTTCTTGGCAATTGCCTGCGCTGCATTTGGGAAAA
GTAATCCTCCAGGATACTATCGGCCTGTAGTGTATGACTTAGGCAGCCTT
AAATTGAAATATTACGCTCCTCCCTACTACTATTACGAATCGCCGTACTA
TTATTACAATTACTATGATCCATATTATTATGGTGGGTCCTACTATGGTG
ACTCATCTTACTACGGTGATAACGGACAATATTACGGCGCAAGCGGACAA
AATTACGGCGCAAGCGGACAAAATTACGGCGCAAGCGGCACAATATTACG
GCACAAGCGGACAATATTACGGCGCAAGCGGACAATATTACGGAAGCGGT
TCACCATATTACGGAAAATATTATGAAGGCAGCTCACCACAGTACGGAAG
CAAAGCTAACTATGGTGGAGAAAACTACTACCGCCCGCAGCATGCATACG
GCAACAAGTACGGGTCTGAAGGATACTACTATGGATATGACGCTAACTAC
CAAAACAATAAAAGAGATAGACGAGACAATAATGTTGACCAATAGACATC
TTTATTCAACACCGACAACAAAAACTGATTTGGCTTCTGGACACTGTATT
TGAGTGCAAAATAAAAATTCAAAAATAAATATTATTACTGCAGAAAAA
>Hme00143
GGGGATTGCACAATGCTTTATATAATCATTAATCTGCTCGTTCCGTAACA
TATTTAAAATCTATGAATGTTCAATAGATTTTTTTATAATATTAAAAGAT
AATTAATGTTAATGAAGATTTAATGAATATTCTGAAGTATCAGTGATAAC
TATTTTTTTAAAGTCATATGGGTGTAAACTGGTTAAAATTAAGATATATT
AAAAGCGCCGTACCATTACGCAAAATGAGCATTGATATTGGGGGTATGCG
AATTAAGTACAAAGATAGAAACGAAACTTTTTTAGAAGAACATTTAGTAT
CAAAAGAGCCTTTTGGACAGTTTAAAGCATGGTTCGACGATGCATGTGCA
AGGAAAGAGATTTTAGAACCTAATGCTATGTGCTTAGCAACATGTTCAAA
GGATGGCTACCCTTCAGCACGATTTGTTCTATGTAAAGGATATGGAAAAG
ATGGTTTCAAATTCTTTACAAATTATGGAAGCAGGAAAGCCAAAGAAATG
GCTGAGAATCCAAATGTAGCAGCAACATTTTACTGGGAAATATTAAACAG
GTCAGTTAGGATTGAAGGCCATGTTGAAAAGCTATCTGAGGAAGAATCCA
CTAAATATTTCCATTCCCGGCCGGTTCCCAGTCAGATAGCTGCGAGCACA
AGTATCCAAAGTACACCAATAGAATCTAGAGAGATTCTTTGTGAAAGGGA
AAAAGTTTTACAGGCAAAATATATGATTCCTGGCAAGGAGGTTCCAAAGC
CAGAGTTTTGGGGTGGTTATCTAATACGACCAAAGGCAGTAGAATTT
>Hme00386
CGGCCAGGGTCTTTCTGTAAAGCCAAGCTCTGTCAAGCTAAGGCATCAAG
ATGACGAACTCCAAGGGTTATCGTCGTGGTACAAGGGACTTGTTCGCCCG
CAAGTTCCGCACACATGGAACTATTCCTCTTTCCACGTATATGAAAGTGT
ACAAAGTCGGCGACATCGTTGACATTAGGGGTAATGGAGCAGTCCAAAAG
GGTATGCCACACAAAGTCTACCACGGCAAGACTGGCCGTGTTTACAATGT
AACTGCCCATGCTCTCGGAGTCATTGTCAACAAGAGGGTCCGTGGCAGAA
TTATCCCTAAGAGAATCAACATTCGCATTGAACATGTCAAGCACTCAAAA
TGCCGTGAAGATTTCCTTAAAAGAGTAAAGGAAAATGAAAGGCTTCTTAA
GGAAGCTAAGGCGTCTGGTAAAATTGTTAACTTGAAGAGACAGCCACAGC
CGCCTCGTGCAGCTCACATTGTGAAGGGAGCTGATAAGCCAGTCTTACTT
GCACCCATCCCATACGAGTTTGTAGCTTAATGTGAAATAAACTATTTTTA
AGCG
>Hme00040
GGGGCTTTTGCTAGGTGTCGGTGTCACTTTGTGTAGGTCACAATGGGGCG
CCGTCCAGCGAGATGCTACCGGTATTGTAAAAACAAACCGTATCCTAAAT
CCCGGTTTTGCCGTGGTGTACCAGATCCTAAGATTCGTATCTTCGACTTG
GGAAAGAAAAGGGCAACAGTAGATGACTTCCCACTATGTGTCCATCTGGT
GTCTGACGAGTATGAACAGCTCAGCTCCGAGGCTCTGGAAGCAGGCCGTA
TCTGCTGCAACAAGTATCTTGTAAAGAATTGTGGTAAAGATCAGTTCCAC
ATTCGCATGAGGTTGCATCCATTCCATGTTATCCGCATCAATAAAATGTT
GTCGTGCGCTGGAGCTGACAGGCTCCAGACTGGAATGCGTGGTGCGTTCG
GCAAGCCACAAGGCACCGTAGCCCGTGTGCGTATCGGCCAACCCATCATG
TCGGTGCGTTCCAGCGACAGGTGGAAGGCGCAAGTGATTGAGGCTCTACG
TCGTGCCAAGTTCAAGTTCCCTGGTCGTCAGAAGATCTACATCTCCAAGA
AATGGGGTTTCACCAAGTATGAGCGTGAGGAGTTTGAGAAGTTGCGTGAG
GATGGCCGTCTCGCCAATGATGGTTGCAATGTCCGCTACCGTCCTGAACA
TGGCCCTCTCGACTCCTGGAGGAAAGTGCAGAATGAAATCTACAGCGTGT
AACTGATATCTAATAAACTGTGAAGTTTTTATCTCA
>Hme00046
GGGGGCTTTTAAACTTTTTTAATCATGGCGCGTGTACCACCGCCTGCAAA
TCCTGCCCTTAAAAAGGATAAGAAGGAGAAGAAGGTTCCCAAAGACCATT
CCAAAAATGTTATGCGGAATCTGCACATCAGGAAATTGTGCCTGAACATC
TGTGTCGGTGAATCTGGTGACAGATTGACACGTGCTGCTAAGGTGTTGGA
ACAGCTTACTGGTCAACAGCCCGTGTTCTCCAAGGCTCGTTACACTGTCA
GATCCTTTGGTATCCGTCGTAATGAAAAAATTGCTGTCCACTGCACTGTT
CGTGGAGCTAAAGCTGAGGAAATTCTTGAAAGGGGATTAAAAGTAAGGGA
ATATGAATTGAGACGTGACAACTTCTCTGCAACTGGAAACTTTGGTTTTG
GTATCCAGGAACACATTGATTTGGGTATCAAGTATGATCCTTCCATTGGT
ATCTATGGTCTTGACTTCTACGTCGTACTTGGAAGGCCAGGATTCAATGT
AGCACACAGACGACGCAAGACTGGCAAAGTTGGCTTCCAACATCGTTTGA
CGAAGGAAGACGCCATGAAGTGGTTCCAACAGAAATACGATGGTATCATC
CTTAACAGCAAAAAGTAAATTAAGTTAATAAAAAGTCAACAA
>Hme00241
GGGGATTCTAAAACTATACCTATTCGTGTTATAATGGCGTCAAATATACT
CAATGCAGGGAATAAATTTGTCCCGCCTACAAAGAACTTTCTTAACTGGA
AATCTCCATACGTTAATAGAGTAAATTATAGTATTCTTGATTTCATTGGT
AATACTCCACTCATCAAGCTCAATAAAATACCCAATGATTATGGGCTTTC
CTGTGAAATATATGCAAAATGTGAATTCATGAATCCAACGGGTTCTATAA
AAGATCGCGTGGCTCTGGCGATGGTAGAAGATGCAAAAGGTGAAAAATAC
CTTACAGATGACGCCGGTTTTGTGGATCCTACCTCTGGGAATACTGGGAT
AAGTCTTGCCCTGCAAGCTACACTAAAGGAAAGAAAGTGCTATATTGTAA
CGAAAGAAAGAACATGTTCAGAGAAAATTAAGACTATGAAATTATTGGGA
GCAGAAGTCATACAAACTAAAAATTGTATACAAATGTCTAGAAAGATAAA
GGAGACAAGTCGCGATAATTTGGTTATAATGGATGAAATCGAAAACCGTG
TGAATCCCCAGACGCATTATTATACTACAGGAGATGAAATTGTAAGAGCG
TTGGGGACAATAGACATGCTAGTGCTAGGAATTGGTACCGGTGCAACTGT
TGCCGGTGCTGGTCACCGGATAAAAGAAACGTGTCCTGAATGCCTTATAG
TCATCAGTGAACCTGATGGATCTACTATGTTCAATACAAATGGAAAAAGT
CATTCGTATTTAGTAGATAGTATCGGAGGACCAACGGTACCTCTCATTTT
GGACAAATCTCAAGTCGATGGTTATGAAGTCATTACGGATAAAGAGGCAT
TCT
>Hme00396
GGGGCTTTTATCGCCAGCTTGGTGCGACGCGTAGTGGGTTTAGGCTCGTC
GTATTGAAAATGTCGGAAACTTTACAACTTAGGGGTAACCTTTACGGGCA
TAGCGGATGGGTTACCCAAATTGCTACGAATCCGAAATATCCGGATACTA
TTTTGTCTTCTTCTCGAGATAAAACACTTATTGTTTGGAAGTTGACCCGT
GATGAAACCAACTACGGTATACCACAGAAGCGTTTATATGGACATTCTCA
CTTCATCTCGGATGTGGTTCTGTCCAGCGATGGAAACTACGCTCTTTCCG
GATCTTGGGACAAAACTCTTCGTCTATGGGATCTCGCAGCTGGAAAAACC
ACCAGGCGTTTTGAAGACCATACTAAGGATGTCCTCTCAGTAGCATTCTC
AGTTGACAACCGTCAGATTGTATCTGGCTCCCGAGACAAGACTATCAAGT
TGTGGAATACTTTAGCTGAATGCAAATACACAATTCAAGATGACGGTCAC
TCTGACTGGGTATCATGTGTGCGTTTTTCACCTAACCATGCTAACCCAAT
TATTGTTTCTGCTGGTTGGGACCGCACTGTTAAGGTCTGGCACCTTACAA
ACTGCAAGTTGAAGATCAACCACTTGGGCCACTCTGGATATCTTAACACT
GTAACTGTTTCACCTGATGGTTCCCTATGTGCATCCGGTGGCAAGGACAT
GAAGGCTATGCTTTGGGACTTGAATGATGGAAAGCACCTTCACACCTTGG
ACCACAATGATATTATCACAGCTCTATGCTTCTCACCCAACAGATACTGG
CTGTGTGCTGCATACGGACCCCTGATCAGGATCTGGGATCTTGAAAGCAA
GGAAATGGTAGAAGAATTAAAACCTGATGTCATCAAGGACACCAAGACTG
ATCCTCCTCAATGTCTTTCCTTGGCATGGTCTACTGATGGC
>Hme00253
CGGCCGGGGCAATCGTCATATGACCCATTCTACCGACCCTTAAAAGCTTG
AGCCATATTTGTCTGTGCTAAAATAGTTCCTTGGAGTGAGTGTGTGCAGA
TAGTCATCACATCACAGTTTTTGGGACCTGTAAATACTCCCACACTTCAC
ATACAAAATGGCCGAAACAAATCCCATCTATGGACCTTTCTTTGGAGTTA
TGGGGGCGGCGTCTGCTATCATTTTTAGCGCCCTCGGTGCGGCCTATGGC
ACAGCCAAGTCAGGCACAGGTATCGCCGCCATGTCGGTGATGAGGCCTGA
GCTGATCATGAAGTCCATCATCCCTGTTGTCATGGCGGGTATCATTGCCA
TCTACGGGCTGGTCGTGGCTGTGCTGATTGCTGGGTCATTGGAGGCTCCA
GCCACTTATCCTCTTTTTAGAGGTTTCATCCATTTGGGAGCGGGTCTCGC
TGTAGGTTTCTCTGGTTTAGCCGCAGGTTTCGCCATAGGCATCGTGGGTG
ACGCCCGGCGTCCGCGGTACCGCCCAGCAACCAAGGCTGTTCGTCGGAAT
GATCCTTATTCTCATTTTCGCTGAAGTATTGGGTCTATACGGTCTCATCG
TAGCCATCTATCTGTACACGAAACAACAGTAAATTTTAATATCTGACATC
CATTCACCATCTTATATATCCCCTCGAAGTTTTTATAAGTTCATATGTCG
CGCAAATCAATCGCCGGTAGCTATTAAACTTCGAGGGTTAAGATTAAAGT
ATGTAACATCAAGTGTTGACTTTGTAGACTTGATGCTGCGTCTACAGAGA
TCATCCTTATACTGTATATTTAAATGAAATTTAAATTTGAACCTCCATCA
GCTACCGAGTGATTGAAATTTCAGCTTTGATTTTTTGGAGTATTAATTAT
TATTACTTCTACATACTACTACATACTATGAGCGCGGTACCTATTGCGAA
ATATATCAC
>Hme00112
GGGGCTCTTTTTCTTCCGGTTGTCAATATGGGTGTCGACATCAACCATAA
ACACGACAGGAAAGTTAGGCGTACCGAAGTCAAATCTCAGGATGTGTACC
TGAGATTGCTCGTCAAATTATACAGATACTTGGCCAGACGTACAGATGCC
AAGTTCAACCAGATTATCCTTCGCCGTCTCTTTATGAGCCGTATTAACCG
GGCGCCTATCTCCCTGTCTCGGTTGGCTCGTCACATGAAGAAGCCCACTC
GTGAGGGTCTGATCGCAGTAGTGGTCGGCACTATTACCAACGATGTGAGG
CTGTACAAGGTTCCCAAACTATCTGTTGCCGCTCTTCATGTTACTGAGAA
GGCACGCGCCCGTATTTTGGCTGCTGGAGGTGAAATCCTAACTTTCGATC
AGCTTGCCCTTCGCGCTCCCACTGGCCGTAAGACAGTTCTCGTGCAAGGC
CGCAGGAACGCACGTGAAGCGGTACGCCACTTCGGGCCCGCTCCAGGCGC
CCCACGCTCGCACACGAAGCCCTACGTACGTTCTAAGGGCCATGAGCGCG
CTAGACCTAGCCGTAGGTCTAATGTGTAATCTTTAATATAAGGAATACTA
TCTAAACT
>Hme00231
GGGGAAAAGGGAAATGTTATTTGGACAATATTAAATTGTATCCATAGTAG
TAAGCAAAATGTTCCAGAAATTGGTTTTTACTTTTATAGCAATTTGTTTA
TTGGGGCGGAGTGTTTATAGCGACACTTTATTCAATATTGACAACTTGTT
GAAAGATCGAAACACAAAGAACCAAGCACAATACAAAGATCTTGATGATT
TACAACAAGAAATAAATAGGGAAACTTCTGACGACGACCAAACCTTAAAT
ATGTATTTGCCACTAAATGATCAAGAACGGGATCTGCTTGGAGGTCTTAT
TGAAAGGCAGGATGACAAAAAATGTACAGGCGACAGGTGTGGCTCTTATG
AACGAAAGTTGGCTGATGACATCGATGAGGTCCTTGGGAAAATAAAAAAG
CAAATAAACACAGAAAGGTTTGATGTAAGACACAGCGACGAACCTGATTA
CAGCGACGGTAGTGATTATCAGAGTAATATGTTAGTGAGACCTTATAATA
ATTATTATCATCCAAATGAATTTCAACAGACAGTTCCAAGTTACCAAGAT
TTAACAAAAAATGAGTATGTCATTAATTTTGGCCTTCTTCCACACGGAAT
AAACCCAAATTATCCGAGGTCAGAGCAACGTAGAATTGAAAACGAAAATG
AAGAAAACTCAAATCGTATTAACCCCGAGGACTTTTTTAAACTTTATGTA
GATACAAAAAACTGATATAGTTACAAATTTGGTTGATGCTGTACGGTCTC
TCAATAAGAAATCATTGTTGCCCTATGAAGATGTACTGTCACCAAAACAA
ATACGTCTTTTGAAAAG
>Hme00248
TTACGGCCGGGGCCTTTTCGTACACGCTCGTTGCGCAGCACGTGTGTAAT
TTTTCTTTAGCTCGATATCTGTAATAAAAAATGGATAAACCTAACGTTTT
GGCTCGCGTAATGAAAGTCCTGGGCCGCACAGGATCCCAGGGTCAATGTA
CCCAAGTGAAGGTGGAGTTCCTCGGGGAGACCAGCCGCCAAATCATCAGA
AACGTGAAGGGGCCAGTTCGTGATGGAGACATCTTGACCCTTCTGGAATC
TGAGCGTGAAGCTAGGAGATTAAGATAAAATGGGTCAGCTCAAATCTTCA
TTAGGTTAAATTTAATTTTTATATGTAACCAATTACTATAATACTGAAAC
ATCAAAACCGTCAAAGATACCATCAATGTAATCTGCTTAAATACATAATT
AAAACACCGCA
>Hme00140
CATTACGGCCGGGGACATTTGTGAAACAAATTCTACAGTGACACAGTCAC
CGCGATATATCTCGAGTACTCTTTGTGAATCTTACTAGTCATAAATATGT
CTGAAGCTTTCTTTGATGAATACGACCACTACAACTTCGAGCACGACAAG
CACATCTTCTCCAGCCACAGCGGCAAGCAGCGCACCAAGAAGGAAGTGAG
CCAGCACACCAACCACTTCGATCCGTCGGGCCATTCCAGAAAGATCGTCA
CCAAGCTCGCCAACACAGAAAACAACAAGAAAGGCGATAACAAACATTAA
ATAGATTTATAAACGACGGACGACTATGGCGTGTAAAAGGAATATTGAAT
TTTTGCCGACGGAACGGAGGACGTTATGGCGAATACCCGAAGAAAGCACG
GGTCGCTCGTCTCTGAGATCAGCGGAACAGCCGAGAAGGTTTTTGGTAAC
GCAGAGTTTTTATTATGCACACCACAATGCTAGAACACGGTGGCGCAGCC
GACGCGCCTCGTGACTCGTGCCCCCACCGGTGCATGCCGATGGATATCTA
TTTTGAAGAACACCGTTCCAATGACTGATCTCATCTCTACTGGGCTTGTT
GTAAAGCTCAATGTCGCTGTGTTATTAACTTGTAGGTAGTTATTATGTTG
TTGTACGTGGTACGTTACGTTAATGACTGTAATAATTTAAGATAAATAAA
GTTAATTTTAATCGCAAA
>Hme00314
GGGGCCTTGTGGCATGTTGTCGGCATAAGGAGTCATCATGCAGATTTTCG
TGAAAACCCTAACGGGTAAGACCATCACCCTTGAGGTCGAGCCCTCGGAC
ACTATCGAGAATGTAAAGGCCAAGATCCAAGACAAAGAGGGAATTCCCCC
AGACCAGCAGAGATTGATCTTTGCCGGTAAACAATTGGAAGATGGCCGAA
CCCTCTCCGACTACAACATTCAAAAGGAATCCACACTACACTTAGTGCTC
CGACTCCGAGGTGGTGCTAAGAAACGCAAGAAGAAGAATTACTCTACACC
CAAGAAAATTAAGCATAAGAAGAAGAAGGTCAAGCTAGCTGTACTTAGGT
TTTACAAGGTTGACGAGAATGGCAAGATCCATCGTCTGCGCAGAGAATGT
ACCGGAGAGCAGTGTGGTGCTGGAGTGTTCATGGCCGTCATGGAGGACAG
GCACTACTGCGGCAAGTGCCACTCCACCATGGTGTTCAAGGATGATGATA
AATAGATTGGGGTCACTAACTGTTAGTGTCTAATGTTTAAGTCCCAGACT
GCTGTGTATGATGGATTTTTAAATAAATCTTGACACAGTTGTCTTTTAAA
AAAAAAA
>Hme00292
GGGGATTGAAATGAAATGTTACAATTTTAAATTTTAAGTTTCCTGATAAT
CTTAACTATTTTAGAGTTACAAAGCGTGTAATTAAATATATGAAGTAATT
TAATTTCCTTTTACGTTGTTGTCAGTGAAAATGACAGTTGTTTACCTTTT
TTGTTTATGTTTTTTATTCTTTTTGAGTGTACATTCTCTTGAAGTCGCCA
CTCATATACCCGAAAATGTTGCAAAAATACTGAATGATTCACGAAGAATC
ATTCACGGAAATGACGTCACAGATGGCAGGCCTTACATGGTGTACCTCAA
ACTACCACGGACCAACAAAAAAGTTCAAAATTATCGCACGTGGCTTTGCG
GCGGAGTTATAATCCACGAAGAGTACATACTGACGTCAGCAGCTTGTATC
GAAGACGCGGAACATTTCTACGTAGTGTCTGGCACTTACAAATATGCTGA
TGAGGACGATCGTTATAATAACCCTTGTATCAAAAATGGTGCCAAGAAAG
CTATTTGGAAGTGTATTCCGAAAAATTACATTTTCGACGGACCA
>Hme00371
TTACGGCCGGGGATTCTAGATTTCATTATCACTAGTCTCGTGTATAAGGC
AGCACAAACTAGCACTAAAAATGAAAATATTCAGTTGCATCGTCCTGCTC
GTCGCGGTCGCCGTGGTCAGCGGTGATAATAAGCCACACTACGACGACAA
AGACGCCCCTGAATTGTTTGAGAAATTTGTGAAAGAGCACAACAGGCACT
ACAAGGATGAGGCTGATAGGAAGGAACATTATGAAGCTTTCGTGAATTCC
TTACATCAAATCAATGAAGCTAATGCCAAAAGTGACCATGCCACTTTCGA
TATAACCCAGTTCTCCGATTATACACCTGAAGAATTAAAAAAGACGAGGG
GCCTGACTCCACACTAAGTTCCAGAAAATCCTGACCAGAGACAATGACTA
GTTACTACTTTCGCTATGTTCTACAATCCTGTATCTACAAGTAAACGATG
CCTATGAAAAAGGACGACCTACGCAAAATTATGATGAATTTAAATTTGAA
TTAAATATTTGAAACT
>Hme00391
GGGGACTTCCACTTGAATGGTTTGCAACAATAGCAGTGACGAACTGTGTT
TTCCCAATTACTTATAGCATTTCATATCATATCTGTACAACTGATATCGA
GTAATTTAAATAAAAGAGTACATATCGGTTACATTATTACAGTTGGGAAC
CTCAGGTGGAACACTAAGTTGTTAATATTGTTAAATATCTTTGTTTATAT
GGTATTGTAACGTGCAACATCAACAACAACAACACTCAGTGATGCCACCA
CGTGGTCCACCCGCGCCTTTCCACGGCCATCCACATGGTCCACCGGGGTC
ATCAATAATGATCTCTATAGGTGGTCCACCACATCACGGGCCACCACACC
ATGGCCCACCACACTTTGGCCCTCATCATCATGGCCCACCGCATCACGGA
CCACCACATCACGGACCTCCACATCACGGACCTCCACATCACGGACCACC
ACATCACGGACCACCACATCACGGACCTCCACATCACGGACCTCCACATC
ACGGACCTCATTTCAGATAAATGGCTAATTTTATAAAATTTCTGCCTATC
AATGCAGGTTAACGAAATCAATATTTTTTCCTTTATTAGTGTTTTGTTTA
CGTTGTAATAAGTTTACTAAATATGTGTATTCAATGGTTTTTGTTAAGCT
TAGCTTATAGCATTTTAATCTGCTAAAAATGTTGAAAATAAATATTACTC
TTATTTA
>Hme00015
ACGGCCGGGGGTTTCTGTCTCTTTTGCTCCCGCTCAGTGTTCAAGATGAG
TACGAAAATCATCAAAGCGAACGCTGTGGAGCCTGATGGCTTCGAGACAT
CAATCTCACAGGCGCTGGTGGAGTTGGAGACCAACTCTGACCTAAAAGCT
CAACTCAGGGAGCTCTACATTACAAAGGCTAAAGAAATTGACCTGCACAA
TAAGAAGTCAATCATCATCTATGTGCCGATGCCCAAATTGAAGGCTTTCC
AAAAGATCCAGATCAGGCTGGTCCGTGAATTGGAGAAGAAGTTCAGTGGC
AAGCATGTTGTGTTTGTTGGTGACCGCAAAATCTTGCCTAAGCCAAGCCA
CAAGACTCGTGTTGCAAACAAACAAAAGAGGCCCAGATCTAGGACCCTAA
CCTCAGTATATGATGCTATTTTGGAAGACCTGGTATTCCCGGCTGAGATT
GTGGGCAAACGCATCAGGGTGAAACTGGACGGCTCACAGCTCATCAAAGT
GCACCTCGATAAAAACCAGCAGACCACCATTGAACACAAGGTGGACACCT
TCCAGTCAGTGTACAAGAAGTTGACGGGGCGTGAAGTGACATTCGAATTC
CCCGAACCCTACTTGTAAACTTAGACTATGACTTTACAATAAAACTAAAA
CCATCAGAAAAA
>Hme00141
ACGGCCGGGGGTTCTTTTTCCTTGTGAAGTTGTTAGAGACACGTGCGTGT
ATCGCGCCGAAACCTCTAAAATTATCCAAAATGAGTGAGGGAACCGCGAC
AATTCGTACTCGCAAATTCATGACCAACAGGTTGTTGGCGCGCAAGCAGA
TGGTTTGCGATGTCCTCCACCCGGGCAAACCCACTGTTAGTAAAACGGAA
ATCCGCGAAAAGCTAGCAAAAATGTATAAAGTGACACCCGATGTAGTCTT
CGTGTTCGGCTTCAAAACCAACTTCGGAGGTGGCAAGTCCACCGGCTTTG
CCTTAATATACGACACCTTGGATTTAGCTAAGAAATTTGAACCTAAACAC
AGATTAGCTCGCCACGGATTGTATGAGAAGAAGAGGCCCACACGCAAACA
GCGTAAGGAACGTAAGAACAGGATGAAGAAGGTGCGTGGTACCAAGAAAT
CCAAGGTCGGAGCCGCCGCGAAGAAGTGATGTGACGGTTAATAATTTGTA
AGTAAATAAAAATCCC
>Hme00286
CCCGGGATTCGGCCATACGGCCGGGGATAGCTTGTCAATTCTTTCTAAGT
TTCCCTCATTGAAAATTGAGGGTTAAGACGTGACAATGGGTCGTGTAATT
CGGGCTCAACGTAAAGGTGCCGGTTCGGTTTTCGTATCACATACAAAGAA
GAGGAAAGGAGCACCAAAACTCCGTTCTTTAGATTATGCTGAACGTCATG
GATACATCAAAGGCGTTGTTAAGGATATCATTCACGACCCTGGTCGTGGA
GCTCCTCTAGCTGTGGTCCATTTCCGTGACCCATACAAGTTCAAAACACG
CAAGGAGCTCTTTATTGCTCCTGAGGGTCTCTACACAGGGCAGTTTGTAT
ATTGTGGAAAAAAAGCTACCCTAGAAGTTGGAAATGTAATGCCAGTGGGT
GCTATGCCTGAGGGTACTATTGTATGTAACCTAGAAGAAAAGATGGGTGA
CCGGGGTCGGCTGGCTCGTGCCTCTGGTAACTTTGCTACTGTCATTGGCC
ACAACCCTGATGCCAAACGTACAAGAGTAAAGCTTCCCTCTGGAGCTAAA
AAAGTGTTGCCTTCCAGTAATAGAGGAATGGTTGGTATTGTTGCTGGTGG
TGGACGTATTGACAAACCCATCCTTAAGGCTGGTCGTGCATACCACAAAT
ACAAGGTGAAGCGTAACTGCTGGCCATATGTACGTGGTGTGTCCATGAAC
CCTGTAGAGCATCCTCACGGTGGTGGTAACCATCAACACATTGGTAAGGC
TTCGACTGTCAAGAGAGGAACATCAGCCGGTCGCAAGGTTGGTCTTATTG
CTGCCCGCAGAACTGGAAGAATCCGCGGTGGCAAGACTGAGACTAAGAAG
GAGACGTAAACATACTTTCAAACAAATAAAAATAATTACAATCTAAAAAA
AAAAACAAAAAAAAAA
>Hme00004
GGGGTATAAGAGTGCAATCCCTCACTAGTATCACTGTACATCATGAGGTT
AAGTTCAGTGTGTTTCATTTTATTCGAACTTGCTAATGTAATATATGGAT
TCAGATCGGACTACGACTACTATGCAGAGGCGCAGGGCTACTTAAAATTT
CAGGTCATACCAGCAAACTGGCACGAGGCGAGGCTGCGATGCCACCTTGA
AGGCAGTCATTTGGCCTCTCCTCTCAACATGGGCTTGCGTTCAGCTATGA
TAAAGTTTATGGAGAGGCATGGTGGGCTTAAATGTGGAGTGTTTACTGGC
ATACACTCCACGTTTTCTAGAGGTGACTTCCATTCCGTTGAAGGTATTCC
TTTATCCAAGATACCTCAGAAATGGGCTGCAGATGAACCAGACAACTACA
AAGATGAAGAACAATGTATAATGATGCAGGCGAGTGGAGACATGGCGGAT
GTAAAATGTGGCGAGCCTTTGCCATATTTCTGTTACAAAAAAGGCAAGAA
CCTACGTTTGAATGGATGTGGTACTGTAGATCCTGAATATACATTAGATA
CTAGAACTGGAAGCTGTTACAAATTCCACACGGTGCCTCGTACCTGGTCC
AGAGCCTTCATGACTTGTACTGCTGAAGGAGGCTACTTGGCTATTGTAAA
TAGCGAAACAGAGGCAACGATTATGAAAGAACTATTCGCGAAGCATCCCG
GAGGCTCTATGCTAGGGTATTTTCTGGAAAGACGTTGCTTTCCTGGGTTT
CCACGATTGGGGCGAACATGGAGATTTCTTGACCATCAATAGTCAAACTC
TAAAGGAAGCAGGATTTTTCAAGTTCTCAGGCGGAGAACCAAATAACGCA
AC
>Hme00002
GGGGAGAAACGCATTTTTCGTGAAAGCTTGAATATTTTATTTATTTGAAGTATAACTGAA
ACGTCATATTAAAGAACATTTTTATAAGATGTCTGATTCAGAGGATGAAGGGGCTAAGAT
TCAAGAATTTAAGGAAGTAGCTGAAGAAATTAAAAGATGTAAAAAAAATCCAGAAACATC
TGGAATGTTTGTATCAGGTTGGGATGATGCTGATCAAGAAATTGACGTCGTCAAGGATCC
TACAGCAAATCCAATTGATCATGTCCTGTGGGCTGCCGAAAATGGTGAGCTTCGTACTCT
CAAAGAACTTTTATCTAAGCAACCTGGGCTCGTACATGCTAGGGATTCTGATGGATACAC
ACCACTACACAGAGCTGCTTATAGTAATCACATAAATGTGATTGCATATTTACTTAGTTT
GGGAGCAAATATTAGTGCAAAAACTGAAATGGGATGGACACCATTACATTCAGCATGCAA
CTGGAATAATTATGCATCTGTTGCAAGGTTACTCGCTGCTGGTGCAGATCCTGGTGCTCT
CTCAGATGGAGATCAATCACCAATCCATTTGGCAGCAGCTATAAGTCATTGTAAATCAAC
CTTGCTCCTTTTGCTCCTTCGAGAAGATGTTGTAGAAATATCCCGAAGAGCTAACAAGTC
AGATGAAACACCAGAGCAATTGGCTCGTAGTCATGGCATTTACTCACCTTTATTTGATAT
GGTCCTTCCTGCTGCTTCACATATACGTTCACTGTCATTCACTTGCAATCCGTATGTTAG
GGACATAATTAGTAAAGTTTTGAGTTTTGACTCTAATTTATAATATATT


>Hme00005
GGGGCTTTTTGCATAGAACTGTCAATCCGGAACCATGGCACCCCGGTTTGAAATCGCAAT
TGGTCTGCGTAAAGGCCATAAGACCACGAAAACATCCGCTGGCAAAAAGGGTATTTCAAA
CAAAGCAATCAGAATCAGACCAGCTAGGCTAAAGGGTTTACAAACCAAACACTCAAAGTT
TGTCCGTGACTTGGTCCGCGAAGTTGTTGGTCATGCTCCATATGAGAAGAGGGCTATGGA
ATTGCTTAAGGTATCAAAAGACAAGCGCGCCCTGAAGTTCTTGAAGCGTCGTCTTGGCAC
ACACATCCGCGCCAAGAGGAAGCGTGAGGAGATGAGCAACGTACTGGTACAGATGAGGAA
GGCGGCCGCCCAGGCTCACCACGCTCACGCCCATTAGTCTTATTAAACAT


>Hme00006
GGGGGTAGTTGGCACGAAGACTCTAGATTAATCATGAAGTTCCCCGTTGTCTCTTGCTTT
TTCTTGGCAATTGCCTGCGCTGCATTTGGGAAAAGTAATGCTCAGCGGCCTCCAGGATAC
TATCGGCCCGTAGTGTATGACTTAGGCAGCCTTAAATTGAAATATTACGCTCCTCCCTAC
TACTATTACGAATCGCCGTACTATTATTACAATTACTATGATCCATATTATTATGGTGGG
TCCTACTATGGTGACTCATCTTACTACGGTGATAACGGACAATATTACGGCGCAAGCGGA
CAAAATTACGGCGCAAGCGGACAATATTACGGCACAAGCGGACAATATTACGGCGCAAGC
GGACAATATTACGGAAGCGGTTCACCATATTACGGAAAATATTATGAAGGCAGCTCACCA
CAGTACGGAAGCAAAGCTAACTATGGTGGAGAAAACTACTACCGCCCGCATGCATACGGC
AACAAGTACGGGTCTGAAGGATACTACTATGGATATGACGCTAACAGAGATAGACGAGAC
AATAATGTTGACCAATAGACATCTTTATTCAACACCGACAACAAAAACTGATTTGGCTTC
TGGACACTGTATTTGAGTACAAAAA


>Hme00010
GGGGGTAGTTGCTTCTAAGACTCTAGATTAACCATGAAGTTCCCCGTTGTCTTTTGCTTT
TTCTTGGCAATTGCCTGCGCTGCATTTGGGAAAAGTAATGCTCAGCGGCCTCCAGGATAC
TATCGGCCTGTAGTGTATGACTTAGGCAGCCTTAGATTGAAATATTACGCTCCTCCCTAC
TACTATTACGAATCGCCGTACTATTATTACAATTACTATGATCCATATTATTATGGTGGG
TCCTACTATGGTGACTCATCTTACTACGGTGATAACGGACAATATTACGGCGCAAGCGGA
CAAAATTACGGCGCAAGCGGACAAAATTACGGCGCAAGCGGACAATATTACGGCACAAGC
GGACAATATTACGGCGCAAGCGGACAATATTACGGAAGCGGTTCACCATATTACGGAAAA
TATTATGAAGGCAGCTCACCACAGTACGGAAGCAAAGCTAACTATGGTGGAGAAAACCAG
CATGCATACGGCAACAAGTACGGGTCTGAAGGATACTACTATGGATATGACGCTAACTAC
CAAAACAATAAAAGAGATAGACGAGACAATAATGTTGACCAATAGACATCTTTATTCAAC
ACCGACAACAAAAACTGATTTGGCTTCTGGACACTGTATTTGAGTGCAAAATAAAAATTC
AAAAATAAATATTATTACTACAAA


>Hme00013
GGGGATTAGTACTTGTGTGACAGTCGCCCAGAGCGCACGCGTTAGCAATGGCGTTGGATA
ACCTCACTGCTGTTTTGTACAAAACTAAGGATTTACGATTGGAACAAACACCTATTCCAG
AAATAGCTGACGATGAGGTTCTTCTGCGTATGGACTGCGTCGGCATCTGCGGATCAGACG
TGCACTACTGGCAGCACGGCTCCTGCGGACACTTCGTCCTCAATGCACCGATGATCATGG
GACACGAAGCATCCGGGGTGGTTGCTAAGCTAGGCGCCAAAGTGAAGAATCTACAAGTTG
GAGATCGAGTGGCCATCGAGCCTGGTGTTCCTTGTCGGTACTGTGAGTTCTGCAAGACCG
GCAGATACCACCTCTGCCCCGACATAGAGTTCTGCGCCACGCCGCCCTTTGACGGCAATC
TGGTTCGCTATTATAAGCATGCTGCCGATTTTTGCTATAAATTACCAGACCACGTCTCCA
TGGAGGAGGGTGCGCTCCTTGAGCCTCTATCAGTGGGTATCCACGCGTGCAGGCGCGGCG
GCGTGACCGCCGGACAAGTTGTGCTGGTGCTGGGCGCAGGACCCATTGGACTTGTTACCA
TGTTGGCTGCTAGGGCTATGGGTGCTAGCAAGATTCTTATTACAGATTTACTTCAGTCCC
GATTAGAGACTGCCAAAGAGTTAGGTGCTGATCATACTTTGCTGGTCACTAAGGATTCAA
ATGAGGCGGAAATAGTACATAAGGTACATGAGCTTCTAGGAGGTCATCCAGACGTCTCCA
TAGATGCGAGCGGCGCACAGGCCACTGTTCGACTTGCACTACTGGCAACAAAGTCGGGGG
GTGCGGCAGTTCTAG


>Hme00016
GGGGGCTTTCTTTCAGTGATTCGTGTTTGTTAGGACGTTGTAAGGACGTCATGCCATTCC
AGCGCTACGTTGAACCGGGGCGAGTTGCCCTGGTTGCTGAAGGTTCCCTGAAGGGAAAGT
TGGTGAGTGTGGTCGATGTGATCGATCAAACACGAGCACTGGTCGACGGACCCGGTAGCG
GTGTACCCCGACAACAAATTCGTCTTAACCAACTCCATCTTACCAAGTTCCGCCTTAAGT
ATCCATTCACTGCACCTACACGTGTTGTCAGGGAAGCTTGGTCAGACGCTAAACTTAACG
AAAAATGGGCAGACAGTCAATGGGCAAAGAATTTGGCCAACAAAGAAAAACGCGCCGATA
TGTCAGACTTTGATAGATTTAAGTTAAATGCCGCGCGGGGTAAGAGAAACCGTGCGAGAA
CAGCAGTGTTCAAGAGTCTGAAAGTTAAAGCGGCGCGCGGTGGTGTCTTTGGCAAGAGGA
AAGTACCCAAAACTCCAGCCAAGAAACAACGCACTAAGAAGTCCCCAGCTGCCAAGAAAC
CAGCAAAGAAGTAATTCTTGTTTTGTGTCTGANAAAAGTGTAATTTATAGGACAAATCAA
AATAAAGAAATACTTTAAGCTTT


>Hme00019
GGGGAGTAGTTCACTTATATGCTTGCTGTGAAGTAGGCTGGAGTAGTATAAAACAAAATA
TATGAAGAATGGTGCTGTGAGGAATACCACATTGTGAAATAGTCGTATTGTTTTTCGCAC
AAATAGTTATTATGGTTGTTATGTAATTAATATAAGTTTGTTAATCGTAATACTATACGT
TAGCTAAGATGAGGGCGGTTGCGTTGATTAGTGGAGGAAAGGACAGCTGTTACAACATGA
TGCAGTGCGTCGGCGCCGGGCGCACTATAGTAGCCCTGGCCAACCTCCAACCAGTACATA
AAGATGAATTGGACAGTTATATGTATCAAACAGTTGGCCATCAGGGAATAGATTTGTATG
CGGAGGCAATAGGTTTGCCTTTATACAGGGAGATAATATCTGGTGTGGCTGTAGATCAAA
GTCGAAATTATAAACCAACAGACAAAGATGAGAAAAAAAAAATCAAAAAAAAAAATAAAT
TTGTGGGCCCCCTCGCCCCTAAAAAAGTTTTAAAAAATATTCTTTTGGGGCGGGGCCCCC
CAAGAAAGGGAAAC


>Hme00020
GGGGACACTTAACTTACAAACACAAAAACTATAAGTCATTTGAGGGTCGTGCCGCAAGGT
AAAATCGGTATGTCGTTAGATTCTAATTGGGCCGAGCCAAAAACTAATTCTTCGAAGGAC
CGAGAGGCTGTTGAACGCTACCTTCAAACACATCTCGGTTGGTATGCACACCCAGTGTAT
TCTGAGGAAGGAAACTACCCCCCAGAGCTTATAAGACTTGTAGATGAAAAAAGTCGTCTG
CAAAACTACACTCGTTCACGTTTACCCAAGTTCACCCCGGAAGAAGTTGCATATATAAGA
GGAACAGCGGATTTCTTCGGTTTAAATCATTATACCACTTACCTTTTGAGTATGGCTGAT
GGAGAAGTTGGTCCTGTTCCATCTCATGAAAATGATGTCGGTATAGTTAGAGTTCAAGAT
CAACATTGGCCTTCGATGTCATCGTCTGCATGGCTTAAGGTCGTGCCATTCGGTTTCCGT
CGTCTCCTCCATTGGATATCGGAAAGATATAAAAACGTGCCAATAATAGTAACAGAGAAT
GGCTACGCTGATTACAGCGGAGTTGACGATAAAGCGAGAGTGTCCTATTACTGTCACTAC
TTGAACGCACTGCTGCACGCCATCCACGAGGACCACAGCAACGTGCACGGGTACTTTGCG
CGGAGTTTGATGGACAATTGGGAATGGGACGATGGTTACGTGTCCCGCTTCGGTCTTTAC
TTAGTTGATTTCAAGAGCCCTAATAAGACGAGGACGCCGAAGGACTCAGCGCGACTCTTT
TCGAAGTCATATCCTCGAGAGCCCTGCCCGAGAACTACGACCCCGACGACTTCACCGCGT
TCTCCGGCGCCCCGACCCCTCGTCCCACAATACTACTCCTCTCACCCATTTACAGGCTAC
TTATATGAC


>Hme00025
GGGGTGTGCGCACCTTGTTCGCGTCCCTGTAACAGGGGGCGTGCTCCGTTGTCGCAGCGT
GTGTCCAGCGGAATCCGGACCCGCGTTCCGGCCTTCCGCGGATCTTCCTAGCCGTAAGGC
CGTGTCGGTCTCGTCTCGTGCGCGATCGGCGCGGTTCTGTACGACCGCCGTTCAACGGTC
AGCTCAGAACTGGCACGGACAAGGGGAATCCGACTGTCTAATTAAAACAAAGCATTGCGA
TGGCCCTCGCAGGTGTTGACGCAATGTGATTTCTGCCCAGTGCTCTGAATGTCAACGTGA
AGAAATTCAAGCAAGCGCGGGTAAACGGCGGGAGTAACTATGACTCTCTTAAGGTAGCCA
AATGCCTCGTCATCTAATTAGTGACGCGCATGAATGGATTAACGAGATTCCCGCTGTCCC
TATCTACTATCTAGCGAAACCACAGCCAAGGGAACGGGCTTGGGAGAATCAGCGGGGAAA
GAAGACCCTGTTGAGCTTGACTCTAGTCTGGCATTGTAAGGAGACATGAGAGGTGTAGCA
TAAGTGGGAGATCGTTCGCGGTCGTCGCTGATAAACCACTACTTTCATTGTTTCATTACT
TACTCGGTTGGGCGGAAGCGGTGCGCGGTCGATAACAATCGACGGGCGTACGGTGTTTCG
TTCCAAGCGTGCAGAGTGGCGGCGTGGCGGCAACGCTCGTCGCCATACAACTCCCGCGTG
ATCCGGTTCGAGGACACTGCCAGGCG


>Hme00027
GGGGTTTTGCACATTAGCAGTGACGAACTGTGTTTTCCCAATTACTTATAGCATTTCATA
TCATATCTGTACAACTGATATCGAGTAATTTAAATAAAAGAGTACATATCGGTTACATTA
TTACAGTTGGGAACCTCAGGTGGAACACTAAGTTGTTAATATTGTTAAATATCTTTGTTT
ATATGGTATTGTAACGTGCAACATCAACAACAACAACACTCAGTGATGCCACCACATGGT
CCACCCGCGCCTTTCCACGGCCATCCACATGGTCCACCGGGGTCATCAATAATGATCTCA
AAATGCCGCTTGAATATTTCGTGCATGGAATAATAGAATATGATCTCGGTTCTATTTTGT
TGGTTTTCAGAACTCCGAGGTAATGATTAATAGGGATAACTGGGGGCATTCGTATTGCGA
CGTTAGAGGTGAAATTCTTGGATCGTCGCAAGACGAACATCAGCGAAAGCATTTGCCAAA
GGTGTTTTCATCAATCAAGAACGAAAGTTAGAGGTTCGAAGGCGATTAGATACCGCCCTA
GTTCTAACCGTAAATATGTCGTCTAGCGATCCGCCGACGTTAATACAATGGCTCGGCGGG
CAGCTTCCGGGAAACCAAAGATTTTGGACTCCGGGGGGAGTATGGTTGCAAAGCTGAAAC
TTAAAGGAATTGACGGAAGGGCACCACCAGGAGTGGAGCCTGCGGCTTAATTTGACCCAA
CACGGGAAATCTCACCATGGCCCACCACACTTTGGCCCTCATCATCATGGCCCACCGCAT
CACGGACCACCACATCACGGACCTCCACATCACGGAACTCCA


>Hme00029
GGGGTTGTCTCTTGCTTTTTCTTGGCAATTGCCTGCGCTGCATTTGGGAAAAGTAATGCT
CAGCGGCCTCCAGGATACTATCGGCCCGTAGTGTATGACTTAGGCAGCCTTAAATTGAAA
TATTACGCTCCTCCCTACTACTATTACGAATCGCCGTACTATTATTACAATTACTATGAT
CCATATTATTATGGTGGGTCCTACTATGGTGACTCATCTTACTACGGTGATAACGGACAA
TATTACGGCGCAAGCGGACAAAATTACGGCGCAAGCGGACAATATTACGGCGCAAGCGGA
CAATATTACGGCGCAAGCGGACAATATTACGGAAGCGGTTCACCATATTACGGAAAATAT
TATGAAGGCAGCTCACCACAGTACGGAAGCAAAGCTAACTATGGTGGAGAAAACCATGCG
TACGGCAACAAGTACGGGTCTGAAGGATACTACTATGGATATGACTCTAACTACCAAAAC
AATAAAAGAGATAGACGAGACAATAATGTTGACCAATAGACATCTTTATTCAACACCGAC
AACAAAAACTGGCTTCTGGACACTGGATTTGAGTGCAAAATAAAAATTCAAAAATATATG
TATTTACTCCAAA


>Hme00031
GGGGGTAGTAGGCTACTGAAGAATCCAGATAAACAATGAAGTTTCTCGTCCTCTCTTGCC
TTTTCTTGGCAATTGCCTCCGTTGCCTTTGCGTCTCCAGGATACTACAAGCCCCTAGCGG
TCGACTTAGGCAGCATTAACTTTAAATACTACGCTCCCTATTATTACAACTACTACCAAC
CGCCGTACTATTATTACAACAATTACTATGATCCATATTATTATGGCGGGTCATACTATG
GTGACTCATCTTACTACGTTGATAAGGGACAATATTACGGCGTAAGCGGATATTACGGAA
GCGGTTCACCATATTACGGAAGTAGCGGACAATATTACGGAAGCGGTTCCCCATATTACG
GAAGTAGCGTACAATATTACGGAAGCGGTTCACCATATTACGGAAGTAGCGGACAATATT
ACGGAAGCGGTTCACCGTATTACGGAAGTAGCGGACAATATTACGAGAGCGGTTCACCAT
ATTACGGAAGCGGTTCACCAAATCATGGAAGTAGCGGACAATATTACGGAAGCGGTTCGC
CATATTACGGGAAATATTACGTAGGCAGTTCACCATACTACGGAAGCAAACCTTACTATG
GCGGAGAAAATCACTCACACGCCAAAAGAGGACAACGAGACCGTGATGATGACCAATAGA
CATCTTTATTCGAAACCGACAACCAAAACTGACCTGGCTTCTGGAGACTGGATTTC


>Hme00036
GGGGATACATTACACTGTGTTATACAAAGAAAGCTCACGAAAAAGATGATATACAACCTT
GAAAGCCGGTGGCAAAGTTTGATGAAAAAACTTCAAAAGGTCCAAAAATTCTACGACAGC
ACAAACAGAAATCCTCACCACGCATAACTAAAATGTACATGTTGCAAGGAGATTTAAGAA
ATCCAGGTGATGATGTCGAAGCATTGGCTGAAGAAGAAAGCATACGTCTGAGTCCGTACA
GCATAAAACAGCAACTTATGCGTTTGACAAAAAAGATACGAAACGCGAACGTAACTACAG
AAGTAATAGGGCGAACTGTTGAATATAACGACATAGTATTACTAAAAATAACAGAAAAAC
AAATGAACACATCAGTTTCGCTTCGCCTTAGGGCTGGTGAGAGCAAATACGATTTAGACG
TCAACGAAAAGAAAATAATATTTATAGTGCATGGTCTCAATGTTATGGGTGCACGAGATC
TTCAGTGTTTCTATGATGAGAAGGATTTTTTAGCTCTACTAACGATGTATACGAAGAATT
TACACTTGTTTGATATATATTTAATACCTATGGCGAACCCTGATGGATTTGCGCATAGTT
ATACAGATAAGCTATGGAATAAAAACGTCGCCTTGCAAGGTGCATGCCCGGGAGTTGCAT
TGGACCGCAACTTTGATGTAGCGTGGAATAATAATCACAGCATAAACTCCTGTCACCAGG
AGTATCCAGGACCAGTTCCCTTTTCTGAAGCCGAAACGACAGCCATTCGTGACATTTTTC
ACAAATATTCTCATAAAATTATTGCTTATTTCAATGTTCACGCAGGGACGTACTCTGCAG
ATA


>Hme00041
GGGGAATTTTACTATTACTAAATCGATTTAAAATCAAAAGAAATGGCGTAACAAAAAAAT
GCATGAATTGTTTACTCATGCTTAAATTCATTTGTTTTATTTATATGTGTTATACTTACA
TATATTTCGAAGAAAAGTTGAACTAGTGTCAAGCTTTTAAACACTATCGCAATCATGATG
TGGTGGGCTATCTGGTGCGCGGTGGTAGTGGCTGGCAGCGCGGGCACCCACGCAGCACCA
TCATCAAACATGATCCCATCCGCCATCGACTGGACGCAATTTGATGCTCTCGCACCTGAG
GATGATTCTCTTGGCTACGCTGTTTCACCTATGAGTCGTCGCTCCGCAGCTGGCTCTCCT
CGACTGTATCTTCTGGCTGAAGTTCCTCGTGATTCCCAGAATTTGGCTGAGCTACGTGAG
GGTCGCCCAAGGCCAAAACGCAAGATGCCACCACTATCCATCAACAACCCCATGGAAGTT
CTTCGTCAACGACTCCTACTCGAAGTTGCCCGTAAGCAAATGCGTGAAGCGAACCAGCGG
CAGGCAGTTGCTAATAGAGTTTTCCTGCAAAATGTTGGCAAACGAGGTTTTTGGGCTGGG
TCGGCTCCTCGCTACGACAACTAAAGACCTTGAAAAATCTTTTTATTTACGCGAGTTTCC
CCCGACCGACAGTAAGACGTCTCTACCATTCCTACTTCTTTCATATAAACTGACTACCTA
CATAATTACAGTATTCTTTAAAGTCACGAGTACACAAGTAGTTTAATTAGTCGCTAAGCT
TGATTTAAATGAAATCTTCTTAGTAATTATAATACAAGAATATTTCGACATTATATCTGT
CTGTTTTAATAATGTTATATAATATTGAATTTCGAAATGTGAC


>Hme00048
GGGGGTAGTTGCTATGAAGACTCTAGATTAATCATGAAGTTCCCCGTTGTCTCTTGCTTT
TTCTTGGCAATTGCCTGCGCTGCATTTGGGAAAAGTAATCCTCCAGGATACTATCGGCCC
GTAGTGTATGACTTAGGCAGCCTTAAATTGAAATATTACGCTCCTCCCTACTACTATTAC
GAATCGCCGTACTATTATTACAATTACTATGATCCATATTATTATGGTGGGTCCTACTAT
GGTGACTCATCTTACTACGGTGATAACGGACAATATTACGGCGCAAGCGGACAAAATTAC
GGCGCAAGCGGACAATATTACGGCGCAAGCGGACAATATTACGGCACAAGCGGACAATAT
TACGGAAGCGGTTCACCATATTACGGAAAATATTATGAAGGCAGCTCATCACAGTACGGA
AGCAAAGCTAACTATGGTGGAGAAAACTACTACCGCCCGCAGCATGCGTACGGCAACAAG
TACGGGTCTGAAGGATACTACTATGGATATGACTCTAACTACCAAAACAATAAAAGAGAT
AGACGAGACAATAATGTTGACCAATAGACATCTTTATTCAACACCGACAACAAAAACTGG
CTTCTGGACACTGGATTTGAGTGCAAAATAAAAATTCAAAAATATATGTATTTACTGGAA
A


>Hme00050
GGGGGACTTTTTGCTGAACGGTTGTGTTTTGTCATGTTTACATTAATGATTATTTTTACG
TGGGTTTTTCATATGTGAATTTTAATATGATATCTTCGATTATTTCCCGACTGGTTATAT
TGGTATTTGGGACTCTCTACCCAGCATATGCATCATACAAGGCTGTACGGACAAAGAACC
TCAAAGAATACGTAAAATGGATGATGTATTGGATTGTTTTCGCACTATTCACATGCACAG
AGACGTTCACTGACGTGTTCCTGTCGTGGTTCCCCTTTTACTACGAAGTGAAGATAGTAC
TCGTTTTGTGGCTGCTATCGCCCGCTACGAAAGGCTCGTCCATTCTCTACAGAAAGTTTG
TTCACCCGGCGTTGAGCCGACGAGAACAGGAGATCGATGAGTACATAGCTAAAGCCAAAG
ACCAGGGTTACCATACAGTACTGAATTTAGGAACTAAAGGCGTCAACTATGCAACTACTG
TTATTATGCAAACAGCTATCAAAAACTTGAATCTGCCGAGTCCTGAAGGCAATGTCTGTG
CTATAGCGGACCGTGACGTCACCGATTACCCTTATGAAGAAATGGAGTTCCAAAGAGAAA
ATACTCCCAGAATAGTAGAAATAGTCGAATTGGATGAGAACGCTAGGGATAGTAACGATC
CGGACTACGAACCGACGTCGGCTAGAAGTCGTGGCGATGTTGTACGTAAAAGAAAGAATG
TAAAGGATAAAGATAAAAAACCTAGGAGCAGGTCGAGGGGACGTCGCACTAGAAGTCAAG
CCGCCTTGGACAAAGAGTACTGGTCGACTAATGCTCTATTGTGATGACTCA


>Hme00051
GGGGCTTTTACGCATTCGTAGTGATGGTGGCTGGCTTCCTTGCAAACATAGCGTCATAAA
TTACGACTAATTTGCAATTTTTCTAAACTTTTTGATCGGTTAACGATCTATAAAATAGTG
CTTTAAGTGTTTAAGAAGTTTCGCAACAAATAGCAATGAGTTCCAGCGCGTGCTACAAGT
GCAACAGGACGGGGCACTTCGCCCGCGAGTGCACGCAGGGCGGCGTCGGCGCCCGCGACT
CTGGGTTCAACCGGCAGCGCGAGAAGTGCTTCAAGTGCAACCGCACCGGACACTTTGCGC
GCGACTGCAAGGAGGAAGCCGACCGTTGCTACAGGTGTAACGGCACGGGGCACATAGCGC
GTGAGTGCGCGCAGAGCCCCGACGAGCCGTCGTGCTACACGTGCAACAAGACAGGGCGCA
TCGCGCGCAACTGCTCCGAGGGTGGACGCGACTCGTCCAACCAGACGTGCTACAACTGCA
ACAAGGCCGGCCACATCTCGCGCAACTGCCCCGACGGCACCAAGACATGCTACGTGTGCG
GCAAGCCGGGGCACATCTCGCGCGACTGCGACGAGTCGGAGCGCAACTAGCCTCCACACC
ACGCGAGGACTGTACGTAAGCAAAGGAGGAGCGGAGGCGGAGAGGCGGAGGACGTGTGAA
CCTGTTGTGTTTTTAAATCATTTAATAATCGTGATTGGACTTTTGATGAGGTAGCGTTAC
AGTTTTTAGCATTACAGAGTATATATTTAATATATTTTGTACAGATTTATTTGTCGAAAG
ATAAATTGGATGCTGGCGTATGATGCGTTTTCATGGGAGGAG


>Hme00053
GGGGATATAGACTTGTAACCGGACAGAGTAATGACGTCCAAAATATTTTTACTTTTTATT
TTCGCTGCTGTTATGGTATCAGCTAAGGTACATTCTTTTGAAGCGGACTCTCCATCTGAC
GTCCTGGCTTTCGATGATGATGCAAAAACTGAAAGGACTGGTAGATCTCTACCTCAAGGA
GGCGCCTGTCCCGGTGGTAGATGTATGCCTCCTAACGTGGGGTAATTTATCGTACCGAAT
AATGGATCCCGTCGATTTTGTTTATTTTATAAACCCTAATTGCTAGAATTATAATAATGA
ATTCTGGAATAAAATTTTAAATATCATTCTTG


>Hme00054
GGGGACAGTTCCATTAAATATTTACATAGCAGTGAAAATACTTTTTGTTTAGCGTTTTTC
TTTCGTTTTATATTTTAAGTGGAAAATTAAATTGTATTTTCGTGTGTTTTGTGAAATTAG
GACGAGTTGTATATAACGTTTCGTATTACATTGCTGTATACAGATACAGAAAACAGCAGA
TCAAAATTAACTTAAACAAAATGCTAGAAGAAAAATAAAAAATGTGATATAAAGTAGGGT
CTTTGCTTATTTTTTAATATAAACAAATAAATAAAAAAAACATCCAATGTAAACTATATT
TAGTCTATCAGCTATGGCCAGTATTAGCTTTTAAGTTAGGATTATGAATTTACTTTATAA
TATTTTCTATACTGTTCTAGAAAATAATGGATATTTTTTATTGATAAGTGCTATAGAACA
ACTAGGGACAAAAGGCACTTAATGGTGTACATGGATGAAAGGGAGGGCGCGGGGCGCCGC
GAAGGCGCCGTGCTGCCCAACTCTATGGAGGCCTGCGAACCGCCCATCCAGTTAGAACCT
GTGGACCTCAGCTTGAAACGACGCTCTCCCACACCGCGACGCCGGGCTAGACATTTTGCA
GGTTACAACCACCCAACATCATCGAAAGTGATCAAAATAGAGGAATCAACGTCATCACAG
CTACATTTCAACCCGAGTCATGAGCTTCCAAGAATAAAGATAGGTCCCGACCTTCGAAGT
GCTAGAAAAATAAAAAATATTGCCAGAACGAAACAACCAACTCTACAACAGTCTCCGCAA
ACGGCCATCGAAAT


>Hme00059
GGGGGATTTTGGTAATGAAAATGTCCAATTTTGGCCTCTTCCTGTTCTGTTTTATATTAA
GTTTAGGTATAGTTCTAACAAGTCCTACAAATGAAGTTCCAAAAGCGACAGCAAATGTGA
GCAATGTTAACAACACTGAAGTACAGGAAATTCCAGATGAAGGATGGGAATATGAAAACA
CATCAACAGTAGATACTAGGAGGATATTGTATAGTAAACGTGTTCAACCTGGCAAGAGAC
CTTATATGGTATATCTCCAACTAACTAAAGACTCGGCCAAAGCTCACAAATACCGCGGCT
GGCTGTGCGGGGGTGTGATAGTCGACAACAACTACGTACTAACGTCAGCTGCTTGCGTGG
AAGACGCTGACAAGTTCTATGTAGTGTCTGGTACAACCAGATTTGTGGATAGCCTCGATT
ATAAGAGCGACGACTGCGTGTGCCACCACCGTAGGAAGGTTGTCTGGAAATGTATACCTA
AGAATTACAAATTCGATTTCCAAGATAGTATAAAATGGTCTTCGAACGACATAGCCATTG
TGAAAGTTGACAAGCCATTCAAAATTGGCGTGCAAGAGAAGGGATGTGAGTTTGCAACTG
AATGCATACGCTACAACAATATTAGTAGGGATTTGGAAAAAGCCGGGACGAAAGGTTATA
TTGCTGGATGGGGTAGCGGCAGTAACTTCAGAGAGGGCGTGTACCGTCGCCAAAGCACTC
ATGTTCCGGAGAATGCTAAATGTCTGCAAGAGGCGAAAGTTTGTATAATGGACAACGAGC
AGTGTGCCAAGAAGTGGGCACAACGGTTTAGAAGTATCATCACTCAATACATGATCTGTA
CTAAGGATGTCATG


>Hme00062
CAAAAATGAAATGATAATGAAGAATATAATCCTGTTTACACAAATATGGCTCACATTTCT
ATATGTAAAATGTTCAGTTGTGGTCGACGTGGGCGACCAGCAAGGCCTATACATAAGAGA
TTATTGTCCAAAAATAGGAACTTGTGAAGAAGGTACCCACGTGTTGTGCACACATTTTGA
CCCGAAACGAGAAATATCACACGATTGTTTAAATAATAAAAATGTAACCATGACAAAAGA
ATATGCAGAATATATATTAAAAACAATAAATGGTATAAGAAGTAGAATTGCCAGAGGTGT
ACCACTGGGTACCATTACACTTCTATGCGGCTACGGTATATTTAAACTGGAATGAGACCA
AGAACTAGCGACGTTTGCTCAAATATGGGCCAATCAATGTATTTTAGCTGGAGACAATTG
TAGAGCGACAAAGAGATTTCCCGATCCACAACAAGTGCGTAGCGCAACTTTCTTCACCAT
GGACTGGATGCCACAGTCTGTGGCAGGCCGCTTCAATTACACTGGTTTCAGTCATGAAAA
GGTCAAATACGGAATAGAATCTACTTTAAATTTTTGGTACAAGCTAAAATATTCAATTAA
TGACTTAGAATCGGTGTTGAGAGGACAGATATGGGACGATTACGTGAGAGACTCACCGTT
TCTCCAGATTATACAAGGATCTGCTACACATATAGGATGTGGCGTGTCCGCCTTCAAGTT
TACGGCCATTACCCTGAGCATTTATAAAAACGTTAATGCAGTACGTGTGGTCTGTAACCT
ATCAACGCGTCTAGAGAAAGGAAAAAGTATATATAACAT


>Hme00065
GGGGACTCTCAGCTAAACCGCTACTCGTGCTGACGCCTCGCTATCCACACAAAAATGCCA
GTCGACCTATACTACGTTCCCGGCTCAGCGCCCTGCCGGGCGGTGCTGCTCACCGCGCGT
GCTCTCAACTTGAACCTCAATCTGAAACTCGTGGATCTTCATCATGGAGAACATCTTAAG
CCTGAATATCTTAAGATAAATCCACAACACACAGTTCCTACCCTCGTGGACGACGGCCAC
CCGATCTACGAGTCGCGTGCTATAATAACTTATCTAGTGAACAAGTATGGTAAAGGCAGC
GCGCTGTACCCAGAGGAACCCAAAGCCAGGGCCCTCGTCGACCAACGCCTGTACTTCGAT
ATCGGAACTTTGTATCAGAGATTTGGTGATTACTTTTATCCACAAATCTTCGGCGGTGCG
CCCGCGGACAAAGACAAGCTAGCCAAAGTAGAGGATGCCCTTAAACTCCTGGATACCTTC
CTTGAAGGTCAGAAGTACGTCGCCGGCCCCAACCTCACTGTGGCCGACCTGAGCATTGTC
GCTGGCGTGTCCAGCTTCGAAGCATCGGATATTGATTTCAAGAAATACGCTAATGTTAAG
AGATGGTATGAAACGGTGAAATCCACAGCACCCGGCTACCAGGAAGCCAATGAGAAAGGA
TTAGACGCATTCAAGGCACTGGTCAATAGTCTCCTCAAGAAGTAAACTAGAACAGCGCCC
CTCACATTGCTTTATACTAAAAATAAGAAACACTGCTTGCTAAAATAAGATATTCTGATA
TCTAGTTTAAGTAATACGTAAACTAAGGCACAAATAAATTGAAACTGAAATTTTAACT


>Hme00069
GGGGGTTGGTATTTAGTAGGAGCAGCAATAGCTTCTATTTATTTACTACAGAAACTGAGA
CCAAAGATAGACAGTTGGAAACAAGCAAGAGAGGATGCTGAGTATCATAAAAATCCTGAT
AAGGCATTATCCCGCATGGAAGCAATACAACGTGCAAGGGAACAACAACAAGCCCTCCTA
GAGGCAGCCTCACAAAGAGCTTTAGAACAACAGAAAGAGCGTGAAGAAAAGAAACGTCAA
GAAAATTTAGAAAGGCTGGAAAAGTATGGAAAAGCCAGTGGACAGAAATTGGGATCTGAT
GAAGATTATCTACCTCTAAGTGGCGGCGCGTCGACTTCTTCATACAAACCGCCGAAACGA
TCAGCATGTTCGCGCGGGGGTTGTGGGCGATAGTCACAAAAATTACTTAATTAAAAAATT
ATACATAGATTAATATCTATATGTAATGTGTATGTATGTAAGACTTTGTACTCCAAATTC
ATTGTTTTATGTATGAAGTTGTTGTTTACTTCTTTAACTTAACATAACTTTATATTCATT
ATTGAAACTTCAACTAAATGTCCTCTTGAAAAAGTGCAATTTATAGCAAATAATTAATTA
AAAGATAAAGAACAGAATATTAAATTATATAATGTGAATTAGATGCATTAAAAAATAATT
TGAAGTCATATAAGTATAAATGTATATAATATTTTCATTTAGGACTTTGCCTAAAACTGA
GAAAGGTCACCAACGCACCTGTAGGTCCTCTGGTGTTGCCCGTGG


>Hme00072
GGGGACCATTTTTCTTGCTTTTTTTATAGAGATAATCATAATGTATAGTTTAACATATTG
TTTATTGTGTTGCATTTTTTTAACTAGTTCCATAATTTATACGGCAAATTTATTTGCAGG
GGAGGTAGTCTGATTTAGGTTCTTATAAAACCTCAATTGCTATAGGAAAAGATCCTATCC
CAAAACGGTATCGTCCATTGACGGAATATGACAAAAAAGCTATTTATAATGCTCATGTCC
TAATAAACAAAGTTCGTTCAAACTTTTCAACCGGAGTGCCGCCATTGCCTGCTCTTGACC
CGTACGTAGGTAAAAATTTTCCAGCCATTGATTTGGACGGTAGCGGTTTACCATTCAGTG
GGACCGTGGTAATCATCAGAATACGTTTAACTGGAGTCAAGCACTTTTGTTTGAATAATA
TAGAAATACGTATGGATAATCTTAGAACTGATTTCGATTTAACAGTACCTCAATTGAATG
CAAATGTAACTTTTGAGGCCACCATGCGATTAGGATTCGTGCCAGTATCTGCCAAAGCAA
AAGTCAGGATAACAATAACTGGTATAACTGTACGTGGTATTGTGTGGGCTACAGAAACAC
ACAATGTTTACAGTATAGAAGGATTGCGTGTTGGTTTTCACGCCAATGATATACAGATAC
GATTATTAAAAACCAATTTGAAAAAATATCAACTGCATATACTTTCATCGACTTCTCCAG
CCTCAAAGACAGAACTCACTCATATGATAGGAGCAGTTAAACATACTGTTGCGCGACAAG


>Hme00074
GGGGCTTCTTTTGCGCCGCTCCGCCAGGCAGAACTGCGAGAGAACGTGATCGATCGAATT
TCAAAAAAGGCACACTCCTACCCCTGTGCTCCCGAGATCACGGAATTACTTTATATCTCC
TGATTGAATTCTATAGGGAGTTCGTGTTTCGTGATTTTACCATTCCGCGTGTGAACTCGC
AGAACCCATCTCGTACAGTACAGTCAGCCCACCTAGTAAAACAAAATGTCGAACCTCGCT
GATCCCGTCGCGTTCGCTAAGGACTTCCTTGCCGGTGGTATCTCTGCAGCCGTCTCCAAG
ACAGCGGTGGCCCCCATCGAGCGTGTCAAACTGTTGTTGCAAGTACAGCATGTCAGCAAG
CAGATCGCCGAAGACCAGCGCTACAAAGGTATCGTCGACGCTTTCGTCCGCATTCCCAAG
GAACAAGGTCTTCTTTCCTTCTGGCGTGGTAACTTCGCTAACGTTATCAGGTACTTCCCT
ACCCAGGCCCTAAACTTCGCGTTCAAAGACAAGTACAAGCAGGTGTTCCTCGGTGGCGTA
GACAAAAACACACAGTTCTGGCGCTACTTCGCCGGTAACTTGGCGTCTGGTGGTGCCGCT
GGAGCTACCTCCCTCTGCTTCGTGTATCCCCTCGACTTTGCACGTACCCGTTTGGCTGCC
GACGTAGGCAAGGGTGATGGCCAGCGTGAGTTCACCGGTCTCGGCAACTGCATCAGCAAG
ATCTTCAAGTCTGACGGCCTGGTCGGTCTATACAGAGGATTCGGCGTATCGGTGCAGGGT
ATCATCATCTACCGCGCTTCCTACTTCGGTTTCTACGACACCGCG


>Hme00083
GGGATTGATTGACAGTTGATATTAAAAATGTTACATTCACATTTGGAATTTATATTTTTT
ATTTTAAATTTAAGAATATCAACTGTAAATTTACTAAATTTTACCACTTCAACTACTACT
ACCGAGGCCTTAGATTTCATGAATATGGACGCTTTAATTTACTGTAAATTTCAAGCAAAT
GGCTATAACTGCGGTGGTGAAGGTAGATTTCTGCCAAACTGTCGCAACACTTGTCGAGAT
GTTGGGGCGCATAAGCTTCCTGCAAATCTATCGACGAGAGTCATATGCCGTTTGCAATAT
GATTTCGGCACCTGTAACGGATATTATCCTAAGTGGTATTTTGACGTCAGCACGCGACGG
TGCAAAGGTTTCTCATATAGCGGCTGCGGGGGTAACTTGAATAGGTTCGTGACACAGCAA
ATGTGCGCCACTATATGTTCGGTTGCTATAGACTGAGTTAAATAATATAAAATATAAAAA
AAAAATATATTGGTCTAATTTAATTTCAACAATCAAAAATAACATAAGTGAAAAAAAAAA
AGAAAA


>Hme00086
GGGATTATATTAATATTAATAATATCTTTTATCATAATAACAATTGCTAATATTTTCATA
TTAATTTCACTATTAATCTCAAAAAAATCATTTCTAGATCGAGAAAAATGTTCACCATTT
GAATGTGGATTTGACCCTAAATCTTTAGCTCGAATTCCATTTTCTTTACATTTCTTTTTA
ATCACAATAATTTTTTTAATTTTTGATGTAGAAATTGCATTAATTTTTCCAATTATCCCA
ACATTTTATTTAGTAAATTTTTTATCTTGATTTAAAATAAGTTTTTTTTTTATTTTAATA
CTATTATTAGGAATTTGTCATGAATGAAATCAAAATATACTAAATTGACC


>Hme00087
GGGGGTAGTTGGTACGAAGACTCCAGATTAACCATGAAGTTCCTCGTTGTCTCTTGCTTT
TTCTTGGCAATTGCCTGCGCTGCATTTGGGAAAAGTAATCCTCCAGGATACTATCGGCCT
GTAGTGTATTACTAAGGCAGCCTTAAATTGAAATATTACGCTCCTCCCTACTACTATTAC
GAATCGCCGTACTATTATTACAATTACTATGATCCATATTATTATGGTGGGTCCTACTAT
GGTGACTCATCTTACTACGGTGATAACGGACAATATTACGGCGCAAGCGGACAAAATTAC
GGCGCAAGCGGACAAAATTACGGCGCAAGCGGACAATATTACGGCACAAGCGGACAATAT
TACGGCGCAAGCGGACAATATTACGGAAGCGGTTCACCATATTACGGAAAATATTATGAA
GGCAGCTCACCACAGTACGGAAGCAAAGCTAACTATGGTGGAGAAAACTACTACCGCCCG
GTAAGTTTAAGATTTTAAACAAATGTTAAAATAGTATTTATATATTACAAGAGAATTCCA
AAGTAAAACTCTGATTATTCAACAAGATCAATCAATTTTAATTAGCTATAATTTAAGAAA
GCAACAAAACAATTCTACCTGTATTATATATTTGTGATTATTCCTTAGCAGCATGCATAC
GGCAACAGGTACGGGTCTGAAGGATACTACTATGGA


>Hme00090
GGGGAAGGTCAACAGTTTTCATCAACTCGCAGAGGACAAAAATAATTAAGATTCGGTACA
TATTGTCGGAATTAGCGCAATCAATCTGACTATCGGAAAGATAAAAGTGTTAGTGTTCGC
GAAAATGCTTTGTACTTTGTTTTTCGCAATCACATCGTTACATGAACATGGATGACCTAA
AATGCGAATACGTAAAGAAAAAAAGATGCTTTGAATTGTCTCAAGAAGTGCGAGTTAAAA
AATATGACGCGTATCGGTATATCAATTATCGACAATCAGACGTAATCACACAATCGTTTA
ATGGTCAGTGAGTGTCTCAGCATCAAAAGTGAAAATGTGATGTGTCAAACTGATTGTTTA
CTTCACGACGGACAGGTGACGGTGAGCGGTTTGTAGAAGTGGTACGTGAGGGCGGCGGGA
AGCGGGCGGTATGTCGGGCCGTTCGAGTCCCGTAAACGGTGGCTATGAGGCTGCTGAGCC
CGCAATGAGGCTCTCGGTTCGCAAGGACCTTTTTCCTGATATTCATTTGTCCCAAGCAAC
TTCTGACTCTGATTCTGATGCAGCACAAGATGATGTGGAAAATATTTCTTGTGTTAAGCT
AGAGACAGATTTTGAGCAAAGCATAGACGACATTGCTCATCAGAGGATGCAGGTGGTCAA
CGGAGCGCTGCCGTCCCCGACACGGCCTCGCCACAGAAAATATAAGCAGCACTCCAGACG
TAATA


>Hme00095
GGGGGTAGTAGGTACGAAGAATCAATTGACTGGAACCAAGCTAGCATATTTGCTGATGCG
GAGAGCAAGGCTATCGAACTTATTAAGCAAGAAAAGTGGAATGAAGCATTTAATGCTTTT
GACACTCTGTTAAATGGTGATATGATTGATGGGAAAAGTATATTTTACAATATGACAGGC
TTTGATTTCTATTTCAACTTTTTACATACTAAAGACTATAATAAAGATGACTTTGGGCCC
ATGTTACAAAGCAGTTTTGTCAGGAAGTCCATACATGTTGGTAATCTAACCTTCCATGAT
GGTAAAGAAGTCGAAGAACACTTGAAACAAGATGTCATGAAGTCAGTCGCTCCGTGGATA
TCTGAACTGTTAGACCACTACTACATAGTAGTCTATAACGGTCAATTAGATATTATAGTA
GCATATCCTCTAACTTTGAACTACTTAAGAAACCTTAATTTTACTGGAGCCAATGAATAT
AGGTCAGCTAAAAGGTACCAGTGGTATGTAGATGGAGAATTAGCAGGATATATAAAGCAA
GGGGGAAAACTGGTGGAGATCATGGTCAGGAACGCGGGACACATGGTTCCGGGAGACCAG
CCAAAATGGGCCCTAGATATGATTACAAGGTTGACTCATGAGAAAACCTTTTCACGTGAA
CATAATATATGGAAACCATGATAATTAAAATTTAAAAATACTTTATAAAACTACCTACAT
TCGTTTTTATACCAAAATATTGTTAAGAAATTTATTTTTGTTTTAAAAATGATTATTGGT
ATCGATTAATTATTTAA


>Hme00102
CGGCCGGGGGTAGTAGGTACGAAGAATCCAGATAAACAATGAAGTTTCTCGTCCTCCCTT
GCCTTTTCTTGGCAATTGCCTCCGTTGCCTTTGCGTCTCCAGGATACTACAAGCCCCTAG
CGGTCGACTTAGGCTGCATTAACTTTAAATACTACGCTCCCTATTATTACAACTACTACC
AACCGCCGTACTATTATTACAACAATTACTATGATCCATATTATTATGGCGGGTCATACT
ATGGTGACTCATCTTACTACGTTGATAAGGGACGATATTACAGCGTAAGCGGATATTACG
GAAGCGGTTCACCATATTACGGAAGTAGCGGACAATATTACGGAAGCGGTTCCCCATATT
ACGGAAGTAGCGTACAATATTACGGAAGCGGTTCACCATATTACGGAAGTAGCGGACAAT
ATTACGGAAGCGGTTCACCGTATTACGGAAGTAGCGGAAAATATTACGGAAGCGGTTCAC
CAAATCATGGAAGTAGCGGACAATATTACGGAAGCGGTTCGCCATATTACGGGAAATATT
ACGTAGGCAGTTCACCATACTACGGAAGCAAACCTTACTATGGCGTAGAAAATTACGGGC
ACTCACACGCCAAAAGAGGACAACGAGACCGTGATTGATGACCAATAGACATCTTTATTC
GAAACCGACAACCAAAACTGACCTGGCTTCTGGAGACTG


>Hme00104
GGGGTAGTAGGTACGAAGAATCCAAATAAACAATGAAGTTTCTCGTCCTCTCTTGCCTTT
TCTTGGCAATTGCCTCCATTGCCTTTGCGTCCTTACCGAAAACTCAAGTTCAGTGGTCTC
CAGGATACTTCTAAGCCCCTAGCGGTCGACTTAGGCAGCATTAACTTTAAATACTACGCT
CCCTATTATTACAACTACTACCAACCGCCGTACTATTATTACAACAATTACTATGATCCA
TATTATTATGGTGGGTCCTACTATGGTGACTCATCTCACTACAGTGATTACGGCGTAGGC
GGACAATATTACGGAAGCGGTTCACCGTATTACGGAAGTAGCGGACAATATTACGGGAGC
GGTTCACCATATTACGGAAGCGGTTCACCAAATCATGGAAGTAGCGGACAATATTACGGA
AGCGGTTCGCCATATTACGGAAAATATTACGTAGGCAGTTCACCATACTACGGAAGCAAA
GCTTACTATGGCGGAGAAAATCACTCACACGCCAAAAGAGGACAACGAGACCGTGATGAT
GACCAATAGACATCTTTATTCGAAACCGACAACCAAAACTGACCTGGCTTCTGGAGACTG
GATTTCAGTGTAAAATTAAAATTCAAAAATAAATATTATTAATTATTGCTG


>Hme00107
GAGGATTACGACTAGTAATTTTAAAGAAAATGTACATACATTATTTGTTGTTGCTTCTTG
CCATTTCGTCATCTATATGTGAAGGACGACATGGAAGACCTCTGGCACGGCTCAGAGCTC
CGAGAAGCGTGGAGCACCTAGATAGTGTAGAGAATTTCCGCAGTCCGAGGAGTGTTGAGC
AATTAGAGAGCCGAGAGACAGTGTACAGGGGTGCGAGGAGCGTTGAACACTTATCCAGCA
ATCAATTTGCGAGTCAGGAGGTTTTACGTAGTCCAAGGAGTGTGGAGCACTTATCCAACC
AAAAATTTGTAAGTCAAGAATCTTTACGTAGTCCAAGGAGTGTGGAGGACTTATCCAGCC
AGCAATCTATCAGTCAGGAAGTTTTACGTAGTCCAAGGAGTGTGGAGCACTTATCCAGTC
AGCAATTTGCGAGTCAGGAATCTTTACGTAGTCCAAGAAGTGTGGAGCACTTATCCAGCC
AGCAATTTGCGAGTCAGGAATCTTTACGTAGTCCAAGGAGTGTGGAGCACTTATCCA


>Hme00110
GACGAGAAACCTCCCCCGGAGCCTGAAAAAGGGCACTAAGACTTGGAGCAAGATGGGACC
CCTGAAAGTCCCGAATCATCGGACAAAAGGGATAAAACGAATATCTCGAAAGAATCCT


>Hme00119
GGGGCGCCGAAGACGTTAAAGGCTACCTCGAGGACCGCCGGCCCGCGTCCAACTGCGACC
CGTACGCAGTGTGCGACGCCCTTATGCGTACTTGCATACTAAATGAATAACACCTATAAA
TACGAGACATTTGAGATAGCTAACAGATCCTGTATGCCTTAAACACCGTGTTAGAAAATA
TGTTTTGATTACCATGGTAATATATTACCGGGTGGTATGTGTATGGCGCTAAGATAAATG
TGGCAGCCTATAATGACTTAAGGTAATTGGAAAGTGCAAATATTACCAAGTAATATATTA
CCTAAGTAATAATATGTTTAATAAAATCATCACACATCCTCTAAACGCCTTACGTGAATA
TACAATAAACAACAACAAATTATAAATAAGCATAAACACCAATATAGATTACCACGGTAA
TATATTACCCAAGTAATATATTTATTACCATTGTAATATAATAGGAATTGATTTTTTTTG
TATTAGATCTTAGAACTGTTGTTAGAACGCTAGCACTTTCCGCTTCTCGCAGTCACTTTA
TAAACATAGTGCGTTGATATGGACCACAAGATATTATAATTATAATATAAATAATAATAT
TTAGATAATATTTTCTACAACTATTATGTGATATTTAAACACTAATTGTTATTTTTTCAT
GTTATATAGTTTATTGTATACAAAGTAACCACATATCATTATTTCTAACAAATTCATTTA
TTGCATAGATAATATATTATTATACATAGATAGGTGTATTATCACAAATGTTTTTTGATT
ATTTTTATACACTTGACTAACTAAAGGGTTTAATCTTTTTTTT


>Hme00120
GGGGGAATTGTAAAAGTATACATAACTGCGCGAACATGAAGTTGGTATTTTTGGTCATTG
CCATCGCTTTTCTACAATCCTCCCAGTCACAAAGTTCAAATAACGAAAAAGATGCTGAAA
ATCCCCAAAACATTCAATTTGGAAGTGACGACACTCCTGAAAATCTTAAACAGGGTAATC
GGAGAAGAGGGAGACATAATTATTTGGATGTGGATGTGGATGTGGATGATGATGTATATG
TCGACAGAGACTTTCCTTACCATGAAGGTTTTAAGTCAGGGAGACCAACAAGCTCACGCG
ATCGGCCTGCAGGAAACAAAGGACGTCCATCAAAGGCCAAGCTCAAAGAGATCCATATTC
TGAAATTCCCTACGGATCCGAAAGCTGTATTCCTGTACATTCCTCTAAGCAGCAGCAGCG
CCGTTAGGCCTAGTGAGGTATAAAATATTTGGAAAATTTACTGCGACCTCGAATATTTTG
TTTGAAATAAA


>Hme00127
GGGGAGATATACACCTTACAATGAAGTGGCTTACAGTTCTAAGTGTAATTTTTGCTTTGC
TGTGCCTCAGCTTGGCACAAAGCTTAGATCAACTGAATGTAGACTATACTGATCGTTATG
CCGAGCTCTTTTAAAGAGGTACCGGCCAACGTAAACGTCGACGAGCTCGTCGCCTCCCTG
CGAGCAGCCAGCTCCGATTGAAACCAAGCACCGTCCAAATACACACTCCCAACCCTGATT
CACGACTAAATGCATGTAAAACGTCCCACTAACTTATTTGTATATCGAAAATGTATTTGT
ATAAGTTTTTAATTTGTAATTAAATGTAAAAGCGTGCCGTCT


>Hme00131
GGGGAGTACCGCCCTTTAGTCAGATGTAGACGGCTGCGCAGATTTGATTTTAGGATTTTT
CTTACTTTTAAATGTTTTATTCCCGAGAGTGCGCCTAAGTTCAGAAAACATAACTTCAGG
GTGGCCACTTTTAGAAGACCGTACTGTAACAATATTGCATTTTAACAACTATTATGTGTA
TAGGCTTGGACCCAGCACGTCCGCTGTTTGAAGTACCAAAAATGCCGCCAGATTTTAGTC
TCAATGCGGATGATGCGGACTTTGTAGATATACTCCACACTTGTGGAGGAGTTTACGGCT
ATAAAGATAGTCACGGTGATGCTGATTTCTATCCGAACAATGGACAGCCTATGCAGCCAG
GATGTAACGGTGCTCGAGAAGTTGCCGATACGTGCAGTCACGGTAGAGCAAATGAAATTT
TTGAAGAATCAATTGCATATGATGCTAGTATTGGTTTCCTAGCGTATCCTTGCGAGAGTT
GGGAAAAATTTCAAGACGACCAGTGTACTGAAAATTCTACTTCTATGGGATACCCTGTCA
GCGTGGGAAGTAGAGGGAATTACTACTTACATACACGAAATGAATCAAAATATGCTTAGT
ATTTTAATAGGTACATTTCAGACAGAAGGAAAAATATGAAATATATGTAATAAAAAAGAT
TGTTTTCCG


>Hme00133
GGTGGATTGTGTCACAAACTAAATATTAGTCATGGCTTGTTTAATTTAATTATTTTTTAC
TTTTACTCCATTGTTTTCAGCTCTAAGTAAACTAATAATACACTAATCATCAATAACTAA
CAAGATTCAACTTTGGAAGCCGTATTAGGTTTATGTTCAGCAGCTCAGTTGGCTTGCTGC
TGTGGTAGTGCAGCATGCTCCCTTTGCTGTTCTGCATGCCCTTCATGCGCCAATTCGACT
TCTACTCGCCTCATGTACACCCTCATGCTACTACTAACAGTGGTAGTGGCTTGTATTACT
TTAGCTCCTGGATTACATGAAGAAATGAAAAAAGTACCATTTTGTGAAAATTCTACAGGG
ATAGTACCAGGAAGCTTTAAAGTAAACTGTGATCAAGCTGTTGGATATTTGGCTGTTTAT
AGAATCTGCTTCATAACATGTCTATTTTTCATATTTATGGCATTAATTATGATAGGAGTA
AAATCATCAAAGGATCCTAGAGCTGGAATACAAAATGGATTTTGGGGTATTAAACATTTG
GTTGTAATTGGAGGCATTATTGGAGCTTTCTTTCATACCTGAAGGCAGTTTTGGATATAC
CTGGATGATTTTTGGAATGATAGGAGGCTTCTGTTTTATTGTCATACAACTTATTTTGAT
TATTGATTTTTGCTCATGCA


>Hme00144
GGGGAAGTTAATCGTTTATCAAATCAATTATACTACAAATTTGAAACGACAGTTATTAGA
TTTTTTTACTGTGATTGCAAAAAACTCATGCGAATGTCATCTTGGAAAATCATCACATTC
GTTTCAGTATTCAAAAGGCTGACTATTATTATTAGTTCACAAAAGTTACAAACAATGGAA
AGGACATGTTCAGCAAAGTGTAAAGGCAACGACTGTCACTCCAATGCTGTGGGTTTTAAT
TCAACGGCAGAGACTAGTGGGGACCTTTCGACGGTGGAGTGCTATGGAGCTTTTTGTACA
GCAAAATGCAATGGAGTCTTGAATATTTGTATGTCAAAGTGTAATGGACGTATTTGCAAT
GCAAAGTGTAACGCAGCATCGTGTCTAACATTGAGCGATGGATTATCGGCGAATTCATTT
TGTGAAGGACATAAGTGTAGATCCAATTGTACGGGAGTAAGTTGCGTAGCGGAGTGTCAT
GGAACAGGCTGTATGTCGGAGTGCCACGCGAAGAGATGCATAGCCCGTTGTATTGGAAAT
GAGTGTTCCTCTGCATGTACAGGACGTAAATGTCACAAGAGCCGCAATTAAGATTATTCG
AATGCTGCCACCTCGTAACTTTTACTCATGAATAAATACTGTTTTAATTTTTCATCTAAA
GAATCAATGTA


>Hme00148
GGGGGTTTTTAACCTATATTATATCAATAAATATCCATTTATTAATTATTTATTAAGTGT
ATTGTTTTTATAATGGCAAGGGATCGAAGTACAGAACGACGTAGATCTCGATCTCGTGAA
CGTCGTGATTTAGATCGAAATGATGATCGTGAAACACATAGGGACAGAGTTAAGCGTCGC
GAGCGATCAAGAAGTCCCCGAAAAGAACGCGATAGATCGCGAAGTCCGAGCAAAAGAGAC
AGAGACCAACGTTCCCGCAGTCCCAGGAAGGAGAGGGAACGTTCTAAGAGCCCACAAAGA
AAAGACCGCGGTCGCTCCAGAAGTCCTAAAAAACGAGACGGTAAAGAACGTCGCACTGAA
GACAAAGATAAAAGCAAGTACAACAAAAAAGATGACGAATCCAAACAAGAAGATGAAGAA
AGTAAAATGGAAGAAGATCAACCTAAGCCAGTTAAAAGAGAACCGCTGTCTTTGGAAGAA
TTATTGGCTAAAAAGAAAGCTGAAGAAGAAGCTAGGAGTAAACCAGTTTTCTTAACAAAG
GAACAAAGAGCAGCACTTGCTTTGGAAAAGCGTCGTGAACAAGTTGAAGCTATGCGAGCT
AACATTGAGCGACCTCCTGTCACGACTATTGATTTAACTGGACCATGTAAAAGGGAGGAA
GAAAAAAAGTATCGTGAGGAGAGGGATAGGGAGAGAGAGCGTGAAAGAGAAAAGGAAAGA
GAACGTAAATACGAAGAGAGGAAGTCTGCAAATGATCGCAACAGAGATGATA


>Hme00149
GGGGACCAAACGCCAATATTCAGTCTAGCGTGCGGTCGTTCTCGTTCGCGCTCTGTTTTA
ACGTTCGTGGCGTTTCGTAAGCTCGTCAATTTCAGTGGCAAAATATAGGGCGTGTGTGTT
TAAGTGATCTTTAAAATCGTTTATAAATACGTGAAAATGTCTTTCCACACCGATATATCT
ACTAAATTGGAGAACAGCAGGAACAGTTTAAAGAAAATTGCCAGAAATGATAACACAGAA
TTTTCTAAACAGAGTGTTTTGAACGATATGGAGAGGTTTGTCAAAACTGTCACTACTATG
GATGAAACTGTATTGGTACCCAGTCGTTTGATGAACCTGCCACAAGAGGGGGATGATGAC
CCATTCAGTCTATTTGCTATGCTGAATGCTTTGAAGACTGAGTTGCTGTGGGCAGGGGAT
GCTGAGGAGCAGGTAGAACGTGGACGACGTATATCTGACCTCAGTGACACAGAGAGTGAT
GCATCCAGTGCAGCGGGTGACTCTGGTATAGAGGGTGAAGATGAAAGGGAATCAGCTGCC
CGTGCAGCCGCTGCCTGCAGGCGTCATCTACGCGGGCTTCGCCACTCCCTCCGTACATTG
ACCGCGGCCGCCAACCATCTTACGAGGTCTTATCAAGAGGAAGTTGGAGCACCTGTATAA
ACGCTTATCCTTACCTGTGATTGAAGCCTCTCCCGCACGTTTGTACATATAGACTAAGTG
GCCCGCGCTGTATATATAGAGTTATAGGGCTGGGCGTGTGTGGAATCTCAGTAAGTTATG
TGGTTATTTAAATAAAC


>Hme00150
GGGGTTTTGATCCTTTTACAGTCCATCATGGCGCTCAATTTATCTGTTAAGATTCATCCT
GTTGTTTTATTTCAAATTGTAGATGCATATGAGCGTCGTAATGCCGATTCACATCGTGTT
ATCGGCACTTTACTTGGAACCTCTGACAAGGGGGTGGTGGAAGTAACAAATTGTTTCTGC
GTCCCACACAAGGAACATGCCGACCAAGTGGAGGCCGAGTTAAATTATGCCATGGATGTG
TATGAACTGAACCGAAGAGTTAATGCTTCAGAAAACATTGTGGGATGGTGGGCAACTGGT
AATGAAGTAACAAACCATTCCTCTGTAATCCACGAGTATTACTCTCGTGAATGCCGTGAA
CCTGTCCATGTCACTTTAGACACTTCCCTTGCTGGAGCTCGAATGGGATTACGGGCTTAT
GTGTGCGTAGCTCTGGGAGTCCCACGGGGTAAACAGGGATGCATGTTCACACCAATTGAT
GTTGGACTAACATATTATGAACCTGAGATAGTAGGTTTGCAACTGTGCCAAAAGACAATG
GGTCCAGGTGGACGCTCGCGTCAAGTACAACCCATGGTGGACTTAGCGCAGGTCGCTGAG
GCCGCCTCCAAACTATCAGGATTATTGGATCAGGTAGTACAGTATGTGGAAGAGGTGTTA
GCGGATCGTACCGTACCCAACAATGAGGTTGGACGTCAGCTGTTGGAATTAGTCAGTGCT
TTGCCAGACCTCGCATCTAATTCATTCGCTGACTCCTTTGCTTCTAGTGTTAAGGATTTG
CTTATGGTGGTAACACTAGCACAGCTCATCAAGA


>Hme00151
GGGGATTTTTTCCCATTGTCGTCTCTCTTTAGCTTTGTCATAAAATAAAATGTTTAATAT
TGTAAATTAAATATAAATAATACTTAATCGCTTTTGTTAGTAAATATTAATTATATTGTA
ATTTAAAAATTAGTCCTATAATTAAGGCGCTTATATTATTCATTATGATTACTTATAGTG
AGTCTGGCAGAATTGAGGAAATGCTTAGAGCTAAATTAAATACGATGAGCCATAAACACA
AAGTATCTGACGACGATGACTATGACGATGGCATAGATGGTATCAGTTTCTATGATGCAA
ATATTTTCGAGAACATTCAATCACAAATCGATAATAGTGCAAGTCAAGCTACTTTTACTG
AAAAATTGAAAAAGTTGCCAGCGAAAGCGCTGATTTCATTGTATAATAGTGTGAACGAGC
TGCAATCAGGAATGGGTAAAATATTTAAAGAAAGAAAGCTGACTGAAGGATCTAAACAGT
CTCTTGAAGCAATTCTTGGTTTGTTTAAAGACGGTTATCTTAATACTAAAGACTTAGTGT
TTGGCTAAGACAATATTATGCAAATTAAAGAATGAATACCAAAAAAAA


>Hme00153
AAGAAAGGGTAAGATAAAATCCACTTTGAAACGTAACACCGGCAAATTAATTTATAAAAT
ACACTATTAAAATGCCTGCTAAATATAAAATTGTTATGATCCGGCATGGTGAGAGTGAGT
GGAACCAGAAAAATCTCTTTTGCGGCTGGTACGACGCTGACCTTAGCGACAAGGGTCGCG
AAGAAGCTATTTCTGCCGGCAAAGCTCTGAAGGCAGAGGGCTACCAATTCGACGTAGCCC
ATACATCTGTCTTAAAACGTGCTCAAATCACTTTAAATAGTGTTCTTCAGGAATTAGGTC
AAACTGACATACCAATTAATAAAACTTGGCGTCTAAATGAAAGACACTATGGTGGATTAA
CAGGCCTTAATAAAGCTGAAACAGCAGCTAAATATGGAGAAGCTCAGGTACAAATATGGC
GTCGTAGCTTCGACATTCCACCACCAGCCATGGAGAAGGACCATGCATACTATGACAATA
TCGTAAACGACCCTCGCTATGCTGGTGACCCAAAACCAGAGGAGTTTCCAATGTATGAGA
GCTTGAAGCTTACTATTGAACGAACTCTGCCATATTGGAACAATGTTATTGTGCCTCAGA
TTAAGGAGGGCAAAAAAATCATCATCGCTGCACATGGCAACAGTCTTAGAGGCATTGTCA
AGCATTTAGATGATCTTTCCGATGCTTGCCATAATGGAACTAAACCTGCCAACTGGCATT
CCGT


>Hme00155
GGGGAGATACAATAAATTATCTTTTGATTGTAGAATCAAAAAATTTCGCCTTTTCTAACT
TCACTCTAAATTATAATATTATCGAAATATGGAGTTAAAGAAGCTTTGAAAATAAAATCA
ATCATCGCCCTTTAAAAATTTTAAATAACAAATACAGTATGAACACTTTGAAAGAGACTA
AAGCGATTTATATATTGGCAAGAATATATATAATTATTTTTATTGTTCGTGGTGAATCAC
AAAATACAATAGTAAGTCGCACTATAGAAGTGGACTATTCAAAGTTGGCTGATGAAGCGG
AGATACATAAGTATAACATACTGAACTTCCTGAATGAAACTAGAGTTCAAAAGATGTATA
AGACACTTTTTGAAAAGTTGTTACAAAAGCTAATAGCGTATTCTACTAAAGCCAATACAC
GAAGAGATTCTACACGCCGTATAGTCTCCGGAGTGAACACATCCATCGCGGCGGTGCCGT
GGCAAGTGTCGTTGAGGGAGAAGACATATCCAATATGCGGGGGGTCGGTTATAACATCTA
TATGGCTGCTGTCTGCCGCTCACTGCTTGTTACGGTCCAAAGCCAGTGAACTAAGCGTGC
GTCTCGGTTCGTCATGGAAAACACACGGAGGTGAAATGTACGACGTGAAGGATACATACG
TACACCCTAAATACGCTAGGAACACCAAAGTCAATGATGTAGGGCTCATACAATTGTATT
CACCTTTGAGGTTCTCACCGAGGGTGCTACCCATAGGCATAGTGGCGAAGGAGACTCGTC
TACCTGCGAATCAAGCTGCGATAGTGTCTGGATGGGGAAAATT


>Hme00163
GGGGGCTAGACGTATTAATTGCAACGTGAAGGGCGTTTCTTATTTTAAATTTTAAGTGGT
TTTTTAAATTTTACTGTATTAAGTGATTACTTAAAACTTGGTGTACAAGATGTCTCGCTA
TCGCGAATGTTATCTTTCTTGCAAGGTTTACGTCGGCAATCTTGGTACAAATGCATCTAA
ATATGAAATAGAGAAAGTATTTTCTAAATACGGTAGCATAAGAAATGTGTGGGTTGCAAG
AAATCCACCGGGGTTCGCATTTGTTGAATTTGAAGACCCACGCGACGCTGAAGATTCTGT
ACGGGGCTTAGACGGCACACGGTGTTGTGGAACAAGAATTCGTGTAGAAATGTCCAACGG
CAGAACAAGAAGAGATCGCAGATCGCGTAGCCGTAGCCCTCGCAGGCGTTCGTACTCGCG
CGGGTGCTCGGGGTCTCCCCGGAGGTCGCCCTCAGTGCGTCGTCGGTCGCCGTCAGTGCG
ACGTTCCAGGTCTCGGGACCGCCGTAGCAGATCAGATAGCAAGGCCAGGTACATAGAGAA
AGCCTACCGATCACCATCACGGTCCCGGTCACGAGACAGGCAGAGCAGGTCCGTCAGCAG
AAATAGATATTAAACAATTGAAGTGACGAACATTGGTGATTTCTGAACTTTATGAATGTA
CTGTAATATAATATAGTGATACAAGTGTGTGTGTTTGACATAGTTAGTGATATTGTTCAT
CTTCATGTCTTAGCAGCTACATTTTTCATGTCATTT


>Hme00164
GGGGATTCACTTTCATTACATTAGGACCAGGATTTAAAAAATGAATAAAATCTTAATTTT
GCTGGTGGTGATTTTGGGCGTAATGTGTTTAGTAGAAGCAGAACACGATTCAAATCTGGA
TTCAAAGCTTTCAGAAGGATGTCCCCCAGGACAGGAGGAGTATTACGGCATGTGTTACGG
TACGCGTAAAAGCGAAAGCGGAAGACGAGACCAAAGCGGAGGGTTAAACAATAATAATAG
ACGAAGCCAAAACGAAGGATTAAACAATAATAACAGACGAAGCCAATGGGAGGGATTAAA
CAATAATAACAGACGAAGCCAACGCGAGGAATTAAACAATAATAACAGACGAAGCCAAAG
CAGAGAATTAAACAATAATAACAGACGAAGCCAAAGCGGAGAATTAAACAATAATAACAG
ACGAAGCCAAAGCGGAAGTTCTTAATTATTTCCTTTTATGTAATAAAACAACTGAATATG
ATTGATGATATACGTTTAATACATAAATGAAATTGCAG


>Hme00167
GGGGGGTAGTAGGTACGAAGAATCCAAATAAACAATGAAGTTTCTCGTCCTCTCTTGCCT
TTTCTTGGCAATTGCCTCCATTGCCTTTGCGGTTCAGTGGTCTCCAGGATACTACAAGCC
CCTAGCGGTCTGACTATAGGCAGCATTAACTTTAAATACTACGCTCCCTATTATTACAAC
TACTACCAACCGCCGTACTATTATTACAACAATTACTATGATCCATATCATTATGGTGGG
TCCTACTATGGTGACTCATCTCACTACAGTGATTACGGCGTAAGCGGACAATATTACGGA
AGCGGCTCACCATATTATGGAAGCGGTTCACCATATTACGGAAGTAGCGTACAATATTAT
GGAAGCGGTTCACCATATTACGGAAGTAGCGGACAATATTACGGAAGCAGTTCACCGTAT
TACGCAAGTAGCGGAAAATATTACGGGAGCGGTTCAGCAAATTATGGAAGTAGCGGACAA
TATTACGGAAGCGGTTCACCATATTACGGAAAATATTACGTTGGCAGTTCACCATACTCC
GGAAGCAAAACTTACTATGGCGGAGAAAATCATCCACACGCCAAAAGAGAACAACGAGAC
CGTGATGATGACCAATAGACATCTTTATTCGAAACCGACAACCAAAACTGACCTGGCTTC
TGGAGGCTGGATTTCAGTGTAAAAATAAAATTCAAAAATAAATATTATTAATTAT


>Hme00169
AAGCCTCTTAACCGGTCGCGCTGAACGACGACTGATTAATTTATTAAATTATATTTCTAC
GTTAAGTTCAACAAAACTCAAACAAAATGCGTGAGTGCATCTCCGTACACTCTTGAGAAA
AGCTGGTGTCCAGATCGGTAACGCCTGCTGGGAGCTCTACTGCCTTGAGCATGGCATCCA
ACCTGATGGCCAGATGCCCACAGACAAGACCATCGGAGGTGGAGACGACTCCTTCAACAC
GTTCTTCAGTGAGACCGGCGCCGGCAAACACGTACCCCGTGCAGTGTTCGTCGACTTGGA
GCCTACAGTAGTTGATGAGGTTCGTACCGGCACATACAGACAGTTGTTTCATCCAGAACA
ACTTATCACTGGTAAGGAAGATGCGGCCGACAACTACGCCCGTGGTCACTACACCATCGG
CAAGGAGATTGTTGACCTAGTTCTCGACCGCATCCGTAAGCTCGCTGACCAGTGCACAGG
CCTCCAGGGCTTCCTCATCTTCCACTCCTTCGGTGGTGGTACCGGATCAGGGTTCACTTC
CCTGTTGATGGAGCGTCTCTCAGTTGACTACGGCAAGAAGTCCAAACTCGAGTTCGCCAT
CTATCCCGCCCCACAGGTCTCCACTGCTGTGGTTGAGCCATACAACTCCATCCTGACCAC
GCACACCACTCTTGAACACTCCGACTGCGCCTTCATGGTCGACAACGAGGCTATCTACGA
CATCTGCCGCCGCAACTTGGACATCGAACGCCCAACCTAC


>Hme00179
CGAAAGCAAATGCCCGGAGCTTCTTGCTAATTACTGTGATATGTTGTTACGTAAGACACC
TCTTAGTAAAAGATTAACTAGTGATCAAATTGAATCCAGATTAAAAGATGTTTTATTAGT
GCTAAAATTACATTGAAAACAAGGATGTCTTTATGAGGTACCACAAAGCACATTTAACGA
GACGCCTGATATTAGACTCTAGTGCTGATTCTGAAAAAGAAGAAGATATGGTTGAGTGGC
TTAGAGAAGTTGGCATGCCAGCGGATTATGTCAATAAATTGGCCCGCATGTTCCAAGATA
TTAAAGTCAGTGAAGATCTTAACACACAATTCAGGGGTGAAACTACAAGGCATGATGCTA
TTAATATCAAAATTCTTAATGCAGGTGCTTGGGCCAGAGGGTCAGAGCGAGTTACTGTAA
GTCTTCCTTTAGAATTAGAAGATTATATACCAGAAGTAGAAGAATTTTATAAAAAGAAAC
ACTCTGGAAGAAAGTTACAATGGTATCATCATATGAGCAATGGTACTATAACATTTGCCA
ATTCAGTTGGTAGATTTGATTTAGATGTAACCACTTTTCAAATGGCAGTCCTTTTTGCTT
GGAATCAAAGACCAATGGAGAGAGTCACTTACGAAAACTTAAGACTAGCTACGGAATTAC
CCTGATCCAAAACTAAGAAGGACTTTATGGTCATTGGTAGCCTTTCCTAAATTAAAACGT
CAACTGCTGTGTTATGAACCT


>Hme00185
AATATCTTCACAGAAAATTATAAATTCTGGACAACATTCAACATCTTCGAATCAAAATAT
ACATACCCAACATCATGGTTATGTATCTTCAGATACCCGTTCCCATGATCTCATACACAA
TTCCACACATTCCACTCAGTCAATGAGTCACGTCGAAAATAACACTTCCCATTCGACACA
CACCAATTCTAGACAAACACGGAGACATATTACAGGAGATCACATTCATAGAAAGCAAAT
AATTACAGAGTCACCTATTCATCACATGACTTCATCTTATGATACAGACGATCAACATCA
GCGTGGTACTCGTTCAAGCGAGCGTCAAGTGCAAAGATCGACAACAGGAACGTCATCTTC
AGGAAGTCGTGTCGAGCAAAATATTTCTAAAGTATCATCAGTGCATCAATCACACAATCA
TAGCGTAAACAGAAATCAAATAAGTGACAGTGTAACAAAAACGAGCATTGAATTTCAGAG
AGCCATGCACGGCGGAGGAGAAGCCTCAACTGTATCAACAGACCAGGCTTCGCGTAGTGG
ACACCATAAACGTACATCCGATTTGGTATCTGATTTGTCAAGTACAAATGCAGTACTTCA
TAGAAAAGGTGTATCTTCGACAACTGAAGCCCATCATTCTATCAGTTCCACTGCAGCCGC
ACAAAGAAAGAGCATAACGAACCTCAATGAGCGTGGAGAAAATATAAGTAACTCAACACA
TTAGTGCTGACAGAA


>Hme00186
GGGGACTTCCACTTGAATGGTTTGCAACAATAGCAGTGACGAACTGTGTTTTCCCAATTA
CTTATAGCATTTCATATCATATCAATACAACTGATATCGAGTAATTTAAATAAAAGAGTA
CATATCGGTTATATTATTACAGTTGGGAACCTCAGGTGGAACACTAAGTTGTTTATATTG
TTTAATTACTTTGTTTATGGTATTGTAACGTGCAACATCAACAACAACAACACTCAGTGA
TGCCACCACATGGTCCACCCGCGCCTTTCCACGGCCATCGACATGGTCCACCGGGGTCAT
CAATAATGATCTCTATAGGTGGTCCACCACATCACGGGCCACCACACCATGGCCCACCAC
ACCATGGCCCACCACACTTTGGCCCTCATCATCATGGCCCTCATCATCATGGCCCACCAC
ATCACGGACCACCACATCACGGACCTCCACATCACGGACCTCCACATCACGGACCACCAC
ATCACGGACCTCCACATCACGGACCTCCACATCATTTCAGATAAATGACTATTTTTATAA
AATTTCTGCATATCAATACAGGTTAACCC


>Hme00187
ACGGCCGGGGAGAGATTGCATATTTTTATTGTAATTATTACGAATGAAATTTTATGTTTT
AATGTATTAATGAAATTCTTATAGTTTCTTTGATAAAAATTGTATGAATTCCTTATCATC
GTTCTATAATTGTATTAGATGGCGTTTCCTCAACCTAATGCACAAAGAGAATTGACTAAC
AGGAAGATTTTAGAAGAATTGCAACTTAAAAAACAGATGCTTTTGAAACAAGGTGCTGTG
GCTCCACTTACAGCAACCACTATTTCTCTTACGCAGCCAAGTCCCGTTAGCCAGCTGCCT
ATGTGTTCTATTCCACCACTTTCTGCTACTGCGGGTTTTCCACAACTCCCTGAAGCTAAT
ATAGTAAATACTAGTCACAGAGCTGCTTTGCAACACGCAAACGCAACATCTTGCGGTTTC
TTTGTGTCTCAAGACTCATCTTTTGGAAATCAAATTCTGCCAGTACTGCCAAGATTTGAT
AACAAGTAATTAATATGACTGCTCTAATGAAATTAAAAGTTCTAGAAGGTCATTTGGGCA
CATTATCTGGATTTTCTAAACCTAAAATTGAACTTGAACAGTATGAAACACCATCACATA
TAGCTGCTGTGGCCTTGTATACAATGCAGACACAATATGAAGCTATTGAAAATAAACTAA
TATTAGATGCTGGATGTGGACCTGGCATGCTAGCTCTTGGCGCTACGCTTGTGGGAGCAG
GGACAGTGGTTGCGATGGATATTGATGAACATGCATTGGAAGT


>Hme00188
TTACTTTATCTTAACGAGATGAGTCTAGGCATCAAATCAGTTCTAGTGGTAGATGGAGTC
GGTGCAAACTGTTTCGAGAGACTTAAATCTCACAATATTAACGTAACGACAAAGGCAAAG
ATAAGCAAAGAGGAACTTTTAAAGGAAATTCCTAACCATGAAGCTTTAGTGGTACGGTCG
GCGTCACAAGTGACTAAAGAGGTATTGGAAGCTGGATCTAAACTCAAAGTTGTAGGTCGA
GCTGGAGCTGGCGTGGATAACATCGACGTGGCAGCTGCCGGAGAGAAGGGCATCGGAGTT
ATCAATGCACCGGGTGCTAACGCTCTCAGCGCATGTGAATTGACTTGCGGATTGACCTTG
GCTTTGTCTCGTCACATCGTCCCTGCTGCCACTGCTCTGAAGGCCGGTCGCTGGGAGCGC
ACACAGCATACTGGCACCGAGGTTAATGGGAAAACCCTGGCTATCCTGGGACTCGGCAGG
GTCGGACGCGAAGTAGCAGTACGCATGAACGCATTTGGCATGAAGATCATTGGATTTGAT
CCATTTGTAGCGGCAGAGCAGTGCTCCCAATTTCACGCCACAAAAGATGGAGCTGGATGA
AATC


>Hme00189
GGGGGAGTTGCGCCGCTGGCTACGTGGCCGGCGACTCCAAGAACAGCCCCCCAAAAGGCG
CTTCCGATTTTACCGCTCAGGTGATTGTGCTGAACCACCCGGGGCAGATCAGCAACGGCT
ACACGCCGGCTCTCTTGGAGTGCCACACCGCTCACATCGCCTGCAAGTTCGCGGAGATTA
AGGAGAAGTGCGACCGCCGTACCGGCAAGACCACCGAGGTGGAGCCGAAGTCCATCAAGT
CGGGCGACGCGGCCATCGTGACGCTGGTGCCCACCAAGGCGCTGTGCGTGGAGTCCTTCC
AGGAGTTCCCGCCGCTGGGGCGCTTCGCCGTGCGCGACATGCGCCAGACCGTCGCCGTCG
GCGTCATCAAGAGTGTAATCTTCAAGGAGGTTACCACAGGTAAAATCACTAAGGCCGCTG
AGAAGGCCCAGAAGAAAAAATAACTATGGGGCACCTCAGCGAATACTTCGCAGCCGGCTG
TCTATCACAGCGCTGCGACCACCCCCTGCCCCTCCTCTTTGCCATATGCGTCCCCGTTCC
GGTCCGCCTCTCCCTTACCTTCCTGCTCCCACGCCCGTCTCCGCTCCCGCTCCCCCTCCT
TCACCCGCTTCGT


>Hme00191
GGGGAAATTCATTCTGAAATTTCCTAAGATAAGCTTCTTAAAAAAAAGTTAAAATATATA
CAATTTTAGTATATTTCATAACAATGCTATTATATTTGTGTAAGTTGATAATAGTTCTAG
CTTTGGTCACTCAAAATTCAGTACAATTGTCTATTAATACCGAATGTCATCCAGATATAA
GCGGAGGTATCGTTTGTCTTCATAAAAAAAGCTATAGCTACATCAGAACGTGGGGAGAAC
TTACGGTTTGTTAATCCTAAGGCTTACCGAAGTTATCTAGAAAAAATGTATAATTTTCAA
AGTACAGAAGACGAAAGTGTAAATGAAGATATTCGAAATCCACCAGAAAAATTACAGAAA
AGCATAGCCTGGAACTTACAAGACCAAGACGATGAATTATATAATGATGAGAGCGTAAAG
TTGAGAAGTTATGAAAACGAAGAAAGATTTCATAATTTTCCAGAATCAAAAGACATATCT
GATAGTGAGTCAGGAGTTGAGCTTTTTAAAAGTATTCGCAGTTCCAATAAAAAAAGTAAG
AATTCCGTTAAATATGAGAGTTATGAAAAAATAAGGAATCAACTTGAAGAAAACCAATGG
AGTTTCAAGAAAAAAAACAGCAAGCTTTCGGAAAAAAGGGGATTTTTTAGGAGGTTTAGC
ACGTGGAATTTGGTTCGTTGGCAGAGAAAGCTGTCGCACATGGCATTGGCAAAGTTATAG
ACCTTCATTATACCAT


>Hme00201
GGGGAGTGTTACTACTCTACGTTGTCGAGATGGCGAAGATAGCTGTGCTGCTGGCCCTGG
GATGTATTTCTTTTGGATTTTTGAAAGTCGTGGACACAGTAAGAGATGAAATTCACATGG
GAGTAAATTATCTTGCTAGTCTAGAAAGTCTACATGACAACGACAATGCTGATACCGATA
TGGATCAAGGCAGTAGGAAGCCCGACAGATATGAATACACCTTGGTACATAAGAGGCTGT
GCTTCAGAACGAGGATCTTGTGAAGATATACGACAAGCTCACAGACATCATGAGGATATA
GTTACTTTGTTAAGCTGCTATGAATGTGAGGGAGAGAGATGCAATACCAATGCTGCTAGC
TCGTTCTCCGACTTCACTATGGCATTCTTCGCCACGGTTGTAACACCACTTGTTGCGAAA
CACGCGCTTTCGTAACCGATCAGGTTCCAGTTATAGATAATATGGTTTAGACGATAGCTT
CTAAATTAAATACTTATATGCTATTGAAAGAACAACATATTTTAAATAGTTTATATCTAG
AAATATTTTAAAACAATTTATCTTAAATTTATTATAAAAAGTTAATTTAATTTAATTAAT
ATATATGTAAAGATGACTTACTTATATTTTATATCGAGTTTCGCCTACATTTAATAAATA
ATTAGTTTATATACGAATTAATGACATTAATGTAATTCTAATATTTGAATCAAGTTAAGC
CGTTTATTATAGCTGTAGGCAGCCATTGAAACAAGTTATCATGTATGAGGATTAGTCGTC
TTAAT


>Hme00204
GGGGATTGTCAACGAGTCGTGGCCGCCGGACTCGTGCCAAATACATTTCCATACACCCCT
GACTTTTTTACCAAAATGACTTCCAAATTACAGGAATATAAAGACACTATAGAGCGCCAC
TTGAATGACTCTAAACAGTCCATGGGCAAAATACTTTGAAGTAGCTGAAAAGAAGAGCGG
TGTGAACAGGGTATACATATTTCTCGGGCTGGTCGCATTCACTGGCTTATATTTAGTGTT
TGGTTTCGGCGCGGAGTTGATATGCAATTCTATTGGATTCGTGTACCCAGCGTACATGTC
GATGAAGGCGTTAGAGTCGCCTGTAAAGGACGATGATACAAAGTGGCTAACATACTGGGT
CGTATACGCTTGCTTCTCTATCGTCGAGTACTTTTCCGATTTTATCGTTGGCTGGTTCCC
ATTGTACTGGCTGATAAAGTGTATCTTCATAATCTGGTGCTACTTGCCTACGGACTACAA
CGGATCTCTTATCATCTATCATCGTATCATTCGTCCCTACTATCAAAAACATCACAGCCG
TATCGATGATATTGCCAACTCAGAGAAAGATATTTTGAAACAGTTGGTAAAAAACGCCAA
TAAACATGTGGATAAAACTATGAAGGCGTTTAATGAGAGATTGTCTGAACTGCACAAAGA
TTAATTCGTTATTTAGGTAAACAAGAATAAAGCTGTGCCAATATGAAAATCATCTCGTTT
GGTGACAGACGCTAT


>Hme00206
GGGCATTTCTTTCCTTATATCACACGTTAAACGTGTGTATAACCTACGGCCTCTAAGAAT
CTCTGATCACCATGGCTGAACAGCGTGAAAGAACTTTCATCATGATCAAACCTGACGGCG
TGCAACGTCTTCAGATCGGCGAAATCATCCAAAGGTTCGAGAAGAAAGGCTTCAAATTAG
TAGCTCTCAAATTCGTGTGGCCATCTGAAGAACTTCTGCAAAACCACTACAGCGATCTCG
CTTCACGCCCCTTCTTCCCTGGCCTAGTGAAATACATGAGTTCCGGCCCCGTTGTACCCA
TGGTATGGGAAGGGCTCAACTCAGTGAAAACCGGCCGTCAAATGCTTGGCGCTACCAATC
CCGCTGACTCCCAACCCGGCACAATCCGTGGTGACCTTTGCATTCAAGTCGGCCGCAACA
TCATCCATGGCTCTGACAGTGTAGAATCCGCTAAAAAGGAGATTGATCTCTGGTTTTCCG
AAAAAGAAGTCGTTGGATGGTCCCCTGCTAACGAAAACTGGGTTTATGAATAAACTATAA
TTCCATTCTTTTTTTAAGTTATACAATACATAATGAAATAAAGCTATTTAAG


>Hme00210
GGGCATTGCTTTCCGCAACTTGGTTAATGTGAGCCATACTGAGGAGGAAGCTAAGGCAGA
AGCTGCGGAGGTGATGATAAAGGATGGTCCAGATGAGGAGGGCAACTACTTTGAGAGGCC
CGGGAAGTTCTCTGACTATCTGCCGTCCCCCTACCCCAATGAAAATGCTGCCAGAGCTGC
CAATAATGGTGCTTACCCTCCAGATCTATCTCTAATAGTGTCTGGACGTAAGGGAGGGGA
GGACTATATCTTTGCCCTCCTCACCGGCTACATGGACGCCCCGGCCGGTGTTGTACTCCG
CGAAGGACAGAACTACAACCCATACTTCCCTGGTGGAGCTATATCTATGGCGCAAGTGTT
GTTTGATGAGGCTGCAGAGTACAGCGACGGTACTCCCGCCACAGCATCTCAACTGGCCAA
GGACGTTGCCACCTTCCTGAGGTGGTGCTCTGAGCCCGAGCTCGACGACCGACGCCTCAT
GACCATCAAGGCCATAGGAATATTCTCCACACTCGCCGCTATTGTATACTACTACAAACG
GCACAAATGGTCGTCACTCAAGTCCAGGAAACTAGCCTACAAACCTGTGTCTAAGAAATA
AACACATAGTAGTAAAGCATACATATTTAGAAAATTTTTTTTTCAATAGGTGACACTACA
TGTTATTTGTTTGTAATTAAATAATTTATTTGC


>Hme00212
GGGAGTCCATACCGCCGTGCTCAACTTGCCTTTTCACCATCAAGTCAACATAGCTCAGCG
TCTTCAAGTTTTGTGCCACCTATTAGTCAATTACCAGAATTACTTCTTAGGATGGATGGA
TACAGTGGTTAAATTGCTTTAGGCCAGTCTGTACCTGCATCCTCAGTTTTACCACCATAT
CCTGCTAGTGTGAAAACACAACACTCTCAATTATCGTCATCGGCCTCTACACATTTGACT
ATGGAACAGATATGGCAGCGACGGGAGCCCCGAAAGCACTTGTTATCAACAAGTTCCTTA
GCTGAAGCTGGTTCTGTATCCTCATTATCGGGAGGTATACTTAGCCCAGGGACAGGGGAT
TATTCACAAGATGAAGACGACAGAGATATTGAATTAGATGAGGACAGTGACAGATTATGA
AGATTTGTCATCAGATGATTCCAATGATGAATGTCCTGAAAGAAAAGAGGCACGACGTAA
TGCAAAAAAAAAGAGAAGTACTTTTGGCAGTACAATGTACAAGCCAAGGGCCCTAAAGGA
CAGAGGTTGATTCTAAAAAAAAGAAATTAGAAGACCCACACATCCTGAACTTAGTTACAG
ATCCTGTATTTAGTCCCAATTGCAA


>Hme00213
GGGGGATTTCCATCAAAAGATATGACAATGACAATATGACAGTATTTGTTTTTTTTTACT
TTTCTCTCAAATTCACTAGAATACCGTTCATATCGATAAATGTCAGAATTTATAAGCATT
TCGATCACTTTTACAAATTCTATTTCAATATACACAACACAAATGATCCTTGATATCTAC
TCCGTGTTGGCATCATGGTGGTATTTGCATAAATCACAAGCTGTGCCCGGGCTACCGTCA
GCTAACTGAAGTTCCTGGTTGTAAAAATCGATTAAACGTTTGCTGTTTTGTATGGAATCA
ATACGAAGTGAGGGATTTCAAAGACAAAGGAATAGATACGGCCGCTTTTCCTTGGAGCTC
GCAGCATGAGTTCGGCGGCGAGGGAGTAGTTCAAGTCAGCCCGAGTACGAAGAAAAAGAA
ACATCGCAACAAAACAGAAAAGAATACAGAGAAACCGTTGTCGTTTCTTCTCAGAAACTA
TGTTCTTGTATAGATTTTGATTTTG


>Hme00214
TATAAAATGAAACGAATATACATTTTACTCTGTTTGACGACACATTTAGTTCAAGCTAAC
AAATTTAATAATACTTGCGAATGTGGAATCGCTGGCAAAAATCGTCGTATTCTCAAGAGG
AAGTACAGTTCAACCTCATCAGTACCCTTGGCTAGTGGCTCTCATGGTGGGTTCCAAGCT
GCACTGCGGGGGAGCCATCATCACTGACAAACATATATTAACTGCTGGACATTGTATCAC
TTTTGGAGTTCATTATAGAGATCTATCAGTGTACATCGGGATGCACGATCGTCTTGATCC
TGCACAAAGTATTTTCCACTTATCCAATGGTGTGAAACATCCAAAGTTCACATCGAATGC
CGTCAGAGACATCAATGATATAGCTGTGTTGACTCTAGACAAAAAAATCGTATTTTCTAA
TAAAGTTCGACCTATTTGCTTGCCAAGTGAAGATATGGATTTTCGAAATATACCACTAAC
GGTAGCTGGCTGGGGAAAGACGAGACAAGGAGCGCTTACTTCCTCTCGATACTTATTGGA
AACCAGAGTCAAAATTGTTCCCAGTGACATATGTGGGAGATCATCTATATATAAGGATAA
CCTGGTACCAGATACAATGATGTGTGCATATAGCTTAGGAAAGGATGCTTGCCAGGGTGA
CAGCGGGGGACCAATATTTTCAACTCACTCTAAGACTCACCATAAAAAGTGGT


>Hme00218
TACATTAGGACCAGGATTTAAAAAATGAATAAAATCTTAATTTTGCTGGTGGTGATTTTG
GGCGCAATGTGTTTAGTAGAAGCAGAACACGATTCAAATCTGGATTCAAAGCCTTCATAG
AGAGGATGTCCCCCAGGACAGGAGGAGTATTACGGCATGTGTTACGGTACGCGTAAAAGC
GAGAGCGGAAGACGAGACCAAAGCGGAGGGTTAAACAATAATAATAGACGAAGCCAAAAC
GAAGGATTAAACAATAATAACAGACGAAGCCAATGGGAGGGATTAAACAATAATAACAGA
CGAAGCCAACGCGAGGGATTAAACAATAATAACAGACGAAGCCAAAGCAGAGAATTAAAC
AATAATAACAGACGAAGCCAAAACGGAGAATTAAACAATAATAACAGACGAAGCCAACGC
GAGGGATTAAACAATAATAACAGACGAAGCCAAAGCGGAGAATTAAACAATAATAACAGA
CGAAGCCAATGCGAGGGATTAAACAATAATAACAGACGAAGCCAACGCGAGGGATTAAAC
AATAATAACAGACGAAGCCAAAGCGGAGAATTAAACAATAATAACCGACGGAGCCAAAGC
GGA


>Hme00219
GGGGAGCCTGTGTTTTGATTCAGTAGGAACACCATCGACGTCTATATAATAGTTGTACAG
AAAAATATTATACTTCATTCAGTTTCAAAGTTTTATAAAGAATCATGAAGATCGTTTTTA
TCGACGCTCTCTAAGGTGTTGTGGCTGTTCAGTTTAGCCACTCTAAACCAACCCCAGATG
ATGACAACAAGGATGCGGGTGGAGACCATGTTGGCGTAGATGCGGGTCAGCCAGCAGAGG
AGGCAAAAGCCGCACCAAGTGAAGCAGCTTCGGCTGTCCCCGCCGACGACGCCGTACGCG
CTGAGGACAAGAAAGCGTAGATAAAAGAGATATGAAATATGTATTGATGTACTGATTGTA
GAATAACTATGTAACGATTATAAATATAATATATTGTCTTTTAAAATATACTTAATCG


>Hme00228
GGGGCTTTCTATAATTTGACACACGTGCCGCGTGGAGTTTTGCCTCGCAGCACAATGGTG
GCTTCAACGGACAAAAAGGCTGCGGCCGACAAAAAGGCTCCGGTTGAGAAGAAGGTAGTG
AAAGGCAATTAGGACAGCAAGAAGCTGCCAGCGGTCCCCGAGTCAGTTCTAAAGCACCGT
AAACGCAGAGATGCTCTAAGAGCTCGTCGCATACAGGTAACCATCAAAAGGCGTTCAGCT
GCCATCAAGAAGAGGAAAGAAATCTTCAAGAGGGCTGAACAATATGTTAAGGAATACCGC
ATCAAGGAGCGTGATGAGATCAGACTGGCTAGACAAGCACGCAACTGAGGCAACTACTAT
GTTCCTGGTGAAGCCAAGCTTGCCTTTGTCATCCGTATCCGTGGTATCAACCAAGTCTCA
CCAAAGGTCCGCAAAGTACTAAAACTGTTCAGATTGCGTCAAATCAACAATGGTGTGTTC
ATTAAGTTGAACAAGGCCACAGTGAACATGCTCCGTATCGCAGAACCCTACATCACATGG
GGATACCCCAATTTGAAGAGTGTGCGAGAGCTCATCTACAAACGTGGTTTCGCCAAAGTG
AAGGGACAACGCGTCGGCATCACCTCCAACAAGATCATTGAGGAGAAGCTCGGCAAGAGC
GATATCATCTGTGTGGAAGACCTTATCCACGAGATATTTTACTGTGGGAGATAAGTTCAA
GTATGCAAGCAATTTCCTATGGCCATTCAAGCTAAACAACCCAACTGGAGGCTGGCGTAA
GAAGATCATCCATTATGTGGACGGTGGTGACTTCGGTAATCGTGAAGACAAGATTAACAA
ACT


>Hme00234
GGGGGATTGTCAATGAGTCGTGGCCGCCGGACTCGTGCCAAATACATTTCCATACACCCC
TGACTTTTTTACCAAAATGACTTCCAAATTACAGGAATATAAAGACACTATAGAGCGCCA
CTTGAATGACAAAAACAGTCCATGGGCAAAATACTTTGAAGTAGCTGAAAAGAAGAGCGG
TGTGAACAGGGTATACATATTTCTCGGGCTGGTCGCATTCACTGGTTTATATTTAGTGTT
TGGTTTCGGCGCGGAGTTGATATGCAATTCTATTGGATTCGTGTACCCAGCGTACATGTC
GATGAAGGCGTTAGAGTCGCCTGTAAAGGACGATGATACAAAGTGGCTAACATACTGGGT
CGTGTACGCTTGCTTCTCTATCGTCGAGTACTTTTCCGATTTTATCGTTGGCTGGTTCCC
ATTGTACTGGCTGATAAAGTGTATCTTCATAATCTGGTGCTACTTGCCTACGGACTACAA
CGGATCTCTTATCATCTATCATCGTATCATTCGTCCCTACTATCAAAAACATCACAGCCG
TATCGATGATATCGCCAACTCAGGTAAACAAGAATAAAGCTGTGCCAATATGAAAATCAT
CTCGTTTGGTGACAGACGCTATCAGGAAGAACAATTAAATTCCATTTGAGATTTCTACTT
GCCAAGAAATCTATAAGTACAAAAATTCGTTTCAGTACACGCTTCTATGCACTCATTGGT
GAAAAAAAATGAAAAATCATAAACAAAAAAATATTTTTATACAATAATTATTGCAAATAT
TGGTACAGTTTGATTGTCAAATAAAATTCTACTTTGAAAA


>Hme00239
GGGGCTTTTCTGTTTACTGTCAAACGGCGGATACACAGTTTCCACAATGGGTCGTGTCAG
GACTAAGACCGTCAAAAAAGCAGCGAAAATCATTATTGAGAAGTATTACACAAAGTTGAC
TCTTGATTTTGATACAAACAAGAGAATATGTGAGGAAATAGCAATCATTCCAACTAAATC
TCTTCGTAACAAAATTGCTGGTTTTGCCACACACTTAATGAGGCGTCTCAGACATTCACA
AGTTCGTGGCATCTCCATCAAGCTACAAGAAGAGGAGCGTGAAAGACGTGACAACTATGT
TCCAGAAGTGTCTGCCCTAGAACATGACATCATTGAAGTAGATCCTGACACTAAGGAAAT
GTTGAAAATGCTTGATTTCAACAACATCAATGGTCTTCAACTCACCCAACCTGCTACTCA
AGGAGGTTATGGTGGCAGACGTAATTAAGGATAATAAATATC


>Hme00242
GGGGGACTTATCTCCTAGCATATGATCGTTGTTGTTAGTTCTCTGTTAGAATTAGTAAAA
CTGCGTTAATTTTCGATAAAAGTTGTGTTTTGTGTGTTAATTTGATCCAGCAATAACTTG
AAATGGCGCGTACCAAGCAGACTGCCCGTAAATCTACTGGAGGTAAAGCACCTCGTAAAC
AATTGGCTACAAAGGCAGCCCGTAAATCGGCTCCTAGCACGGGAGGTGTGAAGAAGCCCC
ATCGTTATCGCCCTGGTACCGTGGCACTCCGAGAAATTCGTCGTTATCAGAAATCTACCG
AGTTGTTGATCCGTAAGCTGCCCTTCCGGCGTCTCGTGAGAGAAATCGCTCAAGATTTCA
AAACTGATCTTCGTTTCCAGTCTGCCGCCATCGGCGCTCTGCAGGAAGCAAGCGAGGCTT
ACTTGGTAGGTCTCTTTGAAGACACAAACTTGTGCGCCATCCACGCTAAGCGTGTAACCA
TCATGCCTAAAGACATTCAGTTGGCCAGACGGATTCGAGGAGAACGCGCATAAATTAGCT
TTAATATACCTAATTTTAAATTATTCATAATTCAAATGGACATTATTTCTATGAAAATTT
TCTATGTTGTCTCATATTTAATTTATAGTAATAACATTAAAAATCGTTTAATGTAAGGAG
GCAGCAGTACTGATTTTTTTTTATAAATTTCTTATAACATAAGTTAGTATGTTGTGTGTA
CACGGAGCACTGCCACGTCTTGCGGAGATTCACTCTTGGCTAGCGTCTTGTACAAACAGC
GTAGAGTCTATATCTTAGTGACTTGTGGTATATCTAGGTAGTACTATAGGCAATATTATA
ACTA


>Hme00244
GGGAACGAGGATACCGAGCAACCTCCGGAGAGACCTATTAAGAATCAAGTGAAAAAATAC
CGTTATTACGGTCCTATCGAGAATTATATCGTGAAACTATTGATTGATCACAAACTGTTG
ACTCTAGTGGACGACCGTACAGGGAAATTGGCATTTTTTTGTATAGCATGTGAATATTAT
ACACTGCGTTTCCGTTACGATAGTGTTTTGAATCATGTGTTCAGTGAGACGCACATACAC
AACCTCGCTTGTATCCTGCAATCGGATAAGCATATAAAATTCTCAATGGAAAATTCGACA
ATTGAGAAAATTAAAGACATGAATACGAAGTTCCTCTATAATCATGGTATTATTAGTGAC
ACGAACGGCCTAAACTGTTCATTGTGCAAAGTTTTTATTGAAACAAACGAGAATGTGATC
ATGCATATTCTAGACGAGAATCATTTGGGACGATTGTCTGACAAATTGTATCGCACCATG
AAGAACTCTGATGGATCAGTGCCTGATGAATGGGGACCAAAAAGCCTAGATTGGGCTAAA
TTCCTAGCCAGTGTTGGCAAACCACTGCACAATCGCGACCACGTGGTCATAGAAAACTTC
ATCAAACCTTCGGGCAAGATCGCTAATTATTGCTCTTGCTGTGACATGACCTTGAAAGGT
CCGAGACAGGTTCTTTTCAATCACATCCGTCAGAAGAAGCATTTGCGTAACGCGGCGCCC
CATAAGTTGGACTTGTTGTATAAAAACCACTGTCGCCCAGCGGAATATTTTGCAAGTTTT
CGGCATTTTTACGTATGCTCCATCTGCCCTACTTACGTTGC


>Hme00245
GGGGCTTTTTAACTATATTTCTCTCAAAATGAAGGCTAAAGGAGAGTTGAAGGAATATGG
AGTCATCGGCCGCAAGCTGCCGTCGGACAGTGAGCCGAAACCTCCTCTATATAAAATGAG
GATCTTCTCTCCAGACCCAATTGTTGCTAAATCACGTTTCTGGTACTTCTTAAGGCAACT
GAAGAAGTTCAAGAAGACTACTGGCGAAATTGTCTCAATTAAGGAAATTCCAGAAAAGAG
TCCAGTCAAGATCAAGAACTTTGGCATCTGGCTGCGTTATGAGTCTAGGTCAGGTGTTCA
CAACATGTACCGCGAGTACCGTGACCTGAGCGTGGGCGGTGCTGTAACACAGTGCTACCG
TGACATGGGAGCCCGTCATAGAGCTAGAGCTCATTCCATTCAGATCATCAAAGTAGAAGT
AATCAAGGCGGCCGCCTGCCGCCGGCCACAAGTGAAGCAGTTCCACAACAGTTCCATCCG
CTTCCCACTGCCCAAGCGCGTCCACCATTACAAGCGACTCAATACATTCGCTTACAAGAG
ACCCAGCACTTACTTCTTGTAATTTAATGATATAAACGTATAAGAATCGCCTAC


>Hme00246
GGGACATTTGTTCCAATTTTAATTTCTCGTTGTTTTTTATCTTATATCTTGATTTTTTAG
TGATTTCTATACAGTTTTAAGAAGAAACTGCGAAATTTCAATTTGGATTTCGAGTTATGT
AACATATTTACCTATGTTTAATCTGTAAATAATGTCAACTAAGTGTTTACGCCATGAAAG
TCACAGTTAAAAGTTGGACGGGTGTAGCTACTTGGCGTTGGATAGCAAACGACGATAACT
GCGGCATTTGTCGTATGCCCTTCGATAGTTGTTGTCCTGATTGTAAGCTGCCTGGTGACG
ATTGCCCGTTAGTTTGGGGCGCGTGTTCTCACTGCTTTCATATTCACTGCATTGTGAAGT
GGTTACATTCCCAGCCTCAACAACAGTGTCCTATGTGCAGACAAGACTGGAAGTTTAATA
ACAAGTAAAACCGGGGGTCCAACAGGCAACAATTACGTAAGCAGTTTCGGGCGATCAGCA
CGATGTCGCTTCAAGGGCTGCCTCCGTTGCCAAAGAGTCTTAGTGGTTTTGCCGATTGCG
AGCCAGACCTTGCTGAACTTCCACCCGCCCCGGCACCTTGTGATGCCAACCCTCCTACGG
ATCTTGATTCCCAGTTGGTCTATTTGAAAAAGGAAATGGCCAGTCTCCGTCAGCTAGATC
TGTCCCTCCTATCTGAGCTCTGGACCCTGAGTGAAGCGATGGCGTCATGGCGACGGCAGC
TAGAGCGCGGAGCTCGGCTCCGT


>Hme00247
GGGGACTTGAGCACCTGATTGGGGAAAATTATTCGAAAACTGTTTTTATTTATGTAACCA
ACTCCTATAACTCATACCTTATAAAGATGATTCGGAAAGTTGTAATCGGTTCTGGCCTAG
TATCATTGATACCAAGCGTCTGTGCAGCAACTCCAATACAGGAGTCAAAGGATCCAGTAC
AACCGCCACCTATGAAAGTCTCCGAATTGCCAATATATGAAGCGCCTCATGCAGACTACG
GCGAATATTTACAATCAAAGGCAAATGAAGAAAAGAGTAATTACTTACAATCAGCTCTCC
TGTCACCAGTAAGAGCTGTGAGAGAGAAAGTAGAAATTGCCTGGGCTCACACAGAATCTG
TCAAAAATACAATTCAAGATAATTATTCAGAAGTGAGAGACAGAAGTGACTGGATTATTC
AATACTTAAGGGAAGAAGAAAACAAACAAACAAGATATGGAGCTGTGGCAATGGGTGGTC
TTGCTGGATTCATATTTGGCCTTAGAGGAGGTTTTATTAGGAGAATATTCTATGCTGGTT
TAGGAACAACTGGTATGGGTTACATTTGCTTTCCTGAAGAAACTAAAGAAATAATGAAAG
ATAATGGTGGCCTTATTAAACAATATATAAATATTGCTTACAACTTCTTATATGGAGTTA
AACCTGGTGATCCACAATTGGAGGTAAAATTTCCGGAGCTGTCTTTTCCGAAAGACTTCT
CTGAGTTTGTAGACTCGACAGCATTCTTTGGCTTCGTCTGTCAAACAGGCAGTAATGCCA
CCCCCATCGAAAGATGAAAAA


>Hme00250
GGGCATCAGCTGGGCGATCGCGCAGACTGTCACCACCGTGGCGGGTATCATCTCGTATCC
CTTCGACACGGTCCGCAGGCGCATGATGATGCAGTCCGGCCGCGCTAAGGCCGATATCCT
GTATAAGAACACCCTGCACTGCTGGGCCACCATCGCCAAGTCCGAGGGTGGGTCTGCCTT
CTTCAAGGGAGCGTTCTCCAATGTGCTCAGAGGTACTGGAGGTGCCTTCGTACTTGTCTT
ATATGACGAGATCAAGAAGGTCCTTTAAAACTAATGTAAGAATTATTGTTACTGTAATTT
CAATCGTGATTCTGAATCACACTAGCCACTCCCCTGAAATCATGTATTATTTAGACACGA
AAACCATCCTAGTAACTTATTATTAGTTAAACAAAATGTTATACAGTGATTCCAGAAAAA
AAATTGTTTCATTAACGTCATGTAATCGTGTACAGAATGATGCTGGCCATTTGCTGCTTA
AAAGTGAATTTAGAATAATAAATTACATTAATACTTATACATAAAAAGAGGTTAATTCAA
TATTTTTCTTGACAGTTATGTAACCTCTTTGCAAGTGACATTGTCAGATATGGGCCAAGG
TTGGCCAAAACAGGTTGATCAAATTGTTCTAACTTCTATTACTGTATCCTGTATATATGG
ATGAGAAAATGTGGTTTTGGACCTCGTTAATTTGTATTGTCTGGTAGAAATACAGGGCAT
GTACTATTGTAGTGAGTTATGTAATGCTTGAAATCATTTTGTGAATCTTATCATGTGATG
GCAGCTGTTATGTAACTGAACAACATGTCTGTCTGTAGGTAACGTGT


>Hme00252
GGGGGACTTTAGCTTTACCCATTGTGAGATTCGAGATGCTTTCGTTATCGCTGCGTACTA
CAATATAATCTTGTATTTAAAATATAACTCGAATACTTTTGTCCCAAACCTTTATTTTGT
ATTGATAAGTTGCCTTCTGCACCAGTGAGTGTAAAGGCATCTTTCAATTGAACGTTACAG
TGCTATCGTTTAACTATTTAACATAATTCAGATTTTTCTATACCCTCGTCAAAAATATCT
GTGATTTTATTATAGAAAAATGAAGACGATTCTTCCTTTGCTCGTGATTTTGGCTGTCTG
CTCTCCAGCATTCGCCACACAATGCAACGTGAACCCGGTGAACATCCCCAAGCACTGGAT
CACGATGTCGCACGGCTGCCGCAGCAGCGTGCGCCAGCAGATACAGATGGAGATAGCCGC
GTCGCTGCAGTATCTGGCCATGGGGGCTCACTTCTCTAAGGATTCGGTAAACCGTCCAGG
CTTCGCTAAACTGTTTTTCGAGGCCAGCTCGGAGGAACGGGAACATGCCATGAAGCTGAT
AGAATATCTGCTGATGAGAGGAGAGCTGACCACCAATGTGTCCTCCTTGATCACTATTAG
GCCCCCTGACCACAAACACTGGAACTCTGGCCAGGAGGCCCTCGAGGAGGCTCTCAAGAT
GGAGGCTGAAGTGACGAAGGCCATCAAGAACGTTATCATCAAATGTGAACACGACAGGGA
CAGCCAGGGACACGACAATAATGATTATCATCTTGTCGATTATCTAACTGGTGAATTTCT
AGAAGAACAATACAAGGGTCAACGCGACCTCGCGGGCA


>Hme00254
GGGGAAAGGTGTCCGATACTTTTTCACATCAAGATTTTAGTCCAATAACCGAAAATAAAT
AACATTAAGGCCTCAAAATGGCTCCTGTAGCTTTAACAGGCCATTTGGCATCAAAAATTA
TTCCTAAAAATGGATACATGAGTGTTATTTACATCAAATCTACTTCATACAGTACTGATG
GAAAACCTAATATAGCCGCTTATAAAAGAGGAACTGGTGGTCGTAGTAGTTTCAATGGTG
TTGTAGCTACTGTATTCGGCTGTACAGGATTTGTGGGACGTTATTTATGTAACAAACTTG
GCAAAGTTGGTACTCAGATGATTTTGCCTTATAGAGGTGATTTTTATGATGCTCAAAGGC
TTAAAGTTTGTGGAGATCTTGGCCAAGTTTTATTTACACCATATGATTTGCGAGATGAAG
AATCTATTGCAAAGGCCGTGCGTTATTCTAATGTTGTAATTAATCTTGTTGGTCGGGACT
ATGAAACCAAAAATTTTAAGTTTCATGATGTGAATGTCGAAGGAGCTAGACGTCTTGCAA
GGATCAGCAGAGAAATGGGTGTGGAGAGATTCATCCATTTATCATATTTGAATGCTGAGG
AAAATCCTACACCATTAGTAATGAGAAAGCCCTCCCCATGGAAAATTTCCAAGTATTTAG
GAGAGCAAGCTGTAAAGGAAGAGTTTCCCACTGCTACTATTATTCGAGCTTCTGACATTT
ATGGTTCAGAAGATAGATTTATACGATCTTTCGCCCACGTCCTGCGCATCCACAGTCAGA
TAATGTCCCTTTATAAGAAAGGTGAAGAAACCATCAAACAACCAGTGTTTGTTTCTGATG
T


>Hme00255
GGGGAATCTGCGCTCATCTGTGCAGTTTTGGACTGCCTTAAATTTTATTCTTACTGTGTA
AAATTCGGAGCAAATCCGAATAACCATGGCATTCGGTGATTATCCCAAAGAATACAACCC
CGCGGTTCACGGGCCTTACGATCCGGCTCGGTACTATGGAAAACCTGATACTCCCTTCGG
ACAACTGAAGTTGAATGAAATTGGATCGTGGCTCGGACGTAGGAACAAAACCCCTTCAGC
AGTAGCTGGAGCTGTCAGCCGAGCTTGGTGGAGGTGGCAACATAAGTATGTGCAGCCCAA
GAGAGTTGGAATTGCACCATTCTTCCAACTGCTGGTTGGATCAATGACTTTCTTCTATGT
TATCAACTACGGCAAAACTAAGCACCACAGGAACTACAAGTACCACTAATCTGATCAAGA
TGATGCATGCAATGTTATAATTATTTATCTGTGTTAAATATCTGCAGGAAACCTTTCTAG
ATTGCATTCAATTAATAAACGAATATTATTAGTTCAAG


>Hme00256
GGGGGGATTTATTGTTATTTTATAACCATAAGACGGGTCGGCTTGCGATTTAAAAACTGT
GCACATCGAGGGATGCGGCCTCAGACTACCATGCTACGTTACTTTGGGAGACGAAATTGC
TGTTAACGTTCAATTTTATGCTGATTTTGCTTCAAAGAAACTTGATCAAGATGTAGTTCT
AGATATTAACTTTATTCACGCTTCGACGCCAGTGACGCCTGAACCGTGTGTCTCGGTCAT
GTGCCCAGTCCGGACGGATGCTGTTACTTCTTTCACTAGCGTCATGTCAGTGCCCAATAA
CATGGCTCTGAATCAGCGTGGACATCTGCACTGGCGAGTGTATAACGAAAGCAAGATGCA
AGTACTTTGCTACCGGGTGATGGTGCAGACTCAAACTTATATGCATAAGTTTTTGAGAGG
AATGTACGAAGAAGTATGGATTCTTAATAATAATCTCCAAAACACTGATCTATGGAAAGA
GTATAAACGATATGAAAATTTCTTTGCTCAATTTAAAAAAGTCTACGTAAACAAAACACT
TGCTAACTTACACAAATAGAATACAGTTGTCACATCATGTTTTAAAAATCCTTTAAGAAT
ATAGTTTTGAGATTTAGTAGGAAACTTTGAGAATAATTTATGCAATTTATCAAGAATTAT
TAATGCGGTTTTAATATTCTCATTTTTATTGTAG


>Hme00258
GGGGATTAATCACTTTTAATTTAAGCATATTGCCTCAACGATCATTAAATATTTTTTCTA
TGCAAAAAATATGCTCTTTAAAAATAAAGTAACTACTACGTTTATCTTATCACATGTAAG
TTATGTTTTAGTCTTCGTTATCATAAGCTTAAAGCTAACTTTAGCTACCTTTTACACTAA
AGAAAATTCGACAGACATATTTAGCCTATACAAAGAAAAATACAATAAATTTTATAAGAC
GAAAGATGAAGAAGAAAATCGATACAAAGTGTTTATTATTAATTTAAACACTGTTGATAA
ACTTAATGAAAATTCAACTGACATCAATATATTTTACGTACTAAATCAACATGCGGATTT
AGATCCGAAAGAAATTGAAGAACAATTTGCGCTTGAAGTGAAGCCTTATTATAATGTCCA
CAATGCTGAAGGAGCAACACTTGTAGCAAGGCAAAAAGAAAAACAATTTTATAAATCAGA
CTTGTACAATTTAGACAATGCTGCAGAGTTATACAAAGAATTTCTTCGAAAATATGGTAA
AAAAAATTATACTAAAGATTTTGACTATACAGTACATTTTTATAGATTCGTCAAAACTCT
AGTTGAACTGAATAAAAATCATTTTATTGGTAATGGAACTATGACGTTAGATGAAAATGC
AGATGTTATTAATGAACCTACTGAATATTTCTATTAAAAAACCTATTATGGGAGCATGT


>Hme00259
GGGAAAAATAATACCACTGACTTTTTTTCAGATGAAATTGAATTACAATTACACATAACT
ATTCAATAGCAAAAATAATTGAAATAGAAACGTATAGAATGTTTGTATTAAACCTTCAAA
AGGCAATATGTATATTTATACTCATTTTTACAATTCAATCAAGCAGTGGCCTAAAACTTA
TAGATTTTAACAAATTTCGAAAAGAAAATGATGAAAATTTGGCACTTTTAAAAGATATCG
TAAAGGCTGTACCGGAAATGATTAAACTAAATAGATTAGACAAAGAAATTACTGGTAAAG
ATGAAATGAAAGTGTTATTAAAAACAATAGTACCACATAAGAAACCCTATACAATAGAAT
ATGATGGAAAATCAAATGCTTTGTACATACCTTTCATAAGAATACATAAAACACAAAAAA
CGAATCAAAATCCTAATACTTATGTAATTACTGAAGAATCAAAGAAAGTTAACAATAAAA
AGAATTTTGTAGAACATGTTAGAGCACTTAGTGGAGTTAAAGACAAGAAGAAATTACAAA
AACATATTGATTTATTAACAAAAAAACTTAAAAATCGTATAGATATGCTAAAAAAGTATG
ACACATTGGTACATTTACTTAAGGACATATTAAGGACTCCTCAATTCGAGAAGTCTGGTG
AGGACAATGACCCCTCAGCCCCTGGGACCTTGGCAGAGGACGAGATGCAGGAGACTCAGA
AAAAACACAAAGTGTGGATACCACATTATTCACCGTGGAACTATTGGACGTATAAGAAAA
CAATTCATCAAGACGTGTGTCCAGGAAACC


>Hme00265
GGGGGTGACAATACATTTTCCAAATATAGTCTAACAGTATTCTTAAAATATTTATTAAAT
TGTGCCATGAAAACAGCATTTGTACTATATTATAGATTCTATGAAATAAGTGTATGGATT
TAGATCGAGGCATGCTAGAAGAATACCTGATATAGATACATACATGTAAATTTCTAAATA
CAACAAAATGACTCTCGCCGAGTTTTTTAGTTGTTCATTATTGGCCTTCGGGCCCCCTAT
TGCAATGTTTGCGTTAACAATCGCAAATGATCCGATCCGTATAATCATTATGATAGCAGC
TGCATTTGGATGGCTTCTATCATTTCTAGTTGCGTCGTTAATTTGGTATGCAGTGGTTCC
GCCTCGAACGTACTTAGCTTTTGGAATGGTTTTTGCTATTATCATTCAGGAGGCTTTTCG
TTATGGAATGTATGTATTGTTAAAAAGGACAGAGGCAGGTTTAAAAGTGATATCGGAAAA
TCACGATGTTGGCACTAATGAGTTAGAGATGGCATATGTATCTGGATTAGGATTTGGGAC
TATGAGTGGAGCATTTGCACTTATTAATGTGCTAGCAGATTCAGTGGGTCCAGGCACTCT
AGGTCTACACAGTGTTACGGAATACTTTTTTGTAACAA


>Hme00266
GGGCGCAATGTGTTTAGTAGAAGCAGAACACGATTCAAATCTGGATTCAAAGCGAGCTGC
TGGATGTCCCCCAGGACAGGAGGAGTATTACGGCATGTGTTACGGTACGCGTAAAAGCGA
AAGCGGAAGACGAGACCAAAGCGGAGGGTTAAACAATAATAATAGACGAAGCCAAAACGA
AGGATTAAACAATAATAACAGACGAAGCCAATGGGAGAATTAAACAATAATAACAGACGA
AGCCAAAGCGGAAGTTCTTAATTATTTCCTTTTATGTAATAAAACAACTGAATATGATTG
ATGATATACGTTTAATACATAAATGAAATTG


>Hme00267
GGGGACTCGGCACGATTGGCGCGGACAAGCCTAACGGCGTGGTGAACTACTGCAGGTGAC
CCCCACAAAGACCCTTCCTGCAGAGAATACAGTACGCGATATGGGATCCGGAGGAAAGAA
AGTTCTTGGGGAGAACGCCGAAGAGATGGGGAGACAATCCAGGCATGGGCCACAGACCTC
TTGTGTACGAAGAAGGGGCGCTCATATGGTACCATGCTGACAACAAAACTGAAATAAAGA
AATACGTTGACAACCTGAATGAATTCTTAGCGCCTTATGAAAATAAATCACTTTTGATAA
ACCAAGGCGTGAACCAGCGTGATTGTGGTGACATGAAGCCACCTCGCAACGAAGTCTGCT
CCTTCAACGTGTCCCAGCTCGGTCCTTGTACTAAGGAGAACGACTTTGGCTTTAAGAATA
GAACACCATGTATTATTATTAAGTTAAATAAGATATTTGACTGGAATCCCGACTTCTTTG
ACGATCCAGCTGACTTACCGAAGAATATGCCGCCCGACATCACAGAGTATATAAACTCTA
CAACAACATTGCAACAGCGTCGAAAGGTCTGGGTATCTTGTCAAGGAGAAAGGCCAACTG
ACGTGGAAGCCTTAGGTCCATTGAAGTACTGGCCATACCCTGGACTTCCCGAGACTTACT
TCCCGTATGACAACACTCCAGGATATTTGAGTCCTTTAGTTGCTTGTTCAGTTTAACGAA
TCCTGTCTTGCATCACATCATAAACATCCGTTGCAGAGGG


>Hme00272
TATCAAAAGTGTAGTGGTATTCAAAATGACAACTTGCTACGGATTGCTGTTTTGGACAAT
TTTTCTTGTATTAAATGAACTAAATTATGTCACAATGACGCAAAAGTCCAATTTTGATAA
AATGATGGTTAAGCCACTAGAAAGCAAAAAGCCTTCGCGAGATAAAACTTCAGCTATGGC
TTTATTCCAAGTTGATAAAATAACAAATAGAACGGCATCAGACTCTGATACAAACGATAA
AGCCAACCCAACGGTTAGCCGAGACGGAAGTGAAGAAGACGATAGCAGTGAAAAAGAATT
ACGTAATGTCGAAACATCTCGTAAAGAAAAGGACAATGAGAAGTTAAGCGATAAAGATTT
ATTAGATGATATAGCAGATTTGATAATGAAAAGATCAAAAAATAAATTATTAGACACAAG
ATATTTGGATTTCGTAAAGGATAATAATAAAGTCCATCGGCATCCGAGGGTTGACTTCAG
TAATAATCATTTACATTTGGAAAATGACGAGTCGAAGCTATACGCAATGAAGTTGCCGGT
GAAAACAATAGAGACACCTGATGATGGAATCCTAGGGAAACTACATTTTCGATTTGTTCC
TATTACTAAAAACAAAAGAGGTCCTATACGGGACATGTACCGACCTA


>Hme00274
GCTTCATAACGGTCAACCCTAAAACAGTTTACTATATCAAGTTTTTTATTATATTTAAAA
ACTTATCTTTTTCAGATTTTTTAATATTTTTCTTACATAAATACAATTTTACCAACGTTA
TTAAAAATGGAGAATGGTACTTCGTCGACGTTCCCAAATCTCAAAGAATTGCCTCACATT
GTTAGAGCGTTAGATAGGAATCAAAAAGTTAATGAAAATATACTAAAAGTTATTGGCAAT
ACACCGTTGGTTAAAACTTTCGAAAATACCAAAACAAGAGGGCTTAGAGTGTGATGTTTA
TGCCAAATGTGAATTTTTGAACCCAGGAGGTTCTGTTAAAGACCGCATTGCCTACAGAAT
GGTATTAGATGCTGAAGAAAAGGGAATTTTAAAACAAGGCATATCTGTTATAATAGAACC
AACTTCTGGAAATACTGGAATTGGCTTGGCACTTGCTGCAGCTGTTCGGGGATATAGATG
CATAATAGTGCTACCAGAGAAAATGTCAGATGAAAAA


>Hme00277
GGGGATTCACTTCCATACATTAGGACCAGGATTTAAAAAGTGAATAAAATCTTAATTTTG
CTGGTGGTGATTTTGGGCGCAATGTGTTTAGTAGAAGCAGAACACGATTCAAATCTGGAT
TCAAAGCGAGCTGCTGGATGTCCCCCAGGACAGGAGGAGTATTACGGCATGTGTTACGGT
ACGCGTAAAAGCGGAAGCGGAAGACGAGACCAAAGCGGAGGGTTAAACAATAATAATAGA
CGAAGCCAAAACGAAGGATTAAACAATAATAACAGACGAAGCCAATGGGAGGGATTAAAC
AATAATAACAGACGAAGCCAACGCGAGAGATTAAACAATAATAACAGACGAAGCCAAAGC
AGAGAATTAAACAATAATAACAGACGAAGCCAAAGCGGAGAATTAAACAATAATAACAGA
CGAAGCCAACGCGAGGGATTAAACAATAATAACAGACGAAGCCAAAGCGGAGAATTAAAC
AATAATAACAGACGAAGCCAATGGGAAGAATTAAACAATAATAACAGACGAAGCCAAAGC
GGAAGTTCTTAATTATTTCCTTTTATGTAATAAAACAACTGAATATGAATGATGATATAC
GTTTAATACATAAATGAAATTG


>Hme00280
GGGGACACAAGCGCATTTAGTTGCCGAACGTTTTGGTTATAGTTTAGTTCTCTTTGTGTC
GTCGTAGTTGGGTTTTATCTGTGCTTTTAGTGTTGTATTCAATTATATATGAACCTGTTG
AAAAGTATTAAAATGTACGTATATAAATTACAGGTATCGTTACTAAGTGTTGTTCTGTTA
TTGTTTGGCACTCTTTGTTTGGCTGATGGGAAGGCAAACTACGATCAAATGTCCGTTTAT
ATAAAACATTTTACGAGGAACCACCGTGATGTTGGTTTTCCTATTATGGGGCTGAAGAAA
ATTTTATTACCAGTTCCAGGTCCACCACATGCAAGAAAGTTTCTGTTCATTCCATCGTCA
TATATACAAAAATACGGAAACCAATATGAATCTAACCCAAATCAAAACGGACATTTCAAT
ATGTTTTTGGAAAACAACTTGAAAATAGAACAACATAGACCGACCTTGGCGCCAGTGTTT
GATAAAAGTACCGTTACTCCAGCGGTCAATATCGCAGCTAACACCATTTCCAATAATGAA
ATTACCACCGAATCTGTGATAACAAATACATTCGATTCACAAGGACAAACTGATTATAGA
ACGACTCCGATAGAAACTACTACTGATGTCGTGGATTATGATGACTTTAATCGGATGACA
TTACCTCCGCAAGT


>Hme00283
GGGGCGAAGCAAACTTTTGCCAAGCGTTGGATTGTTCACCCATCAAAAGGGAACGTGAGT
TGGGTTTAGACCGTCGTGAGACAGGTTAGTTTTACCCTACTGATGGCTCGTCGTTGCGAT
AGTAATACTGCTCAGTACGAGAGGAACCGCAGTTTCGGACATTTGGTTCATGCACTCGGC
CGAGCGGCCGGTGGTGCGAAGCTACCATCCGCGGGATTATGCCTGAACGCCTCTAAGGCC
GAAGCCAGCCTAGCCGAATCCGGCAAGGATACGCTCACTGTGGAGCCCCGAGAGTCGGGA
GGCTCCAAACAATGTGACTTTACTAGTCGCGCTTTACTCGTAAGGTGCGACGTCGAAGCC
CTATTTGGAACGCGGCGATCGGTGCGAGCGGTCTTAACACGTGCACCACGGCGCCGAAGT
TTCTGATATGACTCAGTTCGATGTCGGGGCTCGGAATAGTCTGTAGACGACTTACGTTCC
TGGCGGGGTGTTGTGCTCGGTAGAGCAGCGTCGTGCTGCGATCTGTTGAGACTCAGCCCT
ACGCCAGGTGATTCGTATAAAAAA


>Hme00287
GGGGCCTGTTAAAATATTCTCTTGAGAGTAACAAAAATGGGTCGTTATTCTCGAGAGCCT
GATAATCCAGCGAAGTCATGCAAGGCACGCGGTTCAAATCTTCGCGTTCACTTCAAGAAC
ACATACGAAACAGCTATGGCTATTAAGAAATTGCCTCTGCGTCGCGCCGTACGTTACCTT
AAGAACGTTGTAGAGCAGAGAGAATGCATACCATTCCGTCGTTTCAATGGTGGTGTTGGT
AGATGTGCTCAAGCCAAGCAGTTTGGTACCACACAAGGTCGCTGGCCGAAGAAATCCGCG
GAATTCCTTTTACAATTGTTAAGGAATGCCGAATCTAACGCTGACTACAAAGGCTTGGAT
GTTGACAGGCTTGTCATTGATCACATTCAGGTAAACCGTGCCCCCTGTCTCCGCAGACGT
ACATACCGTGCTCACGGTCGCATCAACCCCTACATGTCATCCCCCTGTCACATCGAGGTG
TGTCTCAGCGAGAGGGAAGACGCGGTAGCACGCGCTGCCCCCGCTGACGACGCGCCCGCA
AAGAAGAAACTCTCCAAGAAGAAGCTGGCTCGCCAGAAGGAGAAGATGATGAGGGAATAG
ACTAATAAATGATTTTAAATAT


>Hme00291
GGGGAGTCCACTTCGTTTGATCAAAGAGCGGTGAACATCGAGGAGAGGTCGTGGAGTTAT
TTACCATCTTTGCCACCATCGCCGTTCGCCAATTACACCATGGCTGATACCGAAAAGGCG
CCGCAGCCGCAGCCCCAACAGCAGCAGCAACCTGAGCAACAACCCCAACCCCAGCAAGCA
AAGGCAGCTAAACAAAAGCAGGTCATTGCTGAGAAGGTTTCGGGCACAGTTAAATGGTTT
AACGTCAAGAGTGGATATGGTTTTATCAATAGGAATGACACAAAGGAGGATGTATTTGTT
CATCAAACTGCAATCGCCCGTAACAACCCACGCAAGGCTGTGCGCTCGGTCGGCGACGGC
GAGGAGGTGGATACAGATATGTCCGTCTCCGCAACAACGCACAGGGACCAGGCCGGGGTC
AGGGACAAGGGCAGCAAGGTCAAGGGCAGACTTCGCGCCAAAATGGTCAGGGAGAAGGTG
AAGCTCCGGCCCCCGCCCCTGCGGCGCCAGCACAGCCGAAAGCAAAAGCTAAGCCTGCAA
GCACCACCATCGAGACCACCACCAATGAGAGCCAGGCCTAAATGGTCGGCACTGTGGCAC
GCCCCTAGTAGTACATGTCGATTCCAGCCGTGCCGCATGCTATCACAACTTACTGTCTGT
CTATTCAGCTAAAGAGTGTTATGATCAGATCATTGTACACCAATTTTATGTGTAGAGGTA
GCTAAGTCGACAGGGGTGTCGCAAGTGGACCTGCATACTATCATGGATCAAAGATGTGAT
ATTTTTATTATTTTT


>Hme00293
TGATCAGTCCTGCCTTGTCTACTAACGAGTGCGAAGCGACTCCGTGAACCGTGTTTACAC
TAAAACGTTTCCCCGTCACTCAGTCAACTCAGTGTTTGTTTAGTTTCGACAGTTTCCACA
CGACGCACACGTGAAAATGGCTGACAGTGGTCTGAAGAGAAATATTCCCATCAAACTCGG
AGATTTTTCAGTTATCGACACCGAATTCTCAAGCATTAGGGAGAGATTTGACGCCGAAAT
GAGAAAAGTGGAGGAAGAAATGAGCAAATTCCGATCGGAGCTCATGAACAGAGAGAGCAA
TAACTTTTTCAAGAGCTCTACAAGCACCACCACATCGTCACAGCACAGTGACAGCAGACA
GTTGGCTGAGCCCAGCCACTGGGACAGTTTAAACTCTCCTTTAATTCAGGATGAAGGAGA
TGGCAAGTCTCTTAAGCTCAGATTCGACGTTAGTCAATACACGCCCGAGGAAATCGTCGT
GAAGACGGTTGATAACAAATTATTGGTTCACGCCAAACATGAAGAGAAGTCTGAGACGAA
GTCTGTATACAGAGAGTACCAACCGCGAATTCCTTTTGCCCAAAGG


>Hme00294
GGAAGCCTATCACTATTATTATTTAGCACTTTAAATGATACTACTTCAAATGTCGTTTGC
GTCATTACCGAGTTCATAATTGAGCAAGCAGCAAAAGAAAGTGAAGTGTGGGTGATAGCA
GAAGCTATAGACACATTAGTTGACTTGTATTCAGAAGATGAAACTGATGAGTTAGCGGCA
AGAGTGAATTTAGTTGAAAAGTTGGCACTTTTACTACCAGCAATAAAGAGCAAGGCAAGG
CAGCAAGTCAACATTCCTAAGGACTACAAAGTATTAGTGTCCACTGCCCTTTCAAATTTA
CCAAGATTTATAAAGTATAAAAGACCACGACTTAGTAATTATGTAATTTTGCAATAAACA
ATAACCATAGTGTGTAAACGCGACGGTTGTGGGTTCGATTTCCACCCGGGGGGAAAGAAT
TATTTTCCATATTATTTTTCACTTTGGTAAGAAATCAAAGTATGGTGATGAGTTCCACGG
CTATCGGAGAGCCACGGGAGTGGGGTGTTCTCATCACACTAAGTTTTTATCCACCAACCC
TGTTATGCGGGAAAAAAGCGT


>Hme00296
GGCCGGGGAACTTTGAACTTCGCTCAAACGGGGAGGACCTGGGATGAAAGAGTCTGTAGT
ACTACATTAGGACATTATATTTTTTTTTTCAAATGTTTCTAATCGAAATTATAAGTACAA
AGTAATAGGATAGGGTTTTACCACGGTCGCCACCATTATGGCGTCGGACGAACAATTTTC
GTTATGTTGGAACAATTTCCACGCGAATATGTCAGCAGGCTTTCATGGCCTGCTGTCGCG
TGGAGATTTAGTTGACGTAACTTTGGCTGCCGAAGGCAGATTACTACAGGCACACAAATT
AGTTTTATCAGTATGTTCTCCCTATTTTCAAGAAATGTTCAAAATGAACCCCACTCAACA
TCCCATAGTATTTTTAAAAGATGTTAGTCATTCGGCGCTTAGGGACTTATTACAGTTTAT
GTACCAAGGTGAAGTTAATGTTAAGCAAGAAGAATTAGCGTCGTTTATTAGTACCGCGGA
ACAACTTCAAGTTAAAGGTTTAACCGGTAATCAAAATGAAGAAAGTTTCCACGCCATCCA
AACCAAAGCCGACGTCGAGGCCAGGCCCGAGG


>Hme00301
CCCGGGAATCGGCCATACGGCCGGGGACCATTCCCCATTAACCACGGACTGTGGTGCGTG
CGGAGCAGTAGTGTTAAGTAAATTATTAAGTTAACAAACCACATATAACAAAATGAGGAA
AATCGTATACATTCAGGCCGGCCAATGCGGTAACCAGATCGGCGCTAAGTTCTGGGAGAT
CATCTCTGACGAGCACGGCATCGACCCAACTGGCGCTTACCACGGTGACTCGGACTTGCA
GCTAGAGCGCATCAATGTATACTACAATGAGGCCTCCGGTGGCAAGTACGTGCCCCGCGC
CATCCTCGTCGACTTGGAGCCCGGCACTATGGACTCTGTCCGCTCGGGACCTTTTGGACA
GATCTTCCGCCCCGACAACTTCGTGTTCGGACAGCCTGGTGCTGGTAACAACTGGGCCAA
GGGACATTACACTGAGGGCGCCGAGCTCGTAGACTCAGCTTTAGACGTCGTACGTAAGGA
AGCAGAGTCTTGTGACTGCCTCCAAGGTTTCCAACTCACACACTCCCTCGGTGGTGGTAC
CGGATCCGGTATGGGTACACTTCTTATCTCCAAAATCAGAGAAGAATACCCTGACAGAAT
TATGAACACATACTCAGTTGTACC


>Hme00303
GGGGAATTCCAACCCTTATCTTGAAAGCAGGGCTTGTTAACGTTACCAATTCACATTTAA
TTTAACGTTTTAACAATATGGCTAAGTAATACACCAAAACTCTGCCACAAAGTAAAATCC
AATGGGTATTATAAAAATGTCGGCAAAGAAGCAATACATCGAAAAAAGTAGTAGTTTAAA
ACAGGTGGTGGCAAACCATCTACTTCAAAAGCAGCAACTGGTGATGGTGACTTTACAGTG
TGGCTCCCTCATGAGTTCACGGTAGTCTCATGAATTTGACTCAGATAACCAGTATATAAC
AGTATATAATATTCCTAATATAAGAGGAGGGAAAAAGACAACTGAAATAAAATGTGATAA
ACCAGAAAACTCATCGCTTCCCTGTGACTATTCTGGAGCAGAAAATTTTGCAATTCTCAA
AAATCAATTCAATCAATTACAAGCTATATTATAATTAGTATAACAAACTTGTTACTACAA
TGTGTTTCAACATGATTAATACATACTTGTTTGGAAAGCTTATATTAAAAAGTATAATGC
ATATATTACATTTTTGGTTACAGTGTGACAATAGGAACAGTACTGTGCAGCAAATAGCAT
AAAATGAAATTGCTTGCAAAAAGAGCTGTATGAGGTCCAAATGGACAATGAAAAACAAAA
TGTAAAAAGAAACTTAGAAGAAATCTTTAAAAATAAATTTATATTATCAGAG


>Hme00305
GGGGAGTGTAACAACTTTCGCACTCGGATTCGGTTCTTGTTACAACTTCTTATACTTCTA
AAACAATATGGAATCTGATTCTGATGAACAAAAGATGGCCATGCTCCGCAAGGCCTTCCA
AATGTTCGACACCACCAAATCTGGATACATTGATGTTCTTAAGATTTCAACTATCCTGAA
CACCATGGGTCAACTTTTTGATGACTCTGAGCTCCAGGCTCTCATCGATGAAAACGATCC
TGAAGGAACTGGCAAAATCAACTTCGATGGATTTTGTAACATCGCCGCCCACTTCTTAGA
AGAAGAGGATGCTGAAGCCATGCAACAAGAACTGAAAGAAGCTTTCAGGTTATACGATCG
TGAAGGAAGCGGTTACATTACTACATCCACCCTTAAGGAAATTTTTGCGGCGCTCGACGA
CAAACTTAGCAACGCCGACTTGGACGGCATCATCGCTGAAATTGACACTGACGGCTCTGG
TACCGTGGACTTCGATGAATTCATGGAGATGATGACTGGCGATTAAATCAATAACAATTA
CAATTGTTACTATAATATTAATATAATACACTTAGTTTTTTATATTGTATACCTACTTAT
GAAATATAAGACTTCATTAGTACAAATCGATGCGGTATTAGCATAGTAT


>Hme00307
GGGGAGTAGTCTCCATTTTTTTGTCACGATGCCTCCTAAGAAGCAACCCGAAAAATCCGG
GTCGGCTGCGGCCAAACCCGCAGAGAAAAAACCCGCAACTGCTAAAACTCCTGCAGCAGC
CCCTAAAGCTGCATCTGCTAGTGCTGCACCGAAACCTGCATCTGCTAAAACACCTGCACC
TGCTCCCAAGGCTGCTGCACCTAAAGCTGCACCAGCAGCTAAGCCAGCACCGGCTAGGCT
GCCTCAGCTCCTGCTGCAGCAGCCAAGCCTGCAGAAAAGAAACCAGCGGCAGCACCTTCT
GCTAAACCTGGATCTGCTAAAGCTGCAGCCCTCAAAACTAAATCTAGTGCAAAACCTTCG
GCTAAGAAAGCAGCATCTGCATCAAAGCCAGCCAAGCCAAAACCAGCAGCAGCTAAATTG
AAGATTGCTCCCAAGCCTAAGAAGACAGGCATTAAAGGGCAAAAGAAAGTGGTTAAGCCA
GTTGTTAAAGCCCTTAAAATCCAGAAAAAGGTTGTAAAAGGCGAACATGGAAAGCGTGTG
CGAAAAATACGCACCTCTGTGCACTTCCGCAGGCCCAAAACTTTTGAACCGCCAAGAAAT
CCCAAATACCCCAGGAAATCACTACCTAAGAGAAATCGTATGGATGCATACAACATTATC
AAGTATCCCTTGACATCTGAAGCTGCAATGAAGAAGATTGAGGACAACAA


>Hme00311
GGGGGGGAAAAACCTTTAAATTATATTTAATAAAAAATTTTTGCCCCCGGGGGCCCTTAA
AGAATTTTTTAGACAAAAAATATGGCTATGGACCCCAAAATAGTATTGAAAAGGAAATTT
GAAATATAATTTG


>Hme00319
CCCGGGAATCGGCCATACGGCCGGGGAACTCACCCCTTTTACACTTCAACTTATAAAATA
GTGTCCGGAATGGCAGATTTTGCGCCATCGACAGCGCCCAAGGCGAAGGCGCCTAAAAGC
AAGGCACCTAAGGAAAAGGCTGCGAAAGCGGCCCCAGCGGCACCCGCGGAGCCACCGAAG
GCTGTCCGCAAAGTTTCATCCAAGCCTCGTCACGGAAGATTGTACGCTAAGGCCGTATTC
ACAGGATACAGACGTGGTTTACGCAATCAGCACGAAAACACTGCTCTTTTGAAGATTGAA
GGAGCTAAAGGTCGCGACGACGCCATCTTCTACGCTGGCAAGAAATGTGTATATGTATAC
TGAGCTAAGAAGAGGACACCCATTCCCGGAGGTCCCCGTGGCAAGAAGACCAAGTTGAGG
GCCATCTGGGGCAAGGTAACCCGCCCCCACGGTAACAACGGCAGTGTGCGTGCCAGGTTC
AAGTCTAACTTGCCTGCTCAAGCAATGGGACACAGGATACGAGTGATGTTGTATCCATCC
AGGATCTAAGAACCTTTGTAATATAAGACTAAAATAAAAC


>Hme00323
TGCTGCTGGTGGACGAAAAAATTATCTCGCTGCGTCTAGTGTGGGGTTTGTGCTAGTGTT
CGTGTTCGATACAGTGATTTATTAGCAATAGATCACTAAGATGTCGTCACCGAGCGCTGG
GAAACGTCGCATGGACACGGACGTCATAAAACTCATTGAAAGTAAGCATGAGGTCACAAT
ATTAGGGGGTCTCAACGAGTTCTGCGTAAAGTTCTTCGGACCTCCTGGCACCCCCTACGA
GGGTGGTGTGTGGCGGGTCCGTGTGCACCTCCCCGACCACTACCCCTTCAAATCCCCGTC
GATCGGTTTCATGAACAAAGTGTACCATCCGAACATTGATGAAGTATCCGGCACAGTGTG
TTTGGACGTTATAAATCAGGCTTGGACAGCTTTGTATGATCTATCAAACATATTTGAATC
GTTCCTGCCCCAGCTGCTGACCTACCCCAACCCCATAGACCCGCTCAATGGTGACGCGGC
CGCCATGTACCTGCACAAGCCTGAGGAGTACTAGAAGAAGGTATCAGACTACGTCCCGT


>Hme00324
GGGAAGTCTGTTTCTATTGTCCGTCGACTGCACTTCGTGTTCTGTATCTGTTATACGTTA
GTTTACTTGTTTTGCTTAAACAAGATGCCTTGCGGAGGTTGTGGCGATAGTTGCAAATGC
ACTACAACGCAGTGCTGTCAGACCTGCAAGTGCGACTCCTCTTGCTCCTGCAGCTGCAAG
AGGTCCACTGACACCACCGCTACCACAAAGAAATGAAACTCATACAAATCTATAACACGT
AGAACGTAGAAATATCTCTTTATATGCTTGTTTACAACATTTAATATGTAGGCATTAATT
AAAAAAAACTGTTATAATTTTCCTTATAATAGTCATTTCCGTTGTGAGAAATAATAATTA
TGTTTAAGTCGCATTTAAATATACATTGAAAATATTCCAATACCAACACCTGCATTATGT
ATCATTTTTAAGTTAATATACATGTATTTTGAGAATGTTTAAATAAAGAGATATATTTAA
AATTTT


>Hme00328
GGGATGTCTAATCATAATCATCCATATCACTTAGTTGACTACAGACCTTGACCCTTAATA
GGAGCTATTGGAGTAATAACCTTAGTAACTGGTTTAGTTAAATGATTTCATAATTTTAAT
ATAAACTTATTATTTATTGGATATATTATTGTATTATTAACCATATTCCAATGATGACGA
GATATTTGTCGAGAAGGAACACTCCAAGGAAAACATACTATTATAGTATCAAAAGGTTTA
CGATGAGGAATAATTTTATTTATTATTTCTGAAATCTTTTTCTTCATTTCTTTTTTCTGG
GCATTTTTTCATAGAAGTTTATCCCCAAATATTGAAATTGGATCAATTTGACCTCCTACT
AATATTTTAGTATTTAATCCATTTCAAATTCCTTTATTAAATACTATTATTCTTATTACT
TCAGGAATTACAGTAACATGAGCTCATCACGCTTTAATAGAAAATAATTATACTCAAGTT
TCACAAAGATTATTTTTAACTATTATACTTGGATTTTATTTTACTATTTTACAAGCATAT
GAATACTTAGAAGCTTCTTTCTCAATTGCTGATAGAATTTATGGATCTACTTTTTTTATA
GCAACAGGATTTCATGGTTTACATGTAATTATTGGAACAATTTTTCTTTTAACATGTTTT
ATTCGTCATATTAATTTTCATTTCTCAAGAACTCATCATTTCGGATTTGAAGCAGCAGCA
TGATATTGACATTTTTGTTGATGTAGTTTGATTATTTCCTTATA


>Hme00331
GCGAAAGAGGAGGACAGGTAACTCTCGGACCACAACATTTGGCCGGAGAAACTGTTTTTG
GAGTCGCCCATATTTTCGCTACTTTCAATGACACATTTGTTCATGTTACCGACTTGTCTG
GCCGGGAAACTATTGCTAGAGTTACTGGAGGCATGAAGGTCAAAGCTGATCGTGATGAAG
CATCACCTTACGCCGCTATGTTGGCCGCTCAGGATGTTGCTGAAAAATGTAAAACCCTTG
GCATCACCGCTCTCCACATCAAGCTCCGAGCAACTGGTGGCAACAAGACTAAAACTCCAG
GACCCGGTGCTCAGTCTGCTCTCAGAGCGTTGGCCCGTTCCAACATGAAGATTGGTCGCA
TTGAAGATGTAACTCCAGTACCGTCAGACTCTACTCGCAGGAAGGGTGGTAGACGAGGAC
GCAGGCTGTAAATTTTTAGTATAAGCAACTGTGGGCTGAAATACAAAGGTTTAC


>Hme00332
TTATAACAAACAGTTTATACCTAAGTGCTAAGTAAAGTTTATAGTAGTACGTGTTTGTAG
TGTTTAATGAAAATAAATAAATAAAAAACAAGTAAAGTTAGGCACAACGTGCAGCAATCA
TCAAATGCTATGTCAGGAGACGTTGAACAACTGATTAACCGCTTGCAAGAGCTGCAAACT
GCTAAGTACGACACTCGGGCACATATTATAGCTAGCTCCGCTCAAACCGACCGAGTTTTG
GATCTCATATACGATTTGGGCACTGAAAAAACTGAAATCTCAAACAACAGTAAAGCTGTC
ATAGGGTCGTTGCTCCAAAACTCTTTAAAATCCATCGAGATTAGCATAAAACAAGTTGCA
ATTAAATACAGACGCAGATTAGAGACCGAGGTTTTGAGGAAACGATCAGCTTTACAATTT
TTGATCGACGACTTTGGTGACTACCCAACTACCACTCAAGGAAAGAAACTCTCGGAAAAT
TTCTCGGATATAAAATAAGCTTATTGAGATCCTAGACGATCTGATCTCCAAGTGGAAAGG
A


>Hme00334
TTGAAAACAGAACAATGTTTTATAAAATGTATCTAAATTTCTGTAAGTAAGGTTTAAGTA
AAATTTTACTGTAATAATAAAATATTTAAAAAAATAATTTTATCTCACATGTGGGGTAAG
CAAAAGGAACCTACTGTTAAAATCTCCGTTCATTTTTCTCGGCGAATGAATTATTTTCTA
TTTCTCGCTCGGATAACAAGATATGAAGAAATTCAGTGGAAAGTGGAGAAGGTGGTGTTG
ACACTAGTTTCCCTAAAAATATTAAGAGTTTTCATTGTTACAGTTATTGTTATGCTGCTA
ATATCATTAGTATCCGGTAGAATTTTCAAATTAAAAGCTCCCTATCCATGCCCTTGTAAA
AGAGAGGACAATCCAGTGTGCGGGTCCAACTACAAGACATACGGGAGCCCTACCTGCTTG
AGGTGTGACAGTCATCTCGGAGTATTCCTTGTCAAGATGGGGCCATGTTATTAATGTGCT
TACTTGATATTTATATACTTTTTAAAATTTCCCTTAGGTCCATAATTTATTTTAAATTAA
ATAAATGTCTCGTTTTAATAATGCATTAATAAATACTCAAAAGTTTTTTTTTATTATAAT
GTAATAATTATCAAAGATGTGTTGCGTAAGAAGTAATTTTTCTGTAAATTGCAATTTTCT
TTCTTCACTTTTTT


>Hme00335
GGGGAGTCCTCACGTTTCCAGATGGACGTACAGTCGAGTCGGAAGCAGCTCACGGCATAG
TGACGCGTCACTACCGCATGCACCAACAGGGCAAGCCTACTTCCACTAACCCTGTCGCAT
CTATATATGCGTGGACTCGAGGCCTAGTTCATCGTGCTAAGTTGGACGGAACACCCGATT
TGGAACGTTTTGCTATTGGTTTAGAAGAGGCGTGTGTTGAGTGCATTGACAGTGGTAAAA
TGACCAAAGATCTAGTTATCTGAATTCATGGAATGGCCAACACTAAAGAAGGAATGTACT
TGAACACTGAAGACTTTCTTGAAGCCATTGCTGAGCAACTTGAACGTAAACTTAACAAAT
AAAATATAAGAATAATTAAATAAGCAG


>Hme00337
GGGGCATTTTGCAGGTTTTTCGGCGACTGTAACACGTGTTCTGTTGCCAAAATGGCAGTA
GCAAAGAAACCCGTAGCCAAAAAAGGCCAGTTACACCAAAAGTCTGGTAAAAAAGGAGTC
AAAGGTGGCAAAATCCGCGGCAAAGGCCAAAGAAGGAAGATCAGCCTCAAGTTCGCCATT
GACTGCACACACCCCGCTGAAGATAGTATTTTGGAAGTAGGAAACTTCGAAAAATACTTA
AAAGAACGTGTCAAAGTTGAGGGCAAAACAAATAACCTAGGCAATCACGTTGTCATCGCT
AGAGACAAGACTAAGATCATCATCAGCGCAGACATTCCTTTCTCCAAAAGGTACCTGAAA
TACTTGACAAAGAGGTATCTTAAGAAGAACAATTTGCGTGACTGGCTGCGAGTGGTGGCC
TCTGCCCACGACTCCTACGAGTTACGTTACTTCAACATCAATGCTGAAAGCGACAATGAG
GACAATGAAGATTAACCTGTTGCTATAATAAAATAGTTTTACACTACCAAAAAAAAA


>Hme00338
ATATAAATGTTATGTGTATTTTTTTTAATATGTGGCAAATATTTATTTTAATCACTGTTT
TAGCTCAGATAGAGACTATTTGGGCTTCTTATTGCCAATGTGGCAGGCCATCTGATGATA
TAGTATCAATGAGGATAGTCGGTGGTCGCAGAGCGGAGCCCCATTCGTTCCCATGGACAG
TAGCCATTCTAAAGGACAATCGTATTCACTGTGGGTCTGCCCTCATAACAGATAGGCATT
TGATGAGTGCTGGACATTGCTTTAGATGGGATGATTTCAGAACAATGTTAGCCTTGCTTG
GTCTTGATAGTTTAGATGATTTACGGAATGTAGAACAAAGAACTCTTTCGAACGCTGTCA
TCCACCAAGACTTCACATCAACAGCGGTTCGAGATGAAAACGATATTGCTATTGCGTGAC
TGAGTTCTCCTGTTCAATTCAATAGCGTTATTATACCTGTTTGCTTACCAACGCCAGGAG
GAAATTTTGGCGGTAGAGTCGGGACTATATTAGGATGGGGTCGCGTTGGCGTTGACAAGG
CGTCATCGAGGTATC


>Hme00341
GGGGGTATGACACTTTGTGTACGCGGAACTAAAATACATAAATTTTTAATTAAATTATTT
TGCTTGAAATTTTGATAAAATAATGGCTGGTTACTCCGAAGATCAACTTGCAGAGTTCCA
GGAAGCTTTCCAGTTATTTGACTCCCGTGGAGATGGCAAAATTCATGTGGCACAAATAGG
GGATGCCCTCCGTGCTTTAGGACAAAACCCAACTGAATCTGATGTTAAGAAGTGCACCTT
ACACCTCAAGCCTGATGAGAGAATATCATTTGAAGTGTTTCTGCCTATTTATCAGGCAAT
TTCTAAAGCCAGAAGTGGTGATACTGCAAATGACTTTATAGAGGGTCTGCGCCATTTTGA
TAAGGATGGTAATGGTTTCATTTCTTCAGCTGAACTCCGCCACCTACTTTCCACTCTTGG
AGAAAAACTGAGTGATGATGAGGTGGAGCAGTTGTTGCAGGGACAAGAGGACTCTCAGGG
GAATATCAACTATGAGAACTTTGTACACCTCATTATGCAGGGATAGACGCGCCCACCTGC
AGTCCACTGTTATATAGTATTATGTCATTTTATATTTATTTCTTTTTTATATCTCTTCAA
TTGATAATGCATTTATTAAAATGACTGCGATATGATGGCTCATATATGACACCATTATAA
TTGTGATTTAATCAAAAAGTGAAGAATATTCCGAACTGTACTTTATATATTTGAC


>Hme00345
GGGGGGTACATTAAAATGGTATATGTCATTTATTTCGCATAATTTTTTTACCGAGTGACC
AATGCGCGCGTTCACTTCACTTCGGCCAAGTCACGTTGACCGTACTACAATACTGTATAT
TAAATAATATCAGTTTTTGACGTTGCTTAAATTATATTTTGGTTCTTCGTTCGTTCTTCT
TTATTTTTTAATATTGACTATTGGAAATTTTTAAGTCTTTTATTTTTGTACTATTATGAC
TATTTCTTCTTTCTTCTTCTTCTTTTTATTAAGCGTATATGATAGCTTCAAGGCAATTAA
ATATAAAATATAAACAATAAAATGTTAAAATTTTATACTTATAAAATGTATTATAATAAA
TAATTTGCATAAATACTACTTAAATTTATTTAAGATTGTATCGTAGAGACGGCGGGGTCA
GTTAGAGGCTAGTGTGCAATTGAAAGACTTGCCAAAGATGTACCTACATTGTTTATGTAT
CGACGCCGGTGTAACGCGTCTGTTGATTGTTGATAAACTATGGAAATG


>Hme00346
GGGGGAGATTTCCGTTATTTTTCTTTCAATAAAGAAGTTATATTGTTAAATCAAATTTTT
CTAAACATGAAAGTATTCGTTTGTTTGTATGTTATTGTATTAGCATACTTATTTTCCAGG
CACAGTGATAAAGCATCCGCTCAGTACTTTGACGACCCGTCGCGTCACTTCCAGTACCTC
CAGATGGGCCTCGTGCACCGCGGCAGCTTCAACAACACCGACTGCTTACGGAACCTGCTC
AACTGTTGGGAGATTATTAAGCCGGACCTCATCTGCTCCCACTGGGTGGTGTACGAGTCT
GTGTGCGGCGTCATGCACACGGACTGCAACGACAGGTCGGGGTTGACTTTCAGGGACATC
GTTCCAATCTACGAAAGTTTTTGCAAGTACCGACGATACGACGCACGTTACGACACGTGA
GAGAGGGAGAGACACGGAGGCGAGCAGCTAGCTATCAGCTGCGAATATTTCATTGCTTTT
TAATTATTGTAATTATCGGTATTTAATAATCGGTTATTTTTAATAATGAATTATATTTTG
TAGGTACAGTGTACACACAACACTAAGATGTTTTAATGCCATATTTCTTGCCGATTTTGT
TTAATTTAGAAGGTACTTATTAAAGCTCATATTTATTCG


>Hme00349
GAGCTCCAGGAGGAGCTTAGGAAGATTGCTCAAGCAATTGTTGCTCCTGGCAAGGGTATT
TTAGCTGCTGATGAGTCCACAGGAACCATGGGCAAGCGTCTCCAAGACATTGGTGTTGAG
AACATTGAAGAGAATCGTCGTAAGTACCGTCAGCTGCTCTTCAGTACTGATCCAGCCATC
TCCGAGAACATCTCAGGTGTAATCCTGTTCCACGAAACCTTGTACCAGAAGAGTGATGAT
GGCACTCCCCTGGTGTCTCTTTTGGAGAAACGTGGCATCATTCCCGGCATTAAGGTCGAC
AAAGGTGTTGTACCACTCTTTGGATCTGAAGATGAATGCACTACTCAGGGCTTAGACGAT
CTCGCCCAGCGTTGCGCCCAATACAAAAAAGACGGATGCCATTTCGCAAAATGGCGTTGT
GTCCTTCAAGATCGGTCGCAACACACCCTCATACCAGGCCATCTTTGGAGAACGCTAACG
TTTTAAGCGCGTTACGCTTTGATATGCCAGAGCCAGAGGATCGTTCCTATTGTGGAACCT
GAAGTGTTGTCTGATGGTGAACACGATTTGGACCGTGC


>Hme00351
GGGGACACTCACAGCTTCACGAACGACGCCACGTATTGCGAGCTACCATATCTTGATGCG
ACACGTACTACTACTGTTGGTGAGGCTGTAATACTTTTACAAGAGACTACTTTTATATGA
AATACTATCTAATCTACTAGTATAATAACGAAGAATACTCAACATAATTATTTTTTAAGG
TAATTTTTAAATGAATGTAAGAGCTAAAGAGAAATCTGTTACAATTATTAATAAAATGTG
ATCGCTATCAAGATATTTTGAAACTCGACAATACCAGTGACGTTATTCGCAATTACTAAT
AACATCAATAGGAACACTACGATTCTGATAAAATTATAAATTCTATAATACCATCTTCAT
GAATCAACATATTACAAAGGTACAGATAATTAGAAGATAACTGCTATTACCTAATAGGAA
CTACGTGGTGCAATAAAAATATTATTAATACGGCATTTATAACTAGGACAACAGTGCTAA
GAATTTTAGGAACTTTTTCTGATACAGATAGTAATGCGTTA


>Hme00354
CATCTAAATTGTTTTCAAGTTGTAATTTATTTAGGAGTAGAACAATTTCTATCAAAGTTC
TTGACAAAATTAACAGTAGGGGTAAAACAACTGCCTGTGAAGTTAATTCGGATGAGAAAA
AAGAAAGTCAAGAACAAGCTGGTTCTGGAGGAGCTAAGAAAGGTCTAGTGCTCGGTGTAT
ATGAAAATGAGAAGAAATTAGAGCTTTCTTCTACCGCTGAAGAGATTGACCAGAAGAGTG
GCGGCAAAATTAGTAAATATTTGAATGAAATATCAGGCCACCTGAAGCCAGGCAAGGCAT
TCGTGGTAACAGATGTGTTGCCCGACGTAGGCCCTGTAGCGTTGTCCGCATTAGGTCCTA
AAGATGCTGGGTACAATGAGCTAGAGAGTCTGGACGAGAGTCGTGAAAACGTTCGAATAA
TGGTCGGATCGGGTGTTAAAGTGTTAGCTGAACGTGGTTGTACGCAAGTCGCAGTGGACA
GTGGGGGAATACCAGATGCAGCCGCTGAAGGTGCTCATTTGGCTGCTTGGAGTTTTCTCC
AATTCCTTACAAGCGTGGG


>Hme00355
GGGAAGCTTTATCAATTAATGCCATACAGTGTTTTAACGCCTCTTTTAATTAAGTAAAAA
AGAATACCGAATTCCAGCATGTAGGTTCATGTTGAATTAGTCTCTTGGGCTTACCACAAT
CCGCCATGTTTTTAATGAGAAGCATGCCAGTGGCATCAGTGCTTTTTTTAAAATGCGTTA
CAATGTTTTTTATTTTTTTTAATAACTCTTCATTTGCTTTCAACGCACTGAAAACTATTA
AATTTAGAGAACGTGCATAGCAAGCTGATTTTGCTTCTATGGCGTTAACTATATTCCGAT
CGTTATCGAAAATTGCGAAATTAACTTTTTGAGTAATATTCAATTGTTCCGTAATTGTTT
TTAATGCTTTGGATAAATGTGTGCTTTTATATTCTCGACGACTCTCGTTTAAGTTTTTAT
ATTCTAATAAAACTTATTGTAACTCAATCTCTACAACGATGTAATGAGCAATTACACCGA
TGTAACTCACCGTTTGCGAAGATGTCCAACAGTCCGTTGTCAAACATATCAAAATCCCGT
CTCGAGATAAATTTTCTTACGTTTTATTTAATGCCTCCATATATAGCGCTGGTATCCAAA
TTAAAGAAATCGTTTTTCTAGAAGGCAGCTCACCACAGTACG


>Hme00360
CCTGTTACATTTACTTTCCGAGCGTCTATGAACATTTTTAAGTGGTTATAGTGAGCGTGA
GCGACGGCGTTCTTAAATAGTATATTTCGAAGCGTGGTGAATATTATAATAATTATAGCA
TACTATAAAGCTGAAGTAAAATAAGTTTAAAATGTCTTCTGATAATATAGAAAAATTGTA
TCAAAATTACGGCATTCTCGCTGATGCCAAGGATGACATTTCTAAGCATGAAAAAGAATA
TCTGGAAATACTTGCTGCCGTTAAAGGTTCCGAAAAAGAAAAACGTTTAGCATCACAGTT
TATTGCAAAATTCTTTAATAGTTTTCCAAAGTTGGCTGATCAAGCAATTGAAGCTCAGTT
TGATCTTTGCGAAGATGATGACGTGGCGATTCGTAAACAAGCTATAAAAGATTTACCTTC
AATGTGTAAAAATAATAAAGAACACACAACTAGGATTGCTGATATATTAGCACAATTATT
ACAATCTGAAGATGTAACTGAAATTAATATTGTCACAAACTCATTAGCGACAATCCTTAA
AAATGACCCCAAAGGTACTTTAACAGGGCTTTTTTCACAAATTCACCAAAGTACTGATAG
TGAAGTGCCAAATGAAGT


>Hme00361
GGGTATCTACCGCGCTTGTGTGGTCGCCGGACCGCGTGTACGTTTATACCTGCTGCGCGC
GCGCAGCCGCCTCGCCCCGCAGGATCAAGTCGAAGCCGTAGCCCGCAAGCTACAAATCGG
CGACTGGTTTGTACTTTACCAACTCGGCAAGGACATCGACCCACTGATATACAAGGAGCT
CATGAGCGATTTGGCGAAGAAGTTTGAAGGGAAGGACACTGTGTAGTGGGCGCTGGTGGC
CAGTGGGTAGTGGTGACGAGAGTGCAAGGCGGGTGGCGGCCGCGCGGCGCACGGACTGCG
TGCCGACATTCCATTACCTACACCCGACGCGGGGAACGACCTCCGCCGGGCCAGTCATTG
TATTCCAGAACCGCTTTAAAACTTTATACTACTGATATGTATGTTAGTACCTACTCCAGG
CCGACTTTGACTGATGCGTTCTACCACGCGTGCATTTAGAGTAACGTTTGTAGGGCATGT
CTACAGGTCTACAGTAGTCGTAGAATAGATAGCAGATCTCGTGCCTTCGTTTTGTATTGT
TCGTGTGCGAGTGAATTACGTTAAAGGGACGTCTCATTGTGATATGTAATTATTATTATA
TCTAAATTAAGTGTTTATCGTGACGAAGAATGAACGAGTGCCTAACGGCTTATTCCTAAG
TTTTAGATAGTTAGTTATCTAATGTAATTTGGTTGTTATCGAACGTTTG


>Hme00362
GGGAACGCCCAAACGAAATAGATCCGGAAGCGAAAGCAGCGACAGCGAAGAGACCTCCGA
CTGGCCGAGGAGTCCAGTGTTGCCAGTTTACTGCGACAACTGAACAAATAAACACGTGAA
GGCTGAATACACGCTACCTTTGCCCCTTGCAAACAAACACACGAGGAAAATATCTATTTT
TGTTACTAAAAAAATAAGATTTTTTTTTTCTAATATAAATTACTTTTTTGTTAGGTTCCA
CAAAATAAGGTCTTTGATTTTTTATAATTGTGAGTTCTTTTTTAAAGAAAAATTTTTGGC
TGAATAAAATTTGGCTTTATTTTAGTTTTTTTTAAAAATATATAAAGAAACGGAAGTGCA
ATAGTCTGTTTTTTTAAATGTCGTTGTCTAACTAATGAAAAAAAATGGTAGCTATTCTGA
CTTTGCGAGTTTTTGGCGGGAATTTTTATTTAATATACCTATTTTATTAATAATTGGATA
ATTGATTTTTATTATTTGGCTAATTAGTTGTTAATTAATATATTAATTAATATTAACAAT
TCATATGTTATATAATTAATATTAATATCTTCAAAACGCCCAGACTTATTTATAAGATTT
CTTGAATAAATCTTTTGGT


>Hme00363
GGGGATTTCATTTAACTATAAGCAAGAGTTAGTGAAAGATCAGAAAAATGAAAGTATTAA
TTCTGACAGTACTTCTAAGCCTCCTGCTAGGATCGATATGGATTGTAAACGGGGAGAAAA
TAAACACGTTTTATGTAAACAATTGGGGTAAATTTTCTCTATCCCATGCTGTTGAAATGA
AGTTAATGAGAAAAATTGCACAAAACATTATTTTATATAAAGACCACAAATACTGCCCTT
TTCCTACTTCCAAAGATTGTTTAAAAAAACCAGAATCGGAAATCATCAAAGCGATAGCAG
CAAAAACTATGAAAGCTGAAAGAAATAACTGACATAATAATAATAATTGGAAAAATAATA
AAATATATAATTATCTAAG


>Hme00364
GGGGAGTCTGACCGCGCTCGGCCAACGGTGCGCATGCGTCGTTTTAGAAACTATATAAAT
AAACTTTATTACTAACTTTTGTGTACGAATTTTAGTGTTTTTAACTGTTTTTCTTTAATA
TTATGACGTGAGGAAGGGTGACGTGGGGATGGCTGCTTGGTGTTGGTTACTCATCACCCT
TCTGGGGCTGGTTGGGGCGCAGGGGCCTGAGAAACGTAGAACCGGCAACATATGCCACGT
GGATATCGACTGCCCTGACAACGCGTTCTGCCGTCAGAGCAGCTACTGCGTGTGTAAGGA
TGGCTTTGTGTACGCGGCTGTCAACAGCACACATAAGGGATGCTTGAAAGAGGCCCGCAA
CGGTGAGGCCTGCGTGCAGCACATACAGTGCCACTCCACGATGGGTGTCCACTCCGAGTG
CGCCAACGGGGCTTGCGCGTGCGCACCCACCGCGCATTTAGAGACTGACCGCTGTTATGA
AACTGCAGTAATTGGTGAACGGTGCGTGGTTGATCAGAATTGCTTCCTAGGAGAGATTGT
GACAGAGAGACAGGCGTTTTGTGTCCGCGGCTACTGTACTTGCCAATTACAGTATAGTCC
GAGGGACAACGGTACTAGATGTGTCCGAGACGCAGTGTTAGGCGAGGAGTGTGAGGACGA
GCTCCAGTGCGCAGGAGTCGGTCTGGAGTGTCGTGGTACCTGCCGCTGCAGAGACAACTG
GGTCGCAAACCAGGATATTAATGCTTGCGTTGAATCCGCAAAAGCCCTAGAAGACGCCTG
TCAATACGATGTTCAAT


>Hme00366
ATATTGCCATGCAGATTGCCTAAAAACAGTGTAGCGATAATAAATGTTACTTATTGACTC
TAAGGCGTCTGGTAATCTTGTTAACTTGAAGAGACAGCCACAGCCGCCTCGTGCAGCTCA
CATTGTGAAGGGAGCTGATAAGCCAGTCTTACTTGCACCCATCCCACACGAGTTTGTAGC
TTAATGTGAAATAAACTATTTTTCCGCGAAAATCATTGTGCACTTTAAGGGAATAAAAAG
TATTATACGTATAAAAAAACCC


>Hme00367
GGGGTACGACGTACGCTACGTACGGTTTGTACTGATAACGTTTTATGGCGATGAAGATGA
AATATACATTCCTACTGCTATTGCTGGAAATTCTAACACCGTTTGCAATATCACAAGAGT
ATCATGAAAAGCCTATATTTCGATACTTGCTGGCCCCTTCTCCTGATTCGTGCAAGTGGT
GTAACATGCGGCCCCAAAGGGTTGTCAGAGACAGTGTGTTGTTACCTAGGGTGGTAGATT
TATTCGACTTACCCATTTTTGCTAATTTAATCCAAAACAGGCAGGATAATAGAGAAATTA
TTAAGAATATTATTAAACTTCTTTAAAATGCATTAATATTCAAAATGTATAATATTTGTA
AGTTTTCATTAAGTTAGAGTTACAAAAAATAGTTCCAGAAATTACAGCTACACCCCTTCG
AAATAATAAAATATATAATTTTATGAGGATTACTTTTAAGTGAGGCCGTCATGGAGCAGT
GGCAGATTACTCATTTGAAGGCGACGCATGTAGGTTCGATTCCCACCTGGGAGAGTGAAT
TTATTTTGTAGAAAATTATTATTTTCAATACGTTTAATAAATGTTTCACTGCCGTAATAA
TGAATAATTTTTATGCTCATGTATCTAACTATTTTGTAAAAATGTTAATTAAAATCTTGA
ATAAATGTACATAACTATCTAAATTGTAATCAATTTGTAAAAAATAGTATCTTT


>Hme00368
GGGGGCAGCCGCCGTCTTGTCAGGCAAGGATATCGAGAAGCCCCAGGCTGAGGTCTCACC
CATCCACCGTATCCGTATCACATTGACATCCCGCAATGTACGTTCATTGGAAAGGTCTGC
GCTGATTTGATCAATGGTGCTAAGAAACAAAAGTTGCGTGTAAAGGGGCCAGTCCGCATG
CCAACCAAGATTCTTCGCATTACCACCCGCAAGACACCTTGTGGTGAAGGTTCCAAGACC
TGGGACAGGTTCCAGATGAGGATCCACAAGAGAGTGATTGACCTTCATTCTCCTTCAGAG
ATTGTGAAGCAGATCACCTCAATCAATATTGAACCAGGTGTAGAAGTTGAAGTTACTATT
GCCGACGCGTAGGCACAACTGCCCTAATAAATATTTTTAAATTG


>Hme00370
GGGGGACTACCACCTTTTAAACTAAATTAGCAATTTAAGGATGTTACGCCTGTTGATTTT
TATTTTATACGTCTCAACGAGTTTCGGCTTGTCAAAATCAAATGGGACCGAAGGTAGGAT
TGTAAAAGGATATAAAGTTGCAGTATACAAGTATCCTCATGCAGGTTTTATGCATTTCCG
AAAACATGTCCCGACGGCTTGCGGATCCTCCCTGTTTATGGTCCAGGCGGTGGTAACTGC
TGCCCACTGCTTAGACGAAATTAATTATAATAATGGAGACATCAATATATTTTTTGGAGC
CTCAATACCTTTACATGCTGAGATTGTAAGAAAAGTTGCAAATTTTCACATCCATCCCAA
ATATAACGCAGAAAAGGGCCAATATAATCTTGGTATTGGTTTTCTTAATGCACCGGTGCC
TCTAAGCGATTTTATAAGTAAAATACCGATTGCAACGAAAACTCCGATGGTTAATGATGC
CTTGTATACTAGTGGATGGGGCAAACAAGTGCCTCAAAAGCTTCCTGACTACAGCGACTT
AAGACACTTGAAGGCGTCCAAGCAAAGAGTCATTTCTCTACGAGACTGTGAAGGGTATAC
TGGAATGAAAATGTCATCAGCTTACTGGTGCACATTATCTATTAATGGCTATCATTATCA
CGGAGATGCGGGCAATGGGCTTGTGTCTAAGGACAAGTTCTTAGTAGGCGTCGTCTCCTA
CATGATCGACGACATCACCATGTACTCTGACGTCACTAGAGAAATTAAATGGATGAAAAA
AATC


>Hme00373
GGGGAGTGCGTGCCGTTCCGCCGTGTCAACCGCCCGCTAGGCCAGTAGCTGGCGTTTTTT
TTTCAACCGGACAGTAAAAACACAAAGCCGCCAACATGGACGCGATTAAGAAGAAGATGC
AGGCGATGAAGCTGGAGAAGGACAATGCCATGGACAAGGCAGATACCTGCGAACAGCAGG
CCAGAGACGCCAACCTCCGAGCTGAGAAGGTAAACGAGGAAGTCCGTGAGCTCCAGAAGA
AACTCGCCCAAGTTGAGGAAGATCTTGTCCTAAACAAGAACAAGCTGGAACAGGCCAACA
AAGACTTAGAGGAGAAGGAAAAGCAGTTGGCCGCTACAGAGGCGGAGGTGGCCTCACTCA
ACAGGAAGGTACAGCAAATTGAGGAGGATCTCGAGAAGTCCGAGGAGAGGTCTGGCACTG
CTCAGCAGAAATTGCTAGAGGCTCAACAGTCTGCTGATGAGAACAACCGTATGTGCAAAG
TATTGGAGAACAGAGCACAACAGGATGAGGAACGTATGGACCAACTCACCAACCAACTTA
AAGAAGCTCGTCTGCTCGCTGAAGACGCTGACGGCAAATCTGATGAGGTATCGCGCAAGC
TGGCCTTCGTTGAAGACGAGCTTGAAGTCGCTGAGGACCGTGTAAAGTCTGGTGACGCGA
AAATCTCAGAACTTGAGGAGGAATTAAAGGTCGTAGGTAACTCCCTTAAATCTTTGGAAG
TATCAGAAGAGAAGGCCAACCAGCGCGTTGAGGAATTCAAGAAGCAACTGAAGACCCTCA
CCTCCAAGTTGAAGGAAGCCGAGGCCCGCGCTGAGTACGCCGAGAAGACCGTCAAGAAAC


>Hme00376
GGGGGTAGCCTACGGTCTCGTATAAAAGAGGGACGCTCGGGTTTTAAATTCCATTTCTTT
TAATTTTCGAGAGGATAAACTTAAAAAAAATGTTTAATTTACAAGCGATTGTATTTCTAA
CAGTGATTTATGCAGTGAATGCAGCAATGGTTGTTAGTGTTTATGACGACGACGGATCCA
GTGAAAAGCAGAACATAAACAACTGTATGTACAGAGAATGCGATCAACTATGCCGTCGTA
TAGGTTTTCCAGAAGGGGCATGCGTTGGTGATCGTTGCAAGTGTGACATAATACAAGAAA
TTACCACCGTTCAGGAACTAAAGGATTGTAATAGTGTCAACTGTAACCAGTTATGTCATA
GAATGGGCTTTATCAGCGGAGACTGTGTCAACAACCATTGCTGTTGTGATACTTACATAA
AATTCGAAGGTGAAATAATAAATATGGAGAAAAATACTTATTACGATGTGCTATCCAATA
ACAAAATAGATGAATGCAGTAGCAACTCGTGTAAAATGACGTGCCAAGTTGAAGGTTATC
TGGGAGGTGGTTGCATAGATGACAGATGCGTATGCCGTAAGAAAGAAAACAAACATCTAA
AGACGTTGAGGGGCTGTTCCAATCCTGCTTGTAACAATTTCTGTATAAGCAAGAACTATT
CAGGCGGTTTCTGTCTTGGACGAATTTGTATTTGCTATTAAAATATCATACTAATAAATG
TTATATAACAAAAAATTATGTTTAACATACATGTTTATATAAACAAGAATAATTTTATGT
ATAATAATATTAGCAAAAAGTTGAGCACAATTAATCAAAAACCTATATAAATGTATGTAT
ACACATGTATCTACTTGTTAATCTTGGTACATTCGTTATATTTT


>Hme00379
GGGGTTATGAAATGCAGCTATCTCGTTTTTATATAGCTATCGAATAGACACTGGTATCAT
ATAATGTGTAGAAACGAACGTGTCAAGGCTGTGAAGTCAAACCAAAAGAGTTTGTCGGAC
GACGCCCGACAAGCGCGTGCATCATGCGGCCATGGTGACTCTAGGTTTAGCTCTACAGTT
ACGGTAGTAATCGCTGCATTCTCCACTCCCCTTACCTCCCTACCACTCCCCTTTCCCTCC
TCACGCACGTAGTTAAGCACCGGGAATGCCGCGATTAGGACGACTTGTGGCCTCGATTTT
TAAATTCACCTTAGCACGTACGTCCCCATCCCTGACCCTACACTATGAAATGTTACCCTA
GAGTAAGCCCCTCTCGAAGCTACTAGTTAGTGGTAGTTGCTGCTAACCGACTATGTAAGG
TTGCTTGTTAATTTTAGTCACTTGTATCGTTATATAACCATTAGCTAACTAGAACTAATT
AATACATCGTAAGTGTCACGATCGGAGGTCGTCACCTCGCGGTCGGTTGTGTGCGCGCCT
AGTGTACGTACATTTCATTGTAATGGGTCTAAACGTACGAAGTATATCGAACTTTCATAT
TTGATTATTACGGTTTCACTAATTGGTATTTTTGGGGTTTCTGTTATAAATAAAAAGATT
TTAAATCGAGGCCAACGGTAGAATTTCTTCATGTTGAATGTTTGTTGCACAAGTAACAAC
GCATAAAGAAATTAATTTTATTACTCGATAGATACGCCACAGTGGCATTAAGAAGTGTTT
TATTTTATTTGTTCTAAGTAACTAATATTTTATATTATTATATGTGGAGTGGAGCAAGTC
CCTACGGAAGTTCGTGCTGTTAGCATTGTGTAA


>Hme00382
GGGGAAATCGATTAAGATATAGCAAAAAAGGCAGTAAATCTTAAAATTAAATTATTGCAC
ATTTATTACTAATAACCTGTCAATATGCGCGCGCTGTCTCTCCGCGTGACAGAATGCGCT
TGCACCGCGTCGCCGGGGCTGTGGCGTCGTCATCTTTTCCTAAGAAAATGGTAAATTATA
AGAACCTTTTATCTGCGAATTTCAACGTCATTGATCGCCACAGTATATAGTTATAGTAAG
TTTATATTTAAAATTTTATTTTTCTTTAAATGATGTTATTAACAGCATAAAAACCATTGT
GTTACGCTCAAGAATTATTTAATTAGCTAAATATTTGTAAAATTTATTCTCGAAAAGACA
AAAGAAACTGTATTATGTTGAAAAATTATAAAATTATTAGAATATAC


>Hme00383
GGGATTGTATTAGCCATTATGTTTAGACCAAAAACTGTTATGTTTAAACTAACTTGTATA
GATAAAATATATTTTTAGTTATTCTTTTTTAATTATCTGTGGTTATTGTGACTATGACAG
ATGTCAAGTTACTTCTTAATGGCAAGTTTTATTATTTAACTGGATGTGTCCCACATGTTG
GTTGTAGATTCGATATACAGTATAAACTCTTTAAATTTTTATTATATTTAAGAAATATTT
TTGTCTTTTCCAATGTTGCTTTTAACTAAGAAAGCTTTAGCTTGACGCAATATCTCGTAC
AAAGCAGGGTAATATCAAATATTTCATTTCCTCAGGAGGGAATCGAACCCTCAACCTGTC
GCGCTTACAGTCGCACTCTTGTCCCCCTGCACCACGACTAGCCTCATTTAATCATCTATT
ATAAAAACATATATATTTTATCTATGCAAGCTAACATATTATACACAATC


>Hme00385
GGGGATTCCCCGATCGTCTTTTCCATCTTTCTTGTCCCCAATAAGACATTCAAAATGGCG
GCAAAAGCCAATTTGAAGATGATCGTCAATGAGGAGAATGAGGACAGGTTTGGATTCGTG
TTCGCCGTGTCCGGACCCGTCGTAACGGCGGAGAAGATGTCTGGATCGGCTATGTACGAG
TTAGTGCGTGTCGGATACAACGAGCTGGTCGGAGAGATCATTCGTCTCGAGGGTGACATG
GCAACTATTCAGGTATACGAGGAAACATCAGGTGTAACAGTCGGAGATCCTGTACTGCGT
ACCGGCAAGCCTCTCTCAGTAGAACTTGGACCTGGTATCCTGGGCTCCATCTTTGACGGC
ATCCAGCGACCCTTAAAGGACATCAATGAGCTGACTCAATCCATTTATATACCTAAGGGT
ATCAATGTGCCGTGCCTGGCTAGAGAAGTTGATTGGGAGTTCAATCCACTTAATGTTAAG
GTTGGATCCCACATAACCGGAGGTGATCTGTACGGTATAGTCCATGAGAACACCCTTGTC
AAACACAAGATGCTGATGCCGCCCCGTGCAAAGGGTACTGTCACTTATATTGCACCTTCA
GGAAACTATAAAGTTACTGACATAGTGCTGGAAACTGAATTTGATGGTGAAAAAGCCTCA
TACAGTATGTTGCAAGTATGGCCCGTACGCCAACCCCGTCCCGTCACAGAGAAACTCCCA
GCCAACCATCCACTATTAACGGGGCAACGGGTCCTGGACTCCCTATTCCCGTGTGTCCAG
GGGGGAACAACGGCGATCCCCGGGGCGTTCGGTTGTGGAAAACTGTGATTT


>Hme00387
GGGGACCGGTGAATCAAATAGCGATTCTTAATTTGCAAATTTACAAAGGTTAAAGAAGTC
ACACGCAAAACACCTTAATTTTGTTGAGCCGGTGTATACTCAATTTTATCAAGATGTCTA
TCAAGTCAATCAAAGCGCGTCAAATCTTCGACTCCCGCGGTAACCCTACTGTGGAAGTAG
ATTTAGTAACCGAGCTAGGACTTTTCCGTGCAGCAGCACCATCTGGAGCATCTACTGGTG
TTCATGAAGCTCTAGAGTTAAGAGATAATGTTAAAGGTGAATACCATGGTAAAGGTGTCC
TTACTGCTATTAAAAATATTAACTCAATAATTGCTCCAGAATTGTTAAAACAGAACCTTG
AAGTAACTCAACAGAAAGAAATTGATCAATTCATGCTTGGTCTGGATGGCACCGAAAATA
AATCTAAATTGGGAGCAAATGCAATTCTTGGTGTGTCTCTTGCTGTTGCTAAGGCTGGTG
CAGCTAAAAAGGGTGTCCCTCTTTACAAACACTTAGCTGACTCGGCTGGCAATAATGATA
TTGTGTTGCCTGTACCTGCTTTCAATGTAGTTAATGGTGGTTCACATGCCGGAAATAAAC
TTGCCATGCAAGAATTTATGATCTTGCCCACAGGTGCTGCTTCATTCAGTGAAGCAATGC
GTATGGGATCTGAAGTATATCATCACCTAAAGAAAATCATTAAGGATAAGTTTGGCTTAG
ATTCCACAGCTGTTGGTGATGAAGGAGGTTTTGCACCCAACATCCAAAACAACAAAGATG
CTTTGTTCCTTATTCAAGATGCCATCAAACAAGCTGGCTATACTGGGCAAATTGAAATTG
GTATGGATGTTGCTGCATC


>Hme00388
AGGGCCCTTTGTAACTAACCGGTGTTCAAAACACGTGCGTACGATCAAGTTACATGGAAT
ACCAGTGTGTTAGCGGTTGAATACAATAAAAAAACAATACTAAACAGTGCGTCGTGTTTC
TATTGACAGGTAGCGCGTGTTAAATACCAGAATGAACACCGAAAAGCTGAAAAAACTGCA
GTCACAAGTCCGCATAGGCGGCAAGGGAACACCAAGGCGCAAGAAGAAGGTCGTCCATGC
GACCGCTGCCACAGATGACAAGAAATTACAGTCCTCTCTCAAAAAGTTATCAGTAAATAC
CATCCCTGGCATTGAAGAGGTGAACATGATCAAAGATGACGGCACTGTGATACACTTTAA
CAACCCTAAGGCGCAGGCATCGCTCGCTGCGAACACTTTCGCTATCACTGGCCGTGGTGA
GAACAAGCAAATCGCGGAAATGCTGCCCGGCATTCTCAGCCAGCTCGGTCCTGAAGGATT
AAACCAGTTAAAGAAACTCGCCTCCAGCGTGGCCCCGCCGAAACCTATCGACGAGGACGA
CGAAGTACCTAACCTCGTTGGTAACTTCGACGAGGCCTCGAAACAAGAGGCTAAAGAGGT
AGCCACTGAGGAAAAAGAGAAGGAAAAGAAACCAGAAATAGAAACCAAAGCCGTGGAAAA
CAAAGTTGATTAAATAGACCCCCATGATATATAGTTTTTAATTTTGCTCACCTGATGAAG
TGAAATACTATAGTGGGTTTCCAAAGGCATCGAGACTGTGTCTGTGTCTCAAATAATTTT
TCGTTTTTTTGTATTTTTGTGTTTCTAAGCGTTCTGACTGTTCGGTTGGTGATGGTGCCT
AGGGGACACCATGACTCGTTACTT


>Hme00389
GGGGCTTTTGTAACGAACTGTCAACGTTCACGGAACGTTCCTGTGCAGTTCAGTTTTAAA
TCCAAAGTAATCTCTTTGGATTTTGTTTAATATCTAAAATAGATATTAGATTTATTCAGA
ACAATGCCTCCTAAGTTCGATCCTAACGAAATTAAAATCGTTAACTTGAGATGTGTTGGA
GGAGAAGTTGGTGCTACGTCATCATTGGCTCCTAAAATTGGTCCCTTGGGTCTGTCCCCC
AAGAAAGTTGGTGATGATATAGCTAAAGCTACTGGAGACTGGAAAGGACTGAAGATCACA
GTGCAGCTGATTGTTCAAAACAGACAGGCGCAGATATCCGTAGTGCCCTCTGCTGCAGCA
CTTATCATTAGAGCTTTGAAAGAGCCTCCTCGCGACCGTAAGAAGCAGAAAAATATTAAA
CATAATGGTAACATCACATTGGAAGATGTTATTGGCATTGCTAAAGTTATGAGGCCAAGA
TCAATGGCAAGGTACCTCTCAGGAACAGTTAAAGAGATCCTTGGTACAGCCCAATCTGTA
GGTTGTACTATAGATGGAAGACCACCTCATGACCTTATTGCAGACATCAACAGTGGTGAA
TTAACAATTGATGAATAAATTTCATAAGATATAATTA


>Hme00390
GGGGGACTTATGATAGCCACTTTCAAGTTTCAATTTTCTTTCATTTGACAAATATACTGA
AAAATAGTTTTTATTATTATTTTCAACATGTCTAAAGTTACATTCAAGATAACCCTGACT
TCGGATCCCAAACTGCCTTTTAAGGTTCTAAGCGTACCTGAAGCGACGCCATTCACAGCG
GTGCTAAAGTTCGCAGCGGAGGAATTCCGCGTTGAACCCGCTACCAGCGCAATTATAACT
GATGACGGTATCGGTATTAACCCCCAACAGACTGCCGGTAATGTCTTCCCCAAGCATGGA
TCAGAGTTAAGGCTGATACCACGGGATCGAGTGGGATGCTCTTCAACATAAAAAAATGTT
CAATATAATCAACATTCCTCACAATTTTTTGTATTATAACATTCAAAGTGACTTTCTGTT
TAAAACTTGCTTTATAAAAACATTTTATTTTTCTTGAGAAATTTTTTTTATTCAATGAAT
ATTAGCAAGAAATATAAATTTTTGAAACATTGAAATTTAAAGTGATATTATGTTTTTAAT
ATGATTACTTTATTTTAAAAAATTACGGAATTGACCCAAAATGTTTTTTTTTATATTTGC
TAAAATTAATATGGCAAGTCACATTGAATGTAACAATTTGTTATCATAATTTAAGAGTAA
TTTTATATATATATTTTATTTTTATGTTATAATGTAATGTTTTATAAAAAATGGAAATAA
AAGCAAATAATAATTTTGGTAAAATTTACTATTTAATCTACACAAATGCTTATTACACTA
CATACGAATAAATAAATTGTATAACAATAAT


>Hme00392
GGGGATAACCAGTTCATCTAATTCCACAGGTACACCGTGGCGGAGAGCATTTCGAAGGAC
CGCATTTCGCAAAAGACGAGAGTGCATTATATTGGGTGGACATTTCACAGCAGAATATTT
TAAGGCTCGATATTGACACGGGCAATGTCACCAGTAGGCACATAGGATATGGTCCAGTCA
GTTTGGTTGTAAGGGTAAAAGATTATCCGAAATTAATATTAGTGACTGTAAGATCGGAAT
TGTATCTATTGTCGTGGGACGCACCTGAAGACGAGAGCGCCTTAAAATTATTGAGCTCGG
TAGACATGGGTTTACCTGACAACAGGTGTAATGATGGCAAAGTGGATGCTAAAGGGAGGC
TTTGGTTCGGTACAATGGGAAAAGTAGTCGGGGACGTTATTGATAAGGATCAAGGAACTC
TTTATATGGTTAATGAAAATAACTATAAGAATCCTGAGATCAAAGTTCGCCCCGTTTCTA
TATCTAACGGCATCGCCTGGACATCCGACAACAAATTCATGTTCTATATCGACACTTCAA
CAAGAAATATAGATGTGTTCGATTTTGATTTAGACTGTGGCTGTATCAAAAACCGAAGAA
CGTTATTTAGCTTTCAATCCAACAATGTTACTGGTTATCCTGATGGTATGACGATAGACA
GGGATGGTAATCTATGGGTTGCATGCTTTGGAGGTGGTAAGGTGATTAANATTGATTCAC
GAGCTGGAAAACTGATGGAACAACATAGAATACCAGCTAGCCAAGTTACTTCAGTAATGT
GGGGAGGATATGAGTATGCCACACTTTACGTCA


>Hme00397
GGGCAAGAACATGATGGCGGCGTGCGATCCGCGCCACGGCCGCTACCTCACGGTTGCCGC
CATCTTCCGTGGCCGCATGTCCATGAAGGAGGTCGACGAACAGATGCTCAACAACCAGAA
CAAGAACTCGTCCTACTTCGTAGAATGGATCCCCAACAACGTAAAGACCGCCGTGTGCGA
CATCCCGCCCCGTGGCCTCAAGATGGCCGCCACTTTCATCGGCAACTCTACCGCCATCCA
GGAGCTGTTCAAACGCATCTCCGAGCAGTTCACTGCTGTTCAGGCGCAAGGCTTTCTTGC
ATTGGTACACTGGCGAGGGCATGGACGAGATGGAGTACACAGAAGCCGAGAGCAACATGA
ACGATCTGGTCTCAGAGTACCAGCAGTACCAGGAGGCGACCGCCGACGAGGACGCAGAGT
TCGACGAGGAGCAGGAGCAGGAGATCGAGGAGAACTAAACAGCACACCCTCGCCCCGTCA
CACTCACCACCCCTTTCCCTGACCCATTTGGGATATTCTCGTTTTCGCTTCAGTAGTTTT
TTACAAGTTTCTAACAGTTCTGGTAGTTCCCAACATAGAGGACGTTCTGATGTCGCGCAT
AGTATTTACATTCCCAGTGTTATCGACGGAAGGGCGCTCTCTGGTATGTTTATTGGTATA
AACAGTTGATCCCTTACGACGTGACCCCTTCATTGACCCACCACCCCCTGCGGTGCTGCG
AATACACTGATGACACAAAAGAAGATCTTTTGTTTGATAAGGCTGAACTTGATTTTTTTA
ATACCCTAGTTTATTTTTAATCTTTGTAACCAGTGTGATTGAGTTTATGTTGGCTTTTTG
GAACTTAAAAGCTAATACAATGTCGTACAATTTTT


>Hme00398
GGGGAAAAGATAAGAAAACGCTATCCGGCATAGCGTTGCGGTGCGATTTTCGCGGCCGTC
ATACTACTTAATTCACTTTAACTAGAAATTTAAACAGAAGAAAATCATTTAAAACCCTGT
AAACATGGGTGTGAATGTTGAAACTATTTCCCCAGGCGACGAAGCTACTTACCCCAAAAG
TGGACAAACAGTGGTTGTTCATTACACTGGTACACTGACAAATGGCCAGAAATTCGACTC
ATCACGCGACCGTGGAAAGCCCTTCAAGTTCAAGATTGGCAGGAGCGAAGTTATCAGAGG
CTGGGATGAGGGTGTTGCTAAGATGTCAGTCGGTGAAAGGGCCAAACTGACCTGCTCTCC
TGACTATGCCTATGGACAGAAAGGCCACCCTGGAGTCATTCCTCCCAATGCAACCCTCAT
TTTTGATGTTGAACTCATCCGTCTTGAATAAATTTCATTAATTATAGTACCTTTCTTTAA
TAACACAATGTTCTACATCAAATTTTTTACATTTTTTTTTTTATAAATTCCGATAGAACA
TTCCGCATGCATTTTGATGTCAATTACAAATATTTTTATGGTCTCTGTTTTTTTATATAG
CACAATGTGAAGGTTTAATTAAATAAGGTTTTTTACATGTATTCTGGTAGATACTTGAAA
GCTTTATTATAGTACTAAGAATAAATTTCATCTAACA


>Hme00399
GGGGATTCACTTTCAATACATTAGGACCAGGATTTAAAAAATGAATAAAATCTTAATTTT
GCTGGTGGTGATTTTGGGCGCAATGTGTTTAGTAGAAGCAGAACACGATTCAAATCTGGA
TTCAAAGCGAGCTGCTGGATGTCCCCCAGGACAGGAGGAGTATTACGGCATGTGTTACGG
TACGCGTAAAAGCGAAAGCGGAAGACGAGACCAAAGCGGAGGGTTAAACAATAATAATAG
ACGAAGCCAAAACGAAGGATTAAACAATAATAACAGACGAAGCCAATGGGAGGGATTAAA
CGATAATAACAGACGAAGCCAACGCGAGGAATTAAACAATAATAACAGACGAAGCCAAAG
CGGAAGTTCTTAATTATTTCCTTTTATGTAATAAAACAACTGAATATGATTGATGATATA
CGTTTAATACATAAATGAAATTGCATATAATAAAAAAAAAAAT


>Hme00400
GGGGCATTCTCATCGGTCCTATAACGAAGTTCTTTAATGAAGAGACCGTGTTATTGTGAA
AATGTTATTAAAATCGGGGTTTACAATATTATTAAATATTTATAAACGTAAATTTCATCA
ATACATTAACAATAGTGCCTTGTACATATGAAGACATGAAGAAATATACTGAATTGTGTG
CATCTAATGGAAAAACCTATAATAACATATGCGATTTTCGACAAGATAAACTTTTCTTTA
ATCCAAAACTCGTGTTGCTAACTTCAACTCGTTGCCCGGAATCTATGCCACCATATATTG
ACTACGATTCGAAACTAGTACCGAAACCTGGAGACAATTTACATTTCAATATAGAAAAAC
CGTTCCAAAGTGATATGAATCAAAATATAGAGGAAACAATTGGTATACTGCAGGACTATA
GCAAATTGTAACTATGGCTTTATTGTATATTAATTATTTATTTTTCGAACATGAGGTTAA
TGCTGTTAGCCCTATTGGCTTTTACAGCGACACCGATTAGGTAGGGAAGAGGGTCTGACC
CTGAAGAAATGCAAGCACTAAGTGGCCGCCTGAGGAAGTCGACGACTGTAAGGGCGCCCC
CTGCGGGACTCGAACCTTGGCTTGCGGCCGTCCAGCGGACTGGAATAAGTAAATAACTAA
TTACTTGGCCCATGAGGGGATTGAATCCGTGACCTTCGCGTTATTAGCACGACGTTCTAA
CCAACTGAGCTAGTGGGCCATTAAGTGTATTTATATA


>Hme00401
GGGGCACCTGTGGCACCGTGTCTGGCATCGGACACAAGATAAAGGAGAGGTGCCCCAAGT
GCATAGTCGTGGGAGTCGATCCGTACGGTTCCATATTGGCGGTTCCAGAGGAGCTCAATG
TAACTGATGTTGTTATGTATGAAATTGAAGGTATTGGCTACGATTTTTTGCCTCGCACAC
TCGACCGAAAGGTAATTGACAAATGGGTGAAGACAAGCGACAAGACTTCGTTTCAAATGG
CGAGACGTCTCATAAAAGAAGAGGGTTTATTATGTGGTGGCAGCAGTGGCGCCGCGATGA
TGGGAGCTGTTCATGCAGCGAAGAGCTTAAAAGCTGGACAGAAGTGCGTCGTGCTACTGC
CAGACAGCATCCGCAATTATATGACTAAGTTCATATCCGATCAATGGATGGAAACTAAAA
ACTTTATACCTTACCCGAAACATGAACACTTGTGGTGGTGGAACAAATCCCTCATCGAAC
ACGAACATCTCATTCAGAAAACACTAAGTTTATCTGAGAACAGTTCCACATTAGAAGCCG
TCTCCGCACTGCGCTCGAGCAAAGCGCGACTCATCAACATTGTAGATGAAAAAGGATCAA
TAGTAGGAATATTCACATCTGATAATACAAGAAAAAGATTGGCCAATTTGTCCAGCACTG
TCGATGAGGAACTTAAAAATTATATTGTGAAGAAGTTTTGTAAATTGGATATGTCAAGCA
AACCTACCTTAGGAGCATTGTCTCGTTCCCTCGATATTTCACCATATGTCGTCATCGTGA
GGAGTGATTCTTTAATTAATGTTGAAAGCCCTCTTGGTATCGTTACATCAGAAGATCTAT
TATTATATGTCACAAGCAGAAACACCCACTAAAACAGAAGGAACATTTCGACTAATATAA
ATAATACATTT


>Hme00402
GGGGCTCGAAGTTAAACTATGAAGCTATGAAGAGTTTCTTATCAATATTATTGGCAATTC
TAGTGCACTATACAATCCAATATGAAAACGCGGAAGAAGTAAAACTAATAAGCAATGAAA
AACCACAAGAAGAACATAAGGAAGATATTCGTAATGTAACAAGAAATTTAACAGATACGA
CACATTACCATACAGAAGATCTTCAGCCATATTCTGAACATTATCAGGATTATTGTCGAG
CAGTGGGAGACGAAGAAAAGGTTATTCAAAAGAGATGGTTTAAGGATGCATTAAAATGGG
TGAATAGTTTCTTTCGTCCAAAGGCGAAGAGTCCAAAACCAAAACTAAGGCCACCAAGAC
TATGGCCAAAACCAAGGCCACCAAGACCAAGGCCACCAGGACCAAAGCCACCAAGACCAA
AGCCACCAAAACCAAAGCCACCAAGACCAAGGCCTTCN


>Hme00404
CGGCCGGGGACTCGTTTGTCGTTTCCGTATCATAAGTGTATAGCGCCATATTTGTTTGTG
ATTGTCTTTTTCATAAAGTATCCTATTTTAATTTTAAATCTGAAATCTATATTATCAAAA
TAATGGATAATCCAAGTGGAACATCGGGACCAAGAGTAAGCGATAAACGCTTAGCTCAAA
CTCAAGCTAAAGTAGATGAGGTTGTGGGTATTATGCGTGTCAATGTCGAGAAAGTTTTGG
TAAGGGATCAAAAATTATCGGAATTGGATAATAGGGCTGATGCCCTACAACATGGCGCTG
CACAGTTTGAACAACAGGCTGGTAAGCTAAAAAGAAAATATTGGTGGCAAAACTTGAAAA
TGATGTTGATTATTGGTGCTATAGGAGCGGTACTGCTCATTATTATAATTGTCTGGGCTA
CATCAGGATCTGGATCATCTAGTGCGCCAGCACCAGCACCAGTGCCACAACCAACTGCAG
CTCCTCCTGTATCTGGAGCATCAGGGCGATAAGTTTTCAGAGAAATCTATATTTATCTTA
TATTCTTACATATGATTCTTACAACAATTGAACAATTTATGACTGATTATATTGATTGAA
TGCAAAAAACTATTTTGTACTGTAACTAGACCTTTTTAAAGGATTTGAGTATCTTTTAT


>Hme00410
ACGGCCGGGGAGATTTCTGTCATCTTTCTTTCATAAAGAAGTTATATTGTTAAATCAAAT
TTTTCTAAACATGAAAGTATTCGTTTGTTTGTATGTTATTGTATTAGCATACTTATTTTC
CAGGCACAGTGATAAAGCATCCGCTCAGTACTTTGACGACCCGTCGCGTCACTTCCAGTA
CCTCCAGATGGGCCTCGTGCACCGCGGCAGCTTCAACAACACCGACTGCTCACGGAACCT
GCTCAACTGTTGGGAGATTATTAAGCCGGACCTCATCTGCTCCCACTGGGTGGTGTACGA
GTCTGTGTGCGGCGTCATGCACACGGACTGCAACGACAGGTCGGGGTTGACTTTCAGGGA
CATCGTTCCAATCTACGAAGGTTTTTGCAAGTACCGACGATACGACGCACGTTACGACAC
GTGAGAGAGGGAGAGACACGGAGGCGAGCAGCTAGCTATCAGCTGCGAATATTTTAATTA
TTGTAATTATCGGTATTTAATAATCGGTTATTTTTAATAATGAATTATATTTTGTAGGTA
CAGTGTACACACG


>Hme00412
AGGCTGGCAGCGCGGGCACCCACGCAGCACCATCATCAAACATGATCCCATCTGCCATCG
ACTGGACGCAACTTGATGCTCTCGCACCTGAGGATGATTCTCTTGGCTACGCTGTTTCAC
CTATGAGTCGTCGCTCCGCAGCTGGCTCTCCTCGACTGTATCTTCTGGCTGAAGTTCCTC
GCGATTCCCAGGTTTCGAGTGACGACAACATGGCTCGCCAACGACGTGAATTTAACCTAT
CCCTATTCCCCTCGATCGACCTGCTACAGAAAACGGCGTTCGAACTTTTACAGAATTTTT
TAGCAAAAATTAATCGCGAATATCTCAACTGTATTGGAAAACGAGATTCAGAAAGCACCC
CGAACCCAGACTGCAGGCGTTAATTAATGAACATACAGAATCGTGAACTAGCTAAGTGTT
GCCGTCCTAAAACTGTTAAACATTAATGAATTATTTCTTGTTTATGTATATTCTAAATTA
TTTTTCTCCATGTTGTTTTATATTATATGTATAATTAATAAATAATAATGTAAATTAAA


>Hme00413
GGGGAAGTCTGTTTCTATTGTCCGTCGACTGCACTTCGTGTTCTGTATCTGTTATACGTT
AGTTTACTTGTTTTTGCTTAAACAAGATGTCTTGCGGAGGTTGTGGCGATATCGGTGAAA
AAATAATAACATATTGTCTCAATAACAGGTTGCAAATGCACTACAACGCAGTGCTGTCAG
ACCTGCAAGTGCGACTCTTCCTGCTCCTGCAGCTGCAAGCGGTCCACTGACACCACAGCT
ACCACAAAGAAATGAAACAAACACAAATCAATAACACGTAGAACGTAGAAATATCTCTTT
ATTCGATTGTTTACAACATGTTATTATATGTAGGAATGCAATTAAAAAAACTGTTATAAT
TTTCCTTATAATAGTCATTTCCGTTGTGAGAAATAATAATTATGTTTAAGTCGCATTTAA
ATATACGTTGAAAATATTCCAATACCAACCAACCTACTACTATGTATCATTTTCAAGTTA
ATATATATGTATTTTGAGAATGTTTAAATAAAGAGATATATTTAAAATTTTAAG


>Hme00415
CGGGATCGGCCATTCGGCCGGGACTTGTACGAATAAAGATATCAAATTTACCTTTTTAAA
AACAACAAAAGATGTCAAATGAAATGCGTTTGCCATCCAAACTTTTATAGAAATATTATT
GGAGAATGTGTCTCTGCTGAGATGTGTGATAGATGCCCAGGACCCAACGAATACTTTAGC
TGTGGTGGTGCTTGTGATAATGTATGTGCAGACCTACATACACAAAATCAAACAAATTGT
CCCATTATAAATATAAAATGTAACGATATGTGTTACTGTAGAAGCGACTATGCTAGAAAT
GAAAAAAATATTTGCGTACCAATAGGAAAATGCTAAACTCTCTAGTGGAAATGTGACTTC
TACCTTCACGTATACCGGTACAGATTCCAAGGGGGCTAAAGCTTATAGTTATGCGCACGC
AAGCTCAGGTTAAAAGTGAAATAACTTCGTATTACCTAGTCTGTATTATTTAAAAAAATC
CAATATACCGATGTTATTTTTCATGTTTCTTCTAATTACGTCAATACATTTAAGAAAATT
AATAAAGCTTAAGTACATTTACGAAAACGTATTGACGATCACTTCTGTTATAATTTGAAA
TGTAATAAAGTCTCGTTATCAT


>Hme00419
GGGGAGAGACCCTCTACAGTGTAACGATGGAAAGAAATTTGCATCGGAAATCCATAATAA
ATTTACATTAATTATCCTATATCTTATAAAACAAAGTCCCTTTTCGTGTCTGTCTGAACT
TTCTAACTCTTCTTCTTCTAAACCACCCAACGGATTTTGATGCGGTCTTCACCATTAAGT
CGAGTGTTTTTCGTAGAAGGTTTATATATAGTTTATTATTTGTACATTCTTATGTAAATT
AACATAAATACGATAAATGTGTATAAAGTCCTACCCGTTGAGACACTTTCGCGCATGCGC
TGCTCTAATGATGTTTTGAACACATTGAATCCTGTAAGGGAGGCAGAGGGGACATGGGAA
CCTAATGTTGAGGCACCAAATCGGATTCTAGTGGCTGAACTGAACGTCGCCCGACAGCAG
TGCGAGGAAATGGAAATTCTTCAAGTAGGGATCGAACCCACAACCAGTCGCATTTAAAGT
CACGCTTCGTGCCCTTACACCACGACTAGCCTCGATATTTATTTTCTTTTGAATTCTTAT
CTATTTACCATAATATTGTCATAAATTATTGACCAAACTGTAACAATAAAGACAGTCGTA
AAAATACCTTTTGAATGCATCGAGGCGCAATTTTGTTTAAACATATGTTTTTTTTGTCAT
AATAATATTTACTTAATTAATAAATACTGACAAAT


>Hme00420
GGGGAATTGTAGAGTGTGGTTAGATTACTATATACGTTTTTTCTGTGATTATGTTGGACA
CAGAAGTTCTATTATTAAATATTAAATGTTAATAAACTCATATGTATATAATTAAATAAA
AAAGTTAATAAATTTAAGTAAAATCATTAAACAATGTTTTCTGGGAAAGATGCCGCAAAT
GCTGCATACCCCACACAATGGGCTTTAAATCCAACTGCGTATCAAAATATAGATTCTAGT
CAAGTAGATTGGGCCGCTCTCGCACAACAATGGATTGCAATGAAGGAAGCTGCAGTTATC
GTTGCCGGGCCACCAGCAAAACCCGAAATAGAAGAAGGAGAAGCACCCATGGAAGTAGAA
AACCCTGATCCTAATAGTGAAGTGCCTGACGGTCCTGATGGAGAATGGAGCTCATCACCG
AACACTTGGGGAAATTCATGGAATCAATGGGGGTGGGGTTGGCCTGGAGCAGGACCTGTA
GATCCTAAGATTACTGGAGACCCAGCAATCACTATAGCGCCATTGATAGATGGTTATCCA
GTGCCTGATGCAACAGCTCCTATGCCTGGTTATACAACGGGCACTGTGCCGGGCCCCACC
TTCCAACACGGGTACTGGACGGTGCCCCAAGCGGAACA


>Hme00421
GGGGATCCTCGAATCGTTCAATGTTTTGGTTGTGATATTATATAGATGTGTTTTTTTCCA
GTCAAAAATCTAGATTTCACACTAAAAATGACTAGATCTAGTGCTCTTTTGTGTTTATTA
GTGTTTTAGTGGTGCCCAATGTGTTTATTGATCGAATAGTAACATTTTGTGTAAGGATTT
GACAAAAGAAGGCTCAAAATGAAGACCAAACTAACATCAGTAACGTATTTGGGCTATACG
GCGATGGATCGCCGATTCTCAATTTCAATGCTGCCTTGGTTGCTGAGGGAAATTAGAGCT
ACTGGTATAAGGGAAAAGTTAAGTGTCGCAATAGAAGATGGCTGCCTCAAGGCGTATAAT
GGGAATTTCGAACCAATCATCGTTCATCGCTTAGTGGATATTTTGAGGGCCAGCCAAGTC
CCCGGTAGACCAAACGAGCTGTTCTACATACTCCTCAATGAGAAGGAGGCTCTTCTACAG
TGTTATCTCTTTATGGCGAATACCGCAGTGGAGGTAACAGATCTGTTCACCCAAATGCGG
GAGCCCTCTCCCGGGGCGCCCAGCCCCAAGGGCTCCACTGGTTCCCTAAACGTCACCAGA
AACGCTGGATTCCAGCAGCAGAACGGTGCTGAACATCTGCCTTGGAGTAATCCTGGGATC
ACTTTACCTGGGAACTGTAATTCCAATT


>Hme00423
GGGGCTCTTGTAAAGCAGTGGTCGAGACGGACCCTGCTAATTAAAATCTCAAGAAATCAA
AATCATCACCAGACAATATTGTAATTTAAATATGTCTGGCGGTAACTGGAACAATAGCCG
CGGCGGAAGCGGTGGTTCCAAATTCGGCGGAGGTGGCAAGTTCGGCGGACATGGAACATC
AAGATTTGGAAACGGTGGATCTAAATTCGGTGGAGGTGGTGGATATGGCGGAAAGAAAGA
GTTTTCAGGTGGTCAAAATATGAAAAGACCTAACTGGGACTCCATGTCATTGCAACCATT
CAACAAAGACTTTTATAATCCACCAGAATCAGTTCTCAGTAGATCACCTTATGAAGTAGA
AGAGTACAGAAATGAACATGAAATTACTAGCAGTGGAGTAGAGGTCCCTAATCCCATCCA
GCACTTTGAAGAAGGAAATTTTCCTGACTATGTCATGTCATCTATCAAAGGCATGGGTTA
CAATGAACCTACTCCGATTCAAGCTCAAGGCTGGCCAATTGCTATGTCTGGTAAGAACCT
AGTTGGTATTGCACAAACAGGCTCTGGGAAAACCTTAGCTTACATTCTACCTGCTATTGT
ACACATTAATAACCAGCCGCCAGTAAGACGAGGCGATGGACCTGTAGCTCTAGTCTTAGC
GCCTACCAGAGAATTAGCCCAGCAGATCCAACAAGTTGCTAGTGACTTTGGCAATGCAAC
TTATGTTCGTAACACTTGTATATTTGGAGGTG


>Hme00425
ATGCCGGGATCGGCATTACGGCCGGGATCAATATAAAATTATTTTCCACATTCCCTTATA
ACAGTTACTTTCTATAATATGTTTTTATTGAATTTCTTATTCTAGTATATATTTAGTTTG
CGGTTCTAATTAGGCTACAGACTACACGTCTCTAGTGCACGACCTCTCTCAGCTGTGCGA
GGGCCATTCACTACGTCCGCATCGCCGGTCAAGGCTGTAAGGCAACAATTGAAGCTGCCT
CAAATTGGTTGTAGCCGGATAAATGAAAAATATGTAGAATTTCATCACAAAAGAAATTAA
GAGCACCTAAAAATAGATACACACACCAAAACATAAAATATTTAAAAAAATATAGGAGAA
ATTAGTTCAAAAATCTTATTTCATCCAAATTTAAGATAAAAATAAGAAAAGATAATAAAA
ATAGGACTGTGAAGGTAAGGTACAGCTTACATGTGGATAACAAGTACTTTTATAAGTTTA
AGTTTTTATTTCAAGTGAACTCATTGAAGATGTCATACCAATTATTTACCATCGTCATAC
TTACACTATTATCTTTTGTTAACTGCAATAAGCACATTACAATTTTTTCGGATTTCAACA
ATAATGATGATGTGCTATTTTTCAAAAGTACTTTTCCATGGATCGTTGAAAA


>Hme00426
ACGGCCGGGGCTTTCTTTTGTAGTTATTGGTTCCTCTCTTTCATCGTCAAAATAATAGAA
AAGTAATATTATATGTAATTTTAGAAAAGTAATTAAACTAAGTTCATATTTAATCTCGAT
GATGGCAGAACCTATAGTGGAGCTTGATCTAACAATCGATGATTTAGTGCCTAAAAGTCC
AGAAAAAATTGCTGAAGAAAAGAAAGAAAGTGGGAATCATCTTTACAAATTTAAAAATTA
TAAAGGTGCTTTGGCATTATATGAAGAAGCAATTAAGTTATGCCCACAAAATGCTGCGTA
TTACGGCAACAGGGCTGCCTGTTATATGATGTTGGGAATGTACATAAAAGCTCTTGATGA
TGCGAAAAAAGCAGTTGCCTTTGACTCTACATTTACAAAAGGCTATATTCGTATGGCCAA
ATGTTACATTGCCCTAGGTGACGTATCAGGGGCAGCGCATGCTATTAGTCATGCAAGTGA
ACTGGGTGGTGAAGATTGTGCGGCAAACGAACGACGTGCTTTGGACTCTTTGAAACGCCT
CCATGAAGATGCTCAACGTGCCATGGAAGCTAGTGACTTTAGACGTGTTGTCTTTTGTAT
GGATCGTTGTTTGGAATACAGCCCTTCAAGCTCTAAGGCAAAGCTCATGAAAGCTGAATG
CTTGGCGATGCTTGGACGGTGTCAAGAAGCACAGGACATAGCACATGACTGTCTAAGATT
CGACAGTTTTGATACAGAGGCAATCTACGTGAGAGGACTATGC


>Hme00427
GGGGGAATTCATTTTGGTTGATGTGAATTGTAATTGTATTTTTAAAGTTTTCTTGATTGT
GTTATTATTTAAGTATATTTAACAAACATATTCGCAAATACAAATTAAAATGGCCACAAC
ACTTGAAGATAAATCTATCTGGGAAGATGGAGAAGAAGCGCTTAGCGAGGAAGTTCTGCG
AATGCCAACAGATGAAATTATCAGCCGGACTCGCCTTCTTGATAATGAAATTAAAATAAT
GAAGAGTGAGGTGATGAGAATTTCGCATGAGCTTCAAGCACAAAACGACAAAATAAAAGA
AAACACAGAAAAAAATTAAAGTTAACAAGACTCTGCCATACCTTGTACCAAACGTAATTG
AACTACTGGATGTCGATCCTCAAGAAGAGGAAGAAGATGGTGCTGTCGTTGATTTAGATT
CTCAAAGAAAAGGAAAATGCGCTGTCATCAAAACTTCCACTCGCCAAACATATTTCTTAC
CAGTCATCGGTTTAGTTGACGCTGAAAAACTTAAACCTGGTGACCTAGTCGGTGTTAATA
AAGATTCTTATTTAATATTGGAGACATTACCTGCTGAGTACGACGCAAGAGTAAAAGCTA
TGGAAGTAGATGAAAGACCAACAGAACAGTATTCTGATATTGGTGGATTGGATAAACAAA
TTCAAGAATTAATTGAAGCAGTAGTACTCCCAATGACACACAAAGAAAAATTTGTGAATC
TTGGCATCCACCCTCCCGAAGGTGTCCTGCTTTATGGCCCTCCTGGAACTGGTAAAACAT
TGCTGGCTA


>Hme00430
TTACGGCCGGGAGCCCACATGGGCACAAGGTGGAAGGCTAACCCCTTCGGTGGTGCATCT
CACGCTAAGGGCATCGTCCTGGAGAAAGTTGGCGTAGAAGCCAAGCAGCCCAACTCCGCT
ATCCGGAAGTGCGTGCGTGTTCAACTGATCAAGAACGGCAAGAAGGTGACCGCCTTCGTG
CCCCGCGACGGTTGTCTCAACCACATCGAGGAGAACGACGAAGTGCTAGTCGCGGGTTTC
GGTAGGAAGGGTCACGCCGTTGGTGATATTCCTGGAGTCAGATTTAAGGTGGTAAAAGTG
GCTAACGTATCACTCCTTGCGCTGTACAAAGAAAAGAAGGAAAGACCTAGATCATAGATC
TACTTCATTGTGATAAGTGCTGCTGAGGGAGTTGTCGTTTTAAGTGTAACTTTTCAAAAA
TGAAAAAATTAAGTATGCAGTAAATTGTGTATGCCAAAC


>Hme00431
GAGTCGTCGTACACGATTACGCGAGATACGGCGAGTTTGCTGTTGTAAAAGTGAGCTCTC
TCTGTGCGATAAAAACATTTGATATCTTATTTTAATTGTACATTTTATTTCAAATAGGCT
CTATTACTAATAGTAAGTCACCGCATATAACTGGCCGAAGTGATTTTGTGGTAGTAGAAA
ATATTTGTGAAGCGACTATCAAAATAAAGCAGAAAATAAATAAATAGGGAACGATACGGC
GCGTCACCATCATTTCGTGAACGTTAAAAAGAACCTTATTGCGGTGTGTGTGTAGTGATA
TTTGCTTAGCGCAGCTGACATTGATAACCAAATTAATAAAAATTATGAGTTCTCACTCAG
TTGTTGACTGCTGATCTGAGTGCATGGTCATGAACAGTGTCTCTTGTAGTGACTCACAAT
GGACTGGAGAATTCGAAGATAGTCATACGAACGCCGGTGAAGCCCGTTGAGGCCGCTACG
GGCTTTTGAAACAGAAAGTATTGGACAAGAACTCTACAGAAAATACGGAAAAATCAGAAG
ATCGACCAAATCCATCAAGAAATATAGAGGTGCTCACAATGGAGCAAGTAGATGATAAGG
AACATCTACCCTG


>Hme00437
ATGCCGGGATTCGGCATTACGGCCGGGGGAACTAGTGTTAGACAGTACGTTCTCCATTGC
GTGTTGCGTGTGTAGGAGACATTGCGTTTTAAATAGAAGAATGCCACTATGAATAGAATC
AAAGTAATTAGACAAATTTAAATTAAACTGTCTTCATACTGTAACCCCCAAACTGCATGA
TAGGCAGAGGGAACCTAGTGTTAAGACACTACGTTTCTCCGCCGAATTCTTAAGATATTA
TGTGTTGAGTAGCGGATTTCAACGCTTCTCCTCTACGCCAAAGTAATGAAAATGTATAAT


>Hme00438
TAAAACAAAAAAATACTCTATTCCATTTAAATAGTTAATGTCCCTAATATAATACAACAA
TATTTAACGTCCCTAGCAATTATTTAAATCTGTATTATTATAATTTATTATGGGTTAACA
TGTAAGCATTTATTTATTGAAAAGCAATATTTAAGCATTTCTTATAATTTAAGAAAAGAA
ATATCCACAAACTAATTCCAATTTTTCACCTTTGATTCCTTAATATTTTCTATTGCAAAA
TTATACTGTTGAAATGTATAGCTATTTTTCCCATTTTAAGTAATCGTTATAATACATAAA
ATAAACAATATTTGTTACGCAGACTTCTATACATTTGTTAAATTAAAAACAATAATTTAC
ACATTATTTAATAATTTCACTTAATTATTATTGTGCACTGTATATTGATGTCGTCGTGAC
GCAGTGGGATAGCGCCTAACTGTCAGCGCAGTGGTTGAGGGTTCAATTCCCACTCGGGGA
AATTAATTATTTTCATTTTCCGCCACTTATCACGCAATATCTCGAAATTTGGGCAG


>Hme00439
GGGGCATCATTCCATATTCCGTGACGCGCCGGACTTTTCTTTCTTTTATCGCCAGCTTGG
TGCGACGCGTAGTGGGTTTAGGCTCGTCGTATTTAAAATGTCTGAAACTTTACAACTTAG
GGGTAACCTTTACGGGCATAGCGGATGGGTTACCCAAATTGCTACGAATCCGAAATATCC
GGATACTATTTTGTCTTCTTCTCGAGATAAAACACTTATTGTTTGGAAGTTGACCCGTGA
TGAAACCAACTACGGTATACCACAGAAGCGTTTATATGGACACTCTCACTTCATCTCGGA
TGTGGTTCTGTCCAGCGATGGAAACTACGCTCTTTCTGGATCTTGGGACAAAACTCTTCG
TCTATGGGATCTCGCAGCTGGAAAAACCACCAGGCGTTTTGAAGACCATACTAAGGATGT
CCTCTCGGTAGCATTCTCAGTTGACAACCGTCAGATTGTATCTGGCTCCCGAGACAAGAC
TATCAAGTTGTGGAATACTTTAGCTGAATGTAAATACACAATTCAAGATGACGGTCACTC
TGACTGGGTATCATGTGTGCGTTTTTCACCAAACCATGCTAACCCAATTATTGTTTCTGC
TGGTGGCAAGGACATGAAGGCTATGCTTTGGGACTTGAATGATGGAAAGCACCTTCACAC
CTTGGACCACAATGACATTATCACAGCTCTATGCTTCTCACCCAACAGATACTGGCTGTG
CGCTGCATACGGACCCCTGATC


>Hme00441
GGGGCTTGACGTGCTGTCGAACAATCAAAACAGCACGTGTAAAAATGCGTATTGAAACTT
GTTATTTCTGCTCCTCCAGGATATATCCTGGCCATGGCATACAATTTGTGAGAAACGATT
GCAAGATTTTCAGATTTTGCCGATCAAAATGCCATGCAGCGTTCAAAAAGAAGAAGAACC
CACGTAAAACTAAATGGACCAAAGCTTACCGTAAGACTGCTGGCAAGGAATTGGCTATTG
ACCCATCATTTGAATTTGAGAAACGTCGCCATGCACCAGTGAAATATAACAGAGAACTAT
GGACAAAGACCATAGAAGCTATGAAGAAAGTAGAGGAAATCAGACAGAAGAGATCAAATA
ATTATATTATGCAGCGATTAAGGAAGGGACGCGAAGTAGAGTGGCAGAGGGATGTCAGAG
AAGTTCAAAGAGATATCTCTCTTATCAGATCACCAGCCGCAGGTCTCAAACAGAAACAAG
CTGAAGAAATGGAAGTTGAACCTGAAACTATTGAAGTTGTCGATGCCAAGGGAAGGAAGC
AAGTGATAGAAGCACCCGTCATGGTACCCGCTGTGGGGGAGATGATCGAGGAGGGAGGGG
ATGTGGAACTGTAATAGATTTAGGAAATATAAGTTTTACGC


>Hme00442
ACGGCCGGGGAGTTCTAAACATTCTTTTGTAAAAGTAACTTAAATCATCATTTAAACGGA
ATTAGCAGTTTAAAAAATTGTATAATCTAAAAGTGGGTAACTCTTGTGCCGTGGGAATAG
TGTACGTAGTGGGAAGTATTGCACTCTGTACAGGGGCCGTTTGTCTTTTAACGCCGCTAG
GATTTACTACAATCGGAGTGGCGGCAGGCAGCTTAGCAGCTCTGGCCATGGCATTCTTTG
GCAACGTAAAATCTGGCAGTGTCATATCACGGGCTACGTCTATGGGAATGAAGTCTTAAA
TTATTGTATTCATGCAGTAAAAGATGAATAAATCAATGTAAAAC


>Hme00443
TTACGGCCGGGATTGGCACATATTTCTACTTCCACGCCACCAATAGCTCATCCGTAACAA
ACTTTTATTGGGTACCAATAACCGCCATTCTAATCTACATAGTGTGCTACGCAGTCGGGC
TATCAACGGTCCCTTACGTGATTATCGGAGAAATGTTCCCCACAAACGTCAAGCTATATG
CATCGTGCGTCGCACACATCTATACTGGATTTTCTATGTTCGCAGTTCAAAAGCTCTTCC
AGGTAGTAAGAGATGCGTGGGGTATTTACACAGTATTTTGGGGTTTTTCCGTGTTCTCGT
TACTGGGGCTTATGTTTATGCTGGCGGTGCTGCCCGAGACCAAGGGCAAGTCATTCGCTT
CTATTCAAGCCCAGCTTAGACGGGACGTCGCTAGAGATAACGCCAGCAAACTCATCTCAG
TAGAGTATTAACTCACCCTAGCATAAGTGGCGGACTTATATATTATGCTTTCATCTACTT
ATATGTCGTTTAAAATATCGTTATCTTGTGCTGTGCTCGCACATTATGCGAGAAATGAGA
AATTTATGTTTAGATATACCTACTTTAAGTTATATTCGATAACTGTGTGTGTTTTTATGT
TTAAAAGTATTTTTATTGATGAATCTATTTAAAACATTTTATATTATTAGCTACTTAAAT
TCATATTTTCGGCCTAATTATAATTCCGCCATAGCATAAAGTTATTTAGGGATCAAGTTG
AAGTGAAAATAAGATTAAATAATTAATGTAATGATTGTTTTATTAGTGGCATTAATTTAC
ATGTCAT


>Hme00444
GGGGGTTTTTTTTTTGCTTTTAGTGGTTTCTGTCAACTACCGCGGTGTCGTGCCGGTTTT
TCAGCGTTTACACTTGTAATTTTCGCAGCTAACTTCAAAATGGCAATTCACATCAAGGAC
TCCGATGACCTCAAGAACAGGCTTTCTGAGGCTGGTGAGAAGCTGGTCGTGATCGACTTT
ATGGCGACCTGGTGCGGCCCTTGCAAGATGATCGGTCCCAAGCTAGAGGAACTTGCCAAT
GAGATGGCGGACTCCATTGTTGTACTTAAGGTCGACGTAAACGAGTGCGAGGACATCGCC
ACCGAGTACAACGTAAGCGCGATGCCGACGTTCGTCTTCGTGAAAAGTTCTAAGAAACTT
GAAGAGTTCTCTGGAGCCAACTACGACAAACTAAAGAACACCGTGTTGAAAC


>Hme00448
CGGCCGGGGATTCGTGGCTTGTTCTTTACCGGAGAAGGTAGTGGTGACGTTCAAAATGAA
ATCCTTATTGTTAGCGTTTGCTAGCTTTTTAGTATTATGTTCTGTTAATTGTGATGTATA
TTTAGACGAAAAATTCCCTGATGATTCATGGGAATCCAAATGGGTATACAGTGAACATCC
CGGCAAAGAATTCGGCAAATTTAAGCTGACCGCTGGAAAGTTCTTTAACGACCCGGAGGA
AGATAAAGGTTTACAGACATCTGAAGATGCTAGATTTTACGCATCGTCCCGCAAATTCGA
ACCTTTCTCAAATGAAGGCAAGAACCTCGTGGTTCAGTTCTCAGTCAAGCACGAACAAGA
CATTGATTGTGGAGGCGGTTACTTGAAAGTATTCAATTGCGATTTAAACCAGCCTGATAT
GCACGGAGAGTCCCCATACGAAATTATGTTTGGACCTGATATTTGCGGACCTGGCACCAA
AAAGGTGCACGTCATCTTCAGCTACAAGGGCAAGAATCATTTGATCAAGAAAGAAATTCG
TTGCAAGGATGACGTCTACACTCACGTCTACACTTTGGTTGTCAAACCTGACAACAAATA
TGAAGTCCTCATTGATAACGAAGTTGTTGAGTCTGGAGAACTTGAAGCTGACTGGGACTT
CCTTGCACCTAAGAAAATCAAGGACCCAGAAGCCAAGAAACCGAAATACTGGGATGACCG
TGCCCAGATCCCTGACCCTTGATGAA


>Hme00449
CGGCCGGGGATATGTATATATATGATTATGTATACGACATTTGTTTTTAGCCTGTTCAAG
GCTGTTCAGTAAAATATTTCTATTTCTGGATAGTAGACAAATTTTTTTATTTCAAAGAAA
AGTTCGTCAAATATCCAGTTTTCGAGCAAATCAAGCGAACGATGCCAATGAACACAAAGT
ACTTGAGTTTTTGCCTTAAATGAAAAATTATACGTCTATATCAATTGGAGGTTGCCTTTA
GAGTAAGAATTTACGCGTTACAATGTAAGGTTGTTATGAGCATTCTAACAATACTCCACA
AGATGGGATCGGCCTTAGGAAATTAAATCTTAAGATTTTACATTTAAATGTACCTCTATT
CGCAAGTTACACAGTGTTTTAGTCATTTTAAAGAAATTTTGTTTGTTTTTCTTCGCGCTG
TATCCCGCATGCGGTAGGGGAGGCAGAGGGAACCTAATTAAGATACTGTGATGATTCCCC
TTTTTCCACAGCATTTCGAGAAGTTACGTGTTAAGAGGCGGAACTGAACACCTGGTAACA
AGGCAAGACCAAAAGTTCATTTCTTCGTTCTGGTGGACAAAGTTTGGCGTTGGGTCCGGT
CACTTGACTAGTAATGTCTCGAAAATAGGTCATAGCTTAGACGGAATGTCTTAACAATAG
ATTGCCACTACTTGCTATATGCGGGATACAGCGGGAAGCTAAAACAGAAAATTATTAGCT
ATATAAACCTCTTCGGTGTAACAGAAATCCTCGCTTAATGTATTTTCGTCGCGAAGTACG
ATCGCCGTCTTACTTGTATTAAATGACGTACAAAAAAAAAA


>Hme00450
GGATTCGGCCATACGGCCGGGGCTTTTTGATTCGGCAAGTGCAAGCTCAGATCACAATGG
CAAAACCTAAGGGAGAGAGAAAAGGTAAATCAGCAATAAATGAAGTTGTGACTCGTGAAT
ACACTGTTAATTTACACAAACGGCTTCATGGAGTTGGATTTAAAAGACGGGCACCACGAG
CGATTAAAGAGATTCGTAAATTCGCTGAAAAACAAATGGGAACCCCTGATGTCCGTGTTG
ATACTAGGCTAAACAAATTCTTGTGGTCTAAGGGTGTCAGAAATGTACCTTTCAGAGTGC
GTGTGAGGCTTTCTCGCAGACGCAATGATGATGAGGACTCAGCACACAAACTATTCACCC
TTGTGACTTACGTGCCAGTTGCATCTATCAAGGGCTTGCAAACAGAAAATGTTGAAGCTA
GCCAAGAATAAACAACTAAGTTAAGCTT


>Hme00452
ACGGCCGGGGGTTCCGGTCGCCGTTGTCGTGGAGTCCGTTTGTTAGTGGTGGAATTTTTA
CGTGTATAACATCAAAAAATGGCGTCTGGTGTGACAGTATCCGACGCGTGCAAAACAACC
TACGAGGAGATCAAAAAGGACAAAAAACACCGCTACGTAGTGTTCTACATTCGTGATGAG
AAGCAGATCGACGTAGAGACCGTAGGCGAACGCAACGCCGAGTACGACCAATTCCTCGAG
GATTTGCAGAAGGGCGGCACTGGGGAGTGCAGATATGGTCTCTTCGACTTTGAATACACG
CACCAGTGCCAGGGCACGTCGGAGGCGAGCAAGAAACAGAAGTTGTTCCTAATGTCGTGG
TGCCCCGACACCGCCAAGGTCAAGAAGAAGATGTTGTATTCTAGCTCCTTCGACGCCCTG
AAGAAGTCGCTGGTAGGCGTACAAAAGTATATCCAAGCGACTGATCTCTCTGAAGCCTCG
CAGGAGGCCGTCGAGGAAAAACTACGCGCCACCGACCGCCAATAAGCATTTACACAGAAC
GAATAATGATAATGTCGCAATAATGCTAAATAAATAACACTTAAGTTTCTTAAGAACTTT
TTTACTGTCCCCGAGCTCAGTCATATTGACTCGTTGTTGTCACATTATCAAATTCACAAG
CTGTACGTTTTTTCATCAGTTTCTTTTTATACTGAAAGGGTCTA


>Hme00453
ATAGTATTGAACAAAGAAATTTGAAATAAAATTTGAAAAAGGGGAGGGCCCCCCCGCCCC
CCGGAAGGTTTTCCCCCCCCTCCCTTGGGGGGGGGGCCCCAACGGGTAGGGGGCCGGGGG
CCCCCCGTTTAAAAGGGACCGGGGC


>Hme00454
GGGCAGAATATAATCTGACATTTTTTAGAAAGAAAAGATCTGTTAAAAACGTAAGTTCAG
AGACAAGCAAAAATACTAAGAAAAAACATAGAAAACGCAGCAGAAATGCCACTACGGCCA
TAAAAAGTGGAGGAGAAAAATCATCTAGAAAATCTAGAAAAAATAAACTGAAATCTAAAC
GTAACATAACTGAACATATTGTAATGAAGAAAATAAAGAGTAAAAAATCTAATAAAACTC
AGAGTAAGCATAAGCAAGCCATCGGGAGATCCCGTGTTAATTTGAAGTATACTGGTAACC
CTGAGAAAAAAAATAACTCCTCGCTTTAGAGATATAGTTAATAAGAAAGCTGCAAATAAA
AAGTCCAATCGGGATGGGAGAGTACAAAAAAAGAGAGGTAATTTCGACCTAATATTACAA
TAAATATTTGAAAAAAT


>Hme00456
CGGCCGGGGGCTTTACCAGCTAATTTCTGATCCACTACTTCGCGAACTGTATTAAATCCG
CGTATAACGCAATCCCCTGGCGGTACTTTATTCTTTACTAATGTGACGAAAGAGGACACG
AGCCGGGAGCATAAATATGTATGTGTGGCGAGGTCTAGTGCAGTGGACGAAGATGTCGTT
TTAGCGGAACATGTGATTGAGGACGTCGTCTTCCAGCATGGTGACAATTCGGCTCTCGTC
TCCTTATACGTTAGTCCGGACACGGTGGCCAAAGTGGGAGATGTTACAATGATCTATTGT
ATTTATGGAGGAACTCCTCTGGCTCACCCAGATTGGTATAAAGATGGTAAAAACACAAAC
AACAATCCCAAAGACCGCGTGACCAGATACAACCGAACTGGTGGAAAGCGTCTCTTGATT
AAAGAAACGTGGGCGTCAGACGAGGGACAGTACACTTGCATTGTGGACAACGGTATGGGC
AGACCCCAAACTCATACCATGCGCCTGACTGTTGTCAGTCCGCCAAAAATATCAAAACAT
GCAGAACGTAAGCTTACAATGAAAGCTGGTGAAGATGTGACCCTATAGTGTCACGCAACG
GGAACCCCAGCACCCGTATTGAAGTGTACGCTCAACGCGCAGCCGCTAGCACAGCAAGTT
CTCGGGGAGTCCCACGGCAGTGCCAGTGTGTCCACTGTTACTC


>Hme00458
ATGAATGAAATCTTACTTTTGCTGGCGGTGATTTAGGGCGCGATGTGTGTAGTAAAAACA
AAACAAGATTCATATCTGGATTCATAGCGAGCTGCTGGATGTACCCCCCGACAGGAGGAA
TAATACTGCCTGTGTGACTGTCCGCGCACAAGCGAACGCGGACGACGAAACCGACCCGGA
CAATTAATCAATCATAACTGACGGACCCAAACCGGACAATTAATTAATCATTACTGACGA
ACCCAAACCGGACGTACTTACTTATTTCCTTTTATGTAAGAAAACAACTGACTATGTTTG
ATGATATACGTTCATTACATAAATGAATTTGCTCGC


>Hme00459
ACGGCCGGGGAATTGTCATTTTCTAGAAATTGTACGACCTATTACGAAAACACGAATACT
ACGATTAAATTATTGTTGTTTATTTCTCTATTATATTGCTCTTGTATTATAAATAATTAT
TTTTTTATCATTCCTGATACGTCGCGGCGGATACCTATAAAATAAATTGCAGTACACAAA
CGCTGTTGTATCATGCTTTCTCGTTTGTGCGCCTCCCGTTCGGCTTTTGCCGTTTCTCAT
ACACTTAGAACTCCAGTGCCGCAGAGATTTGTTCCAAAAAACTATGTAATCAGGAACTAT
GCTCGGGAACCTCGTTCTAGAGTAGCAACTAGATCTCAACCTACAGTATGGGAAAAATTG
ATGGCTCCTGTTGGACCAAATGCTTTCAGCTTGGGTAAGGGAGCTTTAGCAGGAGCATCA
GCAGTAGGCCTTGTAGCATTGTGTTATTATGGTTCTGGAGTTAAACCTGGTACATTGCAA
GAAGCTCACTTATGGCCACAGTATGTCAAGGATCGTATAAAAGCTACATATGGATATATT
GCGGGGTCACTGATGGTGACAGCAGGGAGCGCTATTACTGTCTTTAGAACTCCTGCTCTA
CTTAACTTAGTGGCACGGAATGGATGGATGTCAATTATAGCAACAATTGGCACTAATGAT
CGGTTCTGGAATGGTTGTTAGAGGCATGGAA


>Hme00460
GGGGGATTGCATTGACTAGTGTCAATGCAATCAGCTGTTTCTTTAATCCATATGATCAAC
ATATGATATTTATTTATTATTTAATTAATAAATATAAAAAGATATATTCAATTACAAATA
ATACTAAAGACAAAGAGCAATTTGCATTTCCCTTATCAGTTATCTCTTATCGGTTAATTC
TTATCACTAAAATTTGAAACATACAATATTATTCATTAATTTTAATACGCTATACGTCTA
AAATTTAAATTTTAATATATTATTTATAGTTATCGCGAGATATTAAAGAAATATATAATG
GGATATTTATTAATTAAAGAGTTACTTGATTGAATCATATACAAAATGTGCATTACTTTT
GTTTATAATGGAAATGATGACATCGAAAGTGACTTTAGTCTCATACTAGCATCTAATAGG
GATGAATTTTATAATAGACCTGCACAATGTATGGCCTCTTGGAAAGAAGACCCCTTCTGT
ATATGGAGGTCGTGACTTGGAACCTGAATGTGAAGGAGGCACATGGCTAGCTATGTCTCC
AACAAGAAAAAAAATTGGACTTTTATTAAATATACCAGGAATAAAAAAGGAGAATGCTCA
GAGTCGAGGAACAATTGTGGAAGATTTTGTAAAAAGTGATATAATTATGGCTGA


>Hme00461
CATTACGGCCGGGAGACATAAGTTACTCTGATGATGAAGACGCATTAAGAGATTTGAAAA
TAATTGAGAAAGTACCCACAAATTTAACTTTACATTCAGCGTACAATGACAGCAGGCGAT
ACGCATCACAAGCAGATGGTGGATTTTGTGAGAACGACCATGGTGGCCCACTGGTGTACG
GTACTGGTGTAAACTCGGTAGTGATCGGCGTCATCTCTGCGTGTCTGGTGAAGGAACGCA
CCAACAAGTGTTACGGACCCTTCCTTTACACCAGCGTTTATAAGAACCGACAGTTTATAT
CTTGCGCTATTTATAAGGATTTGGAGCCCAAATGCAGGCGACAGTTCAGATCAGGCGTGA
CTCACGAAGAAAAAGTGCTTTCGTGGAAAAATCATCCGGATGGTCCAGCCAAAAATGAAT
TGGATACTAAGTCAACAGTTCCAGATATTGTCCAAAGGGCAAGCGAGGACCAGGTGGTAT
CTGGTGACAAGGTGTTCCCAGACAGCGGATTTATTATTAAAGCTAACACTAGCAAATCAC
CTTAATTGTATTTTATTTCTAATAAAGAGATAATAAT


>Hme00462
GTGGTTCGTTCTCTTTCTTCGCGGTACATTTTATAAGTAGTCTTGCTGACCTATTTTTAT
ACCATACTACTTAAAATAATTTCTTTAGATTTAAAAAGATGCAAGTGAAAGGGGTAAATC
GTGCAATTATAGTCAGCAGCCTGCTTGGTATACTGGTGTCAATTTATGCACTCTATGTAG
AGATGGCAGCGGAAGCAAAACCAGGATATAAAGCTATGTGTGACTTATCAGAATACGCAA
GCTGTTCGAAGGTTCTCACATCTAAGTACGCGAAGGGATAAGGTCTCGCTGCACCGGATT
CGCCGTTTAAACTCCCGAATTGTGTAAACGGGATTATTTTCTATTGTATTATAATATTTT
TGACTACCTTTGACGGAGCTGTTGCAGTGAAAGTACAAATCGGTCTCTCTGCAACATCGC
TAGCGATTTGTGTATATTTGGCGTATTTATTAGCTTTCGTGCTTAAAGATTTCTGTGTAG
TTTGTGTATCTACTTATGTCTTTAACATTTTAATAGCATACTTTTTAATGAAAAAACATT
GTTTGTTGGCTAGTAAAAGCAAGTAAATTGTAATTTATTAAATTCTACCAGTG


>Hme00465
CGGGATTCGGCCATACGGCCGGGGTTGGCACACCAAGAAACTCCCACGTAAGACATCAAG
GGTCTGCGTAAAGTTGCTTGTATTGGAGCATGGCATCCTTCAAGAGTTTCATTTACTGTT
GCCCGTGCTGGTCAAAAGGGCTACCATCACAGAACTGAAATGAACAGGAAGATTTACAGG
ATTGGTCAAGGAATTCATACCAAGGATGGAAAAGTTATCAAGAACAATGCTTCCACTGAA
TATGATTTGTCTGAAAAGTCCATCACCCCCATGGGAGGTTTCCCTCATTATGGTGAAGTA
AACAATGACTTTGTTATGATTAAGGGTTGTTGTATGGGACCTAAGAAACGAGTCATCACA
TTGAGAAAGTCCCTACGTGTCCACACTAAGAGAGCAGCTCTTGAGAAGATCAATCTGAAG
TTCATTGACACATCATCCAAATTTGGACATGGTCGCTTCCAAACACCTGCTGATAAGGCT
GCTTTCATGGGCACCCTTAAGAAAGATCGTATTCGGGAAGAGGCTGCCGCATCGGCCGCG
CCAGCTGCTGCTCAGTCATAAGTTATAACTTTCCTGAATAAACTGATATAAAAATACACC


>Hme00466
TTACGGCCGGGGGGGGATTCCCATAGAATCGGTGCGGCGCGTATATTCTGCGCAATAATA
GTTGGGTCGGACTATAGCTGAATGCTATTTACTAAACCATATAAATACAACGGGTTATGG
GCCCAGACCACGTCGTAACAATAATAAAGAAGATTGCATCAATCGTAGAAAATTAGAAAT
ACTGGCGAGATTAAAACAGCGTTACTTCACGCGACGCTTCGGCGTTGGTATTGAAATTTG
GAGGTTAAGTTGCCGGGAAGGAATAAAAAAGAAAAACAAGCAAAATAAACAATCACAATG
GAAAGGAAACAGCACAGTAATAAAACTGGAAGGAGTAAAAAATTGGAATGCTTAGAAGTT
CCAAACCATAATACTACTACGGGGGGAAATTGTGTCATCATCATCTGCATTTATTGTAAA
AAGAAATGCTACAATTAAAAGAAATATTAAATGTTTCAAGTGTAATAATATGGGTCATTA
TCGAGCTGAATGTAATGTGGACAGAAAATGTAATATTTATTGTTAAAAAAAGTGAAAAAA
AAATGCCATTATTGTAATAATTTTGTAAACATGTTAAAAATGAGTGTTAGTTTAAAACGG
GAACATAAAAAATGTGTTTGTAGTGCAACAAAAGTAAAATTAAAAACCTAATAGAAATAA
TTCAATAATCAGCTCGCCGCCGTTGCCTACATACCTACGCTAGTTGCTGCGACTCGATTT
CTTGAATGAAGCGTGTGCGACGTTGCCGCGCTGACAGGTAAGTGTGTGAGTGATAATATT
ACACCCTTACAAATGGCG


>Hme00470
ACGGCCGGGATTCTGTTCTTTCTTTATGATATTTATACGTTTATTTTAACGTTATCAAGA
CATTCCTACTTTTCTATTTCAAATTGAATAAAATTTTGGCTGAGATGACAGTCTTCGTGC
CGTCCCACTGAGGAGTGATGGCCGCGAGCACAGCTTGCGACGTTATTGCCACAACTATCT
GGTTAATTTTCGAAAGTTTTATAATCCTAACGTGCAATTGTCAATTTATTTATTTTATGG
CTTAATATTTATTAGAAAATATATAAATGTTCTATAGTGTCTTGTAAAGGTGGGATCTGA
TGTTCCTAGATATGTAAACGTTTTGTATGATACACCGATCGCAAGCTAAAGTGTATTACA
GATACAGTCATGCATTCCAACTTTGTATTCCACTTTGTAAATAGGCCTAATGAATTCTAC
GACTTAATGTTGCTTTAATGTGGGAATGTAAATAAATCGTGTTTGAGCTTCCTACGAGAG
ACACGTGTGCAAAACTGGGGGCGGCGGGTCTGGCTCGACATTGTACAAGAATTTATATAA
AATTTATAAATAAATTTTTAATTATTTCTTATTTAGGGTCGCATCTAAGCCAATGGCGAA
TTTGTAAATATAAAAATTGTACCAAATTGACCATAAATTGATGACGGACGAGGTCCGCCA
GGCCCGGGCTCGCCACCTCCTGCACTGTGCTCTCGCCGACCCTATGGCAGCGTACTGCGT
AACTGTAACACTGTGTTGAGACTAAACGTTTCTAAAT


>Hme00472
CGGCCGGGGATTGAGTAAAATCGAGCTGCGGCAACAGCGTTTCAAGTGTTCTGTGATAAT
TATACACGTGCGAGTACAAACCACGCTACGGATACGAAGCAAGAAGTAATTCATACAACT
TTCAAATCAGTTGAAAGGTATATATTTCTTTATTCTATAAATGCCAGAGGAAAAAATGGA
GACTCAATCCGGTGAAGTTGAAACCTTCGCCTTCCAGGCGGAAATTGCCCAGCTTATGTC
ATTGATCATCAACACATTCTACTCTAACAAGGAGATCTTTCTTCGTGAGTTGATATCCAA
CTCTTCAGATGCTTTGGACAAGATCCGATATGAATCTCTCACTGATCCATCAAAGCTCGA
CAGTGGAAAGGAGCTGTACATCAAGATAGTGCCCAACAAGAGCGAGGGTACCCTCACCAT
CATTGATACCGGTATCGGTATGACAAAGGCTGACTTGGTGAACAACCTCGGTACTATCGC
GAAGTCCGGCACAAAGGCGTTCATGGAGGCGTTGCAGGCGGGCGCCGACATTAGCATGAT
CGGTCAGTTTGGTGTAGGTTTTTACTCCTGCTACTTAGTCGCTGACCGCGTGACTGTTCA
CTCAAAACACAATGACGATGAACAATACATGTGGGAATCTGCTGCTGGTGGTTCCTTCAC
CGTCCGCTCTGACCCCGGTGAACCTCTGGGTCGCGGAACAAAGATCGTACTTC


>Hme00475
ACGGCCGGGGACTATGGTTAAGTAAAAGTTCAAAATGAATGGTTTTTAATTATTAACCAA
AACTGTGTTTCTATATTATAAGAGAGGATGAAATATGGAAATTAAGCATGATGTACCAAT
AAAACTATTATTTTTTGCTCAATCAAAGGAACTAGCTGGTACACGGGAAGCAGTTATACA
TTTACCTACTAAAATAAATTATGACCAACTTTTAAATACAATTATTAAAAATTTTAATTT
AGAAATTATAAAAAATAATATCTTGCTGGCAAAGAATGAAGAAGTTTGTTCTGATATAAA
AGATATAGAATTAAGAGAAAGTGATCTTATTGCTGTGATCCCACCATTGAGTGGTGGATA
ATATTTTATTCATAAATATTTAAATATTAAAACATGGATCATTTAAAGTTAACTGTAGAT
AAGTTGTCCGTAGAGACTATTAGCGATTTGGTTGTGGACGATAGTTGTGGTGCAGTGTCT
GTTTTTATTGGAACCACTAGGGATAATTTTGAAGGAAAAAAGGTGCTAAGACTGGAATAT
GAGGCTTATGAGTCAATGGCCTTGAAAGCCATGAAGGGTATTTGTAATGATGTCAGAGAC
AGGTGGCCTGCTGTTCACGGTATAGCAATTTACCATAGGTTAGGTAACGTGCCCTGTCGC
GAAGCATCAGTGGTTATAGCGGTGAGCAGTCCTCACAGACGAGACTCGTTAGACGCGGTC
TCCTTCTCTATAGACCAGCTCAAAGCGAACGTGCCCATTTGGAAGAAGGAGGTGTA


>Hme00477
GGGGCTTTCTCTTCGTTTTGCATCAGCCATCAGCTGCGAAATTCTGTACGAAATTACTAC
ATTATAATTCTGTACAAAAATGGCTGATAATAAACTATATGAAATATTAGGTGTTTCAAG
AAGCTCAAGCGAGTCGGAAATAAAAAGAAGTTATCACAAGCTCGCAAAAGAATTCCATCC
CGACAAAAATCCAGCAGCTGGCGATAGATTTAAGGAAATAAGCTATGCATATGAGGTTTT
ATCCGATCCTAAAAAAAGACAAACTTATGATAAATATGGATTAAAAGGTTTACAAGAGGG
TGGGCAAGGTGGAGGATTTGCATCTGACGACTTGTTTGGCCATTTCTTTGGTGACATATT
CGGGATGGGAGGTGGAGGTAGAGGCCGACGACATGCAAGAGGTGAAGATACTATACATCC
TTTAAAAGTTTCATTAGAGGACATGTATGTTGGCAAAACAGCAAAGCTTCAATTAAGTAA
AAATGTTATATGTGGACCTTGCAAAGGTATAGGTGGCAAGCCAGGTGCAGTGGTTTCCTG
TAAAGATTGTCATGGTCAGGGCTTAAAAGTTTCTTATCAACAAATTGGACCAAACATGAC
TCGGCAATTTCAATCTCGCTGTCCAACCTGTCAAGGTCAAGGTGAAACTATCAATGATAA
AGATAAATGCCCAAAATG


>Hme00478
GGGGACAGTTTATCACTATCAGTTTATGTCCTCATATCAAGATACATTTTAGGATAAGAT
TCTGCCGGTGCTTTTTTAAATATATATAATTTTTTTGTATTACAAAGACTATCTCTGTAA
TATATATATGTATATATTTTATTAGTAATATAACTAGTAAATACTAGTCTGTTTTGTTGG
AATTCTTCATCTTTTGCACATAAACGTTAATGAGGATGGCTCGAGGGCAGCAAAAATTAC
AGTCACAGGCAAAAGCCGCTGAGAAAATGTCAAAGCTCAAAAAACACCAAGGACACAGCG
CCACAGATCATAAAAAGGCTGCACAAAAAGCACTTGTACATGTCTGTGCCATCTGCAAGG
CTCAAATGCCAGATCCAAAGACGTATAAGCGGCATTTTGAAAATAAACATCCCAAGAATG
AGCTCCCTGAAGATTTAAAGGCTATTTAAATAAAACACTTATTCTTGATCATCACAACAC
TACACATGTGTGCACATGTGCGACCGACCCCTCTCAGTTGAACTCTATGTGATCTCAATC
ATTCCATACACTGTGTGTGATGGTGCTGTGATGATCAATAATAACAAACTTTTTTAACTA
GATATA


>Hme00480
GGGACGGACCAGGAGTCTAGCATGTGTGCGAGTCATTGAGTTTATATTGAAAATAATTCA
CAAAACTGAAAGGCGCAACGAAAGTGAAGGCGCGCGCTCGTCGCGCGCTCAGGGAGGATG
GAGCGTCGGTCTCGATCGATCTCCCGCACTCCCGAGGCGTCTCGTTTCCAATCCGTGAAT
GCAGGCGCGCTCTGAGCACAGATGCTGGGACCCGAAAGATGGTGAACTATGCCTGGTCAG
GTCGAAGTCAGGGGAAACCCTGATGGAGGACCGTAGCGATTCTGACGTGCAAATCGATCG
TCGGAACTGGGTATAGGGGCGAAAGACTAATCGAACCATCTAGCAGCTGGCTCCGTCCGA
AGTTTCCCTCAGGATAGCTGGCGTCGATTATTAACAGTCCCATCCGGTAAAGCGAATGAT
TAGAGGCATTGGGGCCGAAACGACCTCAACCTATTCTCAAACTTTAAATGGGTGAGAACT
CCGGCTTACTCGAACGATGAAGCCGGAGATCTGATGACGGTGCCAAGTGGGCCAATTTTG
GTAAGCAGAACTGGCGCTGTGGGATGAACCAAACGTAGTGTTAAGGCGCCTAAAAAACGC
TCATGGGACACCATGAAAGGCGTTGGTCGCTCATGACAGCAGGACGGTGGCCATGGAAGT
CGGAATCCGCTAAGGAGTGTGCAACGACTCACCTGCCGAAGCAACCAGCCCTGAAAATGG
ATGGCGCTGAAGCGTTTTGCCTATACCCTACCGTTACGGGCACGTGCGGCGCG


>Hme00481
GGGGATATTATTTCTTAATAGAAAAATGTATATACGTGTTATTTTATTTCTGGCATTAAT
TTCTTCTGTGCAACTATGGGTTTTGGATAATAAGCTTTTATGGAAACGAGAAGATTCGCC
TGAATGTACGCCGTTTTCAAGATTTCAAGAAGATTGTAATTCGTGCATATGCAGTGCTGA
TGGAGAAGCTTTCTGCACGCTGATGCTATGCTAAGTATGGAAAGAGAACATAAAAAAAGA
AGGTCAAATGCAGATTATCTGATGAAAATAAGAAAAACAAATATCTATTAATTAAATATT
GTTGAAAATG


>Hme00482
CGGCCGGGGCTTTTACATCGGTGAAGCTTGGAGAGCGATATTTCATATCAACGCTCAACA
AAATGGTTGCAGCCAAGAAGCAGAAAAAGACCATCGAGTCAATCAACTCTCGATTGGCTC
TAGTAATGAAATCTGGCAAATACTGCTTAGGATACAAGCAAACATTAAAAACTTTACGTC
AAGGAAAAGCAAAACTGGTCATCATTGCAAAGAATGCACCCCCATTGAGGAAATCAGAGA
TTGAGTACTATGCTCTACCCGCCAAAACTGGTGCCCATCATTATAGCGGTAACAACATTG
AGTTAGGTACTGCTTGCGGAAAGTACTACAGGGTGTGCACATTAGCTATCACAGACCCAG
GAGATTCTGACATCATTACGACCTTGCCTGAGGCAACAGTTTAGTTAATAAATTACTTAA
TACC


>Hme00484
GGGGAGTTAACCATAACTGTAAGGAACAGTCGTCAATGAGAGATTTGAAAAATGAAAAGC
TTATTATTGCTAGTTCTGCTATGCCTCTTGCAAGATTCGATATGGGGAATAAATGGTCAA
AAGATAAAAACATTTTATGTTAACAACTGGGGTAAGTACACGCTACCCCACTCCGTCAAT
ATGAACGTGGTCAAGAAACTGGCAGAATACATACTCTTATATAGAGACAAAAAGTATTGT
CCTTTTAAAAACACCAAAGACTGTTCGAAGAAATCGGAATCGGATATCATTAAAGCTATA
GCTGCACGAACATTGAATGATGAGAAGAACGGTTGAAATACGAGACAACTAATTTAAAGT
TAATATTTGGAAAAATAATAAAATATATATGTG


>Hme00491
AGAAAGATGACTCTTTACCATTTTGGAAATTGTCTAGCTTTAGTATACGCGCCATACTAC
ATGGCATATAAATTCTCGGGGATATCTGAATATGCAACCTTTTCCAAATGTGTATACGCC
GGTGGATTATATATTTTTACACAACTCTGTAAAATGTTGTTATTAGCAACCTTCTTCCCT
GATTCAGATAATATTCATGAAGGTGGAGAATATGATATATTTTTGGAGATTCTTAAAGCA
ACAGTTGATCTTGCTGATCTCCTTGGTTTGTACTTTGCATTGAATTCAATACCAGGGAAT
GGCCATGCAAAAATTTTAAATGCTGCAATTGGCTGGGCTAGTGCCGAGGTTATAGTCACT
CGAAGCATTCTTTTATGGGTTGGAGCCAGAGGATCAGAGTTTGACTGGCGCTATGTCCGT
TCATGTGCGGAGTCTAATGTAGCTCTACTCCAGCATGCTTCTACTGCAGCTCTTGTATGG
CTTTGGACTATAAGCGATTTTGCCAAAGAAATATTTTCCAATTGTAGTCACACTACTGGC
ACTTACACCTTATAGAAATTT


>Hme00493
GGATTCGGCATTACGGCCGGGGATTTTCAATCTGCTTTATAAGTTATCTTGTTTCTGGGT
TATTTATACATGCCAAATACAGTTTCAGTAGTTTTACTTCAATAGCTTCGATAAATAATT
ATTGATAGTTATTTGTGCCTATTTTAATTAGTAAAATGAAACGAAAATTAAATAAAATTT
CCAAATGTATGCTTCTTTTAAATTTATTATTTAGTATTCATATGATAGCGGCGCAAGGGA
ATGTTGCAACTACGTTGGAAACTATTATCTTAGAAACGACAACGGAACTTGTCACAATAA
TAACAGATATACCCCAATCCGACGTAGAGATAGCAGTGAAGCACGATGTCGGCAAGTTTA
CTACGATGGTTTTCGATTATGTGAATGCACAGTTCAGCCATCGAGAAGAATTTGAACGAT
GCTATGATGACTATATGAAATGCTTGATTAATCAATCAATTCCAATCCCTGTGTGTACCA
TGCAAGATCCTTATTATCCGGATAAGGTTATGACATTTAAGTCTTACTGTGATGCATATT
TTGATAATTGTTTGCGGAAAAAAAGTAAGTTGCTTGAAAATTTGACATTATTTACTGATC
TAGTAATTGTCCTCGTATATTATATGTCAATTTATAGCTCAATTGACAGTGAATCTACTT
ACCCCCAATTACCAATATCTACATTTAAGTAGTTCTAATTGAGTGAGTCGTAACGTTAGT
ATTCTCCCCACTCTTGTGGGAAAC


>Hme00495
ACGGCCGGGGGCTAATATTTAATTAATGCATGTATATCCTTTATTACCTCTGGTTTTAGT
TATTGTTTTTCATACAATTGGTTGAAAAAATTAGCCGTATTATGTTATATTACCCTTTGC
ACAAAATCTCAATATTAGGAATAAATATAAACTTTTTAAAAATGTGAATCAAAAATAATT
AAATTTAAAGTTCAGTTCGAGAGGACTACAGGATATCTTCATACTGGCGATATAATGATA
ATGACATTTGAAAATTACGACTGCATGAATTAATAGAGGTGCGCTTCTGCAATAGAATAC
GCAAGCTGATTTCGACTCGCCTTCCAACCGAAATGGGTCAAAATTACCATTTTCAGCTGA
GAGCCTCATAATTTGCGGAAAGATGTGTTCGTTACTGCGAGTATCTGAGAATCGAGTTTT
CAAAATACTTGCTTCGGTCACATATTGCAGTGATACTTGAAATACTCTACAATTTCATTT
CAAAAGAAGGCTTGCTTTGTCTGCTTCCGAATTTCGTCCACAACGTTCCCAACGATCCTC
ATATACTGAGTGCTTGGAACTCGACTCAAAGCCTGATTTTCTACAACGATAAAGTTAATA
CCGACAAGTTCGACCGCTCCACTAAAATTTATGTTCTTTGAAAATTTATATAGTAATGGT
TAGTACTATGAGAATGCAACCGAGCAAGATTCATGATTGATAAATGTA


>Hme00496
GGGGGAATTGTGCATGTCATTCGAAACTCACCCCTTTATGCGTCATTTTCCATTATTAAC
TCAGTAACTAAGTCTTTATGTTGAGTGTAAACGAGAATTTTCCTGAATATGCAGTGCCTG
GCGCCAAGCAGCATCGATTTGAGCCTTACGCGGACAACGGAGGCAGCGTCGTGGCCATCG
CCGGCGACGATTACGCCGTGATCGGAGCTGACACACGTCTCAGTACTGGTTTCTCCATTT
ACACGAGGGAACAGAAGAAGCTTTTTAAACTATCAGACAAAACTGTCCTCGGCGCCACGG
GGTGTTGGTGCGACACGCTCACACTGACCCGATTGCTGCAGGCGAGAATGCAAATGTATG
AACATGGACACAATAAATCTATGACGACCCCCGCGGTCGCACAGATGCCGTCAACTATGC
TGTACTACAAGAGGTTCTTTCCTTATTATATATCTAATGTTCTAGCTGGCTTGGACGCTG
ACGGAAAGGGATGCGTTTACAGCTACGATCCAATTGGTCACTGTGAAAGATCCAACTATC
GCGCTGGAGGTTCAGCTGGGGCTCTTCTACCACCCCTACTTGATAATCAAATAGGGTTAA
AAAATATGCAAAATGTAACAGAAGCACCCATTCCAAAAGACAAAGCCCTGGCTCTTGTGA
AAGATGTGTTCATCAGTGCAGCAGAACGTGACATCCTACCTGGAGATAGCATCTATATTT
TAATAATCA


>Hme00498
TGGCCCTTTTCTGGTGTACCCTCTTAATATCCATTATTGGTTCTCATGCTGCTGGGGAAT
TTAGCATCTTGCACAGTCCGCCATCCTTGAAATTTACTGGATCTAGCAAAACATTGGAAA
GTCTTCTGAAAGAAATATTCCCTGCATCTCTTGGACTGTCCGTTGAAGAGAGTTCTGATT
GGAATGGCTTATCCCATCGTGGACCCGTTTAATACTCCCGAAGCAGTTGTTGAGGTGTAC
ATTGATGGTGTATCTTCTCTAGGAGATAATGCCGGACTCAAAAGTAAAAACTTTCCCATT
GATTGTTGATGAATATGAACCC


>Hme00500
ATTATCCCGATATTATAGATTAATTGTAACCATTGCCTGTGAATATATAATCTAAGATGT
CTATCGGTGTGCCTATTAAAGTATTACACGAAGCGGAAGGCCATGTAGTGACCTGCGAAA
CCAATACCCGCGAAATTTACCGCGGGAAGCTTATAGAGGCCGAGGATAATATGAATTGTC
AGATGACCCAAGTAACAGTCACTTATAGGGATGGAAGAGTCGCGCAATTGGAGAATGTAT
ACATTAGAGGATCTAAAATCCGTTTCCTTATATTACCGGATATGTTGAAAAATGCGCCCC
ATGTTCAAACGACAGGGGAACAAACCCACGGCTGGGCGTGGGAAAAGTGCTATACTTCGT
GCTCAAGCTGCCCGTCGAGGCAGAGCAGGAGGTAGAGGTGGAGGGCATCGTGGAGGCTGG
CAGGGTGGCTCGGGACCTTCAAGACGATAAACCCTGCAGTAAACTTAAGTTCCGTTTGTC
TAATACTTATAATGTCCAAATGCATTTGTCAGATAAAGATTAT


>Hme00502
TTTTAGGAGACATTGCTTATCCTGCCCGGAGCGGATAAATGAAATCATTTTATTCCCACA
ACCGTCGCGTTCACCCGATGCCTCGTGTATTTACATTTCAACTACAATTCATAGAAATTT
CCTAAACAATATGTCAAACGCGACTGTTGATGAAAAATCGATTGTGTTGTGTCCGTGTGT
TTACCTGATACATGATGATAATCTGGTATTCCAACAATGAATGCACCTGCGCGCTGGACG
TGCGAGTACACCAAGTTGTACTAGCGACATCATTCAGTTTACAAATTTACATTCGGTGAA
CAGTTTATTACGATGTACGACTAATGATATGTTATGCTATATTTTTATTATGTACTACTG
AGCCCGTGCGGGGCCTCGCCCGCTTGAAATAGAAATAGTAATAAAAAAATTGAAAACTAA
AGATTCAGTCAATTCAGTAAAGCAGTTGTATAGAATAACTGTTACGGCAATTAGCCAATT
TGTCCAACTAAGTACTTTAAATTGACATAACTTTTTATTTGTGATTCCATTGTAATAAAA
TAAACCC


>Hme00504
GGGGCCCACAGATTGTTTTCACATAGATCCTTTAAAGCGACTCCATTATTAAAAGCGGTT
CTTCTATTTTTTTTTACAATGTCTGGACCGAACTCTGCCTACATTTGGTGTCGAGACCAT
CGACTTCACTATCGCTACTCAGATACTGACGCCGACCCCCACAATTCCAAAAGAGGATTC
TTCTTCAGCCACGTCGGGTGGTTGATGTGTAAAAAACATCCATATGTTAAGAGTTTAGGA
AAACGCATCGATATGAGTGACTTACACGCTGATTGGATGATTATGTTC


>Hme00507
GATAAGTCTCCTTTCCGTAGTATTGTTTTGCTGAGAGATTTAATGAATAAGCTGAAGTAT
CCGTGATAACTATTTTTTTAAAGTCATATGGGTGTAAACTGGTTAAAATTAAGATATATT
AAAAGCGCCCTACCATTACCCAAAATGAGCATTGACATTGGGGGTATGTTTTCAAATTTT
AAGTTATAGTGCTAGTTAATAAGATCCATTACATTAAAGATTTAATGTTTTAGGTATGCG
AATTAAGTACAAAGATAGAAACGAAACTTTTTTAGAAGAACATTTAGTATCAAAAGAGCC
TTTTGGACAGTTTAAAGCATGGTTCGACGATGCATGTGCAAGGAAAGAGATTTTAGAACC
TAATGCTATGTGCTTAGCAACATGTTCAAAGTAAGTAAACTCTTTTTTTTTTCCCAAAAT
ACAGATTTCAAAATTATGATATTTTCTATTTTAAAGGGATGGCTACCCTTCAGCACGATT
TGTTCTATGTAAAGGATATGGAAAAGATGGTTTCAAATTCTTTACAAATTATGGAAGCAG
GAAAGCCAAAGAAATGGCTGAGAATCCAAATGTAGCAGCAACATTTTACTGGGAAATATT
A


>Hme00508
AGGAAGAGGCATTTTAGCGCCCCTTCCCACATCAGGAGAGTCTTGATGTCATCTCCCCTT
TCTAAGGAGTTGAGACAAAAATTCCACGTTAAATCTATGCCTATCCGCAAAGACGACGAA
GTTCAGGTAGCTCGTGGACATTATAAGGGTCCACAGGTTGGCAAAGCAGTCCAAGTGTAC
CGTAAGAAATTTGTGGTCTACATTGAGAGGATCCAAAGGGAGAAGGCCCATGGCGC


>Hme00513
ATGGTGGACGCCCCGTCCATTGAGAAATTGGAGGCTGGATTCCGCAAGCTCCAGGCCTCT
GACTCCCAGTCGCTGCTTAAGAAGTACCTAACCAAGGAAGTCTTCCATGCTCTAAAGAAC
AAGAAGACCTCCTTCGGCTCCACCCTCTTGGATTGCATCCAGTCTGGTGTTGAGAACTTG
GATTCTGGTGTTGGAATCTATGCCCCTGATGCTGAAGCTTACTCCGTATTTTCTGATCTC
TTCGACCCCATCATTGAGGACTACCACAATGGCTTTAAGAAATCCGACCAGCACCCAGCT
AAGAACTGGGGTGATGTTGAGACCCTTGGCAACCTGGACCCTGGCAGCCAATTCATTGTC
TCCCACCCCTGTCCGCTGTGGCCGATCCTTGGAGGGTTACCCATTCAACCCCTGCCTAAC
TGAAGCCCAATACAAGGAGATGGAAGAAAAAGTTTCCTCAACCTTATCTGGCCCTGGACG
TGAACTTAAGGGCACTTTCTTCCCCCCT


>Hme00515
TCACGTCAAGGTGCATTGGTCTTCGGGGGAGCTCAAATCGGGAATATATTTGGTTCATTC
ATGTCTGGTCTCCTGATGGCTGGAGGTGGAGATTGGGCGAATGTCTTCTACTTCTTCGGT
TGCTTTGGAATATTTTGGTTTATTGCGTGGAGCATCTTTTGCTACAGCACGCCCAATACT
CACCCCTTCATATCAGATAAGGAGTTGAAATATCTAAATGAAACAGTAACGAGTGCGGAA
ACCGCCAGCGTGAGGGACCCCGTGCCTTGGAAGGCGATTGTACGATCGGTACCCGTTTGG
GCCCTCTTGTTCGCTGCTGTTGGCCACGACTGGGGCTACTTATACAATGGTGACAGATCT
GCCAAAATACATGACCGACGTTCTAAAGTTCAACATAGCGACTACTGGAACATTGACAGC
GATGCCGTACCTCGCTATGTGGATTAGTGCCTTTTTGTTCGGATGGGCTTGCCACTTTT


>Hme00521
GGGGATAAATTTCTGATAATTCCCACAAGTGCCTTTTGTAACATCGATATTGACTCGACA
GACATCAATCATGGATATATGAGTGATTCAATTAACAATTTACTAAATGCTATTAATACA
TTGAGAAACTTTAAAATAGACAATATTTTTGCAACAAATAATATAATTGGTAAACACTAC
TTAAGAACAGAAGACGTTGAGGATGATTTGGAAAGCTATATGCAGCAGCTAAAATTGCCA
TCGAAATCTCACAAAAAGACGGCTCCAAAAAAGATATTAAGAGATGGTTCTAATTCAGAT
GAAGAAGAGAATAGCGAAAGCAACAATAAAGACGATAACCGTGAGAACAAAAATAAAGAT
AGTTTAAGATTTTTTGATTGCGAATATGGAAGGTCACAGTGCGTGAAAGCCTGTAAGGAG
GCGTACAGAGAGGTTTGCGATGTAGAAGAGTGCGAAAGAAGTCTTAGAAGACGACTGAGG
AAGTATTGCAAGAGGTTCTGTGCATTATGGTTTTATTAAATGTTTTAGTTCTACAAACGT
TGTTTATGGTTCTTATGTAGCACAAGTATATACAATAGTTTTTTCAAAATAAATATTATC
CCAAATGTCCAAAAA


>Hme00525
GCCGGGATTCGGCCTTACGGCCGGGGAGCCTGTGTTTTGATTCAGTAGGAACACCATCTT
TGTCTATATAATAGTTGTACGGAAAAATATTATACTTCATTCTGTTTCAAAGTTTTATAA
AGAATCATGAAGATCGTTTTTATCGTCGCGATATTCGCTTTTGTGACTGTTCAGTTTAGC
CACTCAAAACCAACCCCAGATGATGACAACAAGGATGCGGGTGGAGACCATGTTGGTGTT
GATGCGGGTCAGCCAGCAGAGGAGGTAAAAGCCGCACCAAGTGAAGCAGCTTCGGCTGTC
CCCGTCGACGACGCCGTACGCGCTGAGGACAAGAAAGCGTAGATAAAAGAGATATGAAAT
ATATATTGATATATTGTATACTGATTGTAGAATAACTATGTAACCTTTATAAATATAATA
TATTGTCTTTTAAAATATACTTAATCCCAG


>Hme00526
TCGATTGTTTAAATAATAAAATTATTATCCTTTATTATTTTATTATGTTTTTTTTTTGAA
CATTTATAAGTAATGAGTGTTTCCCTGGTTTGGCTGCGCAGGTTGCCCAAAGATGAGATA
GCGGCTCGCGTGGCGGCGTTCAGAGCGAAATTGTCCGAAGCTGGCAACAATGAGAAAGAT
CTGCCGCGAGATGAATTTGGACGTGTTGCTGTGCGCGAAACTCACGCCGTAGCTGAAGCG
CAGCAAGAGAAAAATGCCCGGCTCAGAGACGCGTTTGGCATATCACCACGTTTTGTGGAG
GGGACCAGCCTGGACCCGGAGAGGAGGGCGAGGGACTATGCACAGAGGTACCCCTTAGTG
AGGACCCCGAGCCACGAGCGCGAGGAGCGAGACACTCATATTTCGAAGAAAAAGAAAAAG
CGAAGTATTTCACCGGAAGTTAAAAAATCCCAAGAAGAAAAAGTCCAAGAAGAATAAAAC
AGAGAACCCGGTGATACTATATTTA


>Hme00528
AATGGCGGATCACGACCCAGAAAGCGTTTCCGAAACCGGCTACCGTGTTCCTCAACCGCA
AGGGCGGATTGAAGAAGAGGGATATGCCACCTCCTAAAAATGTCCGATTAGGTTTCCAGA
CACCCAGAGAGGCAATCCAAGGCACTTATATTGACCAGAAGTGCCCTTTTACCGGCAATG
TGTCGATCAGAGGCCGCATTCTCACTGGTGTCGTACAAAAGATGAAAATGCCACGCACCA
TTGTCATCAGACGTGATTACTTGCATTATCTACCTAAATATAACAGATTTGAGAAGCCTC
CTAGGAATATGTCAGTTCATCTGTCACCTTGCTTTAGGGACGTGGAACAAGGAGACATTG
TGACAATCGGTGAATGCAGGCCGCTGTCCAAAACAGTAAGATTCAATGTACTGAAAGTCT
CCAAGGGCAAGGGATCAAAGAAATCGTTCAAAAAATTCTAAATAAAATTACTTAATAAGC
C


>Hme00531
GGCCGGGGGCAGTCCGTCGGGGCGGGTCGTCTCTGCAGGTTGTTAATTGTATTCCTGGAT
TTGTGTATTTTGATTTAATCGTAGGGCGACCCGATACCTCACCGGACTTAAGTACTTAAA
CCAGACAAAATGTTACACCTTAAGAATATCGCAAAATCGGTTGTGCCGCCTCTCAAAAAT
ACCATCCAAAATGAGGCAGTCAATAATATGCTAAGGATCACGCCTGCAGCAGTAAACGTT
TGTTGCCGTACCTACGCAAATCATGATATCCCAGACAGGCTCAAAGACATACCGACCAGT
GCTAATCCCAGATTTTTTGACATGGTTGAGTATTTTTTCCATCGGGCGTGTCAAGTAATC
GAAGACAAATTAGTTGAGGACATGAAGTCGAGAGTTTCAATTGAAAG


>Hme00532
TTTGTGTTGCTGATATTTTTTTCTTTAAGTGTAGACTTGTTGTTAATAAATGTAAAAAAG
TCCTGCGTGCCCTCCACAATTGCTAAGGGACCCTGTCACCAATGCCTGTGCAATATAGAA
GGAATATTTAAGTGTCAGGCAACGAAATGTCCGAATCCAACGCTTGGTAATCCTGGTAAA
GGTAATATAGGGGAGTGTCAACCCTTGATGACCTACCAATACGAAGATCTCTATTGCACA
TGCAACTATGAGGGGAAATGGATGTCTTATAATTGCAGGGCTTATTTTCCAAATATTACA
TTG


>Hme00533
GCCAGGGACTGCGGCACATACTTATAGTTATCATTTACCTTTTGTACCCCAGATGTGGCT
GTGATGCTAGATGGGATCGATCTCCGCTCGAAGAAAACATAACACAGTGATGGGTTACGC
CACTTAAAACGCAATATTTGAAAAGGGTGTATGGCGAGCGAAGAGTCTTAACAGTAAATC
TATCCTTCTGCCCCTCTGTCTACTCCATATCCAGAATAAAAGCGTAAAGCTATGAGAAAA
AGATTAAAAACTTATTAACTACATTATGAAACTTTTAGTGCTCTGGAAACAACTGCACTT
CGGGGATAACTGGCAAACTTGGGTGTTTGGCTAGTTGTGTGGAAGATTCCTGCTCCACAG
CGTGTTTTGGTGACAATTGCACATCGGTGTGCAGTGGCCTAATGTGCAAATCACAATGTA
TAGGAGATCGTTGTATATCGAATTGTACAGGGCTGGGATGTAAAGCAGAAGTAAGTCTCA
AAAGTATTTTTGACGGCATTGTTTGTAAGAGCGATGACTGTGGGTTGCACCCTCCACTGT
GACACTGACAGTGCATTCCATTGGCCATTAAAACAGAGAGAGATGATTACTACAATTAAT
AACCCTAAATAAT


>Hme00535
GAAGCCCCGGTCCTCCGCAATGCTGTAAAATATTGATAACTTGCGCAAACTGCCTTCCCG
TTGGAAAATAATGTCTCTATGAAATGGTGTTTATTTTTCTCGTGAGGACTTCTTCCTTTA
TTTATAAGTGATATCTATCTATTTTATCTATTTATTTCTGATTATAAAGTGTGATGTCT


>Hme00536
ATAATGATAAAATTAGCTATATTAAATTTTTACCTATTAAATTTAAATTAAAATTAATTT
AAAGGAATTCCGCAAATTTTTATATTCCCTTGTTTATCCAAAACATGTCTCTTTGATTAA
TAATTTAAAGTCTAATCTGCCCACTGATTTAAAAATTAAAGGGCTGCAGTATATTGACTG
TACAAAGGTAGCATAATAATTAGCCCTCTTAATTGAAGACTTGTATGAAAGACTTGATGA
AATATAAACTGTCCCTAAATTAAAAATTGAAACTAATTTTTTTATTAAAAAGTTAAAATA
ATTTAAAAAGACGAGAAGACCCTATAGAGTTCTATAATTATAATTTTTTAATATCTAATA
TATAATAATAAATTTAAATAACTGTAATTATTTTATTGGGGTGATAGAAAAATCAAAATA
ACTTTTTTTTA


>Hme00538
CGTGCTGATGGTGCTGCAGAATACGTTGGAACTGCTTATAGGGATAAAAGCTCTGCCCTT
AAGCACGAGGCAATTTACCCTTGGAATTGCATCTCTGTCAAAACCTCCGTTGGGCAGGTG
CTACACTGGAAGCGTTTCTCATACTATATCTGCACGCGGCGTCCCTCACTGGTCTTAGTA
TTCCTATGCGTGCTTTACGTGTGCTACCGCGAGCGAAAAGAACTCCCGTTAACAAGAATT
ATAGCGTTGTGCACCGTGTTACTCGCTCACTCTACAGCACAGCCCTTGTTGGTGAAGATA
TTAGGTATAACGAATTTCGATCTGCTCGGTGAGTTCGGTCGCATACAGCGGCTGGGTAAT
TTCCAACTAGTTCTCCT


>Hme00542
GGGACCACTAAGCAAAGTACGTGAATTTGGGGACTGTCGCATAATTTTAGATTTCAATAA
AATTGCGTTTTAAAATGTTTTCACGCCTAGCTTTGCGTTCAGTCGCATCCCGACAGACAC
CAACAGCCCTCGTAGCACGAGGCTCAGCCTCTTCCAGTGAGGTGAGTGGAGTGCGAGATG
AAAAGAACTTCCCTCGCCCAGTGAGAGGTGAACCTGGAGAAGTCAGACTTGGATTTGTTC
CAGAAGAATGGTTCCAATTTTTCCATTCCAAGACCGGTGTTACTGGTCCTTACACATTTG
GTGTAGGTCTCGCTACATATCTCTGCAGCAAGGAGATATATGTAATGGAACATGAATATT
ATACTGGTTTATCAATCTTTGTGATGGTGTACTACGCAAGCACTAAGCTCGGACCCAAGT
TAGCTGCTTGGCTGGACAAGGAAGTTGATGCTGTTGAAACTGAATGGAACCAAGGCCGTG
TAGAAACCATCAAATCCCTAGAAGAAGCCATTGAAAGTGAAAAGGAGTCGCAATGGCGCG
CTCATGGACAGGAACTACTTATTGAAGCTAAGAAAGAAAATGTTCTTTTGCAATTGGAAG
CTGC


>Hme00544
TACGGCCGGGATGGCAACCTGATCTAATTTAAATTATCAAAATAGAGCTTCTCCATTAAT
AGAACAAATTATTTTTTTCCATGACCATACATTAATTATTTTAATTATAATTACAATTTT
AGTAGCATATTTAATAATAAATTTATTTTTCAATAATTATATTAATCGATTTTTATTAGA
AAGTCAAATAATTGAATTAATTTGAACTATTTTACCAGCTATTACTTTAATTTTTATTGC
ACTTCCATCATTACGATTATTATATCTTTTAGATGAACTTAATAATCCTTTAATTACATT
AAAATCAATTGGACATCAACGATATTGAAGATATGAATATTCTGATTTTAATAATATTGA
ATTTGATTCATATATAATTCAATCTAATGAAAATTTAAATAATTTTCGACTTTTAGATGT
TGATAATCGTATTATTTTACCTATAAATAATCAAATTCGTATTTTAGTTACAGCTACAGA
CGTAATTCACTCGTGAACAATTCCGTCATTAGGAGTAAAAATTGACGCTAATCCAGGACG
ATTAAATCAAACTAGATTTTTTATTAATCGTCCTGGAATTTATTATGGTCAATGTTCTGA
AATTTGTGGGGCAAATCATAGTTTTATACCTATTGTTATTGAAAGAATCCCTATAAAAAA
TTTTATT


>Hme00553
CTCACGAAATTACTTGCTTGATGCTCATTTTGTTCTGTAAACTATTATAATTTAAACGGC
CTATTTTAAGTTAAAAAATAATTAAATTCATCAAAGATGTTCCTAACTCGTTCCGAATAT
GACAGAGGTGTTAATACCTTCAGCCCAGAAGGAAGGCTTTTCCAGGTGGAATATGCCATA
GAGGCCATAAAACTGGGATCCACAGCTATTGGCATTGCTACTTCGGAAGGTGTTGTGTTG
GCCGTGGAGAAGAGAATCACTTCCCCTCTAATGGAACCAACTACTATAGAAAAGATTGTA
GAAGTAGACAGACATATTGCTTGTGCTGTATCTGGTTTGATGGCTGATTCTAGAACTTTG
ATAGAAAGAGCTCGTGTTGAGTGCCAGAACCACTGGTTTGTATACAATGAGCGCATGACA
GTGGAGTCTTGTGCTCAGGCTGTTTCTAACTTGGCTATACAATTTGGAGACAGTGATGAT
GACAGTGGCACTGCTATGTCAAGACCATTTGGTGTGGCTGTTATGTTTGCAGGTATTGAT
GAGAAAGGTCCTCAATTGTTCCACATGGACCCCAGCGGTACATTTGTTA


>Hme00559
GGATATCGTGGTTTGTTCCAATAACTTATAAAACGAATGGTAGTGTAAAAGAAAATACCT
TGTGGTTCCCTGATATTAACGACAGTGTGACTTTAACTGTGGAACAAGGAGAAAAATGGT
TGAAGATTAATAACAATCAAGTTGGATATTATAGAGTTAATTATACACCCAGTATGTGGG
GTGACTTGACAGACCAACTAAAAAATAATAATCAACAGCTAACAATATCGGACAGGTCCA
ACTTGTTGGATGACGTTTTTGCTCTGGCTGAAGCCCACATAATAAAATATGAAATAGCAC
TCAATCTATCCACTTATTTAGCTGTTGAAAATGATTTTGTACCATGGGAGACCGCATCCC
CCCATATTTGATAAATTGTCACACAATATCTTAAATACGGATGCATATGAAAATTTACAG
AATTATGTACAGTATTTAGTAAAATCATTATACGCCAAGCTATCCTGGGAAAAGTCGGAA
TTGACAATAATAGAAAGTCTATT


>Hme00563
TGCCGGGAATTCGGCCTTACGGCCGGGGGAGGTTATTTATTTTTCAAACATAAATAAGTT
ACATAAATAATATTTGTATTAATATTATACGTCTTATATCTTGTACATAAATTAAAGATG
TCTAAATCAGTAACTCGTTTGAAATCTATGAAAAAGGTAGCTGATAAGATTGATCATTCT
TCTAAGTTAAGGACTAATATACCTGCAGGAATGGCAGCAGCAGGTCCTCCTCTAGGGCCA
ATGCTCGGACAGCGTAACATAAATATTGCAGCTTTCTGTAAAGATTTTAATGAACGTACA
GCGAATATCAAAGAAGGGGTGCCATTGCCTACTCGAGTTAAAGTTAATCCAGATAGATCT
TATCAGTTAATGATCCATCAGCCGCCTTCCTCGTATTTTTTGAAACAAGCTGCTGGTGTT
AGTCGCGGAGCGATGGAACCAGTAAGAGAAACTTGTGGAAAAGTAACACTAAAGCACATA
TATGAAATTGCCAAAATAAAGTCACAAGATCCTCCTCTCGAGTGGAAACCATTGAAAGAA
ATCTGCACAATGCTTATAGCAACTGCTAGAACATGTGGTATCGAAATTGTTAAAGAACTT
GATCCTAAGGAATATGGTCAATTCTTGGCAGAAAGGAAAATTAAAGTTGAAGAACAAAAG
AAAATGTTACAAGAGAGGAGAGAAGCTAAAATGTTGAGAACCGCTTAATAATTTTACTGT
AGTAATATAATGTTAGTTATAAATAAAATAATGTGG
