# Supplementary material for: EST analysis of male accessory glands from Heliconius butterflies with divergent mating systems
Source: BMC Genomics. 2008 Dec 8;9:592. doi: 10.1186/1471-2164-9-592 (PMC2621208; doi:10.1186/1471-2164-9-592)
Supplement: Additional File 3 — Top 5 BLAST hits for accessory gland unigenes. This file contains the 5 best BLASTX and BLASTN hits for each unigene versus GenBank. The number of ESTs per unigene is also listed here. [file 1471-2164-9-592-S3.xls]

## Sheet: H.era_BLASTN
Best five BLASTN hits of Heliconius erato accessory gland unigenes vs GenBank with E-value < 1e-5
Unigene	ESTs	Subject name	E value
Her00001	2	ref|XM_418350.2| PREDICTED: Gallus gallus plasma glutamate carboxypeptidase (LOC420238), mRNA	5e-06
Her00001	2	emb|BX934029.1| Gallus gallus finished cDNA, clone ChEST5k9	5e-06
Her00002	13
Her00003	1
Her00004	168
Her00005	21	emb|AJ830753.1| Callizygaena splendens partial 18S rRNA gene, specimen voucher Z005633	0
Her00005	21	emb|X89491.1|GMRRNA18S G.mellonella DNA for 18S ribosomal RNA	0
Her00005	21	gb|EU057177.1| Helicoverpa assulta 18S ribosomal RNA gene, complete sequence	0
Her00005	21	gb|AF423784.1| Platyptilia sp. L11 18S ribosomal RNA gene, partial sequence	0
Her00005	21	gb|AF286273.1| Hemileuca sp. MFW-2000 18S ribosomal RNA gene, complete sequence	0
Her00006	2
Her00007	1	gb|AF053225.1|AF053225 Drosophila melanogaster fimbrin mRNA, complete cds	4e-09
Her00007	1	ref|NM_078661.3| Drosophila melanogaster Fimbrin CG8649-RA, transcript variant A (Fim), mRNA	4e-09
Her00007	1	ref|NM_167564.1| Drosophila melanogaster Fimbrin CG8649-RC, transcript variant C (Fim), mRNA	4e-09
Her00007	1	gb|AE014298.4| Drosophila melanogaster chromosome X, complete sequence	4e-09
Her00007	1	ref|NM_167565.1| Drosophila melanogaster Fimbrin CG8649-RD, transcript variant D (Fim), mRNA	4e-09
Her00008	1
Her00009	13
Her00010	19
Her00011	1	gb|U64795.1|MSU64795 Manduca sexta ribosomal protein S6 mRNA, complete cds	3e-89
Her00011	1	ref|NM_001044101.1| Bombyx mori ribosomal protein S6 (Rps6), mRNA gb|AY769320.1| Bombyx mori ribosomal protein S6 (RpS6) mRNA, complete cds	1e-73
Her00011	1	gb|EF207950.1| Heliconius melpomene ribosomal protein S6 (RpS6) mRNA, partial cds	0
Her00011	1	gb|AF429980.1| Spodoptera frugiperda ribosomal protein S6 mRNA, complete cds	1e-118
Her00011	1	gb|EF087507.1| Picea sitchensis clone WS02736_D18 unknown mRNA	2e-90
Her00012	5	ref|XM_964169.1| PREDICTED: Tribolium castaneum similar to CG11276-PA, isoform A (LOC657727), mRNA	8e-20
Her00012	5	gb|AF429978.1| Spodoptera frugiperda ribosomal protein S4 mRNA, complete cds	1e-105
Her00012	5	ref|NM_001043792.1| Bombyx mori ribosomal protein S4 (Rps4), mRNA gb|AY769318.1| Bombyx mori ribosomal protein S4 (RpS4) mRNA, complete cds	3e-41
Her00012	5	ref|XM_001599883.1| PREDICTED: Nasonia vitripennis similar to ribosomal protein S4e (LOC100115802), mRNA	3e-22
Her00012	5	emb|AM048927.1| Carabus granulatus mRNA for ribosomal protein S4e (rpS4e gene)	5e-27
Her00013	5
Her00014	6
Her00015	1
Her00016	6
Her00017	1	gb|EF635072.1| Drosophila littoralis strain Kemi96 DEAD-box protein 1 (Ddx1) gene, partial cds	4e-06
Her00017	1	ref|XM_001606064.1| PREDICTED: Nasonia vitripennis similar to DEAD box ATP-dependent RNA helicase (LOC100122509), mRNA	4e-09
Her00017	1	ref|XM_001352856.1| Drosophila pseudoobscura GA21506-PA (Dpse\GA21506) mRNA, partial cds	1e-09
Her00017	1	gb|AY850991.1| Drosophila ezoana strain 15010-0971.2 DEAD-box protein (Ddx1) gene, partial cds	6e-08
Her00018	43
Her00019	10
Her00020	4
Her00021	1
Her00022	1
Her00023	5	gb|AF421256.1| Adela septentrionalis 18S ribosomal RNA gene, partial sequence	1e-120
Her00023	5	gb|AF421255.1| Adela trigrapha 18S ribosomal RNA gene, partial sequence	1e-120
Her00023	5	emb|AJ830885.1| Zygaena viciae confusa partial 18S rRNA gene, specimen voucher Z002000	1e-117
Her00023	5	emb|AJ830879.1| Zygaena oxytropis oxytropis partial 18S rRNA gene, specimen voucher Z002316	1e-117
Her00023	5	gb|AF423783.1| Prionoxystus robiniae 18S ribosomal RNA gene, partial sequence	1e-120
Her00024	9	ref|XM_001656807.1| Aedes aegypti aromatic amino acid decarboxylase (AaeL_AAEL003475) mRNA, complete cds	1e-11
Her00024	9	gb|AC007593.5|AC007593 Drosophila melanogaster, chromosome 2R, region 42E-43A, BAC clone BACR01C10, complete sequence	3e-09
Her00024	9	ref|XM_001360104.1| Drosophila pseudoobscura GA15851-PA (Dpse\GA15851) mRNA, partial cds	6e-10
Her00024	9	ref|XM_308519.3| AGAP007305-PA (AgaP_AGAP007305) mRNA, complete cds	1e-11
Her00024	9	gb|AE013599.4| Drosophila melanogaster chromosome 2R, complete sequence	3e-09
Her00025	1	emb|CU463862.5| H.melpomene DNA sequence from clone AEHM-29B7, complete sequence	8e-22
Her00025	1	emb|CU468009.4| H.melpomene DNA sequence from clone AEHM-27N4, complete sequence	5e-20
Her00025	1	emb|CT955980.4| H.melpomene DNA sequence from clone AEHM-7G12, complete sequence	1e-20
Her00025	1	gb|AY437779.1| Heliconius himera STRI-B-HIMERA dopa decarboxylase (Ddc) gene, exons 2, 3 and partial cds	8e-22
Her00025	1	emb|CT573313.6| H.melpomene DNA sequence from clone AEHM-46M10, complete sequence	8e-22
Her00026	1
Her00027	5
Her00028	2
Her00029	6
Her00030	1	gb|EF207961.1| Heliconius melpomene glutathione-S-transferase (Gst) mRNA, partial cds	0
Her00030	1	gb|AF336288.1| Galleria mellonella glutathione-S-transferase-like protein mRNA, complete cds	3e-41
Her00030	1	gb|DQ234273.1| Corcyra cephalonica glutathione S-transferase mRNA, complete cds	2e-29
Her00030	1	ref|NM_001043509.1| Bombyx mori glutathione S-transferase theta (LOC692521), mRNA dbj|AB176691.1| Bombyx mori GST theta mRNA for glutathione S-transferase theta, complete cds	5e-27
Her00031	1	ref|NM_001048238.1| Bombyx mori receptor for activated protein kinase C RACK 1 (Rack1), transcript variant 1, mRNA gb|DQ311399.1| Bombyx mori receptor for activated protein kinase C RACK isoform 1 mRNA, complete cds	2e-69
Her00031	1	dbj|AB089281.1| Mamestra brassicae mRNA for receptor for activated protein kinase C homolog, complete cds	5e-70
Her00031	1	gb|AF368031.1|AF368031 Heliothis virescens receptor for activated protein kinase C RACK1 mRNA, complete cds	1e-92
Her00031	1	dbj|AB189027.1| Plutella xylostella mRNA for receptor for activated protein kinase C homolog, complete cds	1e-67
Her00031	1	gb|EU259815.1| Spodoptera exigua activated C kinase 1 receptor (RACK) mRNA, complete cds	2e-81
Her00032	10
Her00033	1
Her00034	1
Her00035	1
Her00036	1
Her00037	3	emb|CU463862.5| H.melpomene DNA sequence from clone AEHM-29B7, complete sequence	4e-06
Her00038	5
Her00039	1	emb|AM049036.1| Curculio glandium partial mRNA for ribosomal protein L13Ae (rpL13Ae gene)	9e-25
Her00039	1	gb|EF207949.1| Heliconius melpomene ribosomal protein L13a (RpL13a) mRNA, partial cds	0
Her00039	1	gb|AF514334.1| Choristoneura parallela ribosomal protein L13A mRNA, complete cds	6e-69
Her00039	1	gb|AF400184.1| Spodoptera frugiperda ribosomal protein L13A mRNA, complete cds	3e-52
Her00039	1	ref|NM_001043691.1| Bombyx mori ribosomal protein L13A (Rpl13a), mRNA gb|AY769283.1| Bombyx mori ribosomal protein L13A (RpL13A) mRNA, complete cds	3e-37
Her00040	1	gb|EF207968.1| Heliconius erato calreticulin-like (Crc) mRNA, complete sequence	0
Her00040	1	ref|XM_001661848.1| Aedes aegypti calreticulin (AaeL_AAEL011773) mRNA, partial cds	6e-29
Her00040	1	gb|AY150370.1| Cotesia rubecula calreticulin mRNA, complete cds	3e-49
Her00040	1	dbj|AB063250.1| Galleria mellonella mRNA for calreticulin, complete cds	1e-88
Her00040	1	gb|AF466603.1| Aedes aegypti isolate AEA_CLU39 putative calreticulin mRNA, complete cds	6e-29
Her00041	1	gb|EF207955.1| Heliconius melpomene ribosomal protein L18 (RpL18) mRNA, complete cds	0
Her00041	1	dbj|AB180448.1| Plutella xylostella mRNA for Ribosomal protein L18, complete cds	1e-42
Her00041	1	ref|NM_001043752.1| Bombyx mori ribosomal protein L18 (Rpl18), mRNA gb|AY769287.1| Bombyx mori ribosomal protein L18 (RpL18) mRNA, complete cds	2e-50
Her00041	1	gb|AF395587.1| Spodoptera frugiperda ribosomal protein L18 mRNA, complete cds	6e-66
Her00041	1	gb|EF211970.1| Heliconius melpomene ribosomal protein L18-like (rpL18) gene, partial sequence	2e-56
Her00042	7
Her00043	1
Her00044	1
Her00045	1
Her00046	1	emb|CR974474.4| H.melpomene DNA sequence from clone AEHM-41C10, complete sequence	3e-06
Her00046	1	emb|CU463862.5| H.melpomene DNA sequence from clone AEHM-29B7, complete sequence	5e-08
Her00047	11
Her00048	35
Her00049	15	gb|AY859612.1| Vespula pensylvanica internal transcribed spacer 2 and 28S ribosomal RNA gene, partial sequence	0
Her00049	15	gb|AF463459.1| Attacus ricini ribosomal DNA repeat unit, complete sequence	0
Her00049	15	gb|AY038991.1| Bombyx mori 28S large subunit ribosomal RNA gene, partial sequence	0
Her00049	15	emb|X83495.1|AE28SRRNA A.ervi 28S rRNA gene	0
Her00049	15	gb|AY210843.1| Tenebrio sp. JMM-2003 5.8S ribosomal RNA gene, complete sequence; and 28S ribosomal RNA gene, partial sequence	0
Her00050	1
Her00051	1	gb|EF083526.1| Picea sitchensis clone WS02721_O19 unknown mRNA	9e-10
Her00051	1	ref|NM_001047069.1| Bombyx mori eukaryotic translation initiation factor 3 subunit k (LOC733122), mRNA gb|DQ443328.1| Bombyx mori eukaryotic translation initiation factor 3 subunit k mRNA, complete cds	6e-17
Her00052	1	emb|CU468009.4| H.melpomene DNA sequence from clone AEHM-27N4, complete sequence	4e-18
Her00053	2	ref|NM_001043661.1| Bombyx mori ribosomal protein L3 (Rpl3), mRNA gb|AY769270.1| Bombyx mori ribosomal protein L3 (RpL3) mRNA, complete cds	1e-85
Her00053	2	gb|AY072287.1| Spodoptera frugiperda ribosomal protein L3 mRNA, complete cds	1e-104
Her00053	2	dbj|AB024901.1| Bombyx mori RPL3 mRNA for ribosomal protein L3, partial cds	3e-86
Her00053	2	gb|EF453378.1| Omphisa fuscidentalis ribosomal protein L3 (RpL3) mRNA, partial cds	4e-73
Her00053	2	dbj|AB238911.1| Papilio xuthus rpL3 mRNA for ribosomal protein L3, complete cds	3e-89
Her00054	3
Her00055	1
Her00056	1	emb|CU468009.4| H.melpomene DNA sequence from clone AEHM-27N4, complete sequence	4e-18
Her00056	1	emb|CU467808.5| H.melpomene DNA sequence from clone AEHM-28L23, complete sequence	2e-07
Her00056	1	emb|CU467807.6| H.melpomene DNA sequence from clone AEHM-27I5, complete sequence	8e-07
Her00057	1
Her00058	1	gb|EU002154.1| Myrtus communis 26S ribosomal RNA gene, partial sequence	4e-15
Her00058	1	dbj|AB066364.1| Mastigamoeba balamuthi gene for LSU rRNA, partial sequence, clone:MbR2	7e-17
Her00058	1	gb|EU002155.1| Nitraria retusa 26S ribosomal RNA gene, partial sequence	4e-15
Her00058	1	gb|EF990726.1| Rhabditoides regina strain DF5012 28S large subunit ribosomal RNA gene, partial sequence	4e-15
Her00058	1	gb|EU002151.1| Cannabis sativa 26S ribosomal RNA gene, partial sequence	4e-15
Her00059	16	gb|DQ448440.1| Heliconius pachinus voucher TX518 elongation factor 1 alpha (EF1a) gene, partial cds	0
Her00059	16	gb|DQ448444.1| Heliconius melpomene rosina voucher TX522 elongation factor 1 alpha (EF1a) gene, partial cds	0
Her00059	16	gb|DQ448441.1| Heliconius pachinus voucher TX519 elongation factor 1 alpha (EF1a) gene, partial cds	0
Her00059	16	gb|DQ448448.1| Heliconius hecale zuleika voucher TX526 elongation factor 1 alpha (EF1a) gene, partial cds	0
Her00059	16	gb|DQ448438.1| Heliconius pachinus voucher TX516 elongation factor 1 alpha (EF1a) gene, partial cds	0
Her00060	1
Her00061	1
Her00062	1	gb|AF463459.1| Attacus ricini ribosomal DNA repeat unit, complete sequence	1e-14
Her00062	1	gb|EF175908.1| Dipha aphidivora 18S ribosomal RNA gene, partial sequence; internal transcribed spacer 1, 5.8S ribosomal RNA gene, and internal transcribed spacer 2, complete sequence; and 28S ribosomal RNA gene, partial sequence	6e-10
Her00062	1	gb|EF382659.1| Dipha aphidivora internal transcribed spacer 1, partial sequence; 5.8S ribosomal RNA gene and internal transcribed spacer 2, complete sequence; and 28S ribosomal RNA gene, partial sequence	6e-10
Her00062	1	gb|AF453766.1| Heliconius cydno internal transcribed spacer 2, partial sequence	6e-10
Her00062	1	gb|EF061910.1| Dipha aphidivora 5.8S ribosomal RNA gene, partial sequence; internal transcribed spacer 2, complete sequence; and 28S ribosomal RNA gene, partial sequence	6e-10
Her00063	1
Her00064	1
Her00065	1
Her00066	1
Her00067	4
Her00068	1	gb|AF161709.1|AF161709 Calpodes ethlius fat body secreted ferritin G subunit precursor (FER2) mRNA, complete cds	6e-08
Her00068	1	gb|AF161710.1|AF161710 Calpodes ethlius midgut secreted ferritin G subunit precursor (FER2) mRNA, complete cds	6e-08
Her00068	1	gb|EF032586.1| Pieris rapae ferritin LCH mRNA, complete cds	6e-08
Her00069	1
Her00070	1
Her00071	1
Her00072	1	ref|NM_001046692.1| Bombyx mori tetraspanin E (LOC692847), mRNA gb|DQ311225.1| Bombyx mori tetraspanin E mRNA, complete cds	1e-10
Her00072	1	gb|DQ311224.1| Bombyx mori tetraspanin D mRNA, complete cds	1e-10
Her00072	1	gb|AF274023.1|AF274023 Manduca sexta tetraspanin E118 mRNA, complete cds	1e-10
Her00072	1	ref|XM_001601640.1| PREDICTED: Nasonia vitripennis similar to tetraspanin F139 (LOC100117457), mRNA	1e-13
Her00073	1
Her00074	1
Her00075	1
Her00076	2	ref|XM_001605483.1| PREDICTED: Nasonia vitripennis similar to ribosomal protein L10a (LOC100115429), mRNA	9e-56
Her00076	2	gb|AY829772.1| Lonomia obliqua ribosomal protein L1 mRNA, complete cds	3e-80
Her00076	2	gb|AF391092.1| Spodoptera frugiperda ribosomal protein L10A mRNA, complete cds	1e-168
Her00076	2	ref|NM_001043682.1| Bombyx mori ribosomal protein L10A (Rpl10a), mRNA gb|AY769279.1| Bombyx mori ribosomal protein L10A (RpL10A) mRNA, complete cds	1e-119
Her00076	2	gb|DQ675547.1| Diaphorina citri clone WHDc0492 putative ribosomal protein L10Ae mRNA, partial cds	1e-57
Her00077	17
Her00078	1
Her00079	1	emb|CT573313.6| H.melpomene DNA sequence from clone AEHM-46M10, complete sequence	1e-09
Her00079	1	emb|CU468009.4| H.melpomene DNA sequence from clone AEHM-27N4, complete sequence	2e-07
Her00079	1	emb|CU463862.5| H.melpomene DNA sequence from clone AEHM-29B7, complete sequence	9e-07
Her00079	1	gb|AY437779.1| Heliconius himera STRI-B-HIMERA dopa decarboxylase (Ddc) gene, exons 2, 3 and partial cds	9e-07
Her00079	1	emb|CT955980.4| H.melpomene DNA sequence from clone AEHM-7G12, complete sequence	2e-10
Her00080	2	gb|AY829781.1| Lonomia obliqua ribosomal protein 23 mRNA, complete cds	1e-24
Her00080	2	ref|NM_001043664.1| Bombyx mori ribosomal protein L4 (Rpl4), mRNA gb|AY769271.1| Bombyx mori ribosomal protein L4 (RpL4) mRNA, complete cds	2e-17
Her00080	2	gb|AE014297.2| Drosophila melanogaster chromosome 3R, complete sequence	6e-08
Her00080	2	gb|BT025959.1| Drosophila melanogaster IP15855 full insert cDNA	6e-08
Her00080	2	emb|X13382.1|DMRPL1R Drosophila melanogaster mRNA for put. ribosomal protein L1	6e-08
Her00081	1
Her00082	1	gb|EF207960.1| Heliconius melpomene ribosomal protein L6 (RpL6) mRNA, partial cds	1e-142
Her00082	1	gb|EU259813.1| Spodoptera exigua ribosomal protein L6e (RpL6e) mRNA, complete cds	1e-14
Her00082	1	ref|NM_001043667.1| Bombyx mori ribosomal protein L6 (Rpl6), mRNA gb|AY769273.1| Bombyx mori ribosomal protein L6 (RpL6) mRNA, complete cds	5e-08
Her00084	4
Her00085	9	gb|AY521502.1| Parectopa robiniella voucher 278 28S ribosomal RNA gene, partial sequence	0
Her00085	9	gb|DQ311080.1| Caloptilia sp. CLV-2005 28S ribosomal RNA gene, partial sequence	0
Her00085	9	gb|AF477502.1| Phyllonorycter lantanella 28S ribosomal RNA gene, partial sequence	0
Her00085	9	gb|AF477533.1| Caloptilia falconipennella 28S ribosomal RNA gene, partial sequence	0
Her00085	9	gb|AF477503.1| Phyllonorycter corylifoliella 28S ribosomal RNA gene, partial sequence	0
Her00086	5	emb|CU467808.5| H.melpomene DNA sequence from clone AEHM-28L23, complete sequence	1e-52
Her00086	5	emb|CT573313.6| H.melpomene DNA sequence from clone AEHM-46M10, complete sequence	2e-47
Her00086	5	gb|AY437779.1| Heliconius himera STRI-B-HIMERA dopa decarboxylase (Ddc) gene, exons 2, 3 and partial cds	4e-43
Her00086	5	emb|CT955980.4| H.melpomene DNA sequence from clone AEHM-7G12, complete sequence	5e-36
Her00086	5	emb|CU463862.5| H.melpomene DNA sequence from clone AEHM-29B7, complete sequence	5e-64
Her00087	1
Her00088	1
Her00089	1	ref|XM_503850.1| Yarrowia lipolytica CLIB122, YALI0E12133g predicted mRNA	9e-13
Her00089	1	emb|CR382131.1| Yarrowia lipolytica chromosome E of strain CLIB 122 of Yarrowia lipolytica	9e-13
Her00089	1	gb|EF077625.1| Bombyx mandarina Cu/Zn SOD mRNA, complete cds	4e-12
Her00089	1	emb|AM410997.1| Bombyx mandarina mRNA for Cu/Zn-superoxide dismutase (Cu/Zn SOD gene), strain Soochow	4e-12
Her00089	1	ref|NW_001594142.1| Aspergillus niger CBS 513.88 contig An07c0100, complete genome emb|AM270128.1| Aspergillus niger contig An07c0100, complete genome	2e-10
Her00090	1
Her00091	3
Her00092	2
Her00093	1
Her00094	1
Her00095	1	emb|CU367882.4| H.melpomene DNA sequence from clone AEHM-11J7, complete sequence	1e-08
Her00095	1	gb|AF481471.1| Heliconius erato/melpomene microsatellite HEL.06 sequence	6e-07
Her00095	1	emb|CU463862.5| H.melpomene DNA sequence from clone AEHM-29B7, complete sequence	1e-08
Her00095	1	emb|CT573313.6| H.melpomene DNA sequence from clone AEHM-46M10, complete sequence	4e-08
Her00096	2
Her00097	2	ref|NM_001044091.1| Bombyx mori elongation factor 1 beta' (Ef1beta), mRNA dbj|D13339.1|BMOEF1BP Bombyx mori mRNA for elongation factor 1 beta', complete cds	1e-55
Her00097	2	gb|EU258621.1| Spodoptera exigua elongation factor 1 beta' mRNA, complete cds	2e-42
Her00097	2	dbj|AB180443.1| Plutella xylostella eEF-1 beta' mRNA for elongation factor 1 beta', complete cds	3e-28
Her00097	2	gb|AY232055.1| Drosophila yakuba clone yak-ad_Ef1beta mRNA sequence	7e-17
Her00097	2	dbj|AB180911.1| Antheraea yamamai EF-1 beta mRNA for elongation factor 1 beta, partial cds	4e-80
Her00099	1	gb|EF207983.1| Heliconius melpomene alpha-tubulin (Atub) mRNA, partial cds	0
Her00099	1	gb|EU100018.1| Agrotis ipsilon alpha-tubulin mRNA, complete cds	1e-163
Her00099	1	gb|EU100015.1| Xestia c-nigrum alpha-tubulin mRNA, complete cds	1e-168
Her00099	1	gb|EU100016.1| Mythimna separata alpha-tubulin mRNA, complete cds	1e-161
Her00099	1	gb|EU100017.1| Spodoptera exigua alpha-tubulin mRNA, complete cds	1e-151
Her00100	1
Her00101	2
Her00102	1
Her00104	8
Her00105	5	gb|AF429977.1| Spodoptera frugiperda ribosomal protein S3A mRNA, complete cds	0
Her00105	5	gb|AF379639.1|AF379639 Heliothis virescens ribosomal protein S3a mRNA, partial cds	1e-166
Her00105	5	ref|NM_001043790.1| Bombyx mori ribosomal protein S3Ae (Rps3ae), mRNA gb|AY769317.1| Bombyx mori ribosomal protein S3A (RpS3A) mRNA, complete cds	1e-114
Her00105	5	gb|EF565369.1| Bombyx mandarina s3a protein mRNA, complete cds	1e-113
Her00105	5	gb|AY705974.1| Bombyx mori ribosomal protein S3A mRNA, complete cds	1e-113
Her00106	6	emb|CU463862.5| H.melpomene DNA sequence from clone AEHM-29B7, complete sequence	1e-06
Her00106	6	emb|CT573313.6| H.melpomene DNA sequence from clone AEHM-46M10, complete sequence	2e-08
Her00106	6	emb|CU367882.4| H.melpomene DNA sequence from clone AEHM-11J7, complete sequence	1e-06
Her00107	2
Her00108	2	emb|CU468009.4| H.melpomene DNA sequence from clone AEHM-27N4, complete sequence	2e-42
Her00108	2	gb|AY437779.1| Heliconius himera STRI-B-HIMERA dopa decarboxylase (Ddc) gene, exons 2, 3 and partial cds	7e-45
Her00108	2	emb|CT573313.6| H.melpomene DNA sequence from clone AEHM-46M10, complete sequence	2e-48
Her00108	2	emb|CU467808.5| H.melpomene DNA sequence from clone AEHM-28L23, complete sequence	9e-60
Her00108	2	emb|CU463862.5| H.melpomene DNA sequence from clone AEHM-29B7, complete sequence	9e-60
Her00109	1
Her00110	1	gb|AY616136.1| Pieris rapae imaginal disc growth factor mRNA, complete cds	7e-24
Her00110	1	gb|AF457965.1| Heliothis virescens clone hvh.pk0004.d8, mRNA sequence	4e-22
Her00110	1	dbj|AB183872.1| Bombyx mori IDGF mRNA for imaginal disk growth factor, complete cds	2e-21
Her00110	1	gb|DQ355162.1| Mamestra brassicae imaginal disc growth factor-like protein mRNA, complete cds	2e-18
Her00110	1	ref|NM_001043382.1| Bombyx mori imaginal disk growth factor (Idgf), mRNA dbj|AB041634.1| Bombyx mori EN03 mRNA for IDGF like protein, complete cds	1e-16
Her00111	2	ref|XM_001692705.1| Chlamydomonas reinhardtii strain CC-503 cw92 mt+	4e-06
Her00113	3	ref|NM_001043673.1| Bombyx mori ribosomal protein L7A (Rpl7a), mRNA gb|AY769275.1| Bombyx mori ribosomal protein L7A (RpL7A) mRNA, complete cds	1e-165
Her00113	3	gb|EF083474.1| Picea sitchensis clone WS02716_N12 unknown mRNA	1e-138
Her00113	3	gb|BC071352.1| Danio rerio ribosomal protein L7a, mRNA (cDNA clone MGC:86667 IMAGE:6894731), complete cds	2e-26
Her00113	3	gb|EU259814.1| Spodoptera exigua ribosomal protein L7A (RpL7A) mRNA, complete cds	1e-165
Her00113	3	gb|EF207963.1| Heliconius melpomene ribosomal protein L7a (RpL7a) mRNA, complete cds	0
Her00114	1
Her00115	1
Her00116	1
Her00117	2	gb|EF085490.1| Picea sitchensis clone WS02718_G02 unknown mRNA	4e-37
Her00117	2	gb|AF062383.1|AF062383 Choristoneura fumiferana phosphate transport protein mRNA, nuclear gene encoding mitochondrial protein, complete cds	2e-35
Her00117	2	ref|NM_001047017.1| Bombyx mori phosphate transport protein (LOC733022), mRNA gb|DQ443390.1| Bombyx mori phosphate transport protein mRNA, complete cds	8e-23
Her00117	2	gb|BC149996.1| Bos taurus solute carrier family 25 (mitochondrial carrier; phosphate carrier), member 3, mRNA (cDNA clone MGC:165858 IMAGE:8400777), complete cds	2e-11
Her00117	2	emb|X77338.1|BTPOSC B.taurus gene for phosphate carrier	2e-11
Her00118	1	emb|CR709361.2|CNS0GAAL Tetraodon nigroviridis full-length cDNA	1e-08
Her00118	1	emb|CR639880.2|CNS0ESPA Tetraodon nigroviridis full-length cDNA	1e-08
Her00118	1	emb|CR701143.2|CNS0G3YB Tetraodon nigroviridis full-length cDNA	1e-08
Her00118	1	emb|CR682144.2|CNS0FPAK Tetraodon nigroviridis full-length cDNA	1e-08
Her00118	1	emb|CR687204.2|CNS0FT74 Tetraodon nigroviridis full-length cDNA	1e-08
Her00119	3
Her00120	1	ref|XM_624600.2| PREDICTED: Apis mellifera similar to CG4164-PA (LOC552223), mRNA	4e-14
Her00121	3
Her00122	6
Her00124	1
Her00125	1	ref|XM_001608168.1| PREDICTED: Nasonia vitripennis similar to electron-transfer-flavoprotein beta polypeptide (LOC100114751), mRNA	7e-20
Her00125	1	ref|NM_001046658.1| Bombyx mori electron-transfer-flavoprotein beta polypeptide (LOC692811), mRNA gb|DQ311171.1| Bombyx mori electron-transfer-flavoprotein beta polypeptide mRNA, complete cds	8e-60
Her00125	1	ref|XM_393789.2| PREDICTED: Apis mellifera similar to CG7834-PA, isoform A (LOC410308), mRNA	3e-10
Her00125	1	ref|XM_965164.1| PREDICTED: Tribolium castaneum similar to CG7834-PA, isoform A (LOC658807), mRNA	7e-11
Her00125	1	ref|XM_001358941.1| Drosophila pseudoobscura GA20618-PA (Dpse\GA20618) mRNA, partial cds	4e-06
Her00126	1
Her00127	1	gb|AF429973.1| Spodoptera frugiperda ribosomal protein L8 mRNA, complete cds	1e-129
Her00127	1	ref|NM_001043676.1| Bombyx mori ribosomal protein L8 (Rpl8), mRNA gb|AY769276.1| Bombyx mori ribosomal protein L8 (RpL8) mRNA, complete cds	1e-100
Her00127	1	gb|AY829774.1| Lonomia obliqua ribosomal protein 17 mRNA, complete cds	1e-100
Her00127	1	gb|EF207977.1| Heliconius melpomene ribosomal protein L8 (RpL8) mRNA, partial cds	0
Her00127	1	gb|AY485337.1| Mamestra brassicae ribosomal protein L8 (rpl8) mRNA, complete cds	1e-107
Her00128	3
Her00129	1
Her00131	2
Her00132	2	ref|NM_079746.4| Drosophila melanogaster Glutamate dehydrogenase CG5320-RA, transcript variant A (Gdh), mRNA	8e-95
Her00132	2	ref|NM_170101.1| Drosophila melanogaster Glutamate dehydrogenase CG5320-RB, transcript variant B (Gdh), mRNA	8e-95
Her00132	2	ref|NM_001046780.1| Bombyx mori glutamate dehydrogenase (LOC692939), mRNA gb|DQ311359.1| Bombyx mori glutamate dehydrogenase mRNA, complete cds	0
Her00132	2	emb|Y11314.1|DMGDHLONG D.melanogaster mRNA for glutamate dehydrogenase	8e-95
Her00132	2	ref|NM_206551.1| Drosophila melanogaster Glutamate dehydrogenase CG5320-RF, transcript variant F (Gdh), mRNA	8e-95
Her00133	1
Her00135	1	emb|CU467807.6| H.melpomene DNA sequence from clone AEHM-27I5, complete sequence	0
Her00137	2	ref|NM_001046921.1| Bombyx mori peroxiredoxin (LOC732921), mRNA gb|DQ443207.1| Bombyx mori peroxiredoxin mRNA, complete cds	1e-24
Her00138	1
Her00139	1	gb|EF179451.1| Xenopsylla cheopis clone XC-84 ribosomal protein L39 mRNA, complete cds	4e-15
Her00139	1	gb|AF400202.1| Spodoptera frugiperda ribosomal protein L39 mRNA, complete cds	2e-38
Her00139	1	ref|XM_001600643.1| PREDICTED: Nasonia vitripennis similar to ribosomal protein L39 (LOC100118188), mRNA	1e-24
Her00139	1	dbj|AB180408.1| Plutella xylostella mRNA for Ribosomal protein L39, complete cds	8e-23
Her00139	1	ref|NM_001043786.1| Bombyx mori ribosomal protein L39 (Rpl39), mRNA gb|AY769311.1| Bombyx mori ribosomal protein L39 (RpL39) mRNA, complete cds	2e-20
Her00142	1
Her00145	4
Her00146	1	gb|DQ443123.1| Bombyx mori actin-depolymerizing factor 4 mRNA, complete cds	1e-147
Her00146	1	ref|NM_001099808.1| Bombyx mori actin-depolymerizing factor 1 (LOC100101180), mRNA gb|DQ443357.1| Bombyx mori actin-depolymerizing factor 1 mRNA, complete cds	1e-139
Her00146	1	ref|XM_001648058.1| Aedes aegypti conserved hypothetical protein (AaeL_AAEL003957) mRNA, complete cds	8e-63
Her00146	1	ref|XM_001648057.1| Aedes aegypti conserved hypothetical protein (AaeL_AAEL003957) mRNA, complete cds	8e-63
Her00146	1	ref|XM_001648056.1| Aedes aegypti conserved hypothetical protein (AaeL_AAEL003957) mRNA, complete cds	8e-63
Her00149	1	ref|NM_001046867.1| Bombyx mori signal sequence receptor beta subunit (LOC732862), mRNA gb|DQ311314.1| Bombyx mori signal sequence receptor beta subunit mRNA, complete cds	2e-10
Her00150	3
Her00151	4	emb|AJ830883.1| Zygaena transalpina tilaventa partial 18S rRNA gene, specimen voucher Z000684	1e-149
Her00151	4	emb|AJ830877.1| Zygaena niphona niphona partial 18S rRNA gene, specimen voucher Z002183	1e-149
Her00151	4	gb|AF423783.1| Prionoxystus robiniae 18S ribosomal RNA gene, partial sequence	1e-151
Her00151	4	emb|AJ830885.1| Zygaena viciae confusa partial 18S rRNA gene, specimen voucher Z002000	1e-149
Her00151	4	emb|AJ830884.1| Zygaena trifolii diffusemarginata partial 18S rRNA gene, specimen voucher Z005451	1e-149
Her00153	1
Her00155	1
Her00156	1
Her00157	1
Her00158	1	emb|AJ830878.1| Zygaena osterodensis validior partial 18S rRNA gene, specimen voucher Z001928	3e-33
Her00158	1	emb|AJ830884.1| Zygaena trifolii diffusemarginata partial 18S rRNA gene, specimen voucher Z005451	3e-33
Her00158	1	emb|AJ830885.1| Zygaena viciae confusa partial 18S rRNA gene, specimen voucher Z002000	3e-33
Her00158	1	gb|EU057177.1| Helicoverpa assulta 18S ribosomal RNA gene, complete sequence	3e-33
Her00158	1	gb|DQ347469.1| Antheraea pernyi 18S ribosomal RNA gene, complete sequence	5e-35
Her00159	1
Her00160	7
Her00161	2	gb|DQ205083.1| Colias eurytheme isolate rt27 glyceraldehyde-3-phosphate dehydrogenase (GAPDH) mRNA, partial cds	1e-116
Her00161	2	gb|DQ205087.1| Colias eurytheme isolate rt39 glyceraldehyde-3-phosphate dehydrogenase (GAPDH) mRNA, partial cds	1e-120
Her00161	2	gb|DQ205091.1| Colias meadii isolate rtcww192con glyceraldehyde-3-phosphate dehydrogenase (GAPDH) mRNA, partial cds	1e-113
Her00161	2	gb|DQ205090.1| Colias meadii isolate rtcww198con glyceraldehyde-3-phosphate dehydrogenase (GAPDH) mRNA, partial cds	1e-114
Her00161	2	gb|DQ205080.1| Colias eurytheme isolate rt14 glyceraldehyde-3-phosphate dehydrogenase (GAPDH) mRNA, partial cds	1e-116
Her00163	3	gb|AY829753.1| Lonomia obliqua hypothetical protein 14 mRNA, partial cds	1e-64
Her00163	3	emb|AJ871197.2| Spodoptera frugiperda partial mRNA for adipokinetic hormone novel isoform 1 precursor (akh gene)	7e-57
Her00163	3	emb|AJ871199.2| Spodoptera frugiperda partial mRNA for adipokinetic hormone novel isoform 3 precursor (akh gene)	7e-57
Her00163	3	dbj|AB062685.1| Bombyx mori mRNA for ribosome-associated protein P40, complete cds	1e-100
Her00163	3	emb|AJ871198.2| Spodoptera frugiperda partial mRNA for adipokinetic hormone novel isoform 2 precursor (akh gene)	7e-57
Her00164	6
Her00165	1	emb|CT955980.4| H.melpomene DNA sequence from clone AEHM-7G12, complete sequence	1e-14
Her00165	1	emb|CR974474.4| H.melpomene DNA sequence from clone AEHM-41C10, complete sequence	6e-14
Her00165	1	emb|CU467808.5| H.melpomene DNA sequence from clone AEHM-28L23, complete sequence	9e-16
Her00165	1	emb|CT573313.6| H.melpomene DNA sequence from clone AEHM-46M10, complete sequence	2e-16
Her00165	1	emb|CU463862.5| H.melpomene DNA sequence from clone AEHM-29B7, complete sequence	1e-21
Her00166	6
Her00170	1
Her00171	1
Her00172	1	gb|AF368032.1|AF368032 Heliothis virescens QM protein mRNA, complete cds	1e-171
Her00172	1	gb|AF395838.1|AF395838 Bombyx mori QM protein (QM) mRNA, complete cds	1e-110
Her00172	1	gb|EU258622.1| Spodoptera exigua ribosomal protein L10 (RpL10) mRNA, complete cds	0
Her00172	1	ref|NM_001043583.1| Bombyx mori ribosomal protein L10 (Rpl10), mRNA gb|AY769278.1| Bombyx mori ribosomal protein L10 (RpL10) mRNA, complete cds	1e-120
Her00172	1	gb|AF099012.1|AF099012 Bombyx mandarina QM protein mRNA, complete cds	1e-118
Her00173	2	ref|NM_001043359.1| Bombyx mori Multiprotein bridging factor 1 (LOC692355), mRNA dbj|AB001078.1| Bombyx mori mRNA for Multiprotein bridging factor 1, complete cds	2e-78
Her00173	2	ref|XM_623266.2| PREDICTED: Apis mellifera similar to multiprotein bridging factor 1 CG4143-PA, isoform A (LOC550875), mRNA	1e-06
Her00174	3	gb|AF463459.1| Attacus ricini ribosomal DNA repeat unit, complete sequence	1e-104
Her00174	3	emb|X01049.1|BMRN28S1 Bombyx mori 28S rDNA 5' flanking region	1e-106
Her00174	3	gb|AY038991.1| Bombyx mori 28S large subunit ribosomal RNA gene, partial sequence	1e-106
Her00174	3	gb|AY859583.1| Leucorrhinia sp. JM-2004 internal transcribed spacer 1, partial sequence; 5.8S ribosomal RNA gene and internal transcribed spacer 2, complete sequence; and 28S ribosomal RNA gene, partial sequence	1e-101
Her00174	3	gb|AF304574.1|AF304574 Tettigarcta tomentosa 28S ribosomal RNA gene, partial sequence	1e-101
Her00177	1	ref|XM_965043.1| PREDICTED: Tribolium castaneum similar to Ornithine decarboxylase antizyme (ODC-Az) (LOC658679), mRNA	6e-08
Her00177	1	ref|NM_001043563.1| Bombyx mori ornithine decarboxylase antizyme (Antizyme), mRNA gb|AF291575.1|AF291575 Bombyx mori ornithine decarboxylase antizyme (antizyme) mRNA, complete cds	1e-49
Her00179	1
Her00182	1
Her00186	5	emb|CR974474.4| H.melpomene DNA sequence from clone AEHM-41C10, complete sequence	1e-103
Her00186	5	emb|CU462842.2| H.melpomene DNA sequence from clone AEHM-22C5, complete sequence	1e-117
Her00186	5	emb|CT573313.6| H.melpomene DNA sequence from clone AEHM-46M10, complete sequence	1e-103
Her00186	5	emb|CU463862.5| H.melpomene DNA sequence from clone AEHM-29B7, complete sequence	1e-103
Her00186	5	emb|CU462858.3| H.melpomene DNA sequence from clone AEHM-7G5, complete sequence	1e-113
Her00189	1	ref|XM_001605678.1| PREDICTED: Nasonia vitripennis similar to conserved hypothetical protein (LOC100116095), mRNA	2e-08
Her00189	1	gb|DQ311234.1| Bombyx mori ischemia/reperfusion inducible protein mRNA, complete cds	2e-39
Her00189	1	ref|NM_001046698.1| Bombyx mori ischemia/reperfusion inducible protein (LOC692853), mRNA	2e-39
Her00189	1	ref|XM_001605693.1| PREDICTED: Nasonia vitripennis similar to MGC68582 protein (LOC100116133), mRNA	2e-08
Her00190	1
Her00191	1
Her00193	1
Her00195	1
Her00196	1
Her00197	1
Her00202	1
Her00203	1
Her00204	2	ref|NM_001044073.1| Bombyx mori translation initiation factor 5A (LOC693075), mRNA gb|DQ150251.1| Bombyx mori translation initiation factor 5A mRNA, complete cds	1e-104
Her00204	2	gb|DQ104412.1| Bombyx mori eukaryotic initiation factor 5A mRNA, complete cds	1e-106
Her00204	2	gb|AF109731.1|AF109731 Spodoptera frugiperda translation initiation factor 5A (eIF5A) mRNA, complete cds	1e-115
Her00204	2	gb|DQ201182.1| Bombyx mori eukaryotic translation initiation factor 5A (eIF5A) mRNA, complete cds	1e-102
Her00204	2	gb|DQ202521.1| Bombyx mori eukaryotic translation initiation factor 5A mRNA, complete cds	1e-102
Her00206	2
Her00207	2	dbj|AB189032.1| Plutella xylostella mRNA for vacuolar ATP synthethase subunit E, complete cds	3e-53
Her00207	2	ref|NM_001046986.1| Bombyx mori vacuolar ATP synthase subunit E (LOC732990), mRNA gb|DQ443323.1| Bombyx mori vacuolar ATP synthase subunit E mRNA, complete cds	1e-111
Her00207	2	ref|XM_001608210.1| PREDICTED: Nasonia vitripennis similar to H(+)-transporting ATPase, transcript variant 1 (LOC100115358), mRNA	6e-42
Her00207	2	emb|X67131.1|MSVATP28K M.sexta mRNA for vacuolar ATPase (28K subunit E)	1e-124
Her00207	2	dbj|AK167644.1| Mus musculus 11 days pregnant adult female placenta cDNA, RIKEN full-length enriched library, clone:I530026H02 product:ATPase, H+ transporting, V1 subunit E isoform 1, full insert sequence	4e-40
Her00208	1	ref|XM_001120648.1| PREDICTED: Apis mellifera similar to Ard1 CG11989-PA, isoform A (LOC726609), mRNA	1e-09
Her00208	1	gb|EU020739.1| Antheraea paukstadtorum clone Apauk3089f1 putative N-terminal acetyltransferase complex ARD1 subunit-like protein mRNA, partial cds	2e-33
Her00208	1	gb|EU020735.1| Speleonectes tulumensis clone Stu3089f1 putative N-terminal acetyltransferase complex ARD1 subunit-like protein mRNA, partial cds	8e-14
Her00208	1	gb|EU020740.1| Cydia pomonella clone Cpo3089f1 putative N-terminal acetyltransferase complex ARD1 subunit-like protein mRNA, partial cds	8e-23
Her00208	1	ref|XM_001599095.1| PREDICTED: Nasonia vitripennis similar to Ard1-prov protein (LOC100115808), mRNA	2e-29
Her00209	1	gb|DQ109670.1| Bombyx mori putative cellular retinoic acid binding protein mRNA, complete cds	6e-42
Her00209	1	gb|DQ311348.1| Bombyx mori cellular retinoic acid binding protein mRNA, complete cds	1e-39
Her00209	1	dbj|AB180450.1| Plutella xylostella mRNA for cellular retinoic acid binding protein, complete cds	3e-50
Her00209	1	gb|U75307.1|MSU75307 Manduca sexta cellular retinoic acid binding protein (mCRABP) mRNA, complete cds	1e-55
Her00209	1	dbj|AB267808.1| Agrius convolvuli CRABP mRNA for cellular retinoic acid binding protein, complete cds	5e-73
Her00210	1
Her00211	2	emb|CU367882.4| H.melpomene DNA sequence from clone AEHM-11J7, complete sequence	0
Her00211	2	gb|BC154238.1| Danio rerio solute carrier family 25 alpha, member 5, mRNA (cDNA clone MGC:174134 IMAGE:7285179), complete cds	3e-59
Her00211	2	ref|NM_001098286.1| Bombyx mori h3 histone family 3a (LOC778457), mRNA gb|DQ311185.1| Bombyx mori h3 histone family 3a mRNA, complete cds	1e-86
Her00211	2	ref|XM_001657504.1| Aedes aegypti histone H3.3 (AaeL_AAEL006158) mRNA, complete cds	2e-70
Her00211	2	emb|X53822.1|DMH33Q D.melanogaster mRNA for histone H3.3Q (variant)	1e-58
Her00212	1	gb|AF232882.1| Aglais urticae 12S ribosomal RNA gene, partial sequence; mitochondrial gene for mitochondrial product	8e-35
Her00212	1	emb|AJ785628.1| Adscita geryon partial mitochondrial 12S rRNA gene, specimen voucher Z005974	2e-32
Her00212	1	gb|AF044870.1| Zerene eurydice large subunit ribosomal RNA gene, partial sequence; tRNA-Val gene, complete sequence; and small subunit ribosomal RNA gene, partial sequence, mitochondrial genes for mitochondrial RNAs	2e-32
Her00212	1	gb|AF044868.2| Speyeria mormonia large subunit ribosomal RNA gene, partial sequence; tRNA-Val gene, complete sequence; and small subunit ribosomal RNA gene, partial sequence, mitochondrial genes for mitochondrial RNAs	8e-35
Her00212	1	gb|AF044869.1| Zerene cesonia large subunit ribosomal RNA gene, partial sequence; tRNA-Val gene, complete sequence; and small subunit ribosomal RNA gene, partial sequence, mitochondrial genes for mitochondrial RNAs	2e-32
Her00213	1
Her00214	1	gb|AY566167.1| Manduca sexta serpin-5B mRNA, complete cds	4e-06
Her00214	1	gb|AY566166.1| Manduca sexta serpin-5A mRNA, complete cds	4e-06
Her00216	2
Her00217	1
Her00220	1	ref|NM_001098346.1| Bombyx mori signal recognition particle 9 kDa protein (Srp9), mRNA gb|DQ646411.1| Bombyx mori signal recognition particle 9 kDa protein (SRP9) mRNA, complete cds	5e-32
Her00221	1	emb|CU462842.2| H.melpomene DNA sequence from clone AEHM-22C5, complete sequence	4e-06
Her00221	1	gb|AY437779.1| Heliconius himera STRI-B-HIMERA dopa decarboxylase (Ddc) gene, exons 2, 3 and partial cds	1e-06
Her00221	1	emb|CU467807.6| H.melpomene DNA sequence from clone AEHM-27I5, complete sequence	1e-06
Her00221	1	emb|CU462858.3| H.melpomene DNA sequence from clone AEHM-7G5, complete sequence	7e-11
Her00221	1	emb|CT573313.6| H.melpomene DNA sequence from clone AEHM-46M10, complete sequence	4e-12
Her00225	1
Her00229	1	gb|AF038050.1|AF038050 Trichoplusia ni acyl-CoA delta-9 desaturase mRNA, complete cds	1e-18
Her00229	1	ref|NM_001043553.1| Bombyx mori acyl-CoA desaturase (Desat3), mRNA gb|AF182406.1|AF182406 Bombyx mori acyl-CoA desaturase (desat3) mRNA, complete cds	2e-26
Her00229	1	gb|AF482945.1| Spodoptera litura acyl-CoA desaturase SlitNPVE mRNA, partial cds	5e-18
Her00229	1	gb|AF272345.2|AF272345 Helicoverpa zea acyl-CoA delta-9 desaturase (FBDs) mRNA, complete cds	5e-18
Her00229	1	gb|AF482909.2| Helicoverpa assulta acyl-CoA desaturase HassNPVE mRNA, complete cds	8e-23
Her00234	1	gb|AF413063.1| Manduca sexta zinc metalloprotease mRNA, complete cds	7e-08
Her00235	1
Her00236	1
Her00240	1
Her00241	1
Her00242	1
Her00244	1
Her00246	2
Her00248	1
Her00250	3
Her00251	1	emb|CT573313.6| H.melpomene DNA sequence from clone AEHM-46M10, complete sequence	2e-29
Her00251	1	emb|CT955980.4| H.melpomene DNA sequence from clone AEHM-7G12, complete sequence	3e-22
Her00251	1	gb|AF413748.1| Laparus doris isolate STRI-B-846-Mpi-1 mannose phosphate isomerase (Mpi) gene, exons 3 and 4 and partial cds	1e-24
Her00251	1	emb|CU463862.5| H.melpomene DNA sequence from clone AEHM-29B7, complete sequence	6e-36
Her00251	1	emb|CU467808.5| H.melpomene DNA sequence from clone AEHM-28L23, complete sequence	1e-21
Her00253	1	ref|XM_964960.1| PREDICTED: Tribolium castaneum similar to CG9674-PA, isoform A (LOC658584), mRNA	7e-10
Her00253	1	ref|XM_316385.4| AGAP006360-PA (AgaP_AGAP006360) mRNA, complete cds	7e-07
Her00253	1	gb|AE014296.4| Drosophila melanogaster chromosome 3L, complete sequence	3e-06
Her00253	1	gb|AC006933.3|AC006933 Drosophila melanogaster, chromosome 3L, region 73B7-73D6, BAC clone BACR48E21, complete sequence	3e-06
Her00253	1	ref|NM_001048213.1| Bombyx mori glutamate synthase (Gogat), mRNA dbj|AB271689.1| Bombyx mori BmGOGAT mRNA for glutamate synthase, complete cds	9e-25
Her00254	1	emb|CT573313.6| H.melpomene DNA sequence from clone AEHM-46M10, complete sequence	7e-38
Her00254	1	gb|AY437779.1| Heliconius himera STRI-B-HIMERA dopa decarboxylase (Ddc) gene, exons 2, 3 and partial cds	1e-45
Her00254	1	emb|CT955980.4| H.melpomene DNA sequence from clone AEHM-7G12, complete sequence	7e-38
Her00254	1	emb|CU467808.5| H.melpomene DNA sequence from clone AEHM-28L23, complete sequence	1e-36
Her00254	1	emb|CU463862.5| H.melpomene DNA sequence from clone AEHM-29B7, complete sequence	1e-54
Her00256	2
Her00258	1	gb|AY769329.1| Bombyx mori ribosomal protein S14 (RpS14) mRNA, complete cds	4e-73
Her00258	1	dbj|AB180670.1| Plutella xylostella mRNA for ribosomal protein S14, complete cds	4e-76
Her00258	1	gb|AF119387.1|AF119387 Stomoxys calcitrans ribosomal protein S14 mRNA, complete cds	2e-53
Her00258	1	ref|NM_001043649.1| Bombyx mori ribosomal protein S14 (S14), mRNA gb|AY706956.1| Bombyx mori ribosomal protein S14 (S14) mRNA, complete cds	2e-68
Her00258	1	gb|AF400211.1| Spodoptera frugiperda ribosomal protein S14 mRNA, complete cds	5e-91
Her00260	1
Her00263	2
Her00265	1
Her00267	1	ref|XM_624939.2| PREDICTED: Apis mellifera similar to TBP-associated factor 7 CG2670-PA, transcript variant 2 (LOC552563), mRNA	2e-08
Her00268	1	gb|BC105500.1| Bos taurus hypothetical protein LOC784720, mRNA (cDNA clone MGC:128798 IMAGE:7989540), complete cds	7e-14
Her00268	1	ref|XM_500809.1| Yarrowia lipolytica CLIB122, YALI0B12628g predicted mRNA	1e-18
Her00268	1	ref|XM_001252947.1| PREDICTED: Bos taurus hypothetical protein LOC784720 (LOC784720), partial mRNA	7e-14
Her00268	1	ref|XM_534563.2| PREDICTED: Canis familiaris similar to elongation protein 3 homolog (LOC477370), mRNA	2e-14
Her00268	1	emb|CR382128.1| Yarrowia lipolytica chromosome B of strain CLIB122 of Yarrowia lipolytica	1e-18
Her00269	1
Her00270	2
Her00274	1
Her00275	1	gb|AY437779.1| Heliconius himera STRI-B-HIMERA dopa decarboxylase (Ddc) gene, exons 2, 3 and partial cds	2e-17
Her00275	1	emb|CT955980.4| H.melpomene DNA sequence from clone AEHM-7G12, complete sequence	5e-18
Her00275	1	emb|CT573313.6| H.melpomene DNA sequence from clone AEHM-46M10, complete sequence	8e-20
Her00275	1	emb|CU463862.5| H.melpomene DNA sequence from clone AEHM-29B7, complete sequence	1e-27
Her00275	1	emb|CU468009.4| H.melpomene DNA sequence from clone AEHM-27N4, complete sequence	2e-20
Her00276	1
Her00279	3	emb|CR716941.2|CNS0GG52 Tetraodon nigroviridis full-length cDNA	1e-12
Her00279	3	gb|AY258589.1| Reticulitermes flavipes beta-NAC-like protein mRNA, partial cds	3e-13
Her00279	3	emb|CR704977.2|CNS0G6WT Tetraodon nigroviridis full-length cDNA	1e-12
Her00279	3	gb|EF085526.1| Picea sitchensis clone WS02727_E24 unknown mRNA	2e-85
Her00279	3	emb|CR714389.2|CNS0GE69 Tetraodon nigroviridis full-length cDNA	1e-12
Her00280	1
Her00281	2	gb|EF207973.1| Heliconius melpomene ribosomal protein L32 (RpL32) mRNA, complete cds	0
Her00281	2	gb|AF400195.1| Spodoptera frugiperda ribosomal protein L32 mRNA, complete cds	1e-121
Her00281	2	dbj|AB180441.1| Plutella xylostella mRNA for Ribosomal protein L32, complete cds	3e-95
Her00281	2	ref|NM_001098282.1| Bombyx mori ribosomal protein L32 (Rpl32), mRNA gb|AY769302.1| Bombyx mori ribosomal protein L32 (RpL32) mRNA, complete cds	1e-82
Her00281	2	gb|AY971345.1| Danaus plexippus ribosomal protein 49 mRNA, partial cds	2e-56
Her00282	1	ref|XM_961987.1| PREDICTED: Tribolium castaneum similar to CG17271-PA (LOC655443), mRNA	4e-09
Her00286	2	ref|NM_001046813.1| Bombyx mori stromal cell-derived factor 2 precursor (LOC692974), mRNA gb|DQ311407.1| Bombyx mori stromal cell-derived factor 2 precursor, mRNA, complete cds	3e-25
Her00292	1	dbj|AB159447.1| Bombyx mori DNA, chromosome 13, clone:534E24, complete sequence	3e-25
Her00292	1	ref|XM_625036.2| PREDICTED: Apis mellifera similar to CG7023-PA, isoform A (LOC552660), mRNA	1e-21
Her00292	1	ref|XM_001358074.1| Drosophila pseudoobscura GA20039-PA (Dpse\GA20039) mRNA, partial cds	3e-10
Her00292	1	ref|XM_969100.1| PREDICTED: Tribolium castaneum similar to CG7023-PA, isoform A (LOC663037), mRNA	3e-10
Her00292	1	ref|NM_001008121.1| Xenopus tropicalis MGC89462 protein (MGC89462), mRNA gb|BC081326.1| Xenopus tropicalis cDNA clone IMAGE:6991545, containing frame-shift errors	1e-06
Her00296	1	ref|NM_025374.2| Mus musculus glyoxalase 1 (Glo1), mRNA gb|BC024663.1| Mus musculus glyoxalase 1, mRNA (cDNA clone MGC:30329 IMAGE:3591599), complete cds	9e-07
Her00296	1	dbj|AK003567.1| Mus musculus 18-day embryo whole body cDNA, RIKEN full-length enriched library, clone:1110008E19 product:glyoxalase I homolog [Homo sapiens], full insert sequence	9e-07
Her00296	1	gb|DQ487162.1| Mus musculus strain CAST/Ei glyoxalase I (Glo1) mRNA, complete cds	9e-07
Her00296	1	emb|AL773523.4| Mouse DNA sequence from clone RP23-186B18 on chromosome 2 Contains the 3' end of the Cep1 gene for centrosomal protein 1, the Rab14 gene for RAB14 member RAS oncogene family, a novel gene, the Gsn gene for gelsolin, the stomatin gene (Stom	9e-07
Her00296	1	gb|DQ487161.1| Mus musculus strain C57BL/6J glyoxalase I (Glo1) mRNA, complete cds	9e-07
Her00299	1
Her00300	1
Her00301	2	ref|XM_001607706.1| PREDICTED: Nasonia vitripennis similar to GA21225-PA (LOC100114401), mRNA	1e-09
Her00301	2	ref|XM_392829.2| PREDICTED: Apis mellifera similar to CG8635-PA (LOC409311), mRNA	2e-26
Her00301	2	ref|XM_001515951.1| PREDICTED: Ornithorhynchus anatinus similar to Zinc finger CCCH-type containing 15 (LOC100085730), mRNA	1e-06
Her00303	1
Her00304	1	dbj|AB104501.1| Gonioctena sibirica mitochondrial gene for 16S rRNA, partial sequence	6e-19
Her00304	1	emb|AJ831728.1| Zygaena lonicerae leonensis mitochondrial tRNA-Leu (CUN) gene, 16S rRNA gene and tRNA-Val (GUN) gene, specimen voucher Z000313	9e-18
Her00304	1	emb|AJ831686.1| Zygaena laeta laeta mitochondrial tRNA-Leu (CUN) gene, 16S rRNA gene and tRNA-Val (GUN) gene, specimen voucher Z002150	9e-18
Her00304	1	gb|EF989015.1| Paraleptusa ripicola 16S ribosomal RNA, partial sequence; tRNA-Leu gene, complete sequence; and NADH dehydrogenase subunit 1 (ND1) gene, partial cds; mitochondrial	6e-19
Her00304	1	emb|AJ831602.1| Adscita mannii mitochondrial tRNA-Leu (CUN) gene, 16S rRNA gene and tRNA-Val (GUN) gene, specimen voucher Z002185	9e-18
Her00305	2
Her00306	1
Her00309	1
Her00310	2
Her00311	1
Her00312	1
Her00318	1	gb|AF463459.1| Attacus ricini ribosomal DNA repeat unit, complete sequence	3e-56
Her00318	1	gb|AY038991.1| Bombyx mori 28S large subunit ribosomal RNA gene, partial sequence	5e-46
Her00318	1	dbj|AB208442.1| Eciton burchelli gene for 28S rRNA, partial sequence	1e-34
Her00318	1	dbj|AB208444.1| Sphinctomyrmex sp. eh1 gene for 28S rRNA, partial sequence	1e-34
Her00318	1	gb|DQ406739.1| Diatraea saccharalis 28S large subunit ribosomal RNA gene, partial sequence	3e-35
Her00320	1	emb|CU367882.4| H.melpomene DNA sequence from clone AEHM-11J7, complete sequence	7e-14
Her00320	1	emb|CT955980.4| H.melpomene DNA sequence from clone AEHM-7G12, complete sequence	4e-06
Her00320	1	emb|CU463862.5| H.melpomene DNA sequence from clone AEHM-29B7, complete sequence	3e-22
Her00320	1	emb|CU462858.3| H.melpomene DNA sequence from clone AEHM-7G5, complete sequence	5e-27
Her00322	2
Her00325	5
Her00328	1
Her00329	1
Her00330	1	gb|AY378099.1| Bombyx mori strain 937 RAPD marker 937W-II	1e-15
Her00330	1	ref|NM_001046944.1| Bombyx mori eukaryotic translation initiation factor 4E-binding protein 2 (LOC732945), mRNA gb|DQ443244.1| Bombyx mori eukaryotic translation initiation factor 4E-binding protein 2 mRNA, complete cds	4e-21
Her00331	1	gb|AY089644.1| Drosophila melanogaster RE71924 full insert cDNA	5e-12
Her00331	1	ref|NM_140015.2| Drosophila melanogaster CG5651-RA, transcript variant A (CG5651), mRNA	5e-12
Her00331	1	ref|NM_168306.1| Drosophila melanogaster CG5651-RB, transcript variant B (CG5651), mRNA	5e-12
Her00331	1	ref|NM_001043446.1| Bombyx mori ribonuclease L inhibitor homolog (Rli), mRNA dbj|AB164193.1| Bombyx mori BmRLI mRNA for ribonuclease L inhibitor homolog, complete cds	2e-48
Her00331	1	ref|XM_623627.2| PREDICTED: Apis mellifera similar to CG5651-PA, isoform A, transcript variant 1 (LOC551235), mRNA	1e-15
Her00334	1
Her00336	2	ref|NM_001043670.1| Bombyx mori ribosomal protein L7 (Rpl7), mRNA gb|AY769274.1| Bombyx mori ribosomal protein L7 (RpL7) mRNA, complete cds	5e-64
Her00336	2	gb|AY829785.1| Lonomia obliqua ribosomal protein 27 mRNA, partial cds	6e-39
Her00336	2	dbj|AB180451.1| Plutella xylostella mRNA for Ribosomal protein L7, complete cds	1e-67
Her00336	2	gb|AY072288.1| Spodoptera frugiperda ribosomal protein L7 mRNA, complete cds	1e-125
Her00336	2	gb|AY433771.1| Aedes aegypti ASAP ID: 34421 cytosolic large ribosomal subunit L7 mRNA sequence	2e-17
Her00337	1	emb|CT573313.6| H.melpomene DNA sequence from clone AEHM-46M10, complete sequence	4e-43
Her00337	1	emb|CU463862.5| H.melpomene DNA sequence from clone AEHM-29B7, complete sequence	2e-57
Her00337	1	emb|CU467808.5| H.melpomene DNA sequence from clone AEHM-28L23, complete sequence	6e-42
Her00337	1	emb|CT955980.4| H.melpomene DNA sequence from clone AEHM-7G12, complete sequence	6e-42
Her00337	1	emb|CU367882.4| H.melpomene DNA sequence from clone AEHM-11J7, complete sequence	2e-38
Her00338	1
Her00339	1	gb|AF423921.1| Galleria melonella isolate L3 28S ribosomal RNA gene, partial sequence	1e-178
Her00339	1	gb|AY521784.1| Anthocharis sara voucher BYU_ACLE008 28S ribosomal RNA gene, partial sequence	1e-180
Her00339	1	gb|AY521785.1| Prionoxystus robiniae voucher BYU_ACLE010 28S ribosomal RNA gene, partial sequence	1e-180
Her00339	1	gb|AF423920.1| Papilio troilus isolate L2 28S ribosomal RNA gene, partial sequence	0
Her00339	1	gb|AF463459.1| Attacus ricini ribosomal DNA repeat unit, complete sequence	0
Her00340	1	ref|NM_057607.5| Drosophila melanogaster ADP ribosylation factor 79F CG8385-RB, transcript variant B (Arf79F), mRNA	4e-71
Her00340	1	ref|NM_001098285.1| Bombyx mori ADP-ribosylation factor (LOC778456), mRNA gb|DQ311145.1| Bombyx mori ADP-ribosylation factor mRNA, complete cds	1e-180
Her00340	1	gb|U90609.1|SGU90609 Locusta migratoria ADP-ribosylation factor 1 (lARF1) mRNA, complete cds	4e-74
Her00340	1	ref|NM_001104197.1| Drosophila melanogaster ADP ribosylation factor 79F CG8385-RF, transcript variant F (Arf79F), mRNA	4e-71
Her00340	1	ref|NM_168971.2| Drosophila melanogaster ADP ribosylation factor 79F CG8385-RC, transcript variant C (Arf79F), mRNA	4e-71
Her00342	1
Her00343	2	gb|AY507963.1| Spodoptera exigua actin mRNA, complete cds	0
Her00343	2	emb|X05185.1|BMACTA1 Bombyx mori gene for actin 1	0
Her00343	2	dbj|AB282645.1| Plutella xylostella mRNA for Muscle actin, complete cds	0
Her00343	2	gb|AF368030.1|AF368030 Heliothis virescens actin mRNA, complete cds	0
Her00343	2	gb|L13764.1|MOTACTINX Manduca sexta actin mRNA, complete cds	0
Her00345	1
Her00350	1
Her00351	1
Her00354	1	emb|AJ278329.1|SDO278329 Suberites domuncula mRNA for putative FK506-binding proteins short form (fkb1 gene)	9e-13
Her00354	1	ref|NM_001046917.1| Bombyx mori FK506-binding protein (Fkbp12), mRNA gb|DQ443197.1| Bombyx mori FK506-binding protein mRNA, complete cds	2e-20
Her00354	1	gb|EF077224.1| Bombyx mori FKBP12 (FKBP12) mRNA, complete cds	4e-18
Her00354	1	gb|AF117595.1|AF117595 Manduca sexta clone pMsmaD183 FK506-binding protein mRNA, complete cds	9e-19
Her00355	1
Her00356	1
Her00358	1
Her00361	1	ref|XM_964497.1| PREDICTED: Tribolium castaneum similar to palmitoyl-protein thioesterase 1 (ceroid-lipofuscinosis, neuronal 1, infantile) (LOC658084), mRNA	2e-08
Her00362	1	gb|AF542516.1| Beauveria bassiana cyclophilin A mRNA, complete cds	3e-22
Her00362	1	ref|XM_001379756.1| PREDICTED: Monodelphis domestica similar to peptidylprolyl isomerase A-like, (LOC100030235), mRNA	1e-21
Her00362	1	ref|XR_010100.1| PREDICTED: Macaca mulatta similar to peptidylprolyl isomerase A isoform 1 (LOC694319), mRNA	5e-21
Her00362	1	ref|XM_001363616.1| PREDICTED: Monodelphis domestica similar to peptidyl-Pro cis trans isomerase (LOC100011811), mRNA	2e-20
Her00362	1	gb|AC093132.2| Papio anubis clone RP41-51M7, complete sequence	2e-20
Her00363	1	gb|EF105371.1| Bombyx mori phosphoribosylaminoimidazole carboxylase mRNA, complete cds	6e-45
Her00363	1	ref|NM_001046911.1| Bombyx mori phosphoribosylaminoimidazole carboxylase (LOC732910), mRNA gb|DQ443186.1| Bombyx mori phosphoribosylaminoimidazole carboxylase mRNA, complete cds	2e-44
Her00366	1
Her00368	3
Her00374	1	gb|AF424651.1| Phytophthora infestans clone MY-07-B-10 ubiquitin-conjugating enzyme mRNA, complete cds	5e-09
Her00374	1	ref|NM_213486.1| Danio rerio ubiquitin-conjugating enzyme E2N (ube2n), mRNA gb|BC044461.1| Danio rerio ubiquitin-conjugating enzyme E2N, mRNA (cDNA clone MGC:55726 IMAGE:3816061), complete cds	2e-08
Her00374	1	ref|NM_001046928.1| Bombyx mori ubiquitin conjugating enzyme E2 (LOC732928), mRNA gb|DQ443216.1| Bombyx mori ubiquitin conjugating enzyme E2 mRNA, complete cds	9e-60
Her00374	1	ref|XM_001649194.1| Aedes aegypti ubiquitin conjugating enzyme, putative (AaeL_AAEL014642) mRNA, complete cds	8e-11
Her00374	1	ref|XM_001649193.1| Aedes aegypti ubiquitin conjugating enzyme, putative (AaeL_AAEL014639) mRNA, complete cds	8e-11
Her00380	1
Her00381	1
Her00382	1
Her00384	1
Her00385	1	dbj|AB166792.1| Antheraea yamamai mRNA for fructose 1,6-bisphosphate aldolase, complete cds	3e-90
Her00385	1	ref|XM_001359116.1| Drosophila pseudoobscura GA19329-PA (Dpse\GA19329) mRNA, partial cds	6e-39
Her00385	1	gb|DQ864132.1| Drosophila yakuba isolate yakcds aldolase (Ald) gene, partial cds	5e-27
Her00385	1	gb|DQ864150.1| Drosophila simulans isolate VA51S aldolase (Ald) gene, partial cds	2e-23
Her00385	1	ref|NM_001098296.1| Bombyx mori fructose 1,6-bisphosphate aldolase (LOC778467), mRNA gb|DQ443365.1| Bombyx mori fructose 1,6-bisphosphate aldolase mRNA, complete cds	6e-67
Her00387	1
Her00391	1
Her00392	1
Her00393	1
Her00396	1
Her00397	1
Her00398	1
Her00399	1	ref|XM_396320.1| PREDICTED: Apis mellifera similar to Ubiquitin fusion degradation protein 1 homolog (UB fusion protein 1) (LOC412868), mRNA	2e-11
Her00400	1	gb|EU139242.1| Flustra foliacea putative 60S ribosomal protein RPLP1 mRNA, complete cds	3e-12
Her00400	1	gb|EF207959.1| Heliconius melpomene ribosomal protein P2 (RpP2) mRNA, complete cds	1e-133
Her00400	1	gb|AY072286.1| Spodoptera frugiperda 60S acidic ribosomal protein P2 mRNA, complete cds	2e-37
Her00400	1	dbj|AB180444.1| Plutella xylostella mRNA for 60S acidic ribosomal protein P2, complete cds	4e-36
Her00400	1	ref|NM_001043748.1| Bombyx mori ribosomal protein P2 (Rpp2), mRNA gb|AY769269.1| Bombyx mori ribosomal protein P2 (RpP2) mRNA, complete cds	4e-14
Her00402	1	ref|XM_961397.1| PREDICTED: Tribolium castaneum similar to CG1065-PA, transcript variant 1 (LOC660087), mRNA	1e-08
Her00402	1	ref|XM_654807.1| Aspergillus nidulans FGSC A4 hypothetical protein (AN2295.2), mRNA	2e-17
Her00402	1	ref|XM_970772.1| PREDICTED: Tribolium castaneum similar to CG1065-PA, transcript variant 2 (LOC660087), mRNA	1e-08
Her00405	1
Her00406	1
Her00408	1	ref|NM_001046815.1| Bombyx mori signal peptidase 18 kDa subunit (LOC692977), mRNA gb|DQ311412.1| Bombyx mori signal peptidase 18 kDa subunit mRNA, complete cds	4e-49
Her00408	1	ref|XM_001633046.1| Nematostella vectensis predicted protein (NEMVEDRAFT_v1g166728) mRNA, complete cds	3e-13
Her00408	1	ref|XM_001373926.1| PREDICTED: Monodelphis domestica hypothetical protein LOC100021966 (LOC100021966), mRNA	4e-12
Her00408	1	ref|XR_036742.1| PREDICTED: Nasonia vitripennis similar to signal peptidase 18 kDa subunit (LOC100119564), partial misc RNA	1e-09
Her00408	1	ref|XM_961787.1| PREDICTED: Tribolium castaneum similar to CG2358-PA (LOC655258), mRNA	1e-09
Her00411	1	ref|XM_001647606.1| Aedes aegypti hypothetical protein (AaeL_AAEL015547) mRNA, partial cds	1e-06
Her00411	1	ref|NM_001046968.1| Bombyx mori eukaryotic translation initiation factor 3 subunit 2 beta (LOC732970), mRNA gb|DQ443288.1| Bombyx mori eukaryotic translation initiation factor 3 subunit 2 beta mRNA, complete cds	1e-64
Her00411	1	gb|AY433044.1| Aedes aegypti ASAP ID: 35339 translation initiation factor mRNA sequence	1e-06
Her00411	1	ref|XM_001656342.1| Aedes aegypti eukaryotic translation initiation factor 3 subunit (AaeL_AAEL013144) mRNA, complete cds	4e-09
Her00412	1	ref|NM_001043378.1| Bombyx mori Samui protein (Samui), mRNA dbj|AB032717.1| Bombyx mori Samui mRNA, complete cds	3e-10
Her00414	1	ref|NM_001046769.1| Bombyx mori calmodulin (LOC692927), mRNA gb|DQ311341.1| Bombyx mori calmodulin mRNA, complete cds	0
Her00414	1	ref|XM_001606260.1| PREDICTED: Nasonia vitripennis similar to Calmodulin (LOC100119746), mRNA	1e-103
Her00414	1	ref|XM_001672913.1| Caenorhabditis briggsae AF16 Hypothetical protein CBG01097 (CBG01097) mRNA, complete cds	2e-97
Her00414	1	gb|AY232217.1| Drosophila yakuba clone yak-ad_Cam mRNA sequence	3e-96
Her00414	1	gb|BT003282.1| Drosophila melanogaster LD02334 full insert cDNA	3e-96
Her00417	1	gb|AY051464.1| Drosophila melanogaster GH13304 full length cDNA	6e-08
Her00417	1	ref|NM_001044075.1| Bombyx mori phosphoglyceromutase (Pglym), mRNA gb|DQ177324.1| Bombyx mori phosphoglyceromutase (PGLYM) mRNA, complete cds	8e-23
Her00417	1	emb|CR660052.2|CNS0F89M Tetraodon nigroviridis full-length cDNA	1e-15
Her00417	1	ref|NM_079822.2| Drosophila melanogaster Phosphoglyceromutase CG1721-RA, transcript variant A (Pglym78), mRNA	6e-08
Her00417	1	ref|NM_001038987.1| Drosophila melanogaster Phosphoglyceromutase CG1721-RB, transcript variant B (Pglym78), mRNA	6e-08
Her00418	1
Her00419	1
Her00420	1
Her00423	1	gb|DQ179248.1| Lymantria xylina 18S ribosomal RNA gene, internal transcribed spacer 1, 5.8S ribosomal RNA gene, and internal transcribed spacer 2, complete sequence; and 28S ribosomal RNA gene, partial sequence	5e-08
Her00423	1	gb|EF175908.1| Dipha aphidivora 18S ribosomal RNA gene, partial sequence; internal transcribed spacer 1, 5.8S ribosomal RNA gene, and internal transcribed spacer 2, complete sequence; and 28S ribosomal RNA gene, partial sequence	5e-08
Her00423	1	gb|EF382659.1| Dipha aphidivora internal transcribed spacer 1, partial sequence; 5.8S ribosomal RNA gene and internal transcribed spacer 2, complete sequence; and 28S ribosomal RNA gene, partial sequence	5e-08
Her00423	1	gb|AF463459.1| Attacus ricini ribosomal DNA repeat unit, complete sequence	8e-13
Her00423	1	gb|AF453766.1| Heliconius cydno internal transcribed spacer 2, partial sequence	1e-08
Her00424	1
Her00426	1	ref|NM_001046899.1| Bombyx mori methionine sulfoxide reductase (LOC732898), mRNA gb|DQ443169.1| Bombyx mori methionine sulfoxide reductase mRNA, complete cds	4e-15
Her00428	1	emb|Z23143.1|MMALK6A M.musculus ALK-6 mRNA, complete CDS	5e-24
Her00428	1	ref|NM_007560.3| Mus musculus bone morphogenetic protein receptor, type 1B (Bmpr1b), mRNA gb|BC065143.1| Mus musculus bone morphogenetic protein receptor, type 1B, mRNA (cDNA clone MGC:86106 IMAGE:30629345), complete cds	5e-24
Her00428	1	gb|BC065106.1| Mus musculus bone morphogenetic protein receptor, type 1B, mRNA (cDNA clone MGC:86041 IMAGE:30357130), complete cds	5e-24
Her00428	1	dbj|AK140158.1| Mus musculus adult male corpora quadrigemina cDNA, RIKEN full-length enriched library, clone:B230317C16 product:bone morphogenetic protein receptor, type 1B, full insert sequence	5e-24
Her00428	1	dbj|AK162844.1| Mus musculus adult male hypothalamus cDNA, RIKEN full-length enriched library, clone:A230044K03 product:bone morphogenetic protein receptor, type 1B, full insert sequence	5e-24
Her00429	1	ref|NM_001043697.1| Bombyx mori ribosomal protein L15 (Rpl15), mRNA gb|AY769285.1| Bombyx mori ribosomal protein L15 (RpL15) mRNA, complete cds	1e-124
Her00429	1	dbj|AB180427.1| Plutella xylostella mRNA for Ribosomal protein L15, complete cds	1e-136
Her00429	1	ref|XM_001600422.1| PREDICTED: Nasonia vitripennis similar to ribosomal protein L15 (LOC100115408), mRNA	1e-33
Her00429	1	emb|AM049041.1| Meladema coriacea mRNA for ribosomal protein L15e (rpL15e gene)	1e-30
Her00429	1	gb|AF441167.1| Spodoptera frugiperda 60S ribosomal protein L15 mRNA, complete cds	1e-133
Her00432	1
Her00436	1
Her00437	1
Her00438	1
Her00440	1
Her00444	1
Her00445	1
Her00448	1
Her00450	1
Her00452	1
Her00454	1	gb|AE013599.4| Drosophila melanogaster chromosome 2R, complete sequence	2e-08
Her00454	1	gb|AC008257.6| Drosophila melanogaster clone BACR08A11, complete sequence	2e-08
Her00454	1	ref|NM_136365.1| Drosophila melanogaster Ptc-related CG11212-RA (Ptr), mRNA	2e-08
Her00454	1	gb|AC008339.2|AC008339 Drosophila melanogaster, chromosome 2R, region 42A-42A, BAC clone BACR13P06, complete sequence	2e-08
Her00454	1	gb|BT003500.1| Drosophila melanogaster RE45036 full insert cDNA	2e-08
Her00455	1	emb|CU467808.5| H.melpomene DNA sequence from clone AEHM-28L23, complete sequence	6e-39
Her00455	1	emb|CT955980.4| H.melpomene DNA sequence from clone AEHM-7G12, complete sequence	4e-40
Her00455	1	emb|CR974474.4| H.melpomene DNA sequence from clone AEHM-41C10, complete sequence	2e-41
Her00455	1	emb|CU463862.5| H.melpomene DNA sequence from clone AEHM-29B7, complete sequence	8e-63
Her00455	1	emb|CT573313.6| H.melpomene DNA sequence from clone AEHM-46M10, complete sequence	2e-41
Her00458	1
Her00459	1
Her00465	1	emb|CU463862.5| H.melpomene DNA sequence from clone AEHM-29B7, complete sequence	3e-28
Her00465	1	emb|CT955980.4| H.melpomene DNA sequence from clone AEHM-7G12, complete sequence	2e-23
Her00465	1	emb|CT573313.6| H.melpomene DNA sequence from clone AEHM-46M10, complete sequence	1e-21
Her00465	1	emb|CU468009.4| H.melpomene DNA sequence from clone AEHM-27N4, complete sequence	1e-18
Her00465	1	emb|CR974474.4| H.melpomene DNA sequence from clone AEHM-41C10, complete sequence	1e-18
Her00466	1
Her00468	1
Her00469	1	dbj|AB126069.1| Bombyx mori DNA, chromosome W, Rikishi RAPD marker	3e-19
Her00472	1
Her00475	1	gb|AY319205.1| Heliconius erato petiverana isolate PR26_A triosephosphate isomerase (Tpi) gene, exons 3, 4 and partial cds	0
Her00475	1	gb|AY319198.1| Heliconius erato cyrbia isolate PR10 triosephosphate isomerase (Tpi) gene, exons 3, 4 and partial cds	0
Her00475	1	gb|AF413754.1| Heliconius erato petiverana isolate STR-B-2981-Tpi-1 triosephosphate isomerase (Tpi) gene, exons 3 and 4 and partial cds	0
Her00475	1	gb|AY319225.1| Heliconius erato emma isolate JM443_A triosephosphate isomerase (Tpi) gene, exons 3, 4 and partial cds	0
Her00475	1	gb|AY319227.1| Heliconius erato etylus isolate N27_A triosephosphate isomerase (Tpi) gene, exons 3, 4 and partial cds	0
Her00479	1
Her00481	1	ref|XM_320478.4| AGAP012048-PA (AgaP_AGAP012048) mRNA, complete cds	2e-23
Her00481	1	ref|XR_036746.1| PREDICTED: Nasonia vitripennis similar to citrate synthase (LOC100120485), misc RNA	8e-26
Her00481	1	ref|XM_001656160.1| Aedes aegypti citrate synthase (AaeL_AAEL002956) mRNA, complete cds	3e-25
Her00481	1	ref|XM_001655689.1| Aedes aegypti citrate synthase (AaeL_AAEL011789) mRNA, complete cds	3e-25
Her00481	1	ref|XM_001655688.1| Aedes aegypti citrate synthase (AaeL_AAEL011789) mRNA, complete cds	3e-25
Her00483	1
Her00484	1
Her00485	1
Her00486	1
Her00488	1
Her00490	1
Her00493	1
Her00494	1	emb|AL939113.1|SCO939113 Streptomyces coelicolor A3(2) complete genome; segment 10/29	3e-06
Her00495	2	gb|EF087653.1| Picea sitchensis clone WS02733_E01 unknown mRNA	9e-66
Her00495	2	ref|XM_001599078.1| PREDICTED: Nasonia vitripennis similar to putative muscular protein 20 (LOC100114168), mRNA	8e-23
Her00495	2	emb|AJ867416.1| Pentacomia aurifrons partial mp20 gene for muscular protein 20, exons 1-4	1e-15
Her00495	2	ref|XM_001607698.1| PREDICTED: Nasonia vitripennis similar to putative muscular protein 20 (LOC100117880), mRNA	7e-11
Her00495	2	ref|NM_001047011.1| Bombyx mori muscular protein 20 (LOC733016), mRNA gb|DQ443378.1| Bombyx mori muscular protein 20 mRNA, complete cds	2e-73
Her00496	2
Her00497	1	emb|CU462858.3| H.melpomene DNA sequence from clone AEHM-7G5, complete sequence	3e-87
Her00497	1	emb|CU462842.2| H.melpomene DNA sequence from clone AEHM-22C5, complete sequence	2e-91
Her00497	1	emb|CU463862.5| H.melpomene DNA sequence from clone AEHM-29B7, complete sequence	4e-83
Her00497	1	emb|CU367882.4| H.melpomene DNA sequence from clone AEHM-11J7, complete sequence	6e-76
Her00497	1	emb|CU467807.6| H.melpomene DNA sequence from clone AEHM-27I5, complete sequence	4e-77
Her00501	1
Her00504	1	gb|EU210315.1| Armigeres subalbatus ASAP ID ACN-0187802 protein kinase C inhibitor mRNA sequence	5e-16
Her00504	1	gb|EF210316.1| Bombyx mori 14-3-3zeta mRNA, complete cds	3e-94
Her00504	1	dbj|AK256479.1| Gryllus bimaculatus mRNA, GBcontig03340	1e-25
Her00504	1	gb|EF084094.1| Picea sitchensis clone WS0274_B12 unknown mRNA	9e-67
Her00504	1	ref|NM_001046699.1| Bombyx mori 14-3-3zeta (14-3-3zeta), mRNA gb|DQ311235.1| Bombyx mori tyrosine 3-monooxygenase protein zeta polypeptide mRNA, complete cds	8e-92
Her00505	1	dbj|AB265588.1| Palpita nigropunctalis gene for 28S rRNA, partial sequence	6e-29
Her00505	1	gb|EF206664.1| Charissa ambiguata 28S ribosomal RNA gene, partial sequence	6e-29
Her00505	1	gb|EF206665.1| Erannis defoliaria 28S ribosomal RNA gene, partial sequence	6e-29
Her00505	1	gb|EU145665.1| Scymnus sp. JAR-2007 28S ribosomal RNA gene, partial sequence	6e-29
Her00505	1	gb|EU164670.1| Melanophthalma sp. 1 NPL-2007 28S ribosomal RNA gene, partial sequence	6e-29
Her00506	1	emb|CU463862.5| H.melpomene DNA sequence from clone AEHM-29B7, complete sequence	2e-11
Her00509	1	ref|XM_967249.1| PREDICTED: Tribolium castaneum similar to CG9701-PA (LOC661061), mRNA	1e-06
Her00511	1	emb|CU468009.4| H.melpomene DNA sequence from clone AEHM-27N4, complete sequence	7e-08
Her00511	1	emb|CT955980.4| H.melpomene DNA sequence from clone AEHM-7G12, complete sequence	3e-07
Her00511	1	emb|CU463862.5| H.melpomene DNA sequence from clone AEHM-29B7, complete sequence	7e-14
Her00511	1	emb|CT573313.6| H.melpomene DNA sequence from clone AEHM-46M10, complete sequence	2e-11
Her00511	1	emb|CR974474.4| H.melpomene DNA sequence from clone AEHM-41C10, complete sequence	1e-06
Her00512	1
Her00513	1	ref|NM_001046884.1| Bombyx mori transcriptional adaptor 3 (LOC732883), mRNA gb|DQ443144.1| Bombyx mori transcriptional adaptor 3 mRNA, complete cds	3e-07
Her00517	1
Her00521	2	ref|XM_965584.1| PREDICTED: Tribolium castaneum similar to CG7104-PA (LOC659259), mRNA	4e-21
Her00521	2	ref|XM_317093.3| spaetzle-like protein (AGAP008360-PA) (SPZ3) mRNA, partial cds	1e-09
Her00521	2	ref|XM_001356679.1| Drosophila pseudoobscura GA20105-PA (Dpse\GA20105) mRNA, partial cds	2e-08
Her00523	1	ref|NM_001098353.1| Bombyx mori poly A binding protein (Pabp), mRNA gb|DQ646407.1| Bombyx mori poly A binding protein (PAbp) mRNA, complete cds	1e-43
Her00523	1	dbj|AK281314.1| Gryllus bimaculatus mRNA, GBcontig28175	3e-10
Her00523	1	ref|NM_001031597.1| Gallus gallus poly(A) binding protein, cytoplasmic 1 (PABPC1), mRNA emb|AJ719881.1| Gallus gallus mRNA for hypothetical protein, clone 7l20	1e-12
Her00523	1	gb|AY829755.1| Lonomia obliqua hypothetical protein mRNA, complete cds	3e-44
Her00523	1	dbj|AK284929.1| Gryllus bimaculatus mRNA, GBcontig31790	4e-12
Her00524	1
Her00526	1	dbj|AK113455.1| Ciona intestinalis cDNA, clone:ciad058a23, full insert sequence	2e-08
Her00526	1	dbj|AK114384.1| Ciona intestinalis cDNA, clone:cicl061d15, full insert sequence	2e-08
Her00528	2	gb|L16884.1|HELATPASEV Heliothis virescens 17kDa H+-ATPase V-type subunit mRNA, complete cds	1e-80
Her00528	2	emb|X65051.1|MSVATP16S M.sexta mRNA for vacuolar ATPase 16 kD proteolipid subunit	7e-82
Her00528	2	gb|EU082222.1| Bombyx mori vacuolar-type H+-ATPase subunit c (VATPc) mRNA, complete cds	1e-101
Her00528	2	gb|EF082355.1| Picea sitchensis clone WS0278_L17 unknown mRNA	1e-98
Her00528	2	ref|NM_001098292.1| Bombyx mori vacuolar H+ ATP synthase 16 kDa proteolipid subunit (LOC778463), mRNA gb|DQ443153.1| Bombyx mori vacuolar H+ ATP synthase 16 kDa proteolipid subunit mRNA, complete cds	1e-101
Her00532	1	gb|S79522.1| ubiquitin carboxyl extension protein [human, mRNA, 540 nt]	4e-40
Her00532	1	ref|XM_001496791.1| PREDICTED: Equus caballus similar to ubiquitin (LOC100052644), mRNA	6e-39
Her00532	1	gb|AY610307.1| Sus scrofa clone rcut37_e5.y1.abd, mRNA sequence	2e-38
Her00532	1	ref|XM_001155003.1| PREDICTED: Pan troglodytes similar to ubiquitin, transcript variant 2 (LOC454140), mRNA	9e-38
Her00532	1	ref|XM_001112274.1| PREDICTED: Macaca mulatta similar to ubiquitin and ribosomal protein S27a precursor (LOC718909), mRNA	9e-38
Her00534	1
Her00537	1
Her00538	1
Her00539	1	gb|EF452418.1| Heliconius melpomene ribosomal protein S28 mRNA, complete cds	7e-72
Her00540	1	emb|CU467807.6| H.melpomene DNA sequence from clone AEHM-27I5, complete sequence	2e-07
Her00540	1	emb|CT955980.4| H.melpomene DNA sequence from clone AEHM-7G12, complete sequence	8e-07
Her00540	1	dbj|AB101293.1| Bombyx mori gene for putative odorant receptor, complete cds	8e-07
Her00543	1	ref|XM_538014.2| PREDICTED: Canis familiaris similar to ubiquitin-activating enzyme E1 (LOC480896), mRNA	1e-12
Her00543	1	gb|AF132070.1|AF132070 Sus scrofa ubiquitin-activating enzyme E1 (UBE1X) mRNA, partial cds	4e-12
Her00543	1	ref|NM_001102477.1| Bos taurus ubiquitin-activating enzyme E1 (UBE1), mRNA gb|BC133293.1| Bos taurus ubiquitin-activating enzyme E1, mRNA (cDNA clone MGC:143315 IMAGE:8135947), complete cds	4e-12
Her00543	1	ref|XM_001492947.1| PREDICTED: Equus caballus similar to ubiquitin-activating enzyme E1 (LOC100060792), mRNA	1e-12
Her00543	1	dbj|AK234808.1| Sus scrofa mRNA, clone:OVRM10018D01, expressed in ovary	4e-12
Her00544	1
Her00545	1
Her00550	1	gb|DQ865135.1| Heliconius erato tissue-type wing disc mRNA sequence	3e-28
Her00550	1	emb|CU468009.4| H.melpomene DNA sequence from clone AEHM-27N4, complete sequence	5e-24
Her00550	1	emb|CT955980.4| H.melpomene DNA sequence from clone AEHM-7G12, complete sequence	5e-24
Her00551	1
Her00553	1
Her00556	1
Her00558	1
Her00559	1
Her00560	1	gb|AF423921.1| Galleria melonella isolate L3 28S ribosomal RNA gene, partial sequence	0
Her00560	1	gb|AF463459.1| Attacus ricini ribosomal DNA repeat unit, complete sequence	0
Her00560	1	gb|AF423920.1| Papilio troilus isolate L2 28S ribosomal RNA gene, partial sequence	0
Her00560	1	gb|AF423922.1| Hemileuca sp. L6 isolate L6 28S ribosomal RNA gene, partial sequence	0
Her00560	1	gb|AY521784.1| Anthocharis sara voucher BYU_ACLE008 28S ribosomal RNA gene, partial sequence	0
Her00561	1
Her00562	1
Her00566	1
Her00567	1	emb|CR974474.4| H.melpomene DNA sequence from clone AEHM-41C10, complete sequence	1e-06
Her00568	1	emb|CT573313.6| H.melpomene DNA sequence from clone AEHM-46M10, complete sequence	7e-08
Her00568	1	emb|CU462858.3| H.melpomene DNA sequence from clone AEHM-7G5, complete sequence	1e-09
Her00568	1	emb|CT955980.4| H.melpomene DNA sequence from clone AEHM-7G12, complete sequence	3e-13
Her00568	1	emb|CR974474.4| H.melpomene DNA sequence from clone AEHM-41C10, complete sequence	3e-10
Her00568	1	emb|CU462842.2| H.melpomene DNA sequence from clone AEHM-22C5, complete sequence	1e-09
Her00569	1	gb|EF382659.1| Dipha aphidivora internal transcribed spacer 1, partial sequence; 5.8S ribosomal RNA gene and internal transcribed spacer 2, complete sequence; and 28S ribosomal RNA gene, partial sequence	4e-17
Her00569	1	gb|DQ179248.1| Lymantria xylina 18S ribosomal RNA gene, internal transcribed spacer 1, 5.8S ribosomal RNA gene, and internal transcribed spacer 2, complete sequence; and 28S ribosomal RNA gene, partial sequence	4e-17
Her00569	1	gb|EF175908.1| Dipha aphidivora 18S ribosomal RNA gene, partial sequence; internal transcribed spacer 1, 5.8S ribosomal RNA gene, and internal transcribed spacer 2, complete sequence; and 28S ribosomal RNA gene, partial sequence	4e-17
Her00569	1	gb|AF453766.1| Heliconius cydno internal transcribed spacer 2, partial sequence	3e-18
Her00569	1	gb|AF463459.1| Attacus ricini ribosomal DNA repeat unit, complete sequence	7e-22
Her00570	1
Her00571	1
Her00572	1
Her00573	1	ref|XM_392072.3| PREDICTED: Apis mellifera similar to CG4980-PA (LOC408527), mRNA	1e-09
Her00575	1	gb|EF197891.1| Bombyx mandarina innexin 2 mRNA, complete cds	1e-21
Her00575	1	ref|NM_001043738.1| Bombyx mori innexin 2 (LOC692687), mRNA gb|AY461704.2| Bombyx mori innexin 2 mRNA, complete cds	2e-20
Her00575	1	gb|AY633755.1| Heliothis virescens innexin 2 mRNA, complete cds	1e-28
Her00575	1	gb|AY196138.1| Spodoptera frugiperda innexin mRNA, complete cds	2e-33
Her00575	1	ref|NM_001044097.1| Bombyx mori innexin 2 (Inx2), mRNA gb|AY570724.1| Bombyx mori innexin 2 (inx2) mRNA, complete cds	3e-19
Her00576	1
Her00578	1	gb|AY829763.1| Lonomia obliqua hypothetical protein 9 mRNA, partial cds	1e-06
Her00579	1
Her00582	1
Her00586	1
Her00588	1	gb|DQ845106.1| Trichoplusia ni heat shock cognate 70 protein gene, complete cds	0
Her00588	1	gb|DQ845105.1| Trichoplusia ni heat shock cognate 70 protein mRNA, complete cds	0
Her00588	1	gb|EF202591.1| Plodia interpunctella heat shock cognate 70 (hsc70) mRNA, complete cds	0
Her00588	1	gb|AY161271.1| Spodoptera frugiperda heat shock cognate 70 protein mRNA, complete cds	0
Her00588	1	ref|NM_001043372.1| Bombyx mori heat shock 70 kD protein cognate (LOC692373), mRNA dbj|AB016836.1| Bombyx mori mRNA for heat shock 70 kD protein cognate, complete cds	1e-179
Her00589	1
Her00594	1
Her00595	1
Her00596	1	emb|CU463862.5| H.melpomene DNA sequence from clone AEHM-29B7, complete sequence	5e-29
Her00596	1	emb|CU467808.5| H.melpomene DNA sequence from clone AEHM-28L23, complete sequence	1e-14
Her00596	1	emb|CU468009.4| H.melpomene DNA sequence from clone AEHM-27N4, complete sequence	4e-20
Her00596	1	emb|CR974474.4| H.melpomene DNA sequence from clone AEHM-41C10, complete sequence	5e-26
Her00596	1	emb|CU462858.3| H.melpomene DNA sequence from clone AEHM-7G5, complete sequence	3e-21
Her00597	1
Her00598	1	gb|AF477542.1| Phyllonorycter heringiella 28S ribosomal RNA gene, partial sequence	1e-136
Her00598	1	emb|AJ844029.1| Apoda limacodes partial 28S rRNA gene, specimen voucher Z002135	1e-136
Her00598	1	emb|AJ844032.1| Aglaope infausta partial 28S rRNA gene	1e-136
Her00598	1	gb|AF477533.1| Caloptilia falconipennella 28S ribosomal RNA gene, partial sequence	1e-138
Her00598	1	gb|AF477513.1| Caloptilia populetorum 28S ribosomal RNA gene, partial sequence	1e-134

## Sheet: H.era_BLASTX
Best five BLASTX hits of Heliconius erato accessory gland unigenes vs GenBank with E-value < 1e-5
Unigene	ESTs	Subject name	E value
Her00001	2	ref|XP_001601839.1| PREDICTED: similar to ENSANGP00000013946 [Nasonia vitripennis]	1e-66
Her00001	2	ref|XP_001661833.1| plasma glutamate carboxypeptidase [Aedes aegypti] gb|EAT36249.1| plasma glutamate carboxypeptidase [Aedes aegypti]	7e-71
Her00001	2	ref|XP_321888.3| AGAP001264-PA [Anopheles gambiae str. PEST] gb|EAA01746.3| AGAP001264-PA [Anopheles gambiae str. PEST]	9e-71
Her00001	2	ref|XP_971371.1| PREDICTED: similar to plasma glutamate carboxypeptidase [Tribolium castaneum]	2e-70
Her00001	2	ref|XP_393632.2| PREDICTED: similar to plasma glutamate carboxypeptidase isoform 1 [Apis mellifera]	6e-70
Her00002	13	ref|XP_001600075.1| PREDICTED: similar to cystathionine beta-synthase [Nasonia vitripennis]	3e-60
Her00002	13	ref|XP_001659242.1| cysteine synthase [Aedes aegypti] gb|EAT39750.1| cysteine synthase [Aedes aegypti]	2e-60
Her00002	13	ref|XP_001659243.1| cysteine synthase [Aedes aegypti] gb|EAT39751.1| cysteine synthase [Aedes aegypti]	1e-60
Her00002	13	ref|XP_001354425.1| GA14544-PA [Drosophila pseudoobscura] gb|EAL31478.1| GA14544-PA [Drosophila pseudoobscura]	6e-59
Her00002	13	ref|XP_310977.4| AGAP000162-PA [Anopheles gambiae str. PEST] gb|EAA06492.4| AGAP000162-PA [Anopheles gambiae str. PEST]	2e-61
Her00003	1
Her00004	168	ref|XP_001641272.1| predicted protein [Nematostella vectensis] gb|EDO49209.1| predicted protein [Nematostella vectensis]	2e-10
Her00004	168	ref|XP_001625488.1| predicted protein [Nematostella vectensis] gb|EDO33388.1| predicted protein [Nematostella vectensis]	6e-09
Her00004	168	ref|ZP_01255327.1| Hep_Hag family protein [Psychroflexus torquis ATCC 700755] gb|EAS69844.1| Hep_Hag family protein [Psychroflexus torquis ATCC 700755]	1e-07
Her00005	21	gb|EDP34502.1| hypothetical protein Bm1_25975 [Brugia malayi] gb|EDP38178.1| hypothetical protein Bm1_07595 [Brugia malayi]	5e-24
Her00005	21	gb|EDP36122.1| hypothetical protein Bm1_17870 [Brugia malayi]	8e-21
Her00005	21	gb|EDP37488.1| hypothetical protein Bm1_11030 [Brugia malayi]	6e-14
Her00005	21	emb|CAJ83813.1| CHK1 checkpoint homolog (S. pombe) [Xenopus tropicalis]	2e-15
Her00005	21	gb|EDP38581.1| hypothetical protein Bm1_05555 [Brugia malayi]	2e-18
Her00006	2	ref|NP_648235.1| CG6781 [Drosophila melanogaster] gb|AAF50405.1| CG6781-PA [Drosophila melanogaster] gb|AAL48138.1| RH04924p [Drosophila melanogaster]	8e-50
Her00006	2	ref|NP_648234.1| CG6776 CG6776-PA [Drosophila melanogaster] gb|AAF50406.1| CG6776-PA [Drosophila melanogaster] gb|AAL49106.1| RE55344p [Drosophila melanogaster]	9e-49
Her00006	2	gb|ABD36306.1| glutathione S-transferase omega 2 [Bombyx mori]	4e-85
Her00006	2	gb|ABJ15788.1| glutathione S-transferase omega 1 [Bombyx mandarina] dbj|BAF91356.1| omega-class glutathione S-transferase [Bombyx mori]	3e-85
Her00006	2	ref|NP_001037406.1| glutathione S-transferase omega 2 [Bombyx mori] gb|ABC79689.1| glutathione S-transferase 6 [Bombyx mori]	1e-85
Her00007	1	ref|NP_523385.1| Fimbrin CG8649-PA, isoform A [Drosophila melanogaster] gb|AAC06256.1| fimbrin [Drosophila melanogaster] gb|AAF48722.1| CG8649-PA, isoform A [Drosophila melanogaster] gb|AAL39487.1| LD05347p [Drosophila melanogaster]	2e-21
Her00007	1	ref|XP_001354617.1| GA21237-PA [Drosophila pseudoobscura] gb|EAL31671.1| GA21237-PA [Drosophila pseudoobscura]	2e-21
Her00007	1	ref|NP_728074.1| Fimbrin CG8649-PD, isoform D [Drosophila melanogaster] gb|AAN09439.1| CG8649-PD, isoform D [Drosophila melanogaster]	2e-21
Her00007	1	ref|XP_392230.1| PREDICTED: similar to Fimbrin CG8649-PA, isoform A [Apis mellifera]	3e-24
Her00007	1	ref|NP_728073.1| Fimbrin CG8649-PC, isoform C [Drosophila melanogaster] gb|AAN09438.1| CG8649-PC, isoform C [Drosophila melanogaster]	2e-21
Her00008	1	ref|XP_001641272.1| predicted protein [Nematostella vectensis] gb|EDO49209.1| predicted protein [Nematostella vectensis]	3e-10
Her00008	1	ref|XP_001349352.1| asparagine-rich antigen [Plasmodium falciparum 3D7] emb|CAD51201.1| asparagine-rich antigen [Plasmodium falciparum 3D7]	8e-06
Her00008	1	ref|ZP_01255327.1| Hep_Hag family protein [Psychroflexus torquis ATCC 700755] gb|EAS69844.1| Hep_Hag family protein [Psychroflexus torquis ATCC 700755]	9e-07
Her00008	1	ref|XP_001625488.1| predicted protein [Nematostella vectensis] gb|EDO33388.1| predicted protein [Nematostella vectensis]	2e-07
Her00009	13
Her00010	19	ref|NP_733192.1| Spaetzle [Drosophila melanogaster] gb|AAN14392.1| CG6134-PJ, isoform J [Drosophila melanogaster]	5e-11
Her00010	19	ref|NP_733188.1| Spaetzle [Drosophila melanogaster] gb|AAN14388.1| CG6134-PI, isoform I [Drosophila melanogaster]	3e-11
Her00010	19	ref|NP_733194.1| Spaetzle [Drosophila melanogaster] gb|AAA17887.1| secreted polypeptide gb|AAF82745.1| spatzle [Drosophila melanogaster] gb|AAF98127.1| spatzle alternatively spliced isoform 11.7 [Drosophila melanogaster] gb|AAN14394.1| CG6134-PC, isoform	3e-11
Her00010	19	gb|AAF98132.1| spatzle alternatively spliced isoform 8.29 [Drosophila melanogaster]	2e-11
Her00010	19	ref|XP_001606369.1| PREDICTED: similar to GA19380-PA [Nasonia vitripennis]	2e-13
Her00011	1	ref|NP_001037566.1| ribosomal protein S6 [Bombyx mori] gb|AAV34862.1| ribosomal protein S6 [Bombyx mori]	2e-95
Her00011	1	sp|Q95V32|RS6_SPOFR 40S ribosomal protein S6 gb|AAL26582.1|AF429980_1 ribosomal protein S6 [Spodoptera frugiperda]	3e-95
Her00011	1	sp|Q94624|RS6_MANSE 40S ribosomal protein S6 gb|AAB06459.1| ribosomal protein S6	7e-94
Her00011	1	gb|ABS57430.1| ribosomal protein S6 [Heliconius melpomene]	2e-97
Her00011	1	gb|ABK26746.1| unknown [Picea sitchensis]	2e-92
Her00012	5	ref|XP_001599933.1| PREDICTED: similar to ribosomal protein S4e [Nasonia vitripennis]	1e-124
Her00012	5	gb|ABD98758.1| putative ribosomal protein S4e [Graphocephala atropunctata]	1e-124
Her00012	5	ref|XP_969262.1| PREDICTED: similar to CG11276-PA, isoform A [Tribolium castaneum]	1e-124
Her00012	5	sp|Q95V34|RS4_SPOFR 40S ribosomal protein S4 gb|AAL26580.1|AF429978_1 ribosomal protein S4 [Spodoptera frugiperda]	1e-137
Her00012	5	ref|NP_001037257.1| ribosomal protein S4 [Bombyx mori] sp|Q5UAP0|RS4_BOMMO 40S ribosomal protein S4 gb|AAV34860.1| ribosomal protein S4 [Bombyx mori]	1e-137
Her00013	5
Her00014	6	ref|XP_001659242.1| cysteine synthase [Aedes aegypti] gb|EAT39750.1| cysteine synthase [Aedes aegypti]	6e-10
Her00014	6	ref|XP_001635532.1| predicted protein [Nematostella vectensis] gb|EDO43469.1| predicted protein [Nematostella vectensis]	2e-10
Her00014	6	gb|AAH91981.1| Cbs protein [Danio rerio]	2e-07
Her00014	6	gb|ABY40473.1| cystathionine-beta-synthase [Oncorhynchus mykiss]	7e-08
Her00014	6	ref|NP_001014367.2| cystathionine-beta-synthase [Danio rerio] gb|AAW78657.1| cystathionine beta-synthase [Danio rerio]	2e-07
Her00015	1
Her00016	6
Her00017	1	ref|XP_001655375.1| DEAD box ATP-dependent RNA helicase [Aedes aegypti] gb|EAT46335.1| DEAD box ATP-dependent RNA helicase [Aedes aegypti]	1e-103
Her00017	1	ref|XP_392325.1| PREDICTED: similar to Dead-box-1 CG9054-PA isoform 1 [Apis mellifera]	1e-109
Her00017	1	ref|XP_318051.4| AGAP004765-PA [Anopheles gambiae str. PEST] gb|EAA13221.5| AGAP004765-PA [Anopheles gambiae str. PEST]	1e-101
Her00017	1	gb|AAW47423.1| DEAD-box protein [Drosophila americana] gb|AAW47424.1| DEAD-box protein [Drosophila americana] gb|AAW47425.1| DEAD-box protein [Drosophila americana] gb|AAW47426.1| DEAD-box protein [Drosophila americana] gb|AAW47427.1| DEAD-box protein [Dr	1e-100
Her00017	1	ref|XP_974286.1| PREDICTED: similar to CG9054-PA [Tribolium castaneum]	1e-109
Her00018	43	ref|ZP_01255327.1| Hep_Hag family protein [Psychroflexus torquis ATCC 700755] gb|EAS69844.1| Hep_Hag family protein [Psychroflexus torquis ATCC 700755]	3e-07
Her00018	43	ref|XP_001625488.1| predicted protein [Nematostella vectensis] gb|EDO33388.1| predicted protein [Nematostella vectensis]	4e-10
Her00018	43	ref|XP_001641272.1| predicted protein [Nematostella vectensis] gb|EDO49209.1| predicted protein [Nematostella vectensis]	2e-06
Her00019	10	gb|AAB37260.1| early trypsin precursor [Culex pipiens quinquefasciatus] gb|AAK50138.1| early trypsin [Culex pipiens quinquefasciatus]	1e-39
Her00019	10	emb|CAA79328.1| trypsin [Anopheles gambiae] emb|CAA80518.1| trypsin [Anopheles gambiae]	2e-38
Her00019	10	ref|XP_317170.2| AGAP008296-PA [Anopheles gambiae str. PEST] gb|EAA12590.3| AGAP008296-PA [Anopheles gambiae str. PEST]	1e-38
Her00019	10	gb|AAA97479.1| Astryp1	4e-39
Her00019	10	ref|XP_555167.1| AGAP008295-PA [Anopheles gambiae str. PEST] sp|P35036|TRY2_ANOGA Trypsin-2 precursor gb|EAL39600.1| AGAP008295-PA [Anopheles gambiae str. PEST]	5e-39
Her00020	4	gb|AAC34097.1| glutathione transferase; PiGSTII [Platynota idaeusalis]	1e-49
Her00020	4	dbj|BAE16754.1| glutathione S-transferase [Hyphantria cunea]	4e-57
Her00020	4	sp|P46429|GST2_MANSE Glutathione S-transferase 2 (GST class-sigma) gb|AAA92881.1| glutathione S-transferase	8e-69
Her00020	4	ref|NP_001037077.1| glutathione S-transferase 2 [Bombyx mori] gb|AAP50848.1| glutathione S-transferase 2 [Bombyx mori] gb|ABI15775.1| glutathione S-transferase 2 [Bombyx mori]	5e-71
Her00020	4	ref|NP_001036994.1| glutathione S-transferase sigma [Bombyx mori] dbj|BAD91107.1| glutathione S-transferase sigma [Bombyx mori]	1e-75
Her00021	1
Her00022	1	ref|XP_001603267.1| PREDICTED: similar to CG10964-PA [Nasonia vitripennis]	2e-10
Her00022	1	ref|XP_968272.1| PREDICTED: similar to CG10964-PA [Tribolium castaneum]	1e-12
Her00022	1	ref|XP_001354461.1| GA10672-PA [Drosophila pseudoobscura] gb|EAL31514.1| GA10672-PA [Drosophila pseudoobscura]	3e-10
Her00022	1	ref|NP_572466.1| sniffer CG10964-PA [Drosophila melanogaster] gb|AAF46353.1| CG10964-PA [Drosophila melanogaster] gb|AAM49926.1| LD36273p [Drosophila melanogaster]	3e-09
Her00022	1	ref|XP_001120148.1| PREDICTED: similar to sniffer CG10964-PA [Apis mellifera]	1e-10
Her00023	5	dbj|BAE89779.1| unnamed protein product [Macaca fascicularis]	1e-10
Her00023	5	dbj|BAE73006.1| hypothetical protein [Macaca fascicularis]	1e-10
Her00023	5	dbj|BAF62404.1| actin, gamma 1 [Pan troglodytes verus]	7e-07
Her00024	9	ref|XP_001656857.1| aromatic amino acid decarboxylase [Aedes aegypti] gb|EAT45251.1| aromatic amino acid decarboxylase [Aedes aegypti]	0
Her00024	9	ref|XP_308519.3| AGAP007305-PA [Anopheles gambiae str. PEST] gb|EAA03914.4| AGAP007305-PA [Anopheles gambiae str. PEST]	0
Her00024	9	ref|XP_972688.1| PREDICTED: similar to CG30446-PA [Tribolium castaneum]	0
Her00024	9	ref|NP_724489.1| Tyrosine decarboxylase 2 CG30446-PA [Drosophila melanogaster] gb|AAM70812.1| CG30446-PA [Drosophila melanogaster]	0
Her00024	9	ref|XP_001360141.1| GA15851-PA [Drosophila pseudoobscura] gb|EAL24715.1| GA15851-PA [Drosophila pseudoobscura]	0
Her00025	1
Her00026	1	ref|XP_001602170.1| PREDICTED: similar to molybdopterin biosynthesis moeb protein [Nasonia vitripennis]	3e-69
Her00026	1	ref|NP_001089319.1| hypothetical protein LOC734369 [Xenopus laevis] gb|AAH92020.1| MGC84877 protein [Xenopus laevis]	9e-67
Her00026	1	ref|XP_786162.2| PREDICTED: hypothetical protein [Strongylocentrotus purpuratus] ref|XP_001183380.1| PREDICTED: hypothetical protein [Strongylocentrotus purpuratus]	5e-66
Her00026	1	ref|XP_001120368.1| PREDICTED: similar to CG13090-PA [Apis mellifera]	5e-66
Her00026	1	emb|CAG09882.1| unnamed protein product [Tetraodon nigroviridis]	6e-66
Her00027	5
Her00028	2	gb|AAC47337.1| serpin 1	1e-48
Her00028	2	gb|AAC47340.1| serpin 1	1e-48
Her00028	2	gb|AAC47335.1| serpin 1	1e-48
Her00028	2	gb|AAC47342.1| serpin 1	1e-48
Her00028	2	gb|AAC47333.1| serpin 1	1e-48
Her00029	6
Her00030	1	gb|ABS57439.1| glutathione-S-transferase [Heliconius melpomene]	7e-96
Her00030	1	ref|NP_001036974.1| glutathione S-transferase theta [Bombyx mori] dbj|BAD60789.1| glutathione S-transferase theta [Bombyx mori]	1e-89
Her00030	1	gb|ABB29466.1| glutathione S-transferase [Corcyra cephalonica]	2e-85
Her00030	1	gb|ABK40535.1| glutathione S-transferase [Helicoverpa armigera]	1e-64
Her00030	1	gb|AAK64362.1|AF336288_1 glutathione-S-transferase-like protein [Galleria mellonella]	4e-95
Her00031	1	dbj|BAD52259.1| receptor for activated protein kinase C homolog [Plutella xylostella]	1e-104
Her00031	1	gb|AAZ29606.1| activated C kinase 1 receptor [Choristoneura fumiferana]	1e-102
Her00031	1	gb|AAZ29605.1| activated C kinase 1 receptor [Choristoneura fumiferana]	1e-103
Her00031	1	gb|ABX55886.1| activated C kinase 1 receptor [Spodoptera exigua]	1e-104
Her00031	1	ref|NP_001041703.1| receptor for activated protein kinase C RACK 1 isoform 1 [Bombyx mori] gb|ABD36343.1| receptor for activated protein kinase C RACK isoform 1 [Bombyx mori]	1e-103
Her00032	10
Her00033	1
Her00034	1	ref|XP_001354425.1| GA14544-PA [Drosophila pseudoobscura] gb|EAL31478.1| GA14544-PA [Drosophila pseudoobscura]	8e-61
Her00034	1	ref|XP_968540.1| PREDICTED: similar to cystathionine beta synthase [Tribolium castaneum]	1e-60
Her00034	1	ref|NP_608424.1| CG1753 CG1753-PA, isoform A [Drosophila melanogaster] ref|NP_728384.1| CG1753 CG1753-PB, isoform B [Drosophila melanogaster] gb|AAF50862.1| CG1753-PA, isoform A [Drosophila melanogaster] gb|AAF50863.1| CG1753-PB, isoform B [Drosophila mel	2e-61
Her00034	1	ref|XP_310977.4| AGAP000162-PA [Anopheles gambiae str. PEST] gb|EAA06492.4| AGAP000162-PA [Anopheles gambiae str. PEST]	3e-61
Her00034	1	ref|NP_001035353.1| cystathionine beta-synthase [Apis mellifera] dbj|BAE66603.1| cystathionine beta-synthase [Apis mellifera]	1e-64
Her00035	1
Her00036	1
Her00037	3
Her00038	5
Her00039	1	sp|Q962U0|RL13A_SPOFR 60S ribosomal protein L13A gb|AAK92156.1|AF400184_1 ribosomal protein L13A [Spodoptera frugiperda]	7e-77
Her00039	1	ref|NP_001037156.1| ribosomal protein L13A [Bombyx mori] gb|AAV34825.1| ribosomal protein L13A [Bombyx mori]	8e-75
Her00039	1	gb|ABS57429.1| ribosomal protein L13a [Heliconius melpomene]	1e-78
Her00039	1	sp|Q8MUR4|RL13A_CHOPR 60S ribosomal protein L13A gb|AAM53949.1|AF514334_1 ribosomal protein L13A [Choristoneura parallela]	2e-80
Her00039	1	ref|XP_001607858.1| PREDICTED: similar to ribosomal protein L13a [Nasonia vitripennis]	1e-67
Her00040	1	ref|NP_524293.2| Calreticulin CG9429-PA [Drosophila melanogaster] sp|P29413|CALR_DROME Calreticulin precursor emb|CAA45791.1| calreticulin [Drosophila melanogaster] gb|AAF54416.1| CG9429-PA [Drosophila melanogaster] gb|AAN71425.1| RE50082p [Drosophila mel	3e-81
Her00040	1	gb|ABA55609.1| calreticulin [Anopheles albimanus]	3e-81
Her00040	1	dbj|BAC57964.1| calreticulin [Bombyx mori]	1e-84
Her00040	1	dbj|BAB79277.1| calreticulin [Galleria mellonella]	4e-87
Her00040	1	ref|NP_001037075.1| calreticulin [Bombyx mori] sp|Q7Z1E6|CALR_BOMMO Calreticulin precursor gb|AAP50845.1| calreticulin [Bombyx mori]	2e-83
Her00041	1	gb|ABS57434.1| ribosomal protein L18 [Heliconius melpomene]	1e-80
Her00041	1	sp|Q6F442|RL18_PLUXY 60S ribosomal protein L18 dbj|BAD26692.1| Ribosomal protein L18 [Plutella xylostella]	8e-78
Her00041	1	emb|CAJ17294.1| ribosomal protein L18e [Hister sp. APV-2005]	3e-65
Her00041	1	sp|Q962Y8|RL18_SPOFR 60S ribosomal protein L18 gb|AAK83858.1|AF395587_1 ribosomal protein L18 [Spodoptera frugiperda]	2e-77
Her00041	1	ref|NP_001037217.1| ribosomal protein L18 [Bombyx mori] sp|Q5UAS1|RL18_BOMMO 60S ribosomal protein L18 gb|AAV34829.1| ribosomal protein L18 [Bombyx mori]	6e-78
Her00042	7	ref|XP_312417.4| AGAP002520-PA [Anopheles gambiae str. PEST] gb|EAA07681.5| AGAP002520-PA [Anopheles gambiae str. PEST]	2e-50
Her00042	7	ref|NP_001040154.1| short-chain dehydrogenease/reductase [Bombyx mori] gb|ABD36165.1| short-chain dehydrogenease/reductase [Bombyx mori]	6e-54
Her00042	7	gb|AAN71547.1| RH24570p [Drosophila melanogaster]	4e-52
Her00042	7	ref|NP_730974.1| CG31548 CG31548-PA [Drosophila melanogaster] gb|AAN13253.1| CG31548-PA [Drosophila melanogaster]	4e-52
Her00042	7	ref|XP_974115.1| PREDICTED: similar to CG31548-PA [Tribolium castaneum]	7e-49
Her00043	1
Her00044	1	ref|NP_726368.2| CG4797 CG4797-PB, isoform B [Drosophila melanogaster] gb|AAN71521.1| RH09188p [Drosophila melanogaster] gb|AAM68271.2| CG4797-PB, isoform B [Drosophila melanogaster]	6e-18
Her00044	1	ref|XP_320319.4| AGAP012218-PA [Anopheles gambiae str. PEST] gb|EAA00109.4| AGAP012218-PA [Anopheles gambiae str. PEST]	4e-24
Her00044	1	ref|XP_001655345.1| sugar transporter [Aedes aegypti] gb|EAT36505.1| sugar transporter [Aedes aegypti]	1e-23
Her00044	1	ref|XP_001604742.1| PREDICTED: similar to ENSANGP00000020718 [Nasonia vitripennis]	2e-18
Her00044	1	ref|XP_975260.1| PREDICTED: similar to CG4797-PB, isoform B [Tribolium castaneum]	3e-23
Her00045	1
Her00046	1
Her00047	11	ref|YP_015696.1| polyprotein [Kakugo virus] dbj|BAD06930.1| polyprotein [Kakugo virus]	1e-132
Her00047	11	gb|AAP49008.1| polyprotein [Deformed wing virus]	1e-131
Her00047	11	gb|AAP49283.1| polyprotein [Deformed wing virus]	1e-131
Her00047	11	ref|YP_145791.1| polyprotein [Varroa destructor virus 1] gb|AAP51418.2| polyprotein [Varroa destructor virus 1]	1e-129
Her00047	11	ref|NP_853560.2| polyprotein [Deformed wing virus] emb|CAD34006.2| polyprotein [Deformed wing virus]	1e-129
Her00048	35
Her00049	15	dbj|BAB33421.1| putative senescence-associated protein [Pisum sativum]	2e-49
Her00049	15	gb|EDP31077.1| Senescence-associated protein, putative [Brugia malayi]	4e-45
Her00049	15	ref|XP_001028745.1| hypothetical protein TTHERM_02141640 [Tetrahymena thermophila SB210] gb|EAR81082.1| hypothetical protein TTHERM_02141640 [Tetrahymena thermophila SB210]	3e-34
Her00049	15	dbj|BAA10929.1| cytochrome P450 like_TBP [Nicotiana tabacum]	5e-27
Her00049	15	ref|XP_001471493.1| hypothetical protein TTHERM_02141639 [Tetrahymena thermophila SB210] gb|EDK31198.1| hypothetical protein TTHERM_02141639 [Tetrahymena thermophila SB210]	4e-29
Her00050	1	ref|XP_001652130.1| zinc finger protein [Aedes aegypti] gb|EAT41793.1| zinc finger protein [Aedes aegypti]	3e-08
Her00050	1	ref|XP_001065431.1| PREDICTED: similar to zinc finger protein 458 [Rattus norvegicus]	4e-07
Her00050	1	ref|XP_001653546.1| conserved hypothetical protein [Aedes aegypti] gb|EAT47284.1| conserved hypothetical protein [Aedes aegypti]	5e-07
Her00050	1	ref|XP_001660214.1| zinc finger protein [Aedes aegypti] gb|EAT38582.1| zinc finger protein [Aedes aegypti]	7e-07
Her00050	1	ref|XP_001649852.1| zinc finger protein [Aedes aegypti] gb|EAT43774.1| zinc finger protein [Aedes aegypti]	7e-07
Her00051	1	gb|ABK22870.1| unknown [Picea sitchensis]	2e-85
Her00051	1	ref|NP_001040534.1| eukaryotic translation initiation factor 3 subunit k [Bombyx mori] gb|ABF51417.1| eukaryotic translation initiation factor 3 subunit k [Bombyx mori]	5e-84
Her00051	1	ref|XP_973326.1| PREDICTED: similar to eukaryotic translation initiation factor 3, subunit 12 [Tribolium castaneum]	1e-64
Her00051	1	gb|ABR27872.1| eukaryotic translation initiation factor 3 subunit 12-like protein [Triatoma infestans]	1e-59
Her00051	1	gb|ABD76377.1| eukaryotic translation initiation factor 3 subunit 12-like protein [Acyrthosiphon pisum]	4e-59
Her00052	1
Her00053	2	gb|AAR96131.1| RH62603p [Drosophila melanogaster]	4e-69
Her00053	2	ref|XP_971875.1| PREDICTED: similar to CG4863-PA, isoform A [Tribolium castaneum]	5e-73
Her00053	2	gb|AAL62468.1| ribosomal protein L3 [Spodoptera frugiperda]	2e-68
Her00053	2	ref|NP_001037126.1| ribosomal protein L3 [Bombyx mori] gb|AAV34812.1| ribosomal protein L3 [Bombyx mori]	7e-68
Her00053	2	ref|NP_524316.1| Ribosomal protein L3 CG4863-PA, isoform A [Drosophila melanogaster] sp|O16797|RL3_DROME 60S ribosomal protein L3 gb|AAC26144.1| ribosomal protein L3 [Drosophila melanogaster] gb|AAF54610.2| CG4863-PA, isoform A [Drosophila melanogaster]	2e-68
Her00054	3	ref|XP_001631152.1| predicted protein [Nematostella vectensis] gb|EDO39089.1| predicted protein [Nematostella vectensis]	3e-07
Her00054	3	ref|XP_001620439.1| hypothetical protein NEMVEDRAFT_v1g148162 [Nematostella vectensis] ref|XP_001629742.1| predicted protein [Nematostella vectensis] gb|EDO28339.1| predicted protein [Nematostella vectensis] gb|EDO37679.1| predicted protein [Nematostella	5e-06
Her00055	1	ref|NP_573075.1| CG8959 CG8959-PA [Drosophila melanogaster] gb|AAF48513.2| CG8959-PA [Drosophila melanogaster]	4e-13
Her00055	1	ref|XP_974278.1| PREDICTED: similar to CG11048-PA [Tribolium castaneum]	5e-22
Her00055	1	ref|XP_001603780.1| PREDICTED: similar to ENSANGP00000027572 [Nasonia vitripennis]	2e-18
Her00055	1	ref|XP_396096.3| PREDICTED: similar to CG11048-PA [Apis mellifera]	2e-16
Her00055	1	gb|ABC86345.1| IP13967p [Drosophila melanogaster]	4e-13
Her00056	1	dbj|BAA20370.1| MBF2 [Bombyx mori]	4e-10
Her00056	1	dbj|BAA34219.1| MBF2 [Samia cynthia]	8e-10
Her00056	1	gb|ABK25550.1| unknown [Picea sitchensis]	2e-07
Her00056	1	dbj|BAA34401.1| MBF2 [Bombyx mandarina]	2e-10
Her00057	1
Her00058	1
Her00059	16	dbj|BAF64485.1| elongation factor 1 alpha isoform 2 [Solea senegalensis]	0
Her00059	16	ref|NP_989301.1| hypothetical protein LOC394920 [Xenopus tropicalis] gb|AAH64177.1| Eukaryotic translation elongation factor 1 alpha 1 [Xenopus tropicalis] emb|CAJ81617.1| eukaryotic translation elongation factor 1 alpha 1 [Xenopus tropicalis] gb|AAI57321	0
Her00059	16	ref|NP_001079602.1| elongation factor 1 alpha, oocyte form [Xenopus laevis] gb|AAH45083.1| Eef1a-o1 protein [Xenopus laevis]	0
Her00059	16	ref|NP_001080856.1| eukaryotic translation elongation factor 1 alpha 2 [Xenopus laevis] gb|AAH54279.1| Eef1a2-prov protein [Xenopus laevis]	0
Her00059	16	ref|NP_001081521.1| elongation factor 1-alpha O [Xenopus laevis] sp|P17507|EF1A2_XENLA Elongation factor 1-alpha, oocyte form (EF-1-alpha-O) (EF-1AO) (42S p48) emb|CAA37168.1| unnamed protein product [Xenopus laevis] gb|AAA49701.1| elongation factor Tu gb	0
Her00060	1
Her00061	1	ref|NP_495741.2| K01C8.1 [Caenorhabditis elegans] emb|CAA88854.2| Hypothetical protein K01C8.1 [Caenorhabditis elegans]	2e-10
Her00061	1	ref|XP_001663947.1| threonine dehydratase/deaminase [Aedes aegypti] gb|EAT45139.1| threonine dehydratase/deaminase [Aedes aegypti]	6e-10
Her00061	1	ref|XP_970671.1| PREDICTED: similar to CG8129-PB, isoform B [Tribolium castaneum]	2e-14
Her00061	1	ref|XP_001678625.1| Hypothetical protein CBG00666 [Caenorhabditis briggsae] emb|CAE57672.1| Hypothetical protein CBG00666 [Caenorhabditis briggsae]	2e-10
Her00061	1	ref|XP_624902.1| PREDICTED: similar to CG8129-PB, isoform B [Apis mellifera]	1e-14
Her00062	1
Her00063	1
Her00064	1
Her00065	1
Her00066	1	ref|XP_001656614.1| Inhibitor of nuclear factor kappa B kinase beta subunit [Aedes aegypti] gb|EAT45468.1| Inhibitor of nuclear factor kappa B kinase beta subunit [Aedes aegypti]	3e-29
Her00066	1	ref|NP_001005651.1| inhibitor of kappa light polypeptide gene enhancer in B-cells, kinase beta [Xenopus tropicalis] gb|AAH74657.1| Inhibitor of kappa light polypeptide gene enhancer in B-cells, kinase beta [Xenopus tropicalis]	6e-30
Her00066	1	ref|NP_001085125.1| hypothetical protein LOC432200 [Xenopus laevis] gb|AAH72192.1| MGC80376 protein [Xenopus laevis]	1e-30
Her00066	1	gb|AAX56336.1| ikk-like protein [Pinctada fucata]	8e-33
Her00066	1	gb|AAC05683.1| I-kappa-B kinase [Crassostrea gigas]	6e-34
Her00067	4
Her00068	1	pdb|1Z6O|A Chain A, Crystal Structure Of Trichoplusia Ni Secreted Ferritin pdb|1Z6O|B Chain B, Crystal Structure Of Trichoplusia Ni Secreted Ferritin pdb|1Z6O|C Chain C, Crystal Structure Of Trichoplusia Ni Secreted Ferritin pdb|1Z6O|D Chain D, Crystal St	6e-54
Her00068	1	gb|AAF44717.1|L47123_1 ferritin [Manduca sexta]	1e-53
Her00068	1	gb|AAD50240.1|AF161709_1 secreted ferritin G subunit precursor [Calpodes ethlius] gb|AAD50241.1|AF161710_1 secreted ferritin G subunit precursor [Calpodes ethlius]	4e-52
Her00068	1	gb|ABM92426.1| ferritin LCH [Pieris rapae]	1e-60
Her00068	1	gb|AAL47694.1|AF329683_1 32 kDa ferritin subunit [Galleria mellonella]	4e-54
Her00069	1
Her00070	1
Her00071	1
Her00072	1	gb|AAF90149.1|AF274023_1 tetraspanin E118 [Manduca sexta]	2e-23
Her00072	1	gb|ABD36169.1| tetraspanin D [Bombyx mori]	2e-23
Her00072	1	ref|NP_001040391.1| tetraspanin E118 [Bombyx mori] gb|ABF51302.1| tetraspanin E118 [Bombyx mori]	1e-11
Her00072	1	ref|NP_001011592.1| tetraspanin F139 [Apis mellifera] gb|AAF90150.1|AF274024_1 tetraspanin F139 [Apis mellifera]	3e-09
Her00072	1	ref|NP_001040157.1| tetraspanin E [Bombyx mori] gb|ABD36170.1| tetraspanin E [Bombyx mori]	2e-23
Her00073	1	ref|XP_972282.1| PREDICTED: similar to CG7460-PB [Tribolium castaneum]	2e-16
Her00073	1	ref|XP_001602253.1| PREDICTED: similar to ENSANGP00000011164 [Nasonia vitripennis]	8e-18
Her00073	1	ref|XP_001660032.1| amine oxidase [Aedes aegypti] gb|EAT38750.1| amine oxidase [Aedes aegypti]	5e-17
Her00073	1	gb|ABC86360.1| IP12451p [Drosophila melanogaster]	7e-17
Her00073	1	ref|NP_649005.1| CG6034 CG6034-PA [Drosophila melanogaster] gb|AAF49309.1| CG6034-PA [Drosophila melanogaster]	7e-17
Her00074	1
Her00075	1	ref|XP_973601.1| PREDICTED: similar to CG1832-PA, isoform A [Tribolium castaneum]	1e-14
Her00075	1	ref|XP_001663358.1| zinc finger protein [Aedes aegypti] gb|EAT34601.1| zinc finger protein [Aedes aegypti]	1e-09
Her00075	1	ref|NP_610137.1| CG1832 CG1832-PA, isoform A [Drosophila melanogaster] gb|AAF57252.1| CG1832-PA, isoform A [Drosophila melanogaster] gb|AAN71680.1| SD16766p [Drosophila melanogaster]	1e-08
Her00075	1	ref|NP_001014498.1| CG1832 CG1832-PB, isoform B [Drosophila melanogaster] gb|AAN71431.1| RE54188p [Drosophila melanogaster] gb|AAX52677.1| CG1832-PB, isoform B [Drosophila melanogaster]	1e-08
Her00075	1	ref|XP_001355741.1| GA14887-PA [Drosophila pseudoobscura] gb|EAL32800.1| GA14887-PA [Drosophila pseudoobscura]	2e-08
Her00076	2	gb|AAV91386.1| ribosomal protein L1 [Lonomia obliqua]	1e-96
Her00076	2	sp|Q963B6|RL10A_SPOFR 60S ribosomal protein L10a gb|AAK76990.1|AF391092_1 ribosomal protein L10A [Spodoptera frugiperda]	1e-95
Her00076	2	ref|NP_001037147.1| ribosomal protein L10A [Bombyx mori] gb|AAV34821.1| ribosomal protein L10A [Bombyx mori]	5e-95
Her00076	2	emb|CAJ17256.1| ribosomal protein L10Ae [Biphyllus lunatus]	5e-90
Her00076	2	emb|CAJ17259.1| ribosomal protein L10Ae [Georissus sp. APV-2005]	1e-88
Her00077	17	gb|ABM21577.1| spatzle [Drosophila melanogaster]	5e-11
Her00077	17	gb|AAF98132.1| spatzle alternatively spliced isoform 8.29 [Drosophila melanogaster]	2e-11
Her00077	17	gb|AAF98130.1| spatzle alternatively spliced isoform 8.23 [Drosophila melanogaster]	5e-11
Her00077	17	ref|NP_733195.1| Spaetzle [Drosophila melanogaster] gb|AAN14395.1| CG6134-PD, isoform D [Drosophila melanogaster]	5e-11
Her00077	17	ref|XP_001606369.1| PREDICTED: similar to GA19380-PA [Nasonia vitripennis]	3e-13
Her00078	1
Her00079	1
Her00080	2	emb|CAJ17227.1| ribosomal protein L4e [Biphyllus lunatus]	1e-72
Her00080	2	ref|NP_001037129.1| ribosomal protein L4 [Bombyx mori] gb|AAV34813.1| ribosomal protein L4 [Bombyx mori]	1e-85
Her00080	2	gb|AAV91395.1| ribosomal protein 23 [Lonomia obliqua]	7e-84
Her00080	2	ref|XP_392071.2| PREDICTED: similar to Ribosomal protein L4 CG5502-PA isoform 1 [Apis mellifera]	4e-74
Her00080	2	ref|XP_001608023.1| PREDICTED: similar to ribosomal protein L4 [Nasonia vitripennis]	4e-73
Her00081	1	ref|XP_968749.1| PREDICTED: similar to CG11622-PA [Tribolium castaneum]	2e-11
Her00081	1	ref|XP_001123175.1| PREDICTED: similar to Rlip CG11622-PA [Apis mellifera]	4e-21
Her00081	1	ref|NP_650933.2| Rlip CG11622-PA [Drosophila melanogaster] sp|Q9VDG2|RLIP_DROME RalA-binding protein 1 (RalBP1) (Ral-interacting protein 1) gb|AAF55832.1| CG11622-PA [Drosophila melanogaster]	8e-11
Her00081	1	gb|AAM29343.1| GH01995p [Drosophila melanogaster]	8e-11
Her00081	1	ref|XP_001654712.1| conserved hypothetical protein [Aedes aegypti] gb|EAT46723.1| conserved hypothetical protein [Aedes aegypti]	7e-13
Her00082	1	gb|ABS57438.1| ribosomal protein L6 [Heliconius melpomene]	2e-58
Her00082	1	ref|NP_001037132.1| ribosomal protein L6 [Bombyx mori] gb|AAV34815.1| ribosomal protein L6 [Bombyx mori]	8e-68
Her00082	1	gb|ABX55884.1| ribosomal protein L6e [Spodoptera exigua]	2e-75
Her00082	1	gb|ABK23535.1| unknown [Picea sitchensis]	4e-72
Her00082	1	emb|CAJ17232.1| ribosomal protein L6e [Carabus granulatus]	1e-49
Her00084	4
Her00085	9	ref|XP_001054782.1| PREDICTED: hypothetical protein [Rattus norvegicus]	2e-11
Her00085	9	gb|EDP38702.1| hypothetical protein Bm1_04940 [Brugia malayi]	6e-14
Her00085	9	ref|XP_001618200.1| hypothetical protein NEMVEDRAFT_v1g155353 [Nematostella vectensis] ref|XP_001619109.1| hypothetical protein NEMVEDRAFT_v1g152336 [Nematostella vectensis] gb|EDO26100.1| predicted protein [Nematostella vectensis] gb|EDO27009.1| predicte	3e-07
Her00085	9	gb|ABA40770.1| SJCHGC01393 protein [Schistosoma japonicum]	1e-07
Her00085	9	gb|EDP34696.1| hypothetical protein Bm1_24990 [Brugia malayi]	1e-07
Her00086	5
Her00087	1
Her00088	1	ref|XP_316268.4| AGAP006205-PA [Anopheles gambiae str. PEST] gb|EAA10786.4| AGAP006205-PA [Anopheles gambiae str. PEST]	2e-15
Her00088	1	ref|XP_001647852.1| peroxisome assembly factor-2 (peroxisomal-type atpase 1) [Aedes aegypti] gb|EAT48909.1| peroxisome assembly factor-2 (peroxisomal-type atpase 1) [Aedes aegypti]	7e-15
Her00088	1	ref|XP_785648.2| PREDICTED: similar to Nuclear VCP-like [Strongylocentrotus purpuratus] ref|XP_001195929.1| PREDICTED: similar to Nuclear VCP-like [Strongylocentrotus purpuratus]	2e-11
Her00088	1	ref|XP_001489788.1| PREDICTED: similar to nuclear VCP-like protein NVLp.2 [Equus caballus]	3e-11
Her00088	1	gb|AAI48920.1| NVL protein [Bos taurus]	6e-11
Her00089	1	sp|P28755|SODC_CERCA Superoxide dismutase [Cu-Zn] gb|AAA57249.1| Cu/Zn-superoxide dismutase	1e-61
Her00089	1	dbj|BAD52256.1| Cu/Zn superoxide dismutase [Plutella xylostella]	2e-64
Her00089	1	gb|AAR23787.1| SOD [Musca domestica]	4e-65
Her00089	1	dbj|BAF73670.1| Cu/Zn superoxide dismutase [Hyphantria cunea]	4e-72
Her00089	1	ref|NP_001037084.1| Cu/Zn SOD [Bombyx mori] sp|P82205|SODC_BOMMO Superoxide dismutase [Cu-Zn] gb|AAR97568.1| Cu/Zn SOD [Bombyx mori] emb|CAL69462.1| Cu/Zn-superoxide dismutase [Bombyx mandarina] gb|ABK60176.1| Cu/Zn SOD [Bombyx mandarina] dbj|BAD69805.2|	4e-73
Her00090	1
Her00091	3
Her00092	2
Her00093	1
Her00094	1	ref|XP_001375542.1| PREDICTED: similar to lectin, galactoside-binding, soluble, 9 (galectin 9), [Monodelphis domestica]	3e-10
Her00094	1	gb|AAO06842.1| putative salivary galectin [Anopheles stephensi]	5e-11
Her00094	1	ref|XP_001602230.1| PREDICTED: similar to galectin 4-like protein transcript [Nasonia vitripennis]	2e-14
Her00094	1	ref|XP_392379.2| PREDICTED: similar to Galectin-4 (Lactose-binding lectin 4) (L-36 lactose-binding protein) (L36LBP) [Apis mellifera]	5e-17
Her00094	1	ref|XP_318003.2| galectin (AGAP004806-PA) [Anopheles gambiae str. PEST] gb|EAA13122.2| galectin (AGAP004806-PA) [Anopheles gambiae str. PEST]	3e-11
Her00095	1
Her00096	2
Her00097	2	gb|ABX54737.1| elongation factor 1 beta' [Spodoptera exigua]	4e-81
Her00097	2	ref|NP_001037556.1| elongation factor 1 beta' [Bombyx mori] sp|P29522|EF1B2_BOMMO Elongation factor 1-beta' dbj|BAA02602.1| elongation factor 1 beta' [Bombyx mori]	3e-81
Her00097	2	ref|NP_524808.2| Elongation factor 1 beta CG6341-PA [Drosophila melanogaster] gb|AAF57941.2| CG6341-PA [Drosophila melanogaster]	1e-68
Her00097	2	dbj|BAD26687.1| elongation factor 1 beta' [Plutella xylostella]	3e-79
Her00097	2	gb|AAD46929.2|AF172636_1 LD24492p [Drosophila melanogaster]	1e-68
Her00099	1	ref|XP_001663407.1| tubulin alpha chain [Aedes aegypti] gb|AAK58683.1|AF272829_1 alpha tubulin [Chironomus tentans] gb|EAT34538.1| tubulin alpha chain [Aedes aegypti]	2e-85
Her00099	1	ref|XP_623220.1| PREDICTED: similar to Tubulin alpha-1 chain [Apis mellifera]	3e-85
Her00099	1	ref|XP_001630129.1| predicted protein [Nematostella vectensis] gb|EDO38066.1| predicted protein [Nematostella vectensis]	3e-85
Her00099	1	ref|NP_001036884.1| alpha-tubulin [Bombyx mori] sp|P52273|TBA_BOMMO Tubulin alpha chain emb|CAA58465.1| alpha-tubulin [Bombyx mori] dbj|BAB86849.1| alpha-tubulin [Bombyx mori]	2e-85
Her00099	1	gb|ABU94676.1| alpha-tubulin [Xestia c-nigrum] gb|ABU94677.1| alpha-tubulin [Mythimna separata] gb|ABU94678.1| alpha-tubulin [Spodoptera exigua] gb|ABU94679.1| alpha-tubulin [Agrotis ipsilon]	1e-85
Her00100	1	gb|AAL13970.1| LP06813p [Drosophila melanogaster]	5e-58
Her00100	1	ref|XP_969341.1| PREDICTED: similar to CG30069-PA [Tribolium castaneum]	5e-67
Her00100	1	ref|XP_001601485.1| PREDICTED: similar to CG30069-PA [Nasonia vitripennis]	9e-59
Her00100	1	ref|NP_610937.4| CG30069 CG30069-PA [Drosophila melanogaster] gb|AAF58281.4| CG30069-PA [Drosophila melanogaster]	9e-59
Her00100	1	ref|XP_318671.4| AGAP009638-PA [Anopheles gambiae str. PEST] gb|EAA13867.5| AGAP009638-PA [Anopheles gambiae str. PEST]	1e-58
Her00101	2
Her00102	1	ref|NP_608675.1| CG3609 CG3609-PA [Drosophila melanogaster] gb|AAF51262.1| CG3609-PA [Drosophila melanogaster] gb|AAQ23618.1| LD06553p [Drosophila melanogaster]	8e-33
Her00102	1	ref|XP_967134.1| PREDICTED: similar to CG3609-PA isoform 1 [Tribolium castaneum]	7e-32
Her00102	1	ref|XP_001356620.1| GA17556-PA [Drosophila pseudoobscura] gb|EAL33684.1| GA17556-PA [Drosophila pseudoobscura]	7e-32
Her00102	1	ref|XP_320004.4| AGAP009225-PA [Anopheles gambiae str. PEST] gb|EAA15029.4| AGAP009225-PA [Anopheles gambiae str. PEST]	6e-33
Her00102	1	ref|XP_001660494.1| dimeric dihydrodiol dehydrogenase [Aedes aegypti] gb|EAT38123.1| dimeric dihydrodiol dehydrogenase [Aedes aegypti]	2e-31
Her00104	8
Her00105	5	gb|AAL26579.1|AF429977_1 ribosomal protein S3A [Spodoptera frugiperda]	1e-128
Her00105	5	ref|XP_968064.1| PREDICTED: similar to 40S ribosomal protein S3a (C3 protein) [Tribolium castaneum]	1e-110
Her00105	5	gb|AAK59927.1|AF379639_1 ribosomal protein S3a [Heliothis virescens]	1e-123
Her00105	5	ref|NP_001037255.1| ribosomal protein S3Ae [Bombyx mori] gb|AAU26070.1| ribosomal protein S3A [Bombyx mori] gb|AAV34859.1| ribosomal protein S3A [Bombyx mori]	1e-124
Her00105	5	gb|ABQ42714.1| s3a protein [Bombyx mandarina]	1e-125
Her00106	6	ref|NP_996139.1| CG33290 CG33290-PA [Drosophila melanogaster] tpg|DAA03106.1| TPA_inf: HDC11369 [Drosophila melanogaster] gb|AAS65091.1| CG33290-PA [Drosophila melanogaster] gb|ABV82288.1| IP19829p [Drosophila melanogaster] gb|ABV82309.1| IP19929p [Drosop	1e-07
Her00107	2	ref|XP_001355161.1| GA19585-PA [Drosophila pseudoobscura] gb|EAL32218.1| GA19585-PA [Drosophila pseudoobscura]	5e-52
Her00107	2	ref|NP_570088.1| CG6428 CG6428-PA [Drosophila melanogaster] gb|AAF45911.1| CG6428-PA [Drosophila melanogaster] gb|AAM51102.1| SD20009p [Drosophila melanogaster]	5e-52
Her00107	2	ref|XP_001599910.1| PREDICTED: similar to l-asparaginase i [Nasonia vitripennis]	2e-50
Her00107	2	ref|XP_001662477.1| l-asparaginase i [Aedes aegypti] gb|EAT45987.1| l-asparaginase i [Aedes aegypti]	2e-50
Her00107	2	ref|XP_623944.1| PREDICTED: similar to CG6428-PA [Apis mellifera]	5e-54
Her00108	2
Her00109	1
Her00110	1	gb|ABC79625.1| imaginal disc growth factor-like protein [Mamestra brassicae]	3e-33
Her00110	1	ref|NP_001036847.1| imaginal disk growth factor [Bombyx mori] sp|Q9GV28|IDGFL_BOMMO Chitinase-like protein EN03 precursor (Imaginal disk growth factor-like protein) dbj|BAB16695.1| IDGF like protein [Bombyx mori]	2e-28
Her00110	1	gb|AAT36640.1| imaginal disc growth factor [Pieris rapae]	1e-32
Her00110	1	dbj|BAF36822.1| pxImaginal disk growth factor [Plutella xylostella]	2e-27
Her00110	1	dbj|BAF73623.1| imaginal disk growth factor [Bombyx mori]	2e-29
Her00111	2	emb|CAA10384.1| dipetalogastin [Dipetalogaster maximus]	1e-34
Her00111	2	gb|AAK57342.1| thrombin inhibitor infestin precursor [Triatoma infestans]	3e-35
Her00111	2	gb|ABI96910.1| brasiliensin precursor [Triatoma brasiliensis]	4e-35
Her00111	2	gb|ABC33721.1| infestin 1-7 precursor [Triatoma infestans]	4e-35
Her00111	2	sp|O96790|DPGN_DIPMA Serine protease inhibitor dipetalogastin precursor (Dipetalin)	1e-34
Her00113	3	gb|ABS57440.1| ribosomal protein L7a [Heliconius melpomene]	1e-112
Her00113	3	ref|NP_001037138.1| ribosomal protein L7A [Bombyx mori] gb|AAV34817.1| ribosomal protein L7A [Bombyx mori]	1e-110
Her00113	3	gb|ABX55885.1| ribosomal protein L7A [Spodoptera exigua]	1e-109
Her00113	3	ref|XP_393034.1| PREDICTED: similar to ribosomal protein L7a [Apis mellifera]	9e-96
Her00113	3	gb|AAX62388.1| ribosomal protein L7a [Lysiphlebus testaceipes]	1e-95
Her00114	1
Her00115	1	gb|AAV91473.1| hypothetical protein 38 [Lonomia obliqua]	7e-09
Her00116	1
Her00117	2	ref|NP_524069.2| Mitochondrial phophate carrier protein [Drosophila melanogaster] ref|NP_729978.1| Mitochondrial phophate carrier protein [Drosophila melanogaster] gb|AAF49734.1| CG4994-PB, isoform B [Drosophila melanogaster] gb|AAF49735.1| CG4994-PA, iso	8e-86
Her00117	2	gb|ABK24795.1| unknown [Picea sitchensis]	1e-105
Her00117	2	ref|NP_001040482.1| phosphate transport protein [Bombyx mori] gb|ABF51479.1| phosphate transport protein [Bombyx mori]	1e-104
Her00117	2	sp|O61703|MPCP_CHOFU Phosphate carrier protein, mitochondrial precursor (Phosphate transport protein) (PTP) gb|AAC79426.1| phosphate transport protein [Choristoneura fumiferana]	2e-89
Her00117	2	gb|AAD24490.1|AF137371_1 phosphate transporter precursor [Drosophila melanogaster]	2e-85
Her00118	1
Her00119	3	ref|ZP_01255327.1| Hep_Hag family protein [Psychroflexus torquis ATCC 700755] gb|EAS69844.1| Hep_Hag family protein [Psychroflexus torquis ATCC 700755]	4e-06
Her00119	3	ref|XP_001625488.1| predicted protein [Nematostella vectensis] gb|EDO33388.1| predicted protein [Nematostella vectensis]	3e-09
Her00119	3	ref|XP_001641272.1| predicted protein [Nematostella vectensis] gb|EDO49209.1| predicted protein [Nematostella vectensis]	5e-07
Her00120	1	ref|XP_624603.1| PREDICTED: similar to CG4164-PA [Apis mellifera]	1e-37
Her00120	1	ref|XP_973727.1| PREDICTED: similar to CG4164-PA [Tribolium castaneum]	1e-36
Her00120	1	gb|ABF18320.1| molecular chaperone [Aedes aegypti]	1e-35
Her00120	1	ref|XP_001601397.1| PREDICTED: similar to molecular chaperone [Nasonia vitripennis]	2e-35
Her00120	1	ref|XP_317136.4| AGAP008327-PA [Anopheles gambiae str. PEST] gb|EAA12426.4| AGAP008327-PA [Anopheles gambiae str. PEST]	3e-35
Her00121	3	gb|AAY86076.1| diapause bioclock protein [Bombyx mori] gb|ABL63513.1| diapause bioclock protein [Bombyx mori]	4e-52
Her00121	3	gb|AAZ80044.1| diapause bioclock protein [Bombyx mandarina]	4e-52
Her00121	3	pdb|2E47|A Chain A, Crystal Structure Analysis Of The Clock Protein Ea4 (Glycosylation Form) pdb|2E47|B Chain B, Crystal Structure Analysis Of The Clock Protein Ea4 (Glycosylation Form)	5e-51
Her00121	3	ref|XP_001361488.1| GA21488-PA [Drosophila pseudoobscura] gb|EAL26066.1| GA21488-PA [Drosophila pseudoobscura]	5e-41
Her00121	3	ref|NP_001037358.2| diapause bioclock protein [Bombyx mori] dbj|BAF34334.1| time interval measuring enzyme TIME [Bombyx mori] gb|ABL63514.1| diapause bioclock protein [Bombyx mori]	2e-52
Her00122	6	ref|XP_001120454.1| PREDICTED: similar to CG31954-PA [Apis mellifera]	8e-41
Her00122	6	ref|XP_001657786.1| trypsin [Aedes aegypti] gb|EAT42001.1| trypsin [Aedes aegypti]	2e-41
Her00122	6	ref|XP_001599779.1| PREDICTED: similar to ENSANGP00000018316 [Nasonia vitripennis]	3e-40
Her00122	6	ref|XP_001663894.1| trypsin [Aedes aegypti] gb|EAT34028.1| trypsin [Aedes aegypti]	2e-39
Her00122	6	ref|XP_397087.2| PREDICTED: similar to CG31954-PA [Apis mellifera]	5e-40
Her00124	1
Her00125	1	ref|XP_001358978.1| GA20618-PA [Drosophila pseudoobscura] gb|EAL28121.1| GA20618-PA [Drosophila pseudoobscura]	1e-106
Her00125	1	ref|XP_970257.1| PREDICTED: similar to CG7834-PA, isoform A [Tribolium castaneum]	1e-107
Her00125	1	ref|NP_651727.1| CG7834 CG7834-PA, isoform A [Drosophila melanogaster] ref|NP_733307.1| CG7834 CG7834-PB, isoform B [Drosophila melanogaster] gb|AAF56940.1| CG7834-PB, isoform B [Drosophila melanogaster] gb|AAN14188.1| CG7834-PA, isoform A [Drosophila mel	1e-107
Her00125	1	gb|AAM52624.1| GH14462p [Drosophila melanogaster]	1e-108
Her00125	1	ref|NP_001040123.1| electron-transfer-flavoprotein beta polypeptide [Bombyx mori] gb|ABD36116.1| electron-transfer-flavoprotein beta polypeptide [Bombyx mori]	1e-117
Her00126	1	ref|NP_495816.1| ARF-Like family member (arl-1) [Caenorhabditis elegans] sp|Q20758|ARL1_CAEEL ADP-ribosylation factor-like protein 1 emb|CAA90255.1| Hypothetical protein F54C9.10 [Caenorhabditis elegans]	3e-16
Her00126	1	ref|XP_001353022.1| GA19306-PA [Drosophila pseudoobscura] gb|EAL30523.1| GA19306-PA [Drosophila pseudoobscura]	2e-16
Her00126	1	ref|NP_524098.2| Arflike at 72A CG6025-PA [Drosophila melanogaster] sp|P25160|ARL1_DROME GTP-binding ADP-ribosylation factor homolog 1 protein gb|AAA28365.1| GTP-binding protein gb|AAF49556.2| CG6025-PA [Drosophila melanogaster] gb|AAN71215.1| GM20805p [D	2e-16
Her00126	1	ref|XP_001648164.1| adp-ribosylation factor, arf [Aedes aegypti] gb|EAT33549.1| adp-ribosylation factor, arf [Aedes aegypti]	4e-17
Her00126	1	ref|XP_320779.3| AGAP011730-PA [Anopheles gambiae str. PEST] gb|EAA00052.3| AGAP011730-PA [Anopheles gambiae str. PEST]	7e-17
Her00127	1	ref|NP_001037141.1| ribosomal protein L8 [Bombyx mori] sp|Q6RYS3|RL8_MAMBR 60S ribosomal protein L8 sp|Q95V39|RL8_SPOFR 60S ribosomal protein L8 gb|AAL26575.1|AF429973_1 ribosomal protein L8 [Spodoptera frugiperda] gb|AAR36138.1| ribosomal protein L8 [Mam	1e-108
Her00127	1	gb|AAX62427.1| ribosomal protein L8 [Lysiphlebus testaceipes]	6e-99
Her00127	1	dbj|BAD26651.1| Ribosomal protein L8 [Plutella xylostella]	1e-105
Her00127	1	gb|AAV91388.1| ribosomal protein 17 [Lonomia obliqua]	1e-106
Her00127	1	gb|ABS57451.1| ribosomal protein L8 [Heliconius melpomene]	1e-108
Her00128	3
Her00129	1	ref|XP_392756.1| PREDICTED: similar to CG17233-PA, isoform A [Apis mellifera]	1e-06
Her00131	2
Her00132	2	ref|XP_001607265.1| PREDICTED: similar to CG5320-PF [Nasonia vitripennis]	0
Her00132	2	emb|CAA82304.1| glutamate dehydrogenase, short peptide [Drosophila melanogaster]	0
Her00132	2	ref|NP_996274.1| Glutamate dehydrogenase CG5320-PF, isoform F [Drosophila melanogaster] gb|AAS65200.1| CG5320-PF, isoform F [Drosophila melanogaster]	0
Her00132	2	ref|NP_001040245.1| glutamate dehydrogenase [Bombyx mori] gb|ABD36303.1| glutamate dehydrogenase [Bombyx mori]	0
Her00132	2	ref|XP_392776.2| PREDICTED: similar to Glutamate dehydrogenase CG5320-PF, isoform F isoform 1 [Apis mellifera]	0
Her00133	1	dbj|BAC06454.1| reverse transcriptase [Papilio xuthus]	5e-48
Her00133	1	dbj|BAC57926.1| reverse transcriptase [Bombyx mori]	2e-53
Her00133	1	dbj|BAD86650.1| reverse transcriptase [Bombyx mori]	5e-60
Her00133	1	dbj|BAC06456.1| reverse transcriptase [Papilio xuthus]	5e-48
Her00133	1	dbj|BAC06462.1| reverse transcriptase [Papilio xuthus]	6e-49
Her00135	1	ref|XP_001656359.1| DNA-J, putative [Aedes aegypti] gb|EAT34680.1| DNA-J, putative [Aedes aegypti]	3e-41
Her00135	1	ref|XP_971385.1| PREDICTED: similar to CG7872-PA [Tribolium castaneum]	2e-47
Her00135	1	ref|NP_573044.1| CG7872 CG7872-PA [Drosophila melanogaster] gb|AAF48476.1| CG7872-PA [Drosophila melanogaster] gb|AAL13785.1| LD24870p [Drosophila melanogaster]	3e-45
Her00135	1	ref|XP_001355703.1| GA20648-PA [Drosophila pseudoobscura] gb|EAL32762.1| GA20648-PA [Drosophila pseudoobscura]	1e-43
Her00135	1	ref|XP_316797.3| AGAP000831-PA [Anopheles gambiae str. PEST] gb|EAA12149.3| AGAP000831-PA [Anopheles gambiae str. PEST]	5e-40
Her00137	2	ref|XP_001238545.2| AGAP001325-PA [Anopheles gambiae str. PEST] gb|EAU75715.2| AGAP001325-PA [Anopheles gambiae str. PEST]	1e-62
Her00137	2	ref|XP_001603445.1| PREDICTED: similar to peroxiredoxin 5, prdx5 [Nasonia vitripennis]	7e-60
Her00137	2	ref|XP_001658149.1| peroxiredoxin 5, prdx5 [Aedes aegypti] gb|EAT41205.1| peroxiredoxin 5, prdx5 [Aedes aegypti]	1e-62
Her00137	2	ref|NP_001040386.1| peroxiredoxin [Bombyx mori] gb|ABF51296.1| peroxiredoxin [Bombyx mori]	4e-79
Her00137	2	gb|AAV48533.1| peroxiredoxin-like protein [Aedes aegypti]	1e-62
Her00138	1
Her00139	1	gb|AAY59033.1| ribosomal protein L39 [Culex pipiens pallens] gb|ABF18212.1| 60S ribosomal protein L39 [Aedes aegypti]	3e-19
Her00139	1	ref|NP_001037251.1| ribosomal protein L39 [Bombyx mori] ref|XP_968209.1| PREDICTED: similar to 60S ribosomal protein L39 (Ribosomal protein 46) [Tribolium castaneum] ref|XP_001120867.1| PREDICTED: similar to 60S ribosomal protein L39 (Ribosomal protein 46	1e-20
Her00139	1	gb|ABM55457.1| ribosomal protein L39 [Xenopsylla cheopis]	3e-20
Her00139	1	gb|AAX62437.1| ribosomal protein L39 isoform B [Lysiphlebus testaceipes]	4e-20
Her00139	1	gb|AAX62453.1| ribosomal protein L39 isoform A [Lysiphlebus testaceipes]	2e-19
Her00142	1
Her00145	4
Her00146	1	ref|XP_001648106.1| conserved hypothetical protein [Aedes aegypti] ref|XP_001648107.1| conserved hypothetical protein [Aedes aegypti] ref|XP_001648108.1| conserved hypothetical protein [Aedes aegypti] gb|ABF18522.1| actin depolymerizing factor [Aedes aegy	1e-75
Her00146	1	ref|NP_477034.1| ADFcofilin [Drosophila melanogaster] sp|P45594|CADF_DROME Cofilin/actin-depolymerizing factor homolog (Protein D61) (Protein twinstar) gb|AAA19856.1| cofilin/actin depolymerizing factor homolog gb|AAC46962.1| twinstar gb|AAC46963.1| twins	1e-74
Her00146	1	ref|XP_552148.2| AGAP012056-PA [Anopheles gambiae str. PEST] gb|EAL38771.2| AGAP012056-PA [Anopheles gambiae str. PEST]	4e-75
Her00146	1	ref|XP_001360888.1| GA18060-PA [Drosophila pseudoobscura] gb|EAL25463.1| GA18060-PA [Drosophila pseudoobscura]	2e-74
Her00146	1	ref|NP_001093278.1| actin-depolymerizing factor 1 [Bombyx mori] gb|ABF51212.1| actin-depolymerizing factor 4 [Bombyx mori] gb|ABF51446.1| actin-depolymerizing factor 1 [Bombyx mori]	2e-79
Her00149	1
Her00150	3	ref|XP_001639538.1| predicted protein [Nematostella vectensis] gb|EDO47475.1| predicted protein [Nematostella vectensis]	3e-07
Her00151	4	gb|EDP38582.1| hypothetical protein Bm1_05560 [Brugia malayi]	9e-10
Her00151	4	emb|CAN70790.1| hypothetical protein [Vitis vinifera]	1e-09
Her00151	4	dbj|BAE89779.1| unnamed protein product [Macaca fascicularis]	8e-10
Her00151	4	gb|EDP37487.1| hypothetical protein Bm1_11025 [Brugia malayi]	5e-10
Her00151	4	dbj|BAE73006.1| hypothetical protein [Macaca fascicularis]	2e-10
Her00153	1
Her00155	1
Her00156	1	gb|AAA31031.1| factor IX	3e-07
Her00156	1	sp|P16293|FA9_PIG Coagulation factor IX (Christmas factor) [Contains: Coagulation factor IXa light chain; Coagulation factor IXa heavy chain]	3e-07
Her00157	1	ref|XP_967945.1| PREDICTED: similar to CG7996-PA, partial [Tribolium castaneum]	6e-15
Her00157	1	ref|XP_968031.1| PREDICTED: similar to CG7996-PA [Tribolium castaneum]	6e-12
Her00157	1	ref|XP_001655816.1| serine protease [Aedes aegypti] gb|EAT35884.1| serine protease [Aedes aegypti]	2e-11
Her00157	1	ref|XP_001655815.1| serine protease [Aedes aegypti] gb|EAT35883.1| serine protease [Aedes aegypti]	2e-11
Her00157	1	ref|XP_001658781.1| serine protease [Aedes aegypti] gb|EAT40291.1| serine protease [Aedes aegypti]	3e-11
Her00158	1
Her00159	1	ref|XP_001606812.1| PREDICTED: similar to CG33715-PB [Nasonia vitripennis]	7e-08
Her00159	1	ref|XP_001356511.1| GA14856-PA [Drosophila pseudoobscura] gb|EAL33575.1| GA14856-PA [Drosophila pseudoobscura]	7e-07
Her00159	1	ref|NP_001027224.2| Muscle-specific protein 300 CG33715-PB, isoform B [Drosophila melanogaster] gb|AAZ66447.2| CG33715-PB, isoform B [Drosophila melanogaster]	5e-08
Her00159	1	ref|NP_001027222.2| Muscle-specific protein 300 CG33715-PD, isoform D [Drosophila melanogaster] gb|AAZ66446.2| CG33715-PD, isoform D [Drosophila melanogaster]	5e-08
Her00160	7	ref|XP_001625488.1| predicted protein [Nematostella vectensis] gb|EDO33388.1| predicted protein [Nematostella vectensis]	2e-08
Her00160	7	ref|ZP_01255327.1| Hep_Hag family protein [Psychroflexus torquis ATCC 700755] gb|EAS69844.1| Hep_Hag family protein [Psychroflexus torquis ATCC 700755]	5e-07
Her00160	7	ref|XP_001349352.1| asparagine-rich antigen [Plasmodium falciparum 3D7] emb|CAD51201.1| asparagine-rich antigen [Plasmodium falciparum 3D7]	1e-06
Her00160	7	ref|XP_001641272.1| predicted protein [Nematostella vectensis] gb|EDO49209.1| predicted protein [Nematostella vectensis]	2e-10
Her00161	2	dbj|BAE96011.1| glyceraldehyde-3-phosphate dehydrogenase [Bombyx mori]	1e-105
Her00161	2	ref|NP_001037386.1| glyceraldehyde-3-phosphate dehydrogenase [Bombyx mori] gb|ABA43638.2| glyceraldehyde-3-phosphate dehydrogenase [Bombyx mori]	1e-105
Her00161	2	emb|CAD33827.1| glyceraldehyde-3-phosphate dehydrogenase [Plutella xylostella]	1e-102
Her00161	2	gb|ABB90008.1| glyceraldehyde-3-phosphate dehydrogenase [Colias eurytheme] gb|ABB90009.1| glyceraldehyde-3-phosphate dehydrogenase [Colias eurytheme] gb|ABB90010.1| glyceraldehyde-3-phosphate dehydrogenase [Colias eurytheme] gb|ABB90012.1| glyceraldehyde-	1e-101
Her00161	2	gb|ABB90011.1| glyceraldehyde-3-phosphate dehydrogenase [Colias eurytheme]	1e-100
Her00163	3	gb|ABG81981.1| putative 40S ribosomal protein SA [Diaphorina citri]	7e-98
Her00163	3	dbj|BAB78527.1| ribosome-associated protein P40 [Bombyx mori]	1e-111
Her00163	3	ref|XP_001608082.1| PREDICTED: similar to putative 40S ribosomal protein SA [Nasonia vitripennis]	1e-98
Her00163	3	gb|ABM55561.1| putative ribosomal protein SA [Maconellicoccus hirsutus]	2e-98
Her00163	3	ref|NP_001106143.1| ribosome-associated protein P40 [Bombyx mori] gb|AAV34856.1| ribosomal protein SA [Bombyx mori]	1e-111
Her00164	6
Her00165	1
Her00166	6
Her00170	1	ref|XP_974328.1| PREDICTED: similar to CG6621-PA [Tribolium castaneum]	2e-67
Her00170	1	ref|XP_001121860.1| PREDICTED: similar to CG6621-PA [Apis mellifera]	7e-42
Her00170	1	ref|XP_001603671.1| PREDICTED: similar to conserved hypothetical protein [Nasonia vitripennis]	2e-38
Her00170	1	ref|XP_001649166.1| conserved hypothetical protein [Aedes aegypti] gb|EAT48327.1| conserved hypothetical protein [Aedes aegypti]	4e-36
Her00170	1	ref|NP_650036.2| CG6621 CG6621-PA [Drosophila melanogaster] gb|AAF54579.2| CG6621-PA [Drosophila melanogaster]	2e-29
Her00171	1
Her00172	1	gb|AAK73358.1|AF395838_1 QM protein [Bombyx mori]	1e-123
Her00172	1	gb|ABX54738.1| ribosomal protein L10 [Spodoptera exigua]	1e-127
Her00172	1	gb|AAK52067.1|AF368032_1 QM protein [Heliothis virescens]	1e-125
Her00172	1	ref|NP_001037048.1| ribosomal protein L10 [Bombyx mori] gb|AAV34820.1| ribosomal protein L10 [Bombyx mori]	1e-123
Her00172	1	sp|O96647|RL10_BOMMA 60S ribosomal protein L10 (QM protein homolog) gb|AAC98301.1| QM protein [Bombyx mandarina]	1e-123
Her00173	2	gb|AAR10200.1| similar to Drosophila melanogaster mbf1 [Drosophila yakuba]	5e-65
Her00173	2	ref|NP_524110.1| multiprotein bridging factor 1 CG4143-PA, isoform A [Drosophila melanogaster] ref|NP_730178.1| multiprotein bridging factor 1 CG4143-PB, isoform B [Drosophila melanogaster] gb|AAD34744.1| unknown [Drosophila melanogaster] dbj|BAA83523.1|	2e-65
Her00173	2	ref|NP_001036824.1| Multiprotein bridging factor 1 [Bombyx mori] dbj|BAA21658.1| Multiprotein bridging factor 1 [Bombyx mori]	1e-75
Her00173	2	ref|XP_623269.1| PREDICTED: similar to multiprotein bridging factor 1 CG4143-PA, isoform A [Apis mellifera]	7e-61
Her00173	2	ref|XP_001352589.1| GA17985-PA [Drosophila pseudoobscura] gb|EAL30087.1| GA17985-PA [Drosophila pseudoobscura]	8e-65
Her00174	3	gb|EDQ48554.1| predicted protein [Physcomitrella patens subsp. patens] gb|EDQ48587.1| predicted protein [Physcomitrella patens subsp. patens] gb|EDQ49055.1| predicted protein [Physcomitrella patens subsp. patens] gb|EDQ49214.1| predicted protein [Physcomi	2e-20
Her00174	3	gb|AAX30301.1| unknown [Schistosoma japonicum]	4e-23
Her00174	3	ref|XP_453849.1| unnamed protein product [Kluyveromyces lactis] ref|XP_001214109.1| conserved hypothetical protein [Aspergillus terreus NIH2624] ref|XP_001617972.1| hypothetical protein NEMVEDRAFT_v1g225628 [Nematostella vectensis] ref|XP_001617984.1| hyp	8e-20
Her00174	3	gb|AAI42850.1| Zgc:165536 protein [Danio rerio]	2e-22
Her00174	3	gb|EDP33960.1| Transcription factor, putative [Brugia malayi] gb|EDP36961.1| Transcription factor, putative [Brugia malayi] gb|EDP37463.1| Transcription factor, putative [Brugia malayi] gb|EDP37769.1| Transcription factor, putative [Brugia malayi] gb|EDP3	1e-19
Her00177	1	ref|XP_533955.2| PREDICTED: similar to Ornithine decarboxylase antizyme (ODC-Az) [Canis familiaris]	1e-08
Her00177	1	ref|XP_001600833.1| PREDICTED: similar to Ornithine decarboxylase antizyme (ODC-Az), partial [Nasonia vitripennis]	2e-11
Her00177	1	ref|NP_001037028.1| ornithine decarboxylase antizyme [Bombyx mori] gb|AAG16235.1|AF291575_1 ornithine decarboxylase antizyme [Bombyx mori]	1e-56
Her00177	1	gb|EAW77690.1| ornithine decarboxylase antizyme 2, isoform CRA_a [Homo sapiens] gb|EAW77691.1| ornithine decarboxylase antizyme 2, isoform CRA_a [Homo sapiens] gb|EAW77692.1| ornithine decarboxylase antizyme 2, isoform CRA_a [Homo sapiens]	2e-06
Her00177	1	ref|XP_001158081.1| PREDICTED: similar to ornithine decarboxylase antizyme 2 [Pan troglodytes]	2e-06
Her00179	1
Her00182	1	ref|XP_967809.1| PREDICTED: similar to CG6870-PA [Tribolium castaneum]	6e-35
Her00182	1	ref|XP_317090.2| AGAP008363-PA [Anopheles gambiae str. PEST] gb|EAA12532.2| AGAP008363-PA [Anopheles gambiae str. PEST]	3e-24
Her00182	1	ref|XP_001649539.1| hypothetical protein AaeL_AAEL014754 [Aedes aegypti] gb|EAT32988.1| conserved hypothetical protein [Aedes aegypti]	2e-24
Her00182	1	ref|XP_001653324.1| conserved hypothetical protein [Aedes aegypti] gb|EAT39603.1| conserved hypothetical protein [Aedes aegypti]	1e-24
Her00182	1	ref|XP_001599648.1| PREDICTED: similar to conserved hypothetical protein [Nasonia vitripennis]	2e-24
Her00186	5
Her00189	1	ref|NP_001083658.1| DNA-directed RNA polymerases III 12.5 kDa polypeptide [Xenopus laevis] gb|AAH61683.1| MGC68582 protein [Xenopus laevis]	3e-42
Her00189	1	ref|NP_001027443.1| CG33785 CG33785-PA, isoform A [Drosophila melanogaster] gb|AAM68394.2| CG33785-PA, isoform A [Drosophila melanogaster]	2e-42
Her00189	1	ref|XP_001360991.1| GA17233-PA [Drosophila pseudoobscura] gb|EAL25567.1| GA17233-PA [Drosophila pseudoobscura]	1e-42
Her00189	1	ref|XP_001659197.1| DNA-directed RNA polymerases III 12.5 kDa polypeptide, putative [Aedes aegypti] gb|EAT47484.1| DNA-directed RNA polymerases III 12.5 kDa polypeptide, putative [Aedes aegypti]	1e-43
Her00189	1	gb|AAQ86835.1| RNA polymerase III [Ixodes scapularis]	1e-42
Her00190	1
Her00191	1
Her00193	1	ref|NP_001037596.1| ALY [Bombyx mori] gb|ABF55960.1| ALY [Bombyx mori]	5e-07
Her00195	1	ref|NP_648470.2| charybde CG7533-PC [Drosophila melanogaster] sp|Q9VTI8|CHRB_DROME Protein charybde (Protein charybdis) (Protein regulated in development and DNA damage response 1) (REDD-1) gb|AAF50060.2| CG7533-PC [Drosophila melanogaster] gb|AAL25406.1|	5e-18
Her00195	1	ref|XP_001353915.1| GA20420-PA [Drosophila pseudoobscura] sp|Q2LZ58|CHRB_DROPS Protein charybde gb|EAL29651.1| GA20420-PA [Drosophila pseudoobscura]	1e-18
Her00195	1	ref|XP_967998.1| PREDICTED: similar to CG7533-PC [Tribolium castaneum]	6e-19
Her00195	1	ref|XP_309913.4| AGAP011600-PA [Anopheles gambiae str. PEST] gb|EAA05686.4| AGAP011600-PA [Anopheles gambiae str. PEST]	2e-21
Her00195	1	ref|XP_625046.2| PREDICTED: similar to charybde CG7533-PC [Apis mellifera]	2e-24
Her00196	1
Her00197	1	ref|XP_001355906.1| GA22134-PA [Drosophila pseudoobscura] gb|EAL32965.1| GA22134-PA [Drosophila pseudoobscura]	4e-42
Her00197	1	ref|NP_609599.1| CG9932 CG9932-PA [Drosophila melanogaster] gb|AAF53240.2| CG9932-PA [Drosophila melanogaster]	4e-42
Her00197	1	gb|ABA81836.1| IP14766p [Drosophila melanogaster]	4e-42
Her00197	1	ref|XP_969912.1| PREDICTED: similar to CG8475-PA, isoform A [Tribolium castaneum]	3e-46
Her00197	1	ref|XP_393595.3| PREDICTED: similar to CG9932-PA [Apis mellifera]	7e-41
Her00202	1	gb|AAQ20836.1| salivary protein MYS2 precursor [Rhodnius prolixus]	3e-08
Her00202	1	ref|XP_001356846.1| GA21711-PA [Drosophila pseudoobscura] gb|EAL33912.1| GA21711-PA [Drosophila pseudoobscura]	7e-06
Her00202	1	ref|XP_001121979.1| PREDICTED: similar to CG9338-PA [Apis mellifera]	1e-06
Her00202	1	gb|ABH09417.1| salivary protein MYS2 precursor [Triatoma brasiliensis]	3e-06
Her00203	1	ref|ZP_01255327.1| Hep_Hag family protein [Psychroflexus torquis ATCC 700755] gb|EAS69844.1| Hep_Hag family protein [Psychroflexus torquis ATCC 700755]	2e-07
Her00203	1	ref|XP_001349352.1| asparagine-rich antigen [Plasmodium falciparum 3D7] emb|CAD51201.1| asparagine-rich antigen [Plasmodium falciparum 3D7]	2e-06
Her00203	1	ref|XP_001625488.1| predicted protein [Nematostella vectensis] gb|EDO33388.1| predicted protein [Nematostella vectensis]	1e-08
Her00203	1	ref|XP_001641272.1| predicted protein [Nematostella vectensis] gb|EDO49209.1| predicted protein [Nematostella vectensis]	1e-11
Her00203	1	ref|NP_633921.1| hypothetical protein MM_1897 [Methanosarcina mazei Go1] gb|AAM31593.1| hypothetical protein MM_1897 [Methanosarcina mazei Go1]	5e-06
Her00204	2	gb|ABM55573.1| putative eukaryotic translation initiation factor 5A [Maconellicoccus hirsutus]	1e-80
Her00204	2	ref|XP_974942.1| PREDICTED: similar to CG3186-PA, isoform A [Tribolium castaneum]	9e-81
Her00204	2	gb|ABR27878.1| translation initiation factor 5a [Triatoma infestans]	7e-82
Her00204	2	sp|P62924|IF5A_SPOEX Eukaryotic translation initiation factor 5A (eIF-5A) sp|P62925|IF5A_SPOFR Eukaryotic translation initiation factor 5A (eIF-5A) gb|AAF13315.1|AF109730_1 translation initiation factor 5A [Spodoptera exigua] gb|AAF13316.1|AF109731_1 tran	7e-89
Her00204	2	ref|NP_001037538.1| translation initiation factor 5A [Bombyx mori] gb|AAZ15319.1| eukaryotic initiation factor 5A [Bombyx mori] gb|AAZ80490.1| translation initiation factor 5A [Bombyx mori] gb|ABA54172.1| eukaryotic translation initiation factor 5A [Bomby	3e-89
Her00206	2	ref|NP_731787.1| CG32473 CG32473-PC, isoform C [Drosophila melanogaster] gb|AAN13553.1| CG32473-PC, isoform C [Drosophila melanogaster]	3e-87
Her00206	2	ref|NP_731786.1| CG32473 CG32473-PA, isoform A [Drosophila melanogaster] gb|AAF54928.2| CG32473-PA, isoform A [Drosophila melanogaster]	3e-87
Her00206	2	ref|NP_650276.2| CG32473 CG32473-PB, isoform B [Drosophila melanogaster] gb|AAN13554.1| CG32473-PB, isoform B [Drosophila melanogaster]	3e-87
Her00206	2	gb|AAT37514.1| glutamyl aminopeptidase [Pediculus humanus]	2e-87
Her00206	2	gb|AAO39477.1| RE62048p [Drosophila melanogaster]	3e-87
Her00207	2	ref|XP_001608260.1| PREDICTED: similar to H(+)-transporting ATPase isoform 1 [Nasonia vitripennis]	1e-68
Her00207	2	sp|P31402|VATE_MANSE Vacuolar ATP synthase subunit E (V-ATPase subunit E) (Vacuolar proton pump subunit E) (V-ATPase 26 kDa subunit) emb|CAA47610.1| H(+)-transporting ATPase [Manduca sexta]	1e-88
Her00207	2	ref|NP_001040451.1| vacuolar ATP synthase subunit E [Bombyx mori] gb|ABF51412.1| vacuolar ATP synthase subunit E [Bombyx mori]	2e-85
Her00207	2	ref|XP_625098.1| PREDICTED: similar to Vacuolar ATP synthase subunit E (V-ATPase E subunit) (Vacuolar proton pump E subunit) (V-ATPase 28 kDa subunit) [Apis mellifera]	1e-69
Her00207	2	dbj|BAD52264.1| vacuolar ATP synthethase subunit E [Plutella xylostella]	4e-80
Her00208	1	ref|XP_001599145.1| PREDICTED: similar to Ard1-prov protein [Nasonia vitripennis]	6e-64
Her00208	1	ref|XP_001688657.1| AGAP005410-PC [Anopheles gambiae str. PEST] ref|XP_001688658.1| AGAP005410-PA [Anopheles gambiae str. PEST] ref|XP_315418.4| AGAP005410-PB [Anopheles gambiae str. PEST] gb|EDO63663.1| AGAP005410-PC [Anopheles gambiae str. PEST] gb|EDO6	1e-67
Her00208	1	ref|NP_648378.1| Ard1 CG11989-PA, isoform A [Drosophila melanogaster] ref|NP_729581.1| Ard1 CG11989-PB, isoform B [Drosophila melanogaster] ref|NP_729582.1| Ard1 CG11989-PC, isoform C [Drosophila melanogaster] ref|NP_729583.1| Ard1 CG11989-PD, isoform D [	2e-64
Her00208	1	ref|XP_001353708.1| GA11315-PA [Drosophila pseudoobscura] gb|EAL29441.1| GA11315-PA [Drosophila pseudoobscura]	1e-65
Her00208	1	ref|XP_001652185.1| n-terminal acetyltransferase complex ard1 subunit [Aedes aegypti] gb|ABF18335.1| major N alpha-acetyltransferase subunit [Aedes aegypti] gb|EAT41644.1| n-terminal acetyltransferase complex ard1 subunit [Aedes aegypti]	2e-67
Her00209	1	gb|AAC24317.1| cellular retinoic acid binding protein [Manduca sexta]	2e-58
Her00209	1	dbj|BAF02663.1| cellular retinoic acid binding protein [Agrius convolvuli]	2e-57
Her00209	1	ref|NP_001011630.1| fatty acid binding protein [Apis mellifera] dbj|BAC54131.1| fatty acid binding protein [Apis mellifera]	1e-30
Her00209	1	dbj|BAD26694.1| cellular retinoic acid binding protein [Plutella xylostella]	1e-55
Her00209	1	ref|NP_001037364.1| cellular retinoic acid binding protein [Bombyx mori] gb|AAZ82096.1| putative cellular retinoic acid binding protein [Bombyx mori] gb|ABD36292.1| cellular retinoic acid binding protein [Bombyx mori] gb|ABG20590.1| cellular retinoic acid	1e-57
Her00210	1
Her00211	2	ref|NP_509344.1| HIStone family member (his-71) [Caenorhabditis elegans] sp|Q10453|H331_CAEEL Histone H3.3 type 1 gb|AAB04902.1| Histone protein 71 [Caenorhabditis elegans]	9e-69
Her00211	2	gb|AAS59415.1| histone H3.3B [Chinchilla lanigera]	9e-69
Her00211	2	gb|AAW24748.1| SJCHGC01198 protein [Schistosoma japonicum]	5e-69
Her00211	2	ref|NP_002098.1| H3 histone, family 3A [Homo sapiens] ref|NP_005315.1| H3 histone, family 3B [Homo sapiens] ref|NP_032236.1| H3 histone, family 3A [Mus musculus] ref|NP_032237.1| H3 histone, family 3B [Mus musculus] ref|NP_446437.1| H3 histone, family 3B	4e-69
Her00211	2	ref|XP_001608164.1| PREDICTED: hypothetical protein isoform 1 [Nasonia vitripennis]	3e-69
Her00212	1
Her00213	1	ref|XP_970598.1| PREDICTED: similar to family with sequence similarity 76, member A [Tribolium castaneum]	3e-71
Her00213	1	ref|XP_315958.4| AGAP005928-PB [Anopheles gambiae str. PEST] gb|EAA11904.4| AGAP005928-PB [Anopheles gambiae str. PEST]	5e-65
Her00213	1	ref|XP_001688754.1| AGAP005928-PA [Anopheles gambiae str. PEST] gb|EDO63760.1| AGAP005928-PA [Anopheles gambiae str. PEST]	5e-65
Her00213	1	ref|XP_785345.1| PREDICTED: hypothetical protein [Strongylocentrotus purpuratus] ref|XP_001182954.1| PREDICTED: hypothetical protein [Strongylocentrotus purpuratus]	1e-59
Her00213	1	ref|XP_391846.2| PREDICTED: similar to family with sequence similarity 76, member A [Apis mellifera]	2e-70
Her00214	1	gb|AAS68507.1| serpin-5A [Manduca sexta] gb|AAS68508.1| serpin-5B [Manduca sexta]	8e-72
Her00214	1	gb|AAS68503.1| serpin-4A [Manduca sexta]	2e-40
Her00214	1	ref|NP_001037090.1| serpin-4A [Bombyx mori] gb|AAS68505.1| serpin-4A [Bombyx mori]	1e-44
Her00214	1	ref|NP_001037205.1| serpin-5 [Bombyx mori] gb|AAS68506.1| serpin-5 [Bombyx mori]	2e-74
Her00214	1	gb|AAS68504.1| serpin-4B [Manduca sexta]	5e-41
Her00216	2	ref|XP_001238802.1| AGAP007366-PA [Anopheles gambiae str. PEST] ref|XP_001237084.1| AGAP007366-PB [Anopheles gambiae str. PEST] gb|EAU77628.1| AGAP007366-PA [Anopheles gambiae str. PEST] gb|EAU77629.1| AGAP007366-PB [Anopheles gambiae str. PEST]	3e-13
Her00216	2	ref|XP_001654241.1| conserved hypothetical protein [Aedes aegypti] ref|XP_001654242.1| conserved hypothetical protein [Aedes aegypti] ref|XP_001654243.1| conserved hypothetical protein [Aedes aegypti] gb|ABF18072.1| conserved protein [Aedes aegypti] gb|EA	7e-13
Her00216	2	ref|XP_001607534.1| PREDICTED: similar to conserved protein [Nasonia vitripennis]	1e-11
Her00216	2	gb|EDP36332.1| MGC80968 protein, putative [Brugia malayi]	4e-11
Her00216	2	ref|XP_001365678.1| PREDICTED: hypothetical protein [Monodelphis domestica]	5e-11
Her00217	1	gb|AAB66878.1| trypsin [Anopheles stephensi]	1e-41
Her00217	1	emb|CAA80512.1| trypsin [Anopheles gambiae]	2e-42
Her00217	1	ref|XP_317173.2| AGAP008292-PA [Anopheles gambiae str. PEST] sp|P35038|TRY4_ANOGA Trypsin-4 precursor gb|EAA12264.2| AGAP008292-PA [Anopheles gambiae str. PEST]	5e-42
Her00217	1	ref|XP_317170.2| AGAP008296-PA [Anopheles gambiae str. PEST] gb|EAA12590.3| AGAP008296-PA [Anopheles gambiae str. PEST]	8e-42
Her00217	1	emb|CAA80515.1| trypsin [Anopheles gambiae]	1e-41
Her00220	1	ref|XP_001604920.1| PREDICTED: similar to signal recognition particle 9 kDa protein [Nasonia vitripennis]	1e-24
Her00220	1	ref|NP_001091816.1| signal recognition particle 9 kDa protein [Bombyx mori] gb|ABH10801.1| signal recognition particle 9 kDa protein [Bombyx mori]	9e-36
Her00220	1	ref|XP_001352516.1| GA20942-PA [Drosophila pseudoobscura] gb|EAL30013.1| GA20942-PA [Drosophila pseudoobscura]	4e-18
Her00220	1	ref|NP_648163.1| Srp9 CG8268-PA [Drosophila melanogaster] sp|Q9VSC1|SRP09_DROME Signal recognition particle 9 kDa protein homolog (SRP9) gb|AAF50504.1| CG8268-PA [Drosophila melanogaster] gb|AAL48802.1| RE23260p [Drosophila melanogaster]	4e-18
Her00220	1	ref|XP_001120520.1| PREDICTED: similar to Signal recognition particle 9 kDa protein (SRP9) [Apis mellifera]	5e-24
Her00221	1
Her00225	1
Her00229	1	gb|AAF81790.2|AF272345_1 acyl-CoA delta-9 desaturase [Helicoverpa zea]	1e-149
Her00229	1	gb|AAB92583.1| acyl-CoA delta-9 desaturase [Trichoplusia ni]	1e-149
Her00229	1	gb|AAM28484.2|AF482909_1 acyl-CoA desaturase HassNPVE [Helicoverpa assulta]	1e-149
Her00229	1	gb|AAQ74257.1| delta-9 desaturase [Spodoptera littoralis]	1e-148
Her00229	1	ref|NP_001037018.1| acyl-CoA desaturase [Bombyx mori] gb|AAG16902.1|AF182406_1 acyl-CoA desaturase [Bombyx mori]	1e-148
Her00234	1	gb|AAO21504.1|AF413063_1 zinc metalloprotease [Manduca sexta]	8e-11
Her00235	1	ref|XP_967531.1| PREDICTED: similar to CG1213-PA, isoform A [Tribolium castaneum]	6e-24
Her00235	1	ref|XP_969304.1| PREDICTED: similar to CG1213-PA, isoform A [Tribolium castaneum]	6e-24
Her00235	1	ref|XP_309667.1| AGAP003493-PC [Anopheles gambiae str. PEST] ref|XP_309669.1| AGAP003493-PB [Anopheles gambiae str. PEST] ref|XP_309670.3| AGAP003493-PA [Anopheles gambiae str. PEST] gb|EAA45318.1| AGAP003493-PC [Anopheles gambiae str. PEST] gb|EAA45319.1	5e-26
Her00235	1	ref|XP_001660878.1| sugar transporter [Aedes aegypti] gb|EAT37543.1| sugar transporter [Aedes aegypti]	1e-24
Her00235	1	ref|XP_397016.2| PREDICTED: similar to CG1213-PA, isoform A [Apis mellifera]	3e-24
Her00236	1	ref|XP_001649677.1| hypothetical protein AaeL_AAEL014821 [Aedes aegypti] gb|EAT32941.1| hypothetical protein AaeL_AAEL014821 [Aedes aegypti]	3e-50
Her00236	1	ref|XP_395902.2| PREDICTED: similar to CG9471-PA [Apis mellifera]	2e-52
Her00236	1	ref|XP_001599389.1| PREDICTED: hypothetical protein [Nasonia vitripennis]	6e-58
Her00236	1	ref|XP_975411.1| PREDICTED: similar to CG9471-PA [Tribolium castaneum]	5e-61
Her00236	1	ref|XP_321824.3| AGAP001321-PA [Anopheles gambiae str. PEST] gb|EAA01772.3| AGAP001321-PA [Anopheles gambiae str. PEST]	6e-46
Her00240	1	ref|XP_001120629.1| PREDICTED: similar to CG16711-PA, isoform A [Apis mellifera]	1e-12
Her00240	1	gb|AAN71055.1| AT12326p [Drosophila melanogaster] gb|AAR99085.1| SD06669p [Drosophila melanogaster]	7e-19
Her00240	1	ref|NP_729532.1| CG16711 CG16711-PB, isoform B [Drosophila melanogaster] gb|AAN11951.1| CG16711-PB, isoform B [Drosophila melanogaster]	7e-19
Her00240	1	ref|NP_648347.1| CG16711 CG16711-PA, isoform A [Drosophila melanogaster] gb|AAF50220.2| CG16711-PA, isoform A [Drosophila melanogaster]	7e-19
Her00240	1	ref|XP_001352605.1| GA14097-PA [Drosophila pseudoobscura] gb|EAL30103.1| GA14097-PA [Drosophila pseudoobscura]	2e-17
Her00241	1
Her00242	1
Her00244	1	ref|XP_001121478.1| PREDICTED: similar to zinc finger, CCHC domain containing 9 [Apis mellifera]	1e-09
Her00244	1	ref|XP_001607405.1| PREDICTED: similar to zinc finger protein [Nasonia vitripennis]	6e-06
Her00246	2	ref|XP_001601736.1| PREDICTED: similar to oviductin [Nasonia vitripennis]	2e-35
Her00246	2	gb|ABG75840.1| hypothetical accessory gland protein [Gryllus firmus]	1e-43
Her00246	2	ref|NP_611611.1| CG4386 CG4386-PA [Drosophila melanogaster] gb|AAF46764.2| CG4386-PA [Drosophila melanogaster] gb|AAK93434.1| LD47230p [Drosophila melanogaster]	1e-36
Her00246	2	ref|XP_001361678.1| GA18150-PA [Drosophila pseudoobscura] gb|EAL26257.1| GA18150-PA [Drosophila pseudoobscura]	4e-36
Her00246	2	ref|XP_001606267.1| PREDICTED: hypothetical protein [Nasonia vitripennis]	4e-44
Her00248	1
Her00250	3
Her00251	1
Her00253	1	ref|XP_001649585.1| glutamate synthase [Aedes aegypti] gb|EAT32975.1| glutamate synthase [Aedes aegypti]	6e-95
Her00253	1	ref|XP_001352442.1| GA21956-PA [Drosophila pseudoobscura] gb|EAL29938.1| GA21956-PA [Drosophila pseudoobscura]	7e-96
Her00253	1	ref|XP_970053.1| PREDICTED: similar to CG9674-PA, isoform A [Tribolium castaneum]	3e-96
Her00253	1	ref|NP_648922.1| CG9674 CG9674-PA, isoform A [Drosophila melanogaster] ref|NP_788517.1| CG9674 CG9674-PD, isoform D [Drosophila melanogaster] gb|AAM11087.1| GH26789p [Drosophila melanogaster] gb|AAF49409.2| CG9674-PA, isoform A [Drosophila melanogaster] g	9e-97
Her00253	1	ref|NP_001041678.1| glutamate synthase [Bombyx mori] dbj|BAF30425.1| glutamate synthase [Bombyx mori]	6e-99
Her00254	1
Her00256	2
Her00258	1	emb|CAH04330.1| S14e ribosomal protein [Dascillus cervinus]	3e-56
Her00258	1	ref|XP_970498.1| PREDICTED: similar to 40S ribosomal protein S14 [Tribolium castaneum]	3e-56
Her00258	1	gb|AAK92183.1|AF400211_1 ribosomal protein S14 [Spodoptera frugiperda]	1e-60
Her00258	1	ref|NP_001037114.1| ribosomal protein S14 [Bombyx mori] gb|AAU11819.1| ribosomal protein S14 [Bombyx mori]	2e-60
Her00258	1	dbj|BAD26700.1| ribosomal protein S14 [Plutella xylostella] gb|AAV34871.1| ribosomal protein S14 [Bombyx mori]	4e-61
Her00260	1
Her00263	2
Her00265	1	ref|XP_001663948.1| threonine dehydratase/deaminase [Aedes aegypti] gb|EAT45140.1| threonine dehydratase/deaminase [Aedes aegypti]	6e-70
Her00265	1	ref|XP_001357848.1| GA20840-PA [Drosophila pseudoobscura] gb|EAL26983.1| GA20840-PA [Drosophila pseudoobscura]	2e-69
Her00265	1	ref|XP_001663947.1| threonine dehydratase/deaminase [Aedes aegypti] gb|EAT45139.1| threonine dehydratase/deaminase [Aedes aegypti]	6e-70
Her00265	1	ref|NP_649886.1| CG8129 CG8129-PB, isoform B [Drosophila melanogaster] gb|AAF54364.1| CG8129-PB, isoform B [Drosophila melanogaster] gb|AAK93483.1| LP08712p [Drosophila melanogaster]	5e-70
Her00265	1	ref|XP_313322.4| AGAP003571-PA [Anopheles gambiae str. PEST] gb|EAA08913.5| AGAP003571-PA [Anopheles gambiae str. PEST]	3e-70
Her00267	1	ref|NP_649748.1| TBP-associated factor [Drosophila melanogaster] sp|Q9VHY5|TAF7_DROME Transcription initiation factor TFIID subunit 7 (Transcription initiation factor TFIID 55 kDa subunit) (TAFII-55) (TAFII55) gb|AAF54162.1| CG2670-PA [Drosophila melanoga	2e-44
Her00267	1	ref|XP_001359800.1| GA15419-PA [Drosophila pseudoobscura] gb|EAL28952.1| GA15419-PA [Drosophila pseudoobscura]	5e-46
Her00267	1	ref|XP_314467.4| AGAP010493-PA [Anopheles gambiae str. PEST] gb|EAA09978.4| AGAP010493-PA [Anopheles gambiae str. PEST]	5e-56
Her00267	1	ref|XP_968514.1| PREDICTED: similar to CG2670-PA [Tribolium castaneum]	3e-57
Her00267	1	ref|XP_624942.1| PREDICTED: similar to TBP-associated factor 7 CG2670-PA isoform 2 [Apis mellifera]	7e-61
Her00268	1	ref|XP_317165.4| AGAP008300-PA [Anopheles gambiae str. PEST] gb|EAA43860.4| AGAP008300-PA [Anopheles gambiae str. PEST]	1e-115
Her00268	1	ref|XP_001657798.1| elongator component, putative [Aedes aegypti] gb|EAT42013.1| elongator component, putative [Aedes aegypti]	1e-115
Her00268	1	ref|NP_001034382.1| elongation protein 3 homolog [Gallus gallus] sp|Q5ZHS1|ELP3_CHICK Elongator complex protein 3 emb|CAG32722.1| hypothetical protein [Gallus gallus]	1e-110
Her00268	1	ref|NP_608834.1| CG15433 CG15433-PA [Drosophila melanogaster] sp|Q9VQZ6|ELP3_DROME Putative elongator complex protein 3 gb|AAF51012.1| CG15433-PA [Drosophila melanogaster] gb|AAL90359.1| RE35395p [Drosophila melanogaster]	1e-113
Her00268	1	ref|XP_001356980.1| GA13723-PA [Drosophila pseudoobscura] gb|EAL34046.1| GA13723-PA [Drosophila pseudoobscura]	1e-113
Her00269	1
Her00270	2
Her00274	1	ref|ZP_01255327.1| Hep_Hag family protein [Psychroflexus torquis ATCC 700755] gb|EAS69844.1| Hep_Hag family protein [Psychroflexus torquis ATCC 700755]	1e-09
Her00274	1	ref|XP_001351378.1| hypothetical protein PFD0320ca [Plasmodium falciparum 3D7] emb|CAD49158.1| hypothetical protein [Plasmodium falciparum 3D7]	6e-08
Her00274	1	ref|XP_001641272.1| predicted protein [Nematostella vectensis] gb|EDO49209.1| predicted protein [Nematostella vectensis]	1e-09
Her00274	1	ref|XP_001349352.1| asparagine-rich antigen [Plasmodium falciparum 3D7] emb|CAD51201.1| asparagine-rich antigen [Plasmodium falciparum 3D7]	8e-08
Her00274	1	ref|XP_001625488.1| predicted protein [Nematostella vectensis] gb|EDO33388.1| predicted protein [Nematostella vectensis]	5e-13
Her00275	1
Her00276	1
Her00279	3	gb|ABK24830.1| unknown [Picea sitchensis]	2e-65
Her00279	3	ref|XP_966342.1| PREDICTED: similar to CG3644-PA, isoform A isoform 1 [Tribolium castaneum] ref|XP_975798.1| PREDICTED: similar to CG3644-PA, isoform A isoform 2 [Tribolium castaneum] ref|XP_975853.1| PREDICTED: similar to CG3644-PA, isoform A isoform 3 [	2e-57
Her00279	3	ref|XP_001607323.1| PREDICTED: similar to putative beta-NAC-like protein [Nasonia vitripennis]	1e-55
Her00279	3	gb|ABG82010.1| putative beta-NAC-like protein [Diaphorina citri]	2e-53
Her00279	3	ref|XP_001122345.1| PREDICTED: similar to bicaudal CG3644-PA, isoform A [Apis mellifera]	1e-55
Her00280	1	ref|NP_611544.1| CG10527 CG10527-PA [Drosophila melanogaster] gb|AAF46666.1| CG10527-PA [Drosophila melanogaster]	1e-24
Her00280	1	ref|XP_974395.1| PREDICTED: similar to CG10527-PA [Tribolium castaneum]	5e-29
Her00280	1	ref|XP_001599775.1| PREDICTED: similar to farnesoic acid o-methyltransferase-like isoform 1 protein, partial [Nasonia vitripennis]	2e-25
Her00280	1	ref|NP_610831.1| CG13321 CG13321-PA [Drosophila melanogaster] gb|AAL48564.1| RE03883p [Drosophila melanogaster] gb|AAF58435.2| CG13321-PA [Drosophila melanogaster]	4e-25
Her00280	1	ref|XP_970632.1| PREDICTED: similar to CG3884-PB, isoform B [Tribolium castaneum]	1e-24
Her00281	2	dbj|BAD26685.1| Ribosomal protein L32 [Plutella xylostella]	1e-68
Her00281	2	sp|Q962T1|RL32_SPOFR 60S ribosomal protein L32 gb|AAK92167.1|AF400195_1 ribosomal protein L32 [Spodoptera frugiperda]	2e-69
Her00281	2	ref|NP_001091752.1| ribosomal protein L32 [Bombyx mori] gb|AAV34844.1| ribosomal protein L32 [Bombyx mori]	1e-69
Her00281	2	gb|ABS57448.1| ribosomal protein L32 [Heliconius melpomene]	2e-71
Her00281	2	ref|XP_001601579.1| PREDICTED: similar to ribosomal protein L32 isoform 2 [Nasonia vitripennis] ref|XP_001601522.1| PREDICTED: similar to ribosomal protein L32 isoform 1 [Nasonia vitripennis]	2e-66
Her00282	1	gb|AAM27507.1| LD16191p [Drosophila melanogaster]	2e-47
Her00282	1	ref|XP_001648327.1| conserved hypothetical protein [Aedes aegypti] gb|EAT33456.1| conserved hypothetical protein [Aedes aegypti]	4e-47
Her00282	1	ref|NP_650916.1| CG17271 CG17271-PA, isoform A [Drosophila melanogaster] gb|AAF55808.2| CG17271-PA, isoform A [Drosophila melanogaster]	9e-48
Her00282	1	ref|XP_001607749.1| PREDICTED: similar to CG17271-PA [Nasonia vitripennis]	3e-48
Her00282	1	ref|XP_967080.1| PREDICTED: similar to CG17271-PA [Tribolium castaneum]	7e-50
Her00286	2	ref|XP_321335.3| AGAP001749-PA [Anopheles gambiae str. PEST] gb|EAA00948.3| AGAP001749-PA [Anopheles gambiae str. PEST]	2e-57
Her00286	2	gb|ABF18395.1| probable ER retained protein [Aedes aegypti]	4e-59
Her00286	2	ref|XP_967123.1| PREDICTED: similar to CG11999-PA [Tribolium castaneum]	3e-59
Her00286	2	ref|XP_001662201.1| mannosyltransferase [Aedes aegypti] gb|EAT46082.1| mannosyltransferase [Aedes aegypti]	3e-59
Her00286	2	ref|NP_001040278.1| stromal cell-derived factor 2 precursor [Bombyx mori] gb|ABD36351.1| stromal cell-derived factor 2 precursor [Bombyx mori]	5e-90
Her00292	1	ref|XP_320388.3| AGAP012139-PA [Anopheles gambiae str. PEST] gb|EAA00200.3| AGAP012139-PA [Anopheles gambiae str. PEST]	1e-113
Her00292	1	ref|XP_974193.1| PREDICTED: similar to CG7023-PA, isoform A [Tribolium castaneum]	1e-112
Her00292	1	ref|XP_001607857.1| PREDICTED: similar to CG7023-PA [Nasonia vitripennis]	1e-111
Her00292	1	ref|XP_625039.1| PREDICTED: similar to CG7023-PA, isoform A [Apis mellifera]	1e-112
Her00292	1	ref|NP_732801.1| CG7023 CG7023-PA, isoform A [Drosophila melanogaster] gb|AAN13921.1| CG7023-PA, isoform A [Drosophila melanogaster]	1e-111
Her00296	1	ref|NP_079650.2| glyoxalase 1 [Mus musculus] gb|AAH24663.1| Glyoxalase 1 [Mus musculus]	3e-53
Her00296	1	sp|Q9CPU0|LGUL_MOUSE Lactoylglutathione lyase (Methylglyoxalase) (Aldoketomutase) (Glyoxalase I) (Glx I) (Ketone-aldehyde mutase) (S-D-lactoylglutathione methylglyoxal lyase) dbj|BAB22060.1| unnamed protein product [Mus musculus] dbj|BAB22863.1| unnamed p	2e-53
Her00296	1	ref|NP_997477.1| glyoxylase 1 [Rattus norvegicus] sp|Q6P7Q4|LGUL_RAT Lactoylglutathione lyase (Methylglyoxalase) (Aldoketomutase) (Glyoxalase I) (Glx I) (Ketone-aldehyde mutase) (S-D-lactoylglutathione methylglyoxal lyase) gb|AAH61570.1| Glyoxylase 1 [Rat	2e-54
Her00296	1	gb|AAW78947.1| GekBS101P [Gekko japonicus]	2e-53
Her00296	1	ref|XP_419481.1| PREDICTED: similar to Glyoxylase 1 [Gallus gallus]	2e-54
Her00299	1
Her00300	1	ref|XP_968650.1| PREDICTED: similar to CG10863-PA [Tribolium castaneum]	2e-56
Her00300	1	ref|XP_974493.1| PREDICTED: similar to CG10638-PA, isoform A [Tribolium castaneum]	7e-59
Her00300	1	emb|CAB41997.1| 3-dehydroecdysone 3beta-reductase [Spodoptera littoralis]	3e-53
Her00300	1	ref|XP_969383.1| PREDICTED: similar to CG6084-PA, isoform A [Tribolium castaneum]	9e-56
Her00300	1	ref|XP_624401.2| PREDICTED: similar to CG10638-PA, isoform A isoform 1 [Apis mellifera]	7e-54
Her00301	2	ref|NP_610401.1| CG8635 CG8635-PA [Drosophila melanogaster] gb|AAF59063.1| CG8635-PA [Drosophila melanogaster] gb|AAL28493.1| GM08440p [Drosophila melanogaster] gb|AAM29341.1| AT31705p [Drosophila melanogaster]	1e-62
Her00301	2	ref|XP_969738.1| PREDICTED: similar to CG8635-PA [Tribolium castaneum]	5e-65
Her00301	2	ref|XP_001361518.1| GA21225-PA [Drosophila pseudoobscura] gb|EAL26096.1| GA21225-PA [Drosophila pseudoobscura]	2e-62
Her00301	2	ref|XP_392829.2| PREDICTED: similar to CG8635-PA [Apis mellifera]	4e-66
Her00301	2	ref|XP_001607756.1| PREDICTED: similar to GA21225-PA [Nasonia vitripennis]	7e-70
Her00303	1	emb|CAP09537.1| novel protein similar to vertebrate proteasome (prosome, macropain) subunit, beta type, 4 (PSMB4) [Danio rerio]	4e-68
Her00303	1	ref|XP_974991.1| PREDICTED: similar to Proteasome subunit beta type 4 precursor (Proteasome beta chain) (Macropain beta chain) (Multicatalytic endopeptidase complex beta chain) (Proteasome chain 3) [Tribolium castaneum]	8e-86
Her00303	1	ref|XP_001601321.1| PREDICTED: similar to proteasome subunit N3 [Nasonia vitripennis]	4e-77
Her00303	1	emb|CAF93844.1| unnamed protein product [Tetraodon nigroviridis]	3e-70
Her00303	1	ref|XP_394993.1| PREDICTED: similar to Proteasome subunit beta type 4 precursor (Proteasome beta chain) (Macropain beta chain) (Multicatalytic endopeptidase complex beta chain) (Proteasome chain 3) [Apis mellifera]	1e-72
Her00304	1
Her00305	2
Her00306	1	ref|XP_968117.1| PREDICTED: similar to Cleavage and polyadenylation specificity factor, 160 kDa subunit (CPSF 160 kDa subunit) (CPSF-160) (dCPSF) [Tribolium castaneum]	9e-57
Her00306	1	ref|XP_001607052.1| PREDICTED: similar to cleavage and polyadenylation specificity factor cpsf [Nasonia vitripennis]	1e-57
Her00306	1	ref|XP_001651294.1| cleavage and polyadenylation specificity factor cpsf [Aedes aegypti] gb|EAT48120.1| cleavage and polyadenylation specificity factor cpsf [Aedes aegypti]	1e-56
Her00306	1	ref|XP_624382.2| PREDICTED: similar to cleavage and polyadenylation specific factor 1 [Apis mellifera]	7e-59
Her00306	1	ref|XP_001360595.1| GA10080-PA [Drosophila pseudoobscura] gb|EAL25170.1| GA10080-PA [Drosophila pseudoobscura]	4e-54
Her00309	1
Her00310	2
Her00311	1	gb|AAV68387.1| ommochrome binding protein 2 [Ostrinia nubilalis]	9e-41
Her00311	1	gb|AAV68385.1| ommochrome binding protein 1 [Ostrinia nubilalis]	2e-41
Her00311	1	gb|AAV68388.1| ommochrome binding protein 2 [Ostrinia nubilalis]	7e-41
Her00311	1	gb|AAV68384.1| ommochrome binding protein 1 [Ostrinia nubilalis]	1e-40
Her00311	1	gb|ABK22491.1| unknown [Picea sitchensis]	3e-58
Her00312	1	ref|ZP_01255327.1| Hep_Hag family protein [Psychroflexus torquis ATCC 700755] gb|EAS69844.1| Hep_Hag family protein [Psychroflexus torquis ATCC 700755]	6e-10
Her00312	1	ref|XP_001625488.1| predicted protein [Nematostella vectensis] gb|EDO33388.1| predicted protein [Nematostella vectensis]	6e-14
Her00312	1	ref|XP_001349352.1| asparagine-rich antigen [Plasmodium falciparum 3D7] emb|CAD51201.1| asparagine-rich antigen [Plasmodium falciparum 3D7]	3e-07
Her00312	1	ref|XP_001641272.1| predicted protein [Nematostella vectensis] gb|EDO49209.1| predicted protein [Nematostella vectensis]	2e-10
Her00312	1	ref|XP_001351378.1| hypothetical protein PFD0320ca [Plasmodium falciparum 3D7] emb|CAD49158.1| hypothetical protein [Plasmodium falciparum 3D7]	9e-09
Her00318	1
Her00320	1	gb|AAC72298.1| reverse transcriptase [Caenorhabditis elegans]	2e-17
Her00320	1	pir||C87861 protein F43G9.7 [imported] - Caenorhabditis elegans	2e-17
Her00320	1	gb|AAC48148.1| Hypothetical protein F20B4.7 [Caenorhabditis elegans]	8e-18
Her00320	1	pir||T29335 hypothetical protein F44E8.1 - Caenorhabditis elegans	2e-17
Her00320	1	gb|AAB71003.1| Hypothetical protein K10F12.5 [Caenorhabditis elegans]	2e-17
Her00322	2
Her00325	5
Her00328	1	ref|XP_001604842.1| PREDICTED: similar to CG33113-PD, isoform 3 [Nasonia vitripennis]	2e-14
Her00328	1	gb|ABF18334.1| ER protein reticulon [Aedes aegypti]	1e-14
Her00328	1	ref|XP_001650264.1| reticulon/nogo [Aedes aegypti] gb|EAT48249.1| reticulon/nogo [Aedes aegypti]	1e-14
Her00328	1	ref|XP_967166.1| PREDICTED: similar to CG33113-PF, isoform F [Tribolium castaneum]	3e-17
Her00328	1	ref|XP_001604816.1| PREDICTED: similar to CG33113-PD, isoform 2 [Nasonia vitripennis]	2e-14
Her00329	1
Her00330	1	ref|NP_001040409.1| eukaryotic translation initiation factor 4E-binding protein 2 [Bombyx mori] gb|ABF51333.1| eukaryotic translation initiation factor 4E-binding protein 2 [Bombyx mori]	5e-49
Her00330	1	ref|XP_317732.2| AGAP007781-PA [Anopheles gambiae str. PEST] gb|EAA12821.3| AGAP007781-PA [Anopheles gambiae str. PEST]	8e-26
Her00330	1	ref|XP_001120078.1| PREDICTED: similar to Thor CG8846-PA [Apis mellifera]	1e-26
Her00330	1	ref|XP_001604271.1| PREDICTED: similar to Eukaryotic translation initiation factor 4E binding protein (4EBP) [Nasonia vitripennis]	1e-27
Her00330	1	ref|XP_001654151.1| Eukaryotic translation initiation factor 4E binding protein (4EBP) [Aedes aegypti] gb|EAT47005.1| Eukaryotic translation initiation factor 4E binding protein (4EBP) [Aedes aegypti]	4e-27
Her00331	1	ref|NP_001036911.1| ribonuclease L inhibitor homolog [Bombyx mori] dbj|BAD11812.1| ribonuclease L inhibitor homolog [Bombyx mori]	1e-124
Her00331	1	ref|XP_001660605.1| abc transporter, putative [Aedes aegypti] gb|EAT38013.1| abc transporter, putative [Aedes aegypti]	1e-114
Her00331	1	ref|XP_968009.1| PREDICTED: similar to CG5651-PA, isoform A [Tribolium castaneum]	1e-115
Her00331	1	ref|XP_623630.1| PREDICTED: similar to CG5651-PA, isoform A isoform 1 [Apis mellifera]	1e-118
Her00331	1	ref|XP_001608142.1| PREDICTED: similar to ribonuclease L inhibitor homolog [Nasonia vitripennis]	1e-117
Her00334	1	ref|XP_001654796.1| conserved hypothetical protein [Aedes aegypti] gb|EAT48726.1| conserved hypothetical protein [Aedes aegypti]	2e-22
Her00334	1	ref|XP_315692.4| AGAP005675-PA [Anopheles gambiae str. PEST] gb|EAA11808.5| AGAP005675-PA [Anopheles gambiae str. PEST]	5e-23
Her00334	1	ref|XP_972201.1| PREDICTED: similar to CG8600-PA [Tribolium castaneum]	1e-23
Her00334	1	ref|NP_648105.1| CG8600 CG8600-PA [Drosophila melanogaster] gb|AAF50580.1| CG8600-PA [Drosophila melanogaster] gb|AAL25483.1| LD47606p [Drosophila melanogaster]	6e-25
Her00334	1	ref|XP_001352687.1| GA21196-PA [Drosophila pseudoobscura] gb|EAL30186.1| GA21196-PA [Drosophila pseudoobscura]	1e-25
Her00336	2	emb|CAJ17237.1| ribosomal protein L7e [Agriotes lineatus]	1e-102
Her00336	2	gb|AAL62469.1| ribosomal protein L7 [Spodoptera frugiperda]	1e-112
Her00336	2	ref|NP_001037135.1| ribosomal protein L7 [Bombyx mori] gb|AAV34816.1| ribosomal protein L7 [Bombyx mori]	1e-110
Her00336	2	ref|XP_001607539.1| PREDICTED: similar to ribosomal protein L7e [Nasonia vitripennis]	1e-101
Her00336	2	emb|CAJ17239.1| ribosomal protein L7e [Scarabaeus laticollis]	1e-101
Her00337	1
Her00338	1
Her00339	1
Her00340	1	ref|XP_968387.1| PREDICTED: similar to CG8385-PB, isoform B [Tribolium castaneum]	5e-99
Her00340	1	gb|AAW21993.1| ADP ribosylation factor 79F [Aedes aegypti]	3e-97
Her00340	1	ref|XP_392990.2| PREDICTED: similar to ADP ribosylation factor 79F CG8385-PB, isoform B isoform 1 [Apis mellifera] ref|XP_001599092.1| PREDICTED: similar to ADP-ribosylation factor 1; ARF 1 [Nasonia vitripennis]	2e-99
Her00340	1	ref|NP_476955.1| ADP ribosylation factor 79F CG8385-PB, isoform B [Drosophila melanogaster] ref|NP_730757.1| ADP ribosylation factor 79F CG8385-PA, isoform A [Drosophila melanogaster] ref|NP_730758.1| ADP ribosylation factor 79F CG8385-PC, isoform C [Dros	1e-99
Her00340	1	ref|NP_001091755.1| ADP-ribosylation factor [Bombyx mori] gb|ABD36090.1| ADP-ribosylation factor [Bombyx mori]	1e-100
Her00342	1
Her00343	2	ref|NP_001083049.1| hypothetical protein LOC100038800 [Danio rerio] gb|AAI34152.1| Zgc:162931 protein [Danio rerio] emb|CAO98769.1| beta-actin [Artemia franciscana]	1e-150
Her00343	2	ref|XP_001659963.1| actin [Aedes aegypti] ref|XP_313971.4| AGAP005095-PA [Anopheles gambiae str. PEST] sp|P49871|ACT_MANSE Actin, muscle gb|AAA02814.1| actin gb|EAT47188.1| actin [Aedes aegypti] dbj|BAF36825.1| muscle actin [Plutella xylostella] gb|EAA094	1e-150
Her00343	2	ref|XP_001600960.1| PREDICTED: similar to RE12057p isoform 1 [Nasonia vitripennis]	1e-150
Her00343	2	ref|XP_315269.4| AGAP011516-PA [Anopheles gambiae str. PEST] gb|EAA10668.4| AGAP011516-PA [Anopheles gambiae str. PEST]	1e-151
Her00343	2	gb|AAU20854.1| actin [Reticulitermes flavipes]	1e-150
Her00345	1
Her00350	1
Her00351	1	ref|NP_001037057.1| BCP inhibitor [Bombyx mori] emb|CAB41937.1| BCP inhibitor [Bombyx mori]	6e-06
Her00354	1	emb|CAC38784.1| putative FK506-binding protein [Suberites domuncula]	5e-47
Her00354	1	gb|ABK15648.1| FKBP12 [Bombyx mori]	9e-50
Her00354	1	gb|AAF16717.1|AF117595_1 FK506-binding protein [Manduca sexta]	1e-48
Her00354	1	ref|NP_001040382.1| FK506-binding protein [Bombyx mori] gb|ABF51286.1| FK506-binding protein [Bombyx mori]	5e-51
Her00354	1	emb|CAG25527.1| putative FK506-binding protein [Suberites ficus]	1e-46
Her00355	1
Her00356	1	ref|XP_973518.1| PREDICTED: similar to CG10990-PA [Tribolium castaneum]	3e-80
Her00356	1	ref|NP_572918.1| CG10990 CG10990-PA, isoform A [Drosophila melanogaster] ref|NP_001096977.1| CG10990 CG10990-PB, isoform B [Drosophila melanogaster] gb|AAF48312.2| CG10990-PA, isoform A [Drosophila melanogaster] gb|AAZ86756.1| LD21074p [Drosophila melanog	4e-75
Her00356	1	ref|XP_001354601.1| GA10692-PA [Drosophila pseudoobscura] gb|EAL31655.1| GA10692-PA [Drosophila pseudoobscura]	9e-75
Her00356	1	ref|XP_310731.4| AGAP000378-PA [Anopheles gambiae str. PEST] gb|EAA06267.4| AGAP000378-PA [Anopheles gambiae str. PEST]	8e-71
Her00356	1	ref|XP_001651489.1| programmed cell death [Aedes aegypti] gb|EAT42655.1| programmed cell death [Aedes aegypti]	6e-76
Her00358	1	ref|XP_001349352.1| asparagine-rich antigen [Plasmodium falciparum 3D7] emb|CAD51201.1| asparagine-rich antigen [Plasmodium falciparum 3D7]	3e-08
Her00358	1	ref|XP_001351378.1| hypothetical protein PFD0320ca [Plasmodium falciparum 3D7] emb|CAD49158.1| hypothetical protein [Plasmodium falciparum 3D7]	7e-08
Her00358	1	ref|ZP_01255327.1| Hep_Hag family protein [Psychroflexus torquis ATCC 700755] gb|EAS69844.1| Hep_Hag family protein [Psychroflexus torquis ATCC 700755]	2e-10
Her00358	1	ref|XP_001625488.1| predicted protein [Nematostella vectensis] gb|EDO33388.1| predicted protein [Nematostella vectensis]	3e-12
Her00358	1	ref|XP_001641272.1| predicted protein [Nematostella vectensis] gb|EDO49209.1| predicted protein [Nematostella vectensis]	5e-13
Her00361	1	ref|XP_001603353.1| PREDICTED: similar to LOC100037210 protein [Nasonia vitripennis]	1e-80
Her00361	1	ref|XP_001658681.1| palmitoyl-protein thioesterase [Aedes aegypti] gb|EAT40438.1| palmitoyl-protein thioesterase [Aedes aegypti]	7e-80
Her00361	1	ref|XP_001650360.1| palmitoyl-protein thioesterase [Aedes aegypti] gb|EAT32741.1| palmitoyl-protein thioesterase [Aedes aegypti]	7e-80
Her00361	1	ref|XP_001354977.1| GA11401-PA [Drosophila pseudoobscura] gb|EAL32033.1| GA11401-PA [Drosophila pseudoobscura]	5e-75
Her00361	1	gb|AAS16918.1| 32.2 kDa salivary protein [Lutzomyia longipalpis]	1e-81
Her00362	1	dbj|BAD90848.1| cyclophilin-like protein [Bombyx mori] gb|ABA54173.1| cyclophilin [Bombyx mori]	3e-79
Her00362	1	gb|AAP35065.1| Der f Mal f 6 allergen [Dermatophagoides farinae]	4e-78
Her00362	1	ref|NP_001037301.1| cyclophilin A [Bombyx mori] gb|AAX76988.1| cyclophilin A [Bombyx mori]	6e-78
Her00362	1	ref|XP_001607048.1| PREDICTED: similar to putative peptidyl-prolyl cis-trans isomerase isoform 2 [Nasonia vitripennis] ref|XP_001607038.1| PREDICTED: similar to putative peptidyl-prolyl cis-trans isomerase isoform 1 [Nasonia vitripennis]	8e-78
Her00362	1	ref|XP_966308.1| PREDICTED: similar to CG9916-PA isoform 1 [Tribolium castaneum]	1e-77
Her00363	1	gb|ABM05496.1| phosphoribosylaminoimidazole carboxylase [Bombyx mori]	7e-65
Her00363	1	ref|NP_001040376.1| phosphoribosylaminoimidazole carboxylase, phosphoribosylaminoimidazole succinocarboxamide synthetase [Bombyx mori] gb|ABF51275.1| phosphoribosylaminoimidazole carboxylase [Bombyx mori]	1e-97
Her00363	1	ref|XP_001657043.1| purine biosynthesis protein 6, pur6 [Aedes aegypti] gb|EAT45109.1| purine biosynthesis protein 6, pur6 [Aedes aegypti]	2e-68
Her00363	1	ref|XP_310955.4| AGAP000180-PA [Anopheles gambiae str. PEST] gb|EAA06482.5| AGAP000180-PA [Anopheles gambiae str. PEST]	3e-67
Her00363	1	ref|XP_001607772.1| PREDICTED: similar to phosphoribosylaminoimidazole carboxylase [Nasonia vitripennis]	3e-65
Her00366	1
Her00368	3	ref|XP_001625488.1| predicted protein [Nematostella vectensis] gb|EDO33388.1| predicted protein [Nematostella vectensis]	9e-13
Her00368	3	ref|ZP_01255327.1| Hep_Hag family protein [Psychroflexus torquis ATCC 700755] gb|EAS69844.1| Hep_Hag family protein [Psychroflexus torquis ATCC 700755]	1e-10
Her00368	3	ref|XP_001351378.1| hypothetical protein PFD0320ca [Plasmodium falciparum 3D7] emb|CAD49158.1| hypothetical protein [Plasmodium falciparum 3D7]	1e-08
Her00368	3	ref|XP_001349352.1| asparagine-rich antigen [Plasmodium falciparum 3D7] emb|CAD51201.1| asparagine-rich antigen [Plasmodium falciparum 3D7]	2e-07
Her00368	3	ref|XP_001641272.1| predicted protein [Nematostella vectensis] gb|EDO49209.1| predicted protein [Nematostella vectensis]	5e-14
Her00374	1	ref|NP_001040393.1| ubiquitin conjugating enzyme E2 [Bombyx mori] gb|ABF51305.1| ubiquitin conjugating enzyme E2 [Bombyx mori]	2e-63
Her00374	1	ref|XP_969360.1| PREDICTED: similar to CG18319-PA [Tribolium castaneum]	9e-63
Her00374	1	ref|XP_001606785.1| PREDICTED: similar to ubiquitin conjugating enzyme E2 [Nasonia vitripennis]	3e-61
Her00374	1	ref|XP_001649243.1| ubiquitin conjugating enzyme, putative [Aedes aegypti] ref|XP_001649244.1| ubiquitin conjugating enzyme, putative [Aedes aegypti] gb|AAV90729.1| ubiquitin conjugating enzyme E2 [Aedes albopictus] gb|EAT33096.1| ubiquitin conjugating en	2e-59
Her00374	1	ref|XP_392901.2| PREDICTED: similar to bendless CG18319-PA [Apis mellifera]	1e-62
Her00380	1
Her00381	1	ref|XP_314912.4| AGAP008783-PA [Anopheles gambiae str. PEST] gb|EAA10105.4| AGAP008783-PA [Anopheles gambiae str. PEST]	7e-78
Her00381	1	ref|XP_001662057.1| arginase [Aedes aegypti] gb|EAT46124.1| arginase [Aedes aegypti]	6e-77
Her00381	1	ref|XP_966999.1| PREDICTED: similar to arginase, type II [Tribolium castaneum]	2e-76
Her00381	1	sp|P49900|ARGI_RANCA Arginase, hepatic gb|AAA68073.1| arginase [Rana catesbeiana]	1e-55
Her00381	1	ref|NP_001040105.1| arginase [Bombyx mori] gb|ABD36091.1| arginase [Bombyx mori]	1e-115
Her00382	1	emb|CAB64655.1| putative COQ7 isologue [Drosophila melanogaster] emb|CAB64656.1| putative COQ7 isologue [Drosophila melanogaster]	5e-59
Her00382	1	ref|NP_001093078.1| ubiquinone biosynthesis protein COQ7-like protein [Bombyx mori] gb|ABD36098.1| ubiquinone biosynthesis protein COQ7-like protein [Bombyx mori]	4e-71
Her00382	1	ref|XP_392748.2| PREDICTED: similar to COQ7 CG14437-PA [Apis mellifera] gb|AAT12412.1| ubiquinone biosynthesis protein COQ7-like protein [Apis mellifera ligustica]	4e-60
Her00382	1	ref|NP_651967.2| COQ7 CG14437-PA [Drosophila melanogaster] gb|AAF46199.2| CG14437-PA [Drosophila melanogaster] gb|ABV82397.1| RE45235p [Drosophila melanogaster]	5e-59
Her00382	1	ref|XP_974528.1| PREDICTED: similar to CG14437-PA [Tribolium castaneum]	2e-61
Her00384	1
Her00385	1	gb|AAT01078.1| putative fructose 1,6-bisphosphate aldolase [Homalodisca coagulata]	1e-128
Her00385	1	dbj|BAD12426.1| fructose 1,6-bisphosphate aldolase [Antheraea yamamai]	1e-140
Her00385	1	ref|NP_001091766.1| fructose 1,6-bisphosphate aldolase [Bombyx mori] gb|ABF51454.1| fructose 1,6-bisphosphate aldolase [Bombyx mori]	1e-136
Her00385	1	gb|AAU95197.1| putative fructose 1,6-bisphosphate aldolase [Oncometopia nigricans]	1e-128
Her00385	1	ref|XP_001359153.1| GA19329-PA [Drosophila pseudoobscura] gb|EAL28297.1| GA19329-PA [Drosophila pseudoobscura]	1e-124
Her00387	1
Her00391	1	ref|XP_001601697.1| PREDICTED: similar to procollagen-lysine,2-oxoglutarate 5-dioxygenase [Nasonia vitripennis]	2e-48
Her00391	1	ref|NP_496170.1| LEThal family member (let-268) [Caenorhabditis elegans] sp|Q20679|PLOD_CAEEL Procollagen-lysine,2-oxoglutarate 5-dioxygenase precursor (Lysyl hydroxylase) (LH) (Lethal protein 268) emb|CAA91321.1| Hypothetical protein F52H3.1 [Caenorhabdi	2e-42
Her00391	1	ref|XP_001653115.1| procollagen-lysine,2-oxoglutarate 5-dioxygenase [Aedes aegypti] gb|EAT40135.1| procollagen-lysine,2-oxoglutarate 5-dioxygenase [Aedes aegypti]	2e-43
Her00391	1	ref|XP_001678516.1| Hypothetical protein CBG13377 [Caenorhabditis briggsae] emb|CAE67799.1| Hypothetical protein CBG13377 [Caenorhabditis briggsae]	6e-44
Her00391	1	ref|XP_001353930.1| GA19434-PA [Drosophila pseudoobscura] gb|EAL29666.1| GA19434-PA [Drosophila pseudoobscura]	5e-44
Her00392	1	ref|XP_970923.1| PREDICTED: similar to CG13746-PA [Tribolium castaneum]	7e-27
Her00392	1	ref|XP_001361513.1| GA12503-PA [Drosophila pseudoobscura] gb|EAL26091.1| GA12503-PA [Drosophila pseudoobscura]	3e-24
Her00392	1	ref|XP_623206.1| PREDICTED: similar to MrgBP CG13746-PA [Apis mellifera]	4e-26
Her00392	1	ref|XP_793425.1| PREDICTED: similar to chromosome 20 open reading frame 20 [Strongylocentrotus purpuratus] ref|XP_001178881.1| PREDICTED: similar to chromosome 20 open reading frame 20 [Strongylocentrotus purpuratus]	3e-27
Her00392	1	ref|NP_610417.1| MrgBP CG13746-PA [Drosophila melanogaster] gb|AAF59031.1| CG13746-PA [Drosophila melanogaster] gb|AAL48534.1| RE02355p [Drosophila melanogaster]	1e-24
Her00393	1
Her00396	1
Her00397	1	ref|XP_001654978.1| chromodomain helicase DNA binding protein [Aedes aegypti] gb|EAT46638.1| chromodomain helicase DNA binding protein [Aedes aegypti]	1e-16
Her00397	1	ref|NP_523441.1| kismet CG3696-PA, isoform A [Drosophila melanogaster] gb|AAF43004.1|AF215703_1 KISMET-L long isoform [Drosophila melanogaster] gb|AAF51527.3| CG3696-PA, isoform A [Drosophila melanogaster]	2e-12
Her00397	1	ref|XP_001602898.1| PREDICTED: similar to chromodomain helicase DNA binding protein [Nasonia vitripennis]	1e-14
Her00397	1	ref|XP_001122253.1| PREDICTED: similar to kismet CG3696-PA, isoform A [Apis mellifera]	2e-16
Her00397	1	ref|XP_970443.1| PREDICTED: similar to CG3696-PA, isoform A [Tribolium castaneum]	9e-16
Her00398	1
Her00399	1	ref|XP_001653665.1| ubiquitin fusion degradaton protein [Aedes aegypti] gb|EAT39130.1| ubiquitin fusion degradaton protein [Aedes aegypti]	8e-89
Her00399	1	ref|XP_001605370.1| PREDICTED: similar to ubiquitin fusion degradaton protein [Nasonia vitripennis]	4e-92
Her00399	1	ref|XP_001653664.1| ubiquitin fusion degradaton protein [Aedes aegypti] gb|EAT39129.1| ubiquitin fusion degradaton protein [Aedes aegypti]	8e-89
Her00399	1	ref|XP_321840.2| AGAP001307-PA [Anopheles gambiae str. PEST] gb|EAA01785.3| AGAP001307-PA [Anopheles gambiae str. PEST]	4e-87
Her00399	1	ref|XP_396320.1| PREDICTED: similar to Ubiquitin fusion degradation protein 1 homolog (UB fusion protein 1) [Apis mellifera]	7e-90
Her00400	1	gb|AAX62403.1| ribosomal protein P2 isoform A [Lysiphlebus testaceipes]	5e-18
Her00400	1	gb|ABS57437.1| ribosomal protein P2 [Heliconius melpomene]	2e-22
Her00400	1	dbj|BAD26688.1| 60S acidic ribosomal protein P2 [Plutella xylostella]	2e-20
Her00400	1	ref|XP_967910.1| PREDICTED: similar to 60S acidic ribosomal protein P2 (Acidic ribosomal protein RPA1) [Tribolium castaneum]	2e-18
Her00400	1	gb|AAL62467.1| 60S acidic ribosomal protein P2 [Spodoptera frugiperda]	2e-19
Her00402	1	ref|NP_523905.2| Succinyl coenzyme A synthetase alpha subunit CG1065-PA [Drosophila melanogaster] sp|Q94522|SUCA_DROME Succinyl-CoA ligase [GDP-forming] subunit alpha, mitochondrial precursor (Succinyl-CoA synthetase subunit alpha) (SCS-alpha) gb|AAL90287	1e-81
Her00402	1	ref|XP_001652258.1| succinyl-CoA synthetase small subunit, putative [Aedes aegypti] ref|XP_001652259.1| succinyl-CoA synthetase small subunit, putative [Aedes aegypti] ref|XP_001652260.1| succinyl-CoA synthetase small subunit, putative [Aedes aegypti] gb|	1e-84
Her00402	1	ref|XP_321835.2| AGAP001312-PA [Anopheles gambiae str. PEST] gb|EAA01194.2| AGAP001312-PA [Anopheles gambiae str. PEST]	8e-85
Her00402	1	ref|XP_966490.1| PREDICTED: similar to CG1065-PA isoform 1 [Tribolium castaneum] ref|XP_975865.1| PREDICTED: similar to CG1065-PA isoform 2 [Tribolium castaneum]	1e-81
Her00402	1	ref|XP_623800.1| PREDICTED: similar to Succinyl coenzyme A synthetase subunit CG1065-PA [Apis mellifera]	8e-80
Her00405	1
Her00406	1	ref|XP_001357443.1| GA18768-PA [Drosophila pseudoobscura] gb|EAL34512.1| GA18768-PA [Drosophila pseudoobscura]	1e-06
Her00406	1	ref|XP_782228.2| PREDICTED: hypothetical protein, partial [Strongylocentrotus purpuratus]	1e-06
Her00406	1	ref|XP_317493.4| AGAP007975-PA [Anopheles gambiae str. PEST] gb|EAA12479.4| AGAP007975-PA [Anopheles gambiae str. PEST]	2e-06
Her00406	1	ref|XP_756741.1| hypothetical protein UM00594.1 [Ustilago maydis 521] gb|EAK81243.1| hypothetical protein UM00594.1 [Ustilago maydis 521]	5e-06
Her00406	1	ref|XP_001190217.1| PREDICTED: hypothetical protein [Strongylocentrotus purpuratus]	1e-06
Her00408	1	ref|NP_001040280.1| signal peptidase 18 kDa subunit [Bombyx mori] gb|ABD36356.1| signal peptidase 18 kDa subunit [Bombyx mori]	4e-94
Her00408	1	ref|XP_966880.1| PREDICTED: similar to CG2358-PA [Tribolium castaneum]	3e-89
Her00408	1	ref|XP_392912.1| PREDICTED: similar to Microsomal signal peptidase 18 kDa subunit (SPase 18 kDa subunit) (SPC18) (Endopeptidase SP18) (SEC11-like 1) [Apis mellifera]	9e-85
Her00408	1	gb|ABF18101.1| signal peptidase I [Aedes aegypti]	1e-83
Her00408	1	ref|XP_312755.2| AGAP003069-PA [Anopheles gambiae str. PEST] gb|EAA08439.2| AGAP003069-PA [Anopheles gambiae str. PEST] gb|ABI83745.1| signal peptidase I [Anopheles funestus]	8e-83
Her00411	1	ref|NP_001040433.1| eukaryotic translation initiation factor 3 subunit 2 beta [Bombyx mori] gb|ABF51377.1| eukaryotic translation initiation factor 3 subunit 2 beta [Bombyx mori]	1e-127
Her00411	1	ref|XP_967415.1| PREDICTED: similar to CG8882-PA [Tribolium castaneum]	7e-92
Her00411	1	ref|XP_001656392.1| eukaryotic translation initiation factor 3 subunit [Aedes aegypti] gb|EAT34637.1| eukaryotic translation initiation factor 3 subunit [Aedes aegypti]	3e-90
Her00411	1	ref|NP_523478.1| Trip1 CG8882-PA [Drosophila melanogaster] sp|O02195|EIF3I_DROME Eukaryotic translation initiation factor 3 subunit I (Eukaryotic translation initiation factor 3 subunit 2) (eIF-3-beta) (eIF3i) (TRIP-1 homolog) gb|AAB53431.1| TRIP-1 homolo	5e-88
Her00411	1	ref|XP_316636.4| AGAP006607-PA [Anopheles gambiae str. PEST] gb|EAA10908.5| AGAP006607-PA [Anopheles gambiae str. PEST]	8e-88
Her00412	1	ref|XP_970462.1| PREDICTED: similar to CG32130-PA, isoform A [Tribolium castaneum]	1e-26
Her00412	1	ref|NP_729911.1| lethal (3) 00543 [Drosophila melanogaster] gb|AAF49807.1| CG32130-PC, isoform C [Drosophila melanogaster]	7e-17
Her00412	1	ref|XP_001651672.1| hypothetical protein AaeL_AAEL000883 [Aedes aegypti] gb|EAT48071.1| hypothetical protein AaeL_AAEL000883 [Aedes aegypti]	1e-17
Her00412	1	ref|NP_001036843.1| Samui protein [Bombyx mori] sp|Q9BLJ6|BAGS_BOMMO BAG domain-containing protein Samui dbj|BAB39763.1| Samui [Bombyx mori]	1e-36
Her00412	1	ref|NP_001097600.1| lethal (3) 00543 [Drosophila melanogaster] gb|ABW08536.1| CG32130-PE, isoform E [Drosophila melanogaster]	7e-17
Her00414	1	ref|NP_503386.1| T21H3.3 [Caenorhabditis elegans] ref|XP_001672965.1| Hypothetical protein CBG01097 [Caenorhabditis briggsae] sp|O16305|CALM_CAEEL Calmodulin (CaM) pdb|1OOJ|A Chain A, Structural Genomics Of Caenorhabditis Elegans : Calmodulin gb|AAB65364.	2e-78
Her00414	1	ref|XP_512771.2| PREDICTED: similar to calmodulin [Pan troglodytes]	2e-78
Her00414	1	pdb|2VB6|B Chain B, Myosin Vi (Md-Insert2-Cam, Delta Insert1) Post-Rigor State ( Crystal Form 2)	2e-78
Her00414	1	sp|P21251|CALM_STIJA Calmodulin (CaM)	2e-78
Her00414	1	ref|NP_523710.1| Calmodulin CG8472-PA, isoform A [Drosophila melanogaster] ref|NP_725120.1| Calmodulin CG8472-PB, isoform B [Drosophila melanogaster] ref|NP_001040234.1| calmodulin [Bombyx mori] ref|XP_624247.1| PREDICTED: similar to Calmodulin CG8472-PA,	1e-78
Her00417	1	ref|XP_001657403.1| phosphoglycerate mutase [Aedes aegypti] gb|EAT42375.1| phosphoglycerate mutase [Aedes aegypti]	1e-110
Her00417	1	ref|XP_001358300.1| GA14392-PA [Drosophila pseudoobscura] gb|EAL27438.1| GA14392-PA [Drosophila pseudoobscura]	1e-111
Her00417	1	ref|NP_001037540.1| phosphoglyceromutase [Bombyx mori] gb|ABA00463.1| phosphoglyceromutase [Bombyx mori]	1e-128
Her00417	1	gb|ABH06869.1| phosphoglyceromutase [Drosophila melanogaster] gb|ABH06879.1| phosphoglyceromutase [Drosophila simulans] gb|ABH06880.1| phosphoglyceromutase [Drosophila simulans] gb|ABH06881.1| phosphoglyceromutase [Drosophila simulans] gb|ABH06882.1| phos	1e-110
Her00417	1	ref|NP_524546.2| Phosphoglyceromutase CG1721-PA, isoform A [Drosophila melanogaster] ref|NP_001034075.1| Phosphoglyceromutase CG1721-PC, isoform C [Drosophila melanogaster] ref|NP_001034076.1| Phosphoglyceromutase CG1721-PB, isoform B [Drosophila melanoga	1e-110
Her00418	1	ref|XP_001608187.1| PREDICTED: similar to oxidative stress protein [Nasonia vitripennis]	3e-10
Her00418	1	ref|XP_001653404.1| hypothetical protein AaeL_AAEL001471 [Aedes aegypti] gb|EAT47412.1| hypothetical protein AaeL_AAEL001471 [Aedes aegypti]	5e-10
Her00418	1	emb|CAA49482.1| Ref(2) Pp protein [Drosophila melanogaster]	6e-08
Her00418	1	gb|AAA98834.1| Ref(2)P protein	6e-08
Her00418	1	gb|AAA98840.1| Ref(2)P protein	6e-08
Her00419	1
Her00420	1	ref|XP_001632638.1| predicted protein [Nematostella vectensis] gb|EDO40575.1| predicted protein [Nematostella vectensis]	4e-26
Her00420	1	ref|XP_317988.3| AGAP004820-PA [Anopheles gambiae str. PEST] gb|EAA13248.3| AGAP004820-PA [Anopheles gambiae str. PEST]	6e-32
Her00420	1	ref|XP_001653847.1| RNA 3' terminal phosphate cyclase [Aedes aegypti] gb|EAT38492.1| RNA 3' terminal phosphate cyclase [Aedes aegypti]	7e-28
Her00420	1	ref|XP_971161.1| PREDICTED: similar to RNA terminal phosphate cyclase domain 1 [Tribolium castaneum]	2e-37
Her00420	1	ref|XP_001202245.1| PREDICTED: similar to RTC domain containing 1, partial [Strongylocentrotus purpuratus] ref|XP_796999.2| PREDICTED: similar to RTC domain containing 1, partial [Strongylocentrotus purpuratus]	1e-30
Her00423	1
Her00424	1	ref|XP_001120827.1| PREDICTED: similar to Karyopherin 3 CG1059-PA [Apis mellifera]	6e-07
Her00424	1	ref|XP_001607590.1| PREDICTED: similar to importin beta-3 [Nasonia vitripennis]	5e-06
Her00426	1	ref|XP_320163.3| AGAP012395-PA [Anopheles gambiae str. PEST] gb|EAA00212.3| AGAP012395-PA [Anopheles gambiae str. PEST]	3e-72
Her00426	1	ref|NP_001040364.1| methionine sulfoxide reductase [Bombyx mori] gb|ABF51258.1| methionine sulfoxide reductase [Bombyx mori]	2e-97
Her00426	1	ref|XP_320164.3| AGAP012394-PA [Anopheles gambiae str. PEST] gb|EAA00184.4| AGAP012394-PA [Anopheles gambiae str. PEST]	2e-72
Her00426	1	ref|XP_001649797.1| methionine sulfoxide reductase [Aedes aegypti] gb|EAT48308.1| methionine sulfoxide reductase [Aedes aegypti]	2e-70
Her00426	1	ref|XP_967272.1| PREDICTED: similar to CG7266-PA, isoform A [Tribolium castaneum]	5e-71
Her00428	1	ref|XP_391989.2| PREDICTED: similar to thickveins CG14026-PD, isoform D [Apis mellifera]	2e-86
Her00428	1	ref|XP_001653798.1| activin receptor type I, putative [Aedes aegypti] gb|EAT38812.1| activin receptor type I, putative [Aedes aegypti]	5e-85
Her00428	1	ref|XP_001601240.1| PREDICTED: similar to DTFR, partial [Nasonia vitripennis]	1e-86
Her00428	1	ref|XP_309997.3| AGAP009329-PA [Anopheles gambiae str. PEST] gb|AAT07316.1| thickveins [Anopheles gambiae] gb|EAA05782.3| AGAP009329-PA [Anopheles gambiae str. PEST]	1e-85
Her00428	1	ref|NP_001072633.1| bone morphogenetic protein receptor, type 1B [Xenopus tropicalis] gb|AAI23080.1| Bone morphogenetic protein receptor, type 1B [Xenopus tropicalis]	6e-86
Her00429	1	emb|CAJ17284.1| ribosomal protein L15e [Timarcha balearica]	2e-82
Her00429	1	ref|XP_969238.1| PREDICTED: similar to 60S ribosomal protein L15 [Tribolium castaneum]	1e-83
Her00429	1	ref|NP_001037162.1| ribosomal protein L15 [Bombyx mori] gb|AAV34827.1| ribosomal protein L15 [Bombyx mori]	5e-89
Her00429	1	dbj|BAD26671.1| Ribosomal protein L15 [Plutella xylostella]	2e-87
Her00429	1	gb|AAO15464.1|AF441167_1 60S ribosomal protein L15 [Spodoptera frugiperda]	1e-88
Her00432	1
Her00436	1
Her00437	1
Her00438	1	ref|XP_001653423.1| conserved hypothetical protein [Aedes aegypti] gb|EAT39457.1| conserved hypothetical protein [Aedes aegypti]	3e-20
Her00438	1	gb|ABK26477.1| unknown [Picea sitchensis]	5e-37
Her00438	1	ref|XP_972472.1| PREDICTED: similar to CG11825-PA [Tribolium castaneum]	3e-18
Her00438	1	ref|NP_610583.1| CG11825 CG11825-PA [Drosophila melanogaster] gb|AAF58798.1| CG11825-PA [Drosophila melanogaster] gb|AAM48407.1| RE25483p [Drosophila melanogaster]	1e-17
Her00438	1	ref|XP_001653422.1| conserved hypothetical protein [Aedes aegypti] gb|EAT39456.1| conserved hypothetical protein [Aedes aegypti]	3e-20
Her00440	1	ref|XP_315425.4| AGAP005418-PA [Anopheles gambiae str. PEST] gb|EAA10870.4| AGAP005418-PA [Anopheles gambiae str. PEST]	8e-07
Her00444	1	ref|NP_001006889.1| signal recognition particle 14kDa (homologous Alu RNA binding protein) [Xenopus tropicalis] gb|AAH77688.1| Signal recognition particle 14kDa (homologous Alu RNA binding protein) [Xenopus tropicalis] emb|CAJ83595.1| novel protein simila	4e-21
Her00444	1	ref|XP_974594.1| PREDICTED: similar to CG5417-PA [Tribolium castaneum]	3e-24
Her00444	1	ref|XP_001599148.1| PREDICTED: similar to signal recognition particle 14 kDa protein-like protein [Nasonia vitripennis]	8e-24
Her00444	1	ref|XP_624701.1| PREDICTED: similar to signal recognition particle 14kDa (homologous Alu RNA binding protein) [Apis mellifera]	3e-23
Her00444	1	ref|NP_001091775.1| signal recognition particle 14 kDa protein-like protein [Bombyx mori] gb|ABH10802.1| signal recognition particle 14 kDa protein-like protein [Bombyx mori]	4e-39
Her00445	1
Her00448	1
Her00450	1
Her00452	1
Her00454	1
Her00455	1
Her00458	1
Her00459	1
Her00465	1
Her00466	1	ref|XP_001027693.2| zinc finger protein [Tetrahymena thermophila SB210] gb|EAS07451.2| zinc finger protein [Tetrahymena thermophila SB210]	3e-08
Her00466	1	ref|XP_001456160.1| hypothetical protein GSPATT00021931001 [Paramecium tetraurelia strain d4-2] emb|CAK88763.1| unnamed protein product [Paramecium tetraurelia]	8e-09
Her00466	1	ref|XP_001454533.1| hypothetical protein GSPATT00020789001 [Paramecium tetraurelia strain d4-2] emb|CAK87136.1| unnamed protein product [Paramecium tetraurelia]	1e-08
Her00466	1	emb|CAK04991.1| novel zinc finger protein [Danio rerio]	2e-08
Her00466	1	ref|XP_001508525.1| PREDICTED: similar to hCG40978 [Ornithorhynchus anatinus]	2e-08
Her00468	1
Her00469	1	ref|XP_001177707.1| PREDICTED: similar to gag-pol polyprotein [Strongylocentrotus purpuratus] ref|XP_001188939.1| PREDICTED: similar to gag-pol polyprotein [Strongylocentrotus purpuratus]	3e-57
Her00469	1	ref|XP_001599077.1| PREDICTED: similar to pol polyprotein, partial [Nasonia vitripennis]	2e-58
Her00469	1	ref|XP_001179135.1| PREDICTED: similar to gag-pol polyprotein [Strongylocentrotus purpuratus] ref|XP_001196410.1| PREDICTED: similar to gag-pol polyprotein [Strongylocentrotus purpuratus]	7e-57
Her00469	1	ref|XP_001199119.1| PREDICTED: similar to gag-pol polyprotein [Strongylocentrotus purpuratus] ref|XP_001177195.1| PREDICTED: similar to gag-pol polyprotein [Strongylocentrotus purpuratus]	1e-56
Her00469	1	tpg|DAA04500.1| TPA: TPA_exp: pol polyprotein [Schistosoma mansoni]	2e-56
Her00472	1	ref|NP_610702.1| CG13192 CG13192-PA [Drosophila melanogaster] gb|AAF58620.1| CG13192-PA [Drosophila melanogaster] gb|ABE01219.1| IP10750p [Drosophila melanogaster]	2e-29
Her00472	1	ref|XP_320701.2| AGAP011814-PA [Anopheles gambiae str. PEST] gb|EAA00367.2| AGAP011814-PA [Anopheles gambiae str. PEST]	1e-27
Her00472	1	ref|XP_001608173.1| PREDICTED: similar to receptor for activated C kinase, putative [Nasonia vitripennis]	1e-28
Her00472	1	ref|XP_001662018.1| receptor for activated C kinase, putative [Aedes aegypti] gb|EAT35986.1| receptor for activated C kinase, putative [Aedes aegypti]	3e-33
Her00472	1	ref|XP_001361814.1| GA12107-PA [Drosophila pseudoobscura] gb|EAL26393.1| GA12107-PA [Drosophila pseudoobscura]	2e-31
Her00475	1	pdb|2I9E|A Chain A, Structure Of Triosephosphate Isomerase Of Tenebrio Molitor pdb|2I9E|B Chain B, Structure Of Triosephosphate Isomerase Of Tenebrio Molitor pdb|2I9E|C Chain C, Structure Of Triosephosphate Isomerase Of Tenebrio Molitor pdb|2I9E|D Chain D	1e-45
Her00475	1	emb|CAD43178.1| triosephosphate isomerase [Tenebrio molitor]	1e-45
Her00475	1	gb|AAU84716.2| triosephosphate isomerase [Helicoverpa armigera]	3e-50
Her00475	1	gb|ABK25041.1| unknown [Picea sitchensis]	8e-51
Her00475	1	sp|P82204|TPIS_BOMMO Triosephosphate isomerase (TIM) (Triose-phosphate isomerase) gb|AAU34185.1| triosephosphate isomerase [Bombyx mori]	2e-52
Her00479	1
Her00481	1	ref|NP_572319.2| CG3861-PA, isoform A [Drosophila melanogaster] sp|Q9W401|CISY_DROME Probable citrate synthase, mitochondrial precursor (Protein knockdown) gb|AAF46159.1| CG3861-PA, isoform A [Drosophila melanogaster]	6e-84
Her00481	1	ref|XP_320478.4| AGAP012048-PA [Anopheles gambiae str. PEST] gb|EAA00454.5| AGAP012048-PA [Anopheles gambiae str. PEST]	6e-89
Her00481	1	ref|XP_001656210.1| citrate synthase [Aedes aegypti] sp|Q17GM7|CISY1_AEDAE Probable citrate synthase 1, mitochondrial precursor gb|EAT45772.1| citrate synthase [Aedes aegypti]	1e-87
Her00481	1	ref|XP_001655738.1| citrate synthase [Aedes aegypti] ref|XP_001655739.1| citrate synthase [Aedes aegypti] sp|Q16P20|CISY2_AEDAE Probable citrate synthase 2, mitochondrial precursor gb|EAT36098.1| citrate synthase [Aedes aegypti] gb|EAT36099.1| citrate syn	1e-87
Her00481	1	ref|XP_970124.1| PREDICTED: similar to CG3861-PA, isoform A [Tribolium castaneum]	9e-93
Her00483	1	ref|XP_001660471.1| alanine aminotransferase [Aedes aegypti] gb|EAT38207.1| alanine aminotransferase [Aedes aegypti]	2e-69
Her00483	1	ref|XP_001660470.1| alanine aminotransferase [Aedes aegypti] gb|EAT38206.1| alanine aminotransferase [Aedes aegypti]	2e-78
Her00483	1	ref|XP_001660472.1| alanine aminotransferase [Aedes aegypti] gb|EAT38208.1| alanine aminotransferase [Aedes aegypti]	2e-69
Her00483	1	ref|XP_316880.4| AGAP000901-PA [Anopheles gambiae str. PEST] gb|EAA12069.4| AGAP000901-PA [Anopheles gambiae str. PEST]	1e-76
Her00483	1	ref|XP_392720.2| PREDICTED: similar to CG1640-PA, isoform A isoform 1 [Apis mellifera]	2e-69
Her00484	1
Her00485	1	ref|XP_001602197.1| PREDICTED: similar to GA10181-PA [Nasonia vitripennis]	3e-24
Her00485	1	ref|XP_313564.3| AGAP004290-PA [Anopheles gambiae str. PEST] gb|EAA09009.3| AGAP004290-PA [Anopheles gambiae str. PEST]	3e-24
Her00485	1	ref|XP_001658545.1| molybdopterin synthase large subunit, putative [Aedes aegypti] gb|EAT40643.1| molybdopterin synthase large subunit, putative [Aedes aegypti]	1e-23
Her00485	1	ref|XP_001647626.1| molybdopterin synthase large subunit, putative [Aedes aegypti] gb|EAT32294.1| molybdopterin synthase large subunit, putative [Aedes aegypti]	2e-23
Her00485	1	ref|XP_397469.2| PREDICTED: similar to CG10238-PA [Apis mellifera]	8e-23
Her00486	1
Her00488	1	ref|NP_001040317.1| NADH-ubiquinone oxidoreductase subunit B14.7 [Bombyx mori] gb|ABD36242.1| NADH-ubiquinone oxidoreductase subunit B14.7 [Bombyx mori]	3e-48
Her00488	1	ref|XP_001361907.1| GA21720-PA [Drosophila pseudoobscura] gb|EAL26486.1| GA21720-PA [Drosophila pseudoobscura]	3e-32
Her00488	1	ref|NP_611538.1| CG9350 CG9350-PA [Drosophila melanogaster] gb|AAL48074.1| RE70703p [Drosophila melanogaster] gb|AAL68358.1| RH51452p [Drosophila melanogaster] gb|AAM68190.1| CG9350-PA [Drosophila melanogaster]	1e-30
Her00488	1	ref|XP_308577.2| AGAP007208-PA [Anopheles gambiae str. PEST] gb|EAA04349.2| AGAP007208-PA [Anopheles gambiae str. PEST]	8e-30
Her00488	1	ref|XP_001657186.1| mitochondrial NADH:ubiquinone oxidoreductase B14.7 subunit, putative [Aedes aegypti] gb|ABF18416.1| putative mitochondrial NADH-ubiquinone oxidoreductase [Aedes aegypti] gb|EAT33861.1| mitochondrial NADH:ubiquinone oxidoreductase B14.7	3e-28
Her00490	1	gb|AAV91352.1| hypothetical protein 1 [Lonomia obliqua]	3e-65
Her00490	1	gb|AAF90147.1|AF274021_1 tetraspanin D107 [Manduca sexta]	7e-68
Her00490	1	dbj|BAD52262.1| tetraspanin D107 [Plutella xylostella]	1e-61
Her00490	1	ref|NP_001040319.1| tetraspanin D107 [Bombyx mori] gb|ABD36260.1| tetraspanin D107 [Bombyx mori]	7e-68
Her00490	1	ref|XP_625099.1| PREDICTED: similar to Tetraspanin 39D CG8666-PA [Apis mellifera]	2e-35
Her00493	1	ref|XP_001652148.1| DEAD box ATP-dependent RNA helicase [Aedes aegypti] gb|EAT41737.1| DEAD box ATP-dependent RNA helicase [Aedes aegypti]	7e-78
Her00493	1	ref|NP_649777.1| CG9630 CG9630-PA [Drosophila melanogaster] sp|Q9VHU1|DDX55_DROME Probable ATP-dependent RNA helicase DDX55 homolog (DEAD box protein 55) gb|AAF54208.1| CG9630-PA [Drosophila melanogaster] gb|AAK92937.1| GH16590p [Drosophila melanogaster]	8e-77
Her00493	1	ref|XP_970261.1| PREDICTED: similar to CG9630-PA [Tribolium castaneum]	7e-76
Her00493	1	ref|XP_001358760.1| GA21925-PA [Drosophila pseudoobscura] gb|EAL27903.1| GA21925-PA [Drosophila pseudoobscura]	1e-75
Her00493	1	ref|XP_624800.1| PREDICTED: similar to DEAD (Asp-Glu-Ala-Asp) box polypeptide 55 [Apis mellifera]	1e-67
Her00494	1
Her00495	2
Her00496	2	ref|XP_971814.1| PREDICTED: similar to CG10219-PA [Tribolium castaneum]	4e-24
Her00496	2	ref|NP_651181.1| CG10219 CG10219-PA [Drosophila melanogaster] sp|Q9VCI5|DHSD_DROME Putative succinate dehydrogenase [ubiquinone] cytochrome b small subunit, mitochondrial precursor (CybS) (Succinate-ubiquinone reductase membrane anchor subunit) gb|AAF5618	3e-21
Her00496	2	ref|XP_001358635.1| GA10165-PA [Drosophila pseudoobscura] gb|EAL27776.1| GA10165-PA [Drosophila pseudoobscura]	3e-21
Her00496	2	gb|AAR10174.1| similar to Drosophila melanogaster CG10219 [Drosophila yakuba]	4e-21
Her00496	2	ref|XP_001648876.1| succinate dehydrogenase, putative [Aedes aegypti] gb|ABF18272.1| putative mitochondrial succinate dehydrogenase (ubiquinone) cytochrome b small subunit [Aedes aegypti] gb|EAT33234.1| succinate dehydrogenase, putative [Aedes aegypti]	2e-20
Her00497	1
Her00501	1
Her00504	1	ref|XP_391841.1| PREDICTED: similar to 14-3-3-like protein (Leonardo protein) (14-3-3 zeta) isoform 1 [Apis mellifera] ref|XP_623302.2| PREDICTED: similar to 14-3-3-like protein (Leonardo protein) (14-3-3 zeta) [Apis mellifera]	2e-49
Her00504	1	ref|NP_001040164.1| 14-3-3zeta [Bombyx mori] gb|ABD36180.1| tyrosine 3-monooxygenase protein zeta polypeptide [Bombyx mori]	3e-51
Her00504	1	ref|XP_001600046.1| PREDICTED: similar to putative 14-3-3 protein [Nasonia vitripennis]	2e-49
Her00504	1	gb|ABK23424.1| unknown [Picea sitchensis]	4e-51
Her00504	1	gb|ABN09647.1| 14-3-3zeta [Bombyx mori]	5e-52
Her00505	1
Her00506	1
Her00509	1	ref|XP_970224.1| PREDICTED: similar to CG9701-PA [Tribolium castaneum]	5e-74
Her00509	1	ref|XP_316460.3| AGAP006422-PA [Anopheles gambiae str. PEST] gb|EAA44227.3| AGAP006422-PA [Anopheles gambiae str. PEST]	8e-72
Her00509	1	ref|XP_316461.3| AGAP006425-PA [Anopheles gambiae str. PEST] gb|EAA11668.3| AGAP006425-PA [Anopheles gambiae str. PEST]	2e-71
Her00509	1	ref|XP_557100.2| AGAP006426-PA [Anopheles gambiae str. PEST] gb|EAL40075.2| AGAP006426-PA [Anopheles gambiae str. PEST]	5e-70
Her00509	1	ref|XP_975665.1| PREDICTED: similar to CG9701-PA [Tribolium castaneum]	6e-70
Her00511	1
Her00512	1
Her00513	1	ref|XP_001649558.1| conserved hypothetical protein [Aedes aegypti] gb|EAT43919.1| conserved hypothetical protein [Aedes aegypti]	8e-16
Her00513	1	ref|XP_968214.1| PREDICTED: similar to Transcriptional adapter 3-like (ADA3-like protein) (ADA3 homolog) (hADA3) [Tribolium castaneum]	8e-16
Her00513	1	ref|XP_311489.4| AGAP010459-PA [Anopheles gambiae str. PEST] gb|EAA07149.5| AGAP010459-PA [Anopheles gambiae str. PEST]	5e-17
Her00513	1	ref|NP_001040349.1| transcriptional adaptor 3 [Bombyx mori] gb|ABF51233.1| transcriptional adaptor 3 [Bombyx mori]	3e-88
Her00513	1	ref|XP_395126.2| PREDICTED: similar to transcriptional adaptor 3 (NGG1 homolog, yeast)-like [Apis mellifera]	7e-14
Her00517	1	ref|XP_968373.1| PREDICTED: similar to CG4600-PA [Tribolium castaneum]	4e-87
Her00517	1	ref|XP_001606212.1| PREDICTED: similar to ENSANGP00000013285 [Nasonia vitripennis]	2e-91
Her00517	1	ref|XP_391843.1| PREDICTED: similar to yippee interacting protein 2 CG4600-PA [Apis mellifera]	5e-89
Her00517	1	ref|NP_523528.1| yippee interacting protein 2 CG4600-PA [Drosophila melanogaster] gb|AAF52826.1| CG4600-PA [Drosophila melanogaster] gb|AAL90266.1| HL08109p [Drosophila melanogaster]	2e-87
Her00517	1	ref|XP_001356338.1| GA18290-PA [Drosophila pseudoobscura] gb|EAL33401.1| GA18290-PA [Drosophila pseudoobscura]	3e-87
Her00521	2	ref|XP_001121955.1| PREDICTED: similar to Spz3 CG7104-PA [Apis mellifera]	7e-26
Her00521	2	ref|XP_970677.1| PREDICTED: similar to CG7104-PA [Tribolium castaneum]	2e-26
Her00521	2	ref|XP_317093.3| spaetzle-like protein (AGAP008360-PA) [Anopheles gambiae str. PEST] gb|EAA12496.3| spaetzle-like protein (AGAP008360-PA) [Anopheles gambiae str. PEST]	6e-27
Her00521	2	ref|XP_001653322.1| Sptzle 3A (Spz3A) [Aedes aegypti] gb|EAT39601.1| Sptzle 3A (Spz3A) [Aedes aegypti]	3e-27
Her00521	2	ref|XP_001650067.1| hypothetical protein AaeL_AAEL014950 [Aedes aegypti] gb|EAT32814.1| conserved hypothetical protein [Aedes aegypti]	3e-27
Her00523	1	ref|XP_966522.1| PREDICTED: similar to poly A binding protein, cytoplasmic 1 isoform 1 [Tribolium castaneum]	1e-70
Her00523	1	ref|XP_001604076.1| PREDICTED: similar to poly A binding protein isoform 2 [Nasonia vitripennis]	2e-69
Her00523	1	ref|NP_001091823.1| poly A binding protein [Bombyx mori] gb|ABH10797.1| poly A binding protein [Bombyx mori]	6e-95
Her00523	1	ref|XP_396057.3| PREDICTED: similar to poly A binding protein, cytoplasmic 1 isoform 1 [Apis mellifera]	2e-74
Her00523	1	ref|XP_001604025.1| PREDICTED: similar to poly A binding protein isoform 1 [Nasonia vitripennis]	1e-72
Her00524	1	ref|XP_001601694.1| PREDICTED: similar to ribosome biogenesis protein tsr1 (20S rrna accumulation protein 1) [Nasonia vitripennis]	1e-100
Her00524	1	ref|XP_307850.4| AGAP009438-PA [Anopheles gambiae str. PEST] gb|EAA03633.5| AGAP009438-PA [Anopheles gambiae str. PEST]	6e-97
Her00524	1	ref|XP_001649282.1| ribosome biogenesis protein tsr1 (20S rrna accumulation protein 1) [Aedes aegypti] gb|EAT44108.1| ribosome biogenesis protein tsr1 (20S rrna accumulation protein 1) [Aedes aegypti]	1e-100
Her00524	1	ref|XP_972503.1| PREDICTED: similar to CG7338-PA [Tribolium castaneum]	1e-106
Her00524	1	ref|XP_624169.1| PREDICTED: similar to CG7338-PA [Apis mellifera]	1e-102
Her00526	1	ref|XP_001601981.1| PREDICTED: similar to conserved hypothetical protein [Nasonia vitripennis]	3e-43
Her00526	1	ref|XP_623782.1| PREDICTED: similar to CG7331-PA [Apis mellifera]	3e-42
Her00526	1	ref|XP_001664333.1| conserved hypothetical protein [Aedes aegypti] gb|EAT42494.1| conserved hypothetical protein [Aedes aegypti]	4e-41
Her00526	1	ref|XP_968716.1| PREDICTED: similar to CG7331-PA [Tribolium castaneum]	5e-39
Her00526	1	ref|XP_001358748.1| GA20267-PA [Drosophila pseudoobscura] gb|EAL27891.1| GA20267-PA [Drosophila pseudoobscura]	1e-36
Her00528	2	ref|XP_001361962.1| GA16335-PA [Drosophila pseudoobscura] gb|EAL26541.1| GA16335-PA [Drosophila pseudoobscura]	3e-73
Her00528	2	ref|NP_001091762.1| vacuolar H+ ATP synthase 16 kDa proteolipid subunit [Bombyx mori] gb|ABF51242.1| vacuolar H+ ATP synthase 16 kDa proteolipid subunit [Bombyx mori] gb|ABU62758.1| vacuolar-type H+-ATPase subunit c [Bombyx mori]	1e-75
Her00528	2	ref|NP_476801.1| Ductin [Drosophila melanogaster] ref|NP_724474.1| Ductin [Drosophila melanogaster] ref|NP_724475.1| Ductin [Drosophila melanogaster] ref|NP_724476.1| Ductin [Drosophila melanogaster] sp|P23380|VATL_DROME Vacuolar ATP synthase 16 kDa prote	1e-73
Her00528	2	ref|XP_001600237.1| PREDICTED: similar to Vacuolar ATP synthase 16 kDa proteolipid subunit [Nasonia vitripennis]	3e-73
Her00528	2	ref|XP_001654757.1| Vacuolar ATP synthase 16 kDa proteolipid subunit [Aedes aegypti] sp|O16110|VATL_AEDAE Vacuolar ATP synthase 16 kDa proteolipid subunit (V-ATPase subunit C) gb|EAT48687.1| Vacuolar ATP synthase 16 kDa proteolipid subunit [Aedes aegypti]	3e-73
Her00532	1	gb|AAH69831.1| Im:6892314 protein [Danio rerio] gb|AAH93444.1| Im:6892314 protein [Danio rerio]	4e-35
Her00532	1	gb|AAH08955.2| UBC protein [Homo sapiens]	5e-35
Her00532	1	dbj|BAD93019.1| ubiquitin C variant [Homo sapiens]	5e-35
Her00532	1	ref|XP_001132949.1| PREDICTED: similar to Ubiquitin-63E CG11624-PA, isoform A [Homo sapiens]	5e-35
Her00532	1	ref|XP_001102090.1| PREDICTED: similar to Ubiquitin-63E CG11624-PA, isoform A [Macaca mulatta]	5e-35
Her00534	1
Her00537	1	ref|XP_001657529.1| conserved hypothetical protein [Aedes aegypti] gb|EAT42315.1| conserved hypothetical protein [Aedes aegypti]	7e-20
Her00537	1	ref|XP_001353886.1| GA13432-PA [Drosophila pseudoobscura] gb|EAL29621.1| GA13432-PA [Drosophila pseudoobscura]	2e-19
Her00537	1	ref|XP_001121500.1| PREDICTED: similar to dusky CG9355-PA [Apis mellifera]	5e-20
Her00537	1	ref|NP_649220.1| CG5847 CG5847-PA [Drosophila melanogaster] gb|AAF51592.1| CG5847-PA [Drosophila melanogaster]	8e-30
Her00537	1	ref|XP_307770.4| AGAP003261-PA [Anopheles gambiae str. PEST] gb|EAA03543.4| AGAP003261-PA [Anopheles gambiae str. PEST]	3e-38
Her00538	1
Her00539	1
Her00540	1
Her00543	1	ref|XP_394434.2| PREDICTED: similar to Ubiquitin activating enzyme 1 CG1782-PA isoform 1 [Apis mellifera]	3e-90
Her00543	1	ref|NP_998227.1| ubiquitin-activating enzyme E1 (A1S9T and BN75 temperature sensitivity complementing) [Danio rerio] gb|AAH60674.1| Ubiquitin-activating enzyme E1 (A1S9T and BN75 temperature sensitivity complementing) [Danio rerio]	1e-89
Her00543	1	ref|NP_001095947.1| ubiquitin-activating enzyme E1 [Bos taurus] gb|AAI33294.1| UBE1 protein [Bos taurus]	2e-87
Her00543	1	dbj|BAA94076.1| ubiquitin-activating enzyme E1 [Carassius auratus]	5e-87
Her00543	1	ref|XP_966352.1| PREDICTED: similar to CG1782-PA [Tribolium castaneum]	6e-93
Her00544	1	ref|NP_112384.1| suppression of tumorigenicity 13 [Rattus norvegicus] sp|P50503|F10A1_RAT Hsc70-interacting protein (Hip) (Protein ST13 homolog) (Protein FAM10A1) emb|CAA57546.1| Hsc70-interacting protein [Rattus norvegicus] gb|AAH78804.1| Suppression of	3e-13
Her00544	1	sp|Q5RF31|F10A1_PONPY Hsc70-interacting protein (Hip) (Protein ST13 homolog) (Protein FAM10A1) emb|CAH89626.1| hypothetical protein [Pongo pygmaeus] emb|CAI29731.1| hypothetical protein [Pongo pygmaeus]	3e-13
Her00544	1	ref|XP_967617.1| PREDICTED: similar to CG2947-PA, isoform A [Tribolium castaneum]	1e-16
Her00544	1	ref|NP_001025928.1| heat shock 70kD protein binding protein [Gallus gallus] sp|Q5ZLF0|F10A1_CHICK Hsc70-interacting protein (Hip) (Protein ST13 homolog) (Protein FAM10A1) emb|CAG31443.1| hypothetical protein [Gallus gallus]	7e-14
Her00544	1	ref|XP_001363721.1| PREDICTED: similar to FAM10A4 protein [Monodelphis domestica]	1e-13
Her00545	1
Her00550	1
Her00551	1
Her00553	1
Her00556	1	ref|NP_001040105.1| arginase [Bombyx mori] gb|ABD36091.1| arginase [Bombyx mori]	1e-120
Her00556	1	ref|NP_062041.1| arginase 2 [Rattus norvegicus] sp|O08701|ARGI2_RAT Arginase-2, mitochondrial precursor (Arginase II) (Non-hepatic arginase) (Kidney-type arginase) gb|AAC22580.1| arginase II [Rattus norvegicus]	8e-56
Her00556	1	ref|XP_966999.1| PREDICTED: similar to arginase, type II [Tribolium castaneum]	5e-79
Her00556	1	ref|XP_314912.4| AGAP008783-PA [Anopheles gambiae str. PEST] gb|EAA10105.4| AGAP008783-PA [Anopheles gambiae str. PEST]	3e-80
Her00556	1	ref|XP_001662057.1| arginase [Aedes aegypti] gb|EAT46124.1| arginase [Aedes aegypti]	2e-78
Her00558	1	gb|AAV91432.2| serine protease 1 [Lonomia obliqua]	7e-83
Her00558	1	gb|AAR29602.1| pattern recognition serine proteinase precursor [Manduca sexta]	2e-76
Her00558	1	gb|AAV91018.1| hemolymph proteinase 20 [Manduca sexta]	1e-71
Her00558	1	gb|AAO21508.1|AF413067_1 serine protease-like protein [Manduca sexta]	2e-66
Her00558	1	ref|XP_001655952.1| conserved hypothetical protein [Aedes aegypti] gb|EAT46012.1| conserved hypothetical protein [Aedes aegypti]	4e-39
Her00559	1	ref|NP_524776.1| ergic-53 [Drosophila melanogaster] ref|NP_788479.1| ergic-53 [Drosophila melanogaster] gb|AAF34704.1|AF223385_1 rhea [Drosophila melanogaster] gb|AAF50400.1| CG6822-PA, isoform A [Drosophila melanogaster] gb|AAK93395.1| LD43551p [Drosophi	8e-13
Her00559	1	ref|XP_315413.3| AGAP005404-PA [Anopheles gambiae str. PEST] gb|EAA11908.3| AGAP005404-PA [Anopheles gambiae str. PEST]	2e-15
Her00559	1	ref|XP_001661135.1| mannose binding lectin, putative [Aedes aegypti] ref|XP_001661136.1| mannose binding lectin, putative [Aedes aegypti] gb|EAT37059.1| mannose binding lectin, putative [Aedes aegypti] gb|EAT37060.1| mannose binding lectin, putative [Aede	2e-14
Her00559	1	gb|ABF18374.1| truncated ER mannose-binding lectin [Aedes aegypti]	2e-14
Her00559	1	ref|XP_971530.1| PREDICTED: similar to CG6822-PA, isoform A [Tribolium castaneum]	2e-14
Her00560	1	gb|ABI52743.1| 10 kDa putative secreted protein [Argas monolakensis]	2e-23
Her00560	1	gb|EDP36963.1| hypothetical protein Bm1_13675 [Brugia malayi]	3e-11
Her00560	1	ref|XP_001618625.1| hypothetical protein NEMVEDRAFT_v1g69194 [Nematostella vectensis] ref|XP_001624556.1| predicted protein [Nematostella vectensis] gb|EDO26525.1| predicted protein [Nematostella vectensis] gb|EDO32456.1| predicted protein [Nematostella v	1e-12
Her00560	1	ref|XP_001624571.1| predicted protein [Nematostella vectensis] gb|EDO32471.1| predicted protein [Nematostella vectensis]	3e-23
Her00560	1	ref|XP_001624697.1| predicted protein [Nematostella vectensis] gb|EDO32597.1| predicted protein [Nematostella vectensis]	3e-15
Her00561	1
Her00562	1
Her00566	1
Her00567	1
Her00568	1
Her00569	1
Her00570	1
Her00571	1
Her00572	1	gb|AAT27275.1| RE09036p [Drosophila melanogaster]	1e-14
Her00572	1	gb|AAA29224.1| hypodermin A	1e-14
Her00572	1	emb|CAO78778.1| serine protease [Drosophila simulans]	1e-14
Her00572	1	sp|P35587|HYPA_HYPLI Hypodermin-A precursor (HA) emb|CAA52356.1| serine protease [Hypoderma lineatum]	7e-15
Her00572	1	emb|CAO78782.1| serine protease [Drosophila simulans]	6e-15
Her00573	1	ref|XP_001358258.1| GA18571-PA [Drosophila pseudoobscura] gb|EAL27396.1| GA18571-PA [Drosophila pseudoobscura]	9e-57
Her00573	1	ref|XP_392072.1| PREDICTED: similar to CG4980-PA [Apis mellifera]	1e-56
Her00573	1	ref|NP_651596.1| CG4980 CG4980-PA [Drosophila melanogaster] gb|AAF56760.1| CG4980-PA [Drosophila melanogaster] gb|AAM48360.1| LD24242p [Drosophila melanogaster]	2e-56
Her00573	1	ref|XP_312666.3| AGAP002305-PA [Anopheles gambiae str. PEST] gb|EAA07483.3| AGAP002305-PA [Anopheles gambiae str. PEST]	2e-56
Her00573	1	ref|XP_001660542.1| splicesome protein, putative [Aedes aegypti] gb|EAT38055.1| splicesome protein, putative [Aedes aegypti]	7e-57
Her00575	1	ref|XP_001604034.1| PREDICTED: similar to innexin [Nasonia vitripennis]	1e-49
Her00575	1	sp|Q9XYN1|INX2_SCHAM Innexin inx2 (Innexin-2) (G-Inx2) gb|AAD29306.1|AF115854_1 innexin-2 [Schistocerca americana]	3e-49
Her00575	1	ref|NP_001037203.1| innexin 2 [Bombyx mori] gb|AAR97567.2| innexin 2 [Bombyx mori] gb|ABM88790.1| innexin 2 [Bombyx mandarina]	8e-54
Her00575	1	ref|NP_001037562.1| innexin 2 [Bombyx mori] gb|AAS77384.1| innexin 2 [Bombyx mori]	8e-54
Her00575	1	gb|AAP40732.1| innexin [Spodoptera frugiperda]	1e-53
Her00576	1	ref|NP_724587.2| CG30492 CG30492-PB, isoform B [Drosophila melanogaster] ref|NP_724586.2| CG30492 CG30492-PA, isoform A [Drosophila melanogaster] gb|AAF59220.5| CG30492-PA, isoform A [Drosophila melanogaster] gb|AAF59221.3| CG30492-PB, isoform B [Drosophi	8e-06
Her00576	1	ref|XP_315864.4| AGAP005840-PA [Anopheles gambiae str. PEST] gb|EAA11549.4| AGAP005840-PA [Anopheles gambiae str. PEST]	6e-06
Her00576	1	ref|XP_001604523.1| PREDICTED: similar to ENSANGP00000017456 [Nasonia vitripennis]	2e-07
Her00576	1	ref|XP_001121544.1| PREDICTED: similar to CG30492-PB, isoform B [Apis mellifera]	1e-10
Her00576	1	ref|XP_001361386.1| GA15879-PA [Drosophila pseudoobscura] gb|EAL25964.1| GA15879-PA [Drosophila pseudoobscura]	2e-06
Her00578	1	ref|NP_001040198.1| mitochondrial aldehyde dehydrogenase [Bombyx mori] gb|ABD36228.1| mitochondrial aldehyde dehydrogenase [Bombyx mori]	7e-89
Her00578	1	ref|XP_001660495.1| aldehyde dehydrogenase [Aedes aegypti] gb|EAT38124.1| aldehyde dehydrogenase [Aedes aegypti]	4e-86
Her00578	1	ref|XP_319075.3| AGAP009944-PA [Anopheles gambiae str. PEST] gb|EAA14068.3| AGAP009944-PA [Anopheles gambiae str. PEST]	2e-84
Her00578	1	ref|XP_970835.1| PREDICTED: similar to CG31075-PA [Tribolium castaneum]	7e-84
Her00578	1	ref|NP_001105047.1| cytosolic aldehyde dehydrogenase RF2D [Zea mays] gb|AAL99611.1|AF348415_1 cytosolic aldehyde dehydrogenase RF2D [Zea mays]	2e-83
Her00579	1	gb|AAD54937.1|AF147205_1 glutathione S-transferase 6A [Musca domestica]	2e-33
Her00579	1	ref|NP_001037420.1| glutathione S-transferase 5 [Bombyx mori] gb|ABC79692.1| glutathione S-transferase 5 [Bombyx mori]	3e-37
Her00579	1	gb|AAC35245.1| glutathione S-transferase isozyme 3 [Plutella xylostella]	9e-36
Her00579	1	dbj|BAE80117.1| glutathione S-transferase [Plutella xylostella]	8e-35
Her00579	1	ref|NP_611324.1| Glutathione S transferase E2 CG17523-PA [Drosophila melanogaster] gb|AAF57700.1| CG17523-PA [Drosophila melanogaster] gb|AAL49266.1| RE69679p [Drosophila melanogaster]	1e-33
Her00582	1	ref|XP_001655842.1| sugar transporter [Aedes aegypti] gb|EAT35815.1| sugar transporter [Aedes aegypti]	3e-28
Her00582	1	ref|NP_608766.1| CG3285 CG3285-PA [Drosophila melanogaster] gb|AAF51124.1| CG3285-PA [Drosophila melanogaster] gb|AAK92923.1| GH15136p [Drosophila melanogaster]	6e-28
Her00582	1	ref|XP_319647.4| AGAP008900-PA [Anopheles gambiae str. PEST] gb|EAA14882.4| AGAP008900-PA [Anopheles gambiae str. PEST]	5e-29
Her00582	1	ref|XP_001664194.1| sugar transporter [Aedes aegypti] gb|EAT44904.1| sugar transporter [Aedes aegypti]	5e-30
Her00582	1	ref|XP_001607393.1| PREDICTED: similar to ENSANGP00000023240 [Nasonia vitripennis]	8e-27
Her00586	1	ref|XP_001660877.1| sugar transporter [Aedes aegypti] gb|EAT37542.1| sugar transporter [Aedes aegypti]	1e-16
Her00586	1	ref|XP_624322.1| PREDICTED: similar to CG10960-PB, isoform B [Apis mellifera]	2e-18
Her00586	1	ref|XP_001661649.1| sugar transporter [Aedes aegypti] gb|EAT36506.1| sugar transporter [Aedes aegypti]	3e-17
Her00586	1	ref|XP_972140.1| PREDICTED: similar to CG1213-PA, isoform A [Tribolium castaneum]	4e-17
Her00586	1	ref|XP_972187.1| PREDICTED: similar to CG1213-PA, isoform A [Tribolium castaneum]	1e-16
Her00588	1	gb|AAN86047.1| heat shock cognate 70 protein [Spodoptera frugiperda]	1e-148
Her00588	1	ref|NP_001036837.1| heat shock 70 kD protein cognate [Bombyx mori] dbj|BAA32395.1| heat shock 70 kD protein cognate [Bombyx mori]	1e-146
Her00588	1	gb|ABM88156.1| heat shock cognate 70 [Plodia interpunctella]	1e-146
Her00588	1	gb|ABH09735.1| heat shock cognate 70 protein [Trichoplusia ni]	1e-147
Her00588	1	gb|ABH09734.1| heat shock cognate 70 protein [Trichoplusia ni]	1e-147
Her00589	1
Her00594	1	ref|XP_974278.1| PREDICTED: similar to CG11048-PA [Tribolium castaneum]	8e-16
Her00594	1	ref|XP_001603780.1| PREDICTED: similar to ENSANGP00000027572 [Nasonia vitripennis]	9e-12
Her00594	1	ref|XP_396096.3| PREDICTED: similar to CG11048-PA [Apis mellifera]	2e-10
Her00594	1	ref|XP_001654005.1| conserved hypothetical protein [Aedes aegypti] gb|EAT38397.1| conserved hypothetical protein [Aedes aegypti]	2e-07
Her00594	1	ref|XP_558349.3| AGAP003339-PA [Anopheles gambiae str. PEST] gb|EAL40432.3| AGAP003339-PA [Anopheles gambiae str. PEST]	3e-06
Her00595	1
Her00596	1
Her00597	1	ref|XP_001177364.1| PREDICTED: hypothetical protein [Strongylocentrotus purpuratus] ref|XP_001177024.1| PREDICTED: hypothetical protein [Strongylocentrotus purpuratus]	8e-06
Her00597	1	ref|XP_976420.1| PREDICTED: hypothetical protein [Tribolium castaneum]	7e-17
Her00597	1	ref|XP_001599727.1| PREDICTED: hypothetical protein [Nasonia vitripennis]	7e-12
Her00598	1	ref|XP_453850.1| unnamed protein product [Kluyveromyces lactis] sp|Q6CQE5|TAR1_KLULA Protein TAR1 emb|CAH00946.1| unnamed protein product [Kluyveromyces lactis NRRL Y-1140]	3e-11
Her00598	1	ref|NP_690845.1| Mitochondrial protein of unknown function, overexpression suppresses an rpo41 mutation affecting mitochondrial RNA polymerase; encoded within the 25S rRNA gene on the opposite strand [Saccharomyces cerevisiae] sp|Q8TGM6|TAR1_YEAST Protein	3e-12
Her00598	1	gb|ABA40770.1| SJCHGC01393 protein [Schistosoma japonicum]	2e-12
Her00598	1	gb|EDP38702.1| hypothetical protein Bm1_04940 [Brugia malayi]	9e-12
Her00598	1	ref|XP_453838.1| unnamed protein product [Kluyveromyces lactis] ref|XP_453844.1| unnamed protein product [Kluyveromyces lactis] emb|CAH00934.1| unnamed protein product [Kluyveromyces lactis NRRL Y-1140] emb|CAH00940.1| unnamed protein product [Kluyveromyc	3e-11

## Sheet: H.mel_BLASTN
Best five BLASTN hits of Heliconius melpomene accessory gland unigenes vs GenBank with E-value < 1e-5
Unigene	ESTs	Subject name	E value
Hme00001	55
Hme00002	1
Hme00003	16
Hme00004	3
Hme00005	1	gb|AF400198.1| Spodoptera frugiperda ribosomal protein L36A mRNA, complete cds	2e-77
Hme00005	1	dbj|AB180419.1| Plutella xylostella mRNA for Ribosomal protein L36A, complete cds	7e-77
Hme00005	1	ref|NM_001043780.1| Bombyx mori ribosomal protein L36 (Rpl36), mRNA gb|AY769306.1| Bombyx mori ribosomal protein L36 (RpL36) mRNA, complete cds	7e-74
Hme00005	1	gb|EF082362.1| Picea sitchensis clone WS0279_E03 unknown mRNA	3e-67
Hme00005	1	emb|CR937921.1| Single read from an extremity of a cDNA clone made from Aedes aegypti total adult females. 5-prime end of clone KW0AAB1YA06AAM1 from strain Liverpool of Aedes aegypti (yellow fever mosquito)	1e-29
Hme00006	1
Hme00007	133
Hme00008	8
Hme00009	10	gb|EF112401.1| Bombyx mori cellular retinoic acid binding protein (CRABP) mRNA, complete cds	5e-61
Hme00009	10	ref|NM_001043899.1| Bombyx mori cellular retinoic acid binding protein (Crabp), mRNA dbj|AB267807.1| Bombyx mori CRABP mRNA for cellular retinoic acid binding protein, complete cds	5e-61
Hme00009	10	dbj|AB180450.1| Plutella xylostella mRNA for cellular retinoic acid binding protein, complete cds	3e-62
Hme00009	10	gb|DQ109670.1| Bombyx mori putative cellular retinoic acid binding protein mRNA, complete cds	8e-66
Hme00009	10	dbj|AB267808.1| Agrius convolvuli CRABP mRNA for cellular retinoic acid binding protein, complete cds	1e-73
Hme00010	1
Hme00011	2
Hme00012	11
Hme00013	1	ref|XM_001221183.1| Chaetomium globosum CBS 148.51 conserved hypothetical protein (CHGG_01963) mRNA, complete cds	4e-06
Hme00013	1	ref|NM_001044127.1| Bombyx mori sorbitol dehydrogenase (LOC733025), mRNA dbj|AB164059.1| Bombyx mori BmSDH-2 mRNA for sorbitol dehydrogenase-2, complete cds	4e-37
Hme00013	1	gb|AY058731.1| Drosophila melanogaster LD47736 full length cDNA	2e-08
Hme00013	1	ref|NM_079587.2| Drosophila melanogaster Sorbitol dehydrogenase-2 CG4649-RA (Sodh-2), mRNA	2e-08
Hme00013	1	gb|DQ443393.1| Bombyx mori sorbitol dehydrogenase mRNA, complete cds	2e-39
Hme00014	32
Hme00015	5	gb|EF207966.1| Heliconius erato ribosomal protein S7 (RpS7) mRNA, complete cds	0
Hme00015	5	gb|AF400206.1| Spodoptera frugiperda ribosomal protein S7 mRNA, complete cds	1e-138
Hme00015	5	dbj|AB180420.1| Plutella xylostella mRNA for Ribosomal protein S7, complete cds	1e-131
Hme00015	5	gb|L20096.1|MOTRPS7A Manduca sexta ribosomal protein S7 mRNA, complete cds	1e-126
Hme00015	5	ref|NM_001043796.1| Bombyx mori ribosomal protein S7 (Rps7), mRNA gb|AY769321.1| Bombyx mori ribosomal protein S7 (RpS7) mRNA, complete cds	1e-125
Hme00016	1	gb|AF400185.1| Spodoptera frugiperda ribosomal protein L14 mRNA, complete cds	3e-15
Hme00016	1	gb|EF207954.1| Heliconius melpomene ribosomal protein L14 (RpL14) mRNA, complete cds	0
Hme00016	1	ref|NM_001043694.1| Bombyx mori ribosomal protein L14 (Rpl14), mRNA gb|AY769284.1| Bombyx mori ribosomal protein L14 (RpL14) mRNA, complete cds	4e-21
Hme00017	10	gb|AF400212.1| Spodoptera frugiperda ribosomal protein S15 mRNA, complete cds	1e-110
Hme00017	10	gb|AY818611.1| Helicoverpa armigera ribosomal protein S15 (RpS15) mRNA, complete cds	1e-116
Hme00017	10	emb|AJ783762.1| Papilio dardanus mRNA for ribosomal protein S15e (rpS15e gene)	1e-109
Hme00017	10	gb|AY829777.1| Lonomia obliqua ribosomal protein S19 mRNA, complete cds	5e-88
Hme00017	10	gb|EF207951.1| Heliconius melpomene ribosomal protein S15 (RpS15) mRNA, complete cds	0
Hme00018	6	gb|AF429977.1| Spodoptera frugiperda ribosomal protein S3A mRNA, complete cds	0
Hme00018	6	gb|AF379639.1|AF379639 Heliothis virescens ribosomal protein S3a mRNA, partial cds	1e-165
Hme00018	6	gb|EF565369.1| Bombyx mandarina s3a protein mRNA, complete cds	1e-119
Hme00018	6	ref|NM_001043790.1| Bombyx mori ribosomal protein S3Ae (Rps3ae), mRNA gb|AY769317.1| Bombyx mori ribosomal protein S3A (RpS3A) mRNA, complete cds	1e-118
Hme00018	6	gb|AY705974.1| Bombyx mori ribosomal protein S3A mRNA, complete cds	1e-117
Hme00019	1	gb|BC022995.1| Mus musculus ATP binding domain 4, mRNA (cDNA clone MGC:35721 IMAGE:5363234), complete cds	7e-07
Hme00019	1	dbj|AK088160.1| Mus musculus 2 days neonate thymus thymic cells cDNA, RIKEN full-length enriched library, clone:E430005D16 product:hypothetical Domain of unknown function DUF71 containing protein, full insert sequence	7e-07
Hme00019	1	dbj|AK036021.1| Mus musculus 16 days neonate cerebellum cDNA, RIKEN full-length enriched library, clone:9630027M07 product:RIKEN cDNA 5730421E18 gene, full insert sequence	7e-07
Hme00019	1	dbj|AK145789.1| Mus musculus blastocyst blastocyst cDNA, RIKEN full-length enriched library, clone:I1C0044A04 product:hypothetical protein, full insert sequence	7e-07
Hme00019	1	ref|NM_025675.4| Mus musculus ATP binding domain 4 (Atpbd4), mRNA	7e-07
Hme00020	1
Hme00021	2
Hme00022	4
Hme00023	7	emb|CU463862.5| H.melpomene DNA sequence from clone AEHM-29B7, complete sequence	2e-47
Hme00023	7	emb|CU467808.5| H.melpomene DNA sequence from clone AEHM-28L23, complete sequence	2e-47
Hme00023	7	emb|CU462858.3| H.melpomene DNA sequence from clone AEHM-7G5, complete sequence	1e-39
Hme00023	7	emb|CR974474.4| H.melpomene DNA sequence from clone AEHM-41C10, complete sequence	5e-45
Hme00023	7	emb|CT573313.6| H.melpomene DNA sequence from clone AEHM-46M10, complete sequence	5e-45
Hme00024	2
Hme00025	1	emb|AJ302932.1|LSP302932 Labena sp. indet 2 partial 28S rRNA gene	0
Hme00025	1	gb|AF463459.1| Attacus ricini ribosomal DNA repeat unit, complete sequence	0
Hme00025	1	emb|AJ302917.1|XSP302917 Xanthocampoplex sp. RDB-2000 partial 28S rRNA gene	0
Hme00025	1	emb|AJ302909.1|EMA302909 Ephialtes manifestator partial 28S rRNA gene	0
Hme00025	1	gb|AY038991.1| Bombyx mori 28S large subunit ribosomal RNA gene, partial sequence	0
Hme00026	28
Hme00027	1	gb|AF423783.1| Prionoxystus robiniae 18S ribosomal RNA gene, partial sequence	0
Hme00027	1	emb|AJ830885.1| Zygaena viciae confusa partial 18S rRNA gene, specimen voucher Z002000	0
Hme00027	1	emb|AJ830884.1| Zygaena trifolii diffusemarginata partial 18S rRNA gene, specimen voucher Z005451	0
Hme00027	1	emb|AJ830878.1| Zygaena osterodensis validior partial 18S rRNA gene, specimen voucher Z001928	0
Hme00027	1	emb|AJ830749.1| Himantopterus dohertyi partial 18S rRNA gene, specimen voucher Z002130	0
Hme00028	3
Hme00029	1
Hme00030	3
Hme00031	1
Hme00032	3
Hme00033	3
Hme00034	2	gb|EF207971.1| Heliconius melpomene elongation factor 1 gamma (Ef1g) mRNA, partial cds	0
Hme00034	2	ref|NM_001043387.1| Bombyx mori elongation factor 1 gamma (Ef-1g), mRNA dbj|AB046361.1| Bombyx mori ef-1g mRNA for elongation factor 1 gamma, complete cds	5e-46
Hme00034	2	gb|EF085935.1| Picea sitchensis clone WS0274_F08 unknown mRNA	3e-41
Hme00034	2	ref|XM_001357698.1| Drosophila pseudoobscura GA11269-PA (Dpse\GA11269) mRNA, partial cds	5e-06
Hme00035	2
Hme00036	1
Hme00038	4
Hme00040	8	gb|AF099012.1|AF099012 Bombyx mandarina QM protein mRNA, complete cds	1e-120
Hme00040	8	gb|EU258622.1| Spodoptera exigua ribosomal protein L10 (RpL10) mRNA, complete cds	0
Hme00040	8	ref|NM_001043583.1| Bombyx mori ribosomal protein L10 (Rpl10), mRNA gb|AY769278.1| Bombyx mori ribosomal protein L10 (RpL10) mRNA, complete cds	1e-127
Hme00040	8	dbj|AB180439.1| Plutella xylostella mRNA for QM protein, complete cds	1e-118
Hme00040	8	gb|AF368032.1|AF368032 Heliothis virescens QM protein mRNA, complete cds	1e-159
Hme00041	1
Hme00042	9	gb|EF083474.1| Picea sitchensis clone WS02716_N12 unknown mRNA	1e-103
Hme00042	9	gb|AY231779.1| Drosophila yakuba clone yak-em_RpL7A mRNA sequence	1e-27
Hme00042	9	gb|EU259814.1| Spodoptera exigua ribosomal protein L7A (RpL7A) mRNA, complete cds	1e-127
Hme00042	9	ref|NM_001043673.1| Bombyx mori ribosomal protein L7A (Rpl7a), mRNA gb|AY769275.1| Bombyx mori ribosomal protein L7A (RpL7A) mRNA, complete cds	1e-162
Hme00042	9	gb|EF207963.1| Heliconius melpomene ribosomal protein L7a (RpL7a) mRNA, complete cds	0
Hme00043	9
Hme00045	5	ref|NM_001043766.1| Bombyx mori ribosomal protein L24 (Rpl24), mRNA gb|AY769294.1| Bombyx mori ribosomal protein L24 (RpL24) mRNA, complete cds	4e-82
Hme00045	5	gb|AY829771.1| Lonomia obliqua ribosomal protein 14 mRNA, complete cds	4e-70
Hme00045	5	gb|AF400189.1| Spodoptera frugiperda ribosomal protein L24 mRNA, complete cds	1e-101
Hme00045	5	emb|AM049075.1| Agriotes lineatus mRNA for ribosomal protein L24e (rpL24e gene)	4e-42
Hme00045	5	dbj|AB180446.1| Plutella xylostella mRNA for Ribosomal protein L24, complete cds	9e-68
Hme00046	4	gb|EU045352.1| Phlebotomus papatasi 60S ribosomal protein L11-like protein mRNA, complete cds	4e-52
Hme00046	4	ref|XM_001607220.1| PREDICTED: Nasonia vitripennis similar to ribosomal protein L11 (LOC100123320), mRNA	1e-79
Hme00046	4	gb|AY769280.1| Bombyx mori ribosomal protein L11 (RpL11) mRNA, complete cds	9e-87
Hme00046	4	ref|NM_001043750.2| Bombyx mori ribosomal protein L11 (Rpl11), mRNA	9e-87
Hme00046	4	gb|AF400182.1| Spodoptera frugiperda ribosomal protein L11 mRNA, complete cds	1e-143
Hme00047	6
Hme00048	1
Hme00049	35
Hme00050	1	ref|XM_001657863.1| Aedes aegypti conserved hypothetical protein (AaeL_AAEL006632) mRNA, complete cds	3e-07
Hme00050	1	dbj|AK273584.1| Gryllus bimaculatus mRNA, GBcontig20445	3e-10
Hme00050	1	ref|XM_001361907.1| Drosophila pseudoobscura GA15718-PA (Dpse\GA15718) mRNA, partial cds	2e-08
Hme00050	1	ref|XM_001657866.1| Aedes aegypti conserved hypothetical protein (AaeL_AAEL006632) mRNA, complete cds	3e-07
Hme00050	1	ref|XM_001604146.1| PREDICTED: Nasonia vitripennis similar to conserved hypothetical protein (LOC100120566), mRNA	8e-20
Hme00051	1	emb|BX024348.1|CNS08QY8 Single read from an extremity of a full-length cDNA clone made from Anopheles gambiae total adult females. 5-PRIME end of clone FK0AAA37AE08 of strain 6-9 of Anopheles gambiae (African malaria mosquito)	3e-10
Hme00051	1	emb|BX049136.1|CNS09A2S Single read from an extremity of a full-length cDNA clone made from Anopheles gambiae total adult females. 5-PRIME end of clone FK0AAC24DD10 of strain 6-9 of Anopheles gambiae (African malaria mosquito)	3e-10
Hme00051	1	ref|XM_317381.4| AGAP008075-PA (AgaP_AGAP008075) mRNA, complete cds	3e-10
Hme00051	1	emb|BX008180.1|CNS08EH4 Single read from an extremity of a full-length cDNA clone made from Anopheles gambiae total adult females. 5-PRIME end of clone FK0AAA13CB07 of strain 6-9 of Anopheles gambiae (African malaria mosquito)	3e-10
Hme00051	1	ref|NM_001043652.1| Bombyx mori zinc finger protein (LOC692655), mRNA gb|AY753659.1| Bombyx mori zinc finger protein mRNA, complete cds	1e-92
Hme00052	7
Hme00053	1
Hme00054	1
Hme00056	3
Hme00057	10	gb|AF514334.1| Choristoneura parallela ribosomal protein L13A mRNA, complete cds	1e-104
Hme00057	10	emb|AM049036.1| Curculio glandium partial mRNA for ribosomal protein L13Ae (rpL13Ae gene)	1e-24
Hme00057	10	gb|AF400184.1| Spodoptera frugiperda ribosomal protein L13A mRNA, complete cds	2e-91
Hme00057	10	gb|EF207949.1| Heliconius melpomene ribosomal protein L13a (RpL13a) mRNA, partial cds	0
Hme00057	10	ref|NM_001043691.1| Bombyx mori ribosomal protein L13A (Rpl13a), mRNA gb|AY769283.1| Bombyx mori ribosomal protein L13A (RpL13A) mRNA, complete cds	2e-66
Hme00058	12	gb|EU057177.1| Helicoverpa assulta 18S ribosomal RNA gene, complete sequence	0
Hme00058	12	emb|AJ830753.1| Callizygaena splendens partial 18S rRNA gene, specimen voucher Z005633	0
Hme00058	12	gb|AF286273.1| Hemileuca sp. MFW-2000 18S ribosomal RNA gene, complete sequence	0
Hme00058	12	gb|AF423784.1| Platyptilia sp. L11 18S ribosomal RNA gene, partial sequence	0
Hme00058	12	emb|X89491.1|GMRRNA18S G.mellonella DNA for 18S ribosomal RNA	0
Hme00059	1
Hme00061	5	gb|AY072291.1| Spodoptera frugiperda ribosomal protein S8 mRNA, complete cds	2e-44
Hme00061	5	emb|AJ783872.1| Cicindela littoralis mRNA for S8e ribosomal protein (rpS8e gene)	6e-14
Hme00061	5	ref|NM_001043798.1| Bombyx mori ribosomal protein S8 (Rps8), mRNA gb|AY769322.1| Bombyx mori ribosomal protein S8 (RpS8) mRNA, complete cds	1e-58
Hme00061	5	gb|EF083093.1| Picea sitchensis clone WS02719_G05 unknown mRNA	7e-63
Hme00061	5	dbj|AB180415.1| Plutella xylostella mRNA for Ribosomal protein S8, complete cds	1e-79
Hme00062	1
Hme00063	5
Hme00065	1	ref|NM_001043509.1| Bombyx mori glutathione S-transferase theta (LOC692521), mRNA dbj|AB176691.1| Bombyx mori GST theta mRNA for glutathione S-transferase theta, complete cds	5e-27
Hme00065	1	gb|DQ234273.1| Corcyra cephalonica glutathione S-transferase mRNA, complete cds	1e-40
Hme00065	1	gb|AF336288.1| Galleria mellonella glutathione-S-transferase-like protein mRNA, complete cds	6e-36
Hme00065	1	gb|EF207961.1| Heliconius melpomene glutathione-S-transferase (Gst) mRNA, partial cds	0
Hme00066	11
Hme00067	2	ref|NM_001046787.1| Bombyx mori L-isoaspartyl protein carboxyl methyltransferase (LOC692947), mRNA gb|DQ311369.1| Bombyx mori L-isoaspartyl protein carboxyl methyltransferase mRNA, complete cds	1e-06
Hme00068	3
Hme00069	1
Hme00070	5	gb|AY072287.1| Spodoptera frugiperda ribosomal protein L3 mRNA, complete cds	1e-156
Hme00070	5	gb|EF453378.1| Omphisa fuscidentalis ribosomal protein L3 (RpL3) mRNA, partial cds	1e-79
Hme00070	5	ref|NM_001043661.1| Bombyx mori ribosomal protein L3 (Rpl3), mRNA gb|AY769270.1| Bombyx mori ribosomal protein L3 (RpL3) mRNA, complete cds	1e-139
Hme00070	5	dbj|AB238911.1| Papilio xuthus rpL3 mRNA for ribosomal protein L3, complete cds	1e-159
Hme00070	5	dbj|AB024901.1| Bombyx mori RPL3 mRNA for ribosomal protein L3, partial cds	1e-101
Hme00071	3	gb|EF082321.1| Picea sitchensis clone WS0276_F04 unknown mRNA	3e-68
Hme00071	3	gb|AF429981.1| Spodoptera frugiperda ribosomal protein S16 mRNA, complete cds	2e-76
Hme00071	3	ref|NM_001044043.1| Bombyx mori ribosomal protein S16 (Rps16), mRNA gb|AY769332.1| Bombyx mori ribosomal protein S16 (RpS16) mRNA, complete cds	2e-76
Hme00071	3	gb|EF207967.1| Heliconius melpomene ribosomal protein S16 (RpS16) mRNA, complete cds	0
Hme00071	3	gb|BC115674.1| Mus musculus ribosomal protein S16, mRNA (cDNA clone MGC:144603 IMAGE:40104132), complete cds	7e-17
Hme00072	1
Hme00073	18
Hme00074	1	gb|EF211962.1| Heliconius melpomene ADP/ATP translocase-like (ant) gene, partial sequence	1e-138
Hme00074	1	gb|AY253868.2| Helicoverpa armigera ADP/ATP translocase mRNA, complete cds	1e-148
Hme00074	1	gb|AY186577.1| Manduca sexta ADP/ATP translocase mRNA, complete cds	1e-154
Hme00074	1	gb|EF207974.1| Heliconius melpomene ADP/ATP tranlocase (ANT) mRNA, complete cds	0
Hme00074	1	ref|NM_001043607.1| Bombyx mori ADP/ATP translocase (Ant), mRNA gb|AY227000.1| Bombyx mori ADP/ATP translocase (ANT) mRNA, complete cds; nuclear gene for mitochondrial product	1e-168
Hme00076	5
Hme00079	3	gb|AY072286.1| Spodoptera frugiperda 60S acidic ribosomal protein P2 mRNA, complete cds	2e-25
Hme00079	3	ref|XM_962817.1| PREDICTED: Tribolium castaneum similar to 60S acidic ribosomal protein P2 (Acidic ribosomal protein RPA1) (LOC656276), mRNA	3e-18
Hme00079	3	ref|NM_001043748.1| Bombyx mori ribosomal protein P2 (Rpp2), mRNA gb|AY769269.1| Bombyx mori ribosomal protein P2 (RpP2) mRNA, complete cds	4e-11
Hme00079	3	dbj|AB180444.1| Plutella xylostella mRNA for 60S acidic ribosomal protein P2, complete cds	2e-31
Hme00079	3	gb|EF207959.1| Heliconius melpomene ribosomal protein P2 (RpP2) mRNA, complete cds	1e-140
Hme00080	12	ref|NM_001043612.1| Bombyx mori glutathione S-transferase 2 (LOC692631), mRNA gb|AY297161.1| Bombyx mori glutathione S-transferase 2 mRNA, complete cds	5e-06
Hme00080	12	dbj|AB223045.1| Hyphantria cunea gst mRNA for glutathione S-transferase, complete cds	5e-06
Hme00080	12	gb|L32092.1|MOTGLUSTRB Manduca sexta glutathione S-transferase mRNA, complete cds	2e-08
Hme00080	12	gb|DQ862466.1| Bombyx mori glutathione S-transferase 2 gene, complete cds	5e-06
Hme00082	16
Hme00083	1
Hme00086	1	emb|X80245.1|MTLMCOMP Locusta migratoria mitochondrion complete genome	5e-13
Hme00086	1	gb|AY242996.2| Antheraea pernyi mitochondrion, complete genome	5e-13
Hme00086	1	dbj|AB070263.1| Bombyx mandarina mitochondrial DNA, complete genome	1e-16
Hme00086	1	gb|AY301620.2| Bombyx mandarina from China mitochondrial DNA, complete genome	1e-16
Hme00086	1	gb|AY048187.1| Bombyx mori strain Xiafang mitochondrion, complete genome	3e-14
Hme00087	1
Hme00089	9	emb|AM709799.1| Heliconius ethilla x Heliconius melpomene partial l5 gene for ribosomal protein L5, specimen voucher 06-921 (UCL, UK), isolate A	4e-86
Hme00089	9	emb|AM709802.1| Heliconius ethilla aerotome partial l5 gene for ribosomal protein L5, specimen voucher 04-151 (UCL, UK)	7e-85
Hme00089	9	emb|AM709800.1| Heliconius ethilla x Heliconius melpomene partial l5 gene for ribosomal protein L5, specimen voucher 06-921 (UCL, UK), isolate B	4e-86
Hme00089	9	emb|AM709801.1| Heliconius ethilla aerotome partial l5 gene for ribosomal protein L5, specimen voucher 02-975 (UCL, UK)	4e-86
Hme00089	9	emb|AM709797.1| Heliconius melpomene aglaope partial l5 gene for ribosomal protein L5, exons 1-3, specimen_voucher 02-366 (UCL, UK)	7e-85
Hme00090	1
Hme00091	7	gb|AF548014.1| Spodoptera frugiperda ribosomal protein L19 mRNA, partial cds	1e-70
Hme00091	7	gb|AY769289.1| Bombyx mori ribosomal protein L19 (RpL19) mRNA, complete cds	1e-171
Hme00091	7	ref|NM_001043756.4| Bombyx mori ribosomal protein L19 (Rpl19), mRNA gb|DQ443429.1| Bombyx mori PDP protein mRNA, complete cds	1e-174
Hme00091	7	gb|AY829780.1| Lonomia obliqua ribosomal protein L19e mRNA, partial cds	3e-77
Hme00091	7	gb|EF084654.1| Picea sitchensis clone WS02722_C23 unknown mRNA	1e-167
Hme00095	1
Hme00097	2
Hme00099	12	gb|AY090168.2| Heliconius hecale voucher NW70-6 elongation factor-1 alpha (EF-1alpha) gene, partial cds	0
Hme00099	12	gb|DQ448443.1| Heliconius melpomene rosina voucher TX521 elongation factor 1 alpha (EF1a) gene, partial cds	0
Hme00099	12	gb|DQ448446.1| Heliconius melpomene rosina voucher TX524 elongation factor 1 alpha (EF1a) gene, partial cds	0
Hme00099	12	gb|DQ448447.1| Heliconius melpomene rosina voucher TX525 elongation factor 1 alpha (EF1a) gene, partial cds	0
Hme00099	12	gb|DQ448445.1| Heliconius melpomene rosina voucher TX523 elongation factor 1 alpha (EF1a) gene, partial cds	0
Hme00102	1
Hme00104	1
Hme00107	1
Hme00110	1
Hme00112	3	gb|EF211970.1| Heliconius melpomene ribosomal protein L18-like (rpL18) gene, partial sequence	1e-70
Hme00112	3	ref|NM_001043752.1| Bombyx mori ribosomal protein L18 (Rpl18), mRNA gb|AY769287.1| Bombyx mori ribosomal protein L18 (RpL18) mRNA, complete cds	3e-55
Hme00112	3	dbj|AB180448.1| Plutella xylostella mRNA for Ribosomal protein L18, complete cds	5e-42
Hme00112	3	gb|AF395587.1| Spodoptera frugiperda ribosomal protein L18 mRNA, complete cds	3e-80
Hme00112	3	gb|EF207955.1| Heliconius melpomene ribosomal protein L18 (RpL18) mRNA, complete cds	0
Hme00113	2
Hme00115	3
Hme00117	2	ref|NM_001044059.1| Bombyx mori ribosomal protein S10 (Rps10), mRNA gb|AY769324.1| Bombyx mori ribosomal protein S10 (RpS10) mRNA, complete cds	2e-44
Hme00117	2	gb|AY829766.1| Lonomia obliqua ribosomal protein 1 mRNA, complete cds	2e-56
Hme00117	2	gb|AF400207.1| Spodoptera frugiperda ribosomal protein S10 mRNA, complete cds	2e-75
Hme00117	2	gb|EF207982.1| Heliconius melpomene ribosomal protein S10 (RpS10) mRNA, complete cds	0
Hme00117	2	gb|AY961541.1| Lysiphlebus testaceipes ribosomal protein S10 (RpS10) mRNA, complete cds	4e-36
Hme00118	2	emb|CT573313.6| H.melpomene DNA sequence from clone AEHM-46M10, complete sequence	1e-43
Hme00118	2	emb|CU463862.5| H.melpomene DNA sequence from clone AEHM-29B7, complete sequence	1e-43
Hme00118	2	gb|AY437779.1| Heliconius himera STRI-B-HIMERA dopa decarboxylase (Ddc) gene, exons 2, 3 and partial cds	3e-32
Hme00118	2	emb|CU467808.5| H.melpomene DNA sequence from clone AEHM-28L23, complete sequence	3e-32
Hme00118	2	emb|CU467807.6| H.melpomene DNA sequence from clone AEHM-27I5, complete sequence	2e-33
Hme00119	1
Hme00120	1
Hme00122	3
Hme00124	4	gb|AF477504.1| Phyllonorycter baldensis 28S ribosomal RNA gene, partial sequence	0
Hme00124	4	gb|AY521512.1| Phyllonorycter genistella voucher 258 28S ribosomal RNA gene, partial sequence	0
Hme00124	4	gb|AF477533.1| Caloptilia falconipennella 28S ribosomal RNA gene, partial sequence	0
Hme00124	4	gb|AF477503.1| Phyllonorycter corylifoliella 28S ribosomal RNA gene, partial sequence	0
Hme00124	4	gb|AY521502.1| Parectopa robiniella voucher 278 28S ribosomal RNA gene, partial sequence	0
Hme00125	4	dbj|AB180421.1| Plutella xylostella mRNA for Ribosomal protein L17/23, complete cds	1e-106
Hme00125	4	gb|AF395586.1| Spodoptera frugiperda ribosomal protein L17/23 mRNA, complete cds	1e-139
Hme00125	4	ref|NM_001043762.1| Bombyx mori ribosomal protein L23 (Rpl23), mRNA gb|AY769292.1| Bombyx mori ribosomal protein L23 (RpL23) mRNA, complete cds	1e-108
Hme00125	4	ref|NM_079089.2| Drosophila melanogaster Ribosomal protein L23 CG3661-RA (RpL23), mRNA	8e-68
Hme00125	4	gb|EF085687.1| Picea sitchensis clone WS02747_N13 unknown mRNA	1e-115
Hme00127	1
Hme00129	2
Hme00131	1
Hme00132	3	gb|AF429978.1| Spodoptera frugiperda ribosomal protein S4 mRNA, complete cds	1e-77
Hme00132	3	ref|NM_001043792.1| Bombyx mori ribosomal protein S4 (Rps4), mRNA gb|AY769318.1| Bombyx mori ribosomal protein S4 (RpS4) mRNA, complete cds	6e-36
Hme00132	3	ref|XM_001599883.1| PREDICTED: Nasonia vitripennis similar to ribosomal protein S4e (LOC100115802), mRNA	3e-25
Hme00132	3	emb|AM048927.1| Carabus granulatus mRNA for ribosomal protein S4e (rpS4e gene)	1e-24
Hme00132	3	gb|DQ440018.1| Aedes aegypti clone AE-221 40S ribosomal protein S4 mRNA, complete cds	3e-19
Hme00133	1	ref|NM_001044159.1| Bombyx mori membrane protein TMS1 (Tms1), mRNA dbj|AB262075.1| Bombyx mori TMS1 mRNA for membrane protein TMS1, complete cds	1e-08
Hme00134	2	gb|AF400192.1| Spodoptera frugiperda ribosomal protein L28 mRNA, complete cds	5e-57
Hme00134	2	ref|NM_001043772.1| Bombyx mori ribosomal protein L28 (Rpl28), mRNA gb|AY769298.1| Bombyx mori ribosomal protein L28 (RpL28) mRNA, complete cds	4e-48
Hme00134	2	dbj|AB180416.1| Plutella xylostella mRNA for Ribosomal protein L28, complete cds	6e-32
Hme00134	2	gb|AY829854.1| Lonomia obliqua ribosomal protein 30 mRNA, complete cds	4e-33
Hme00139	10	dbj|AB180443.1| Plutella xylostella eEF-1 beta' mRNA for elongation factor 1 beta', complete cds	1e-27
Hme00139	10	dbj|AB180911.1| Antheraea yamamai EF-1 beta mRNA for elongation factor 1 beta, partial cds	6e-73
Hme00139	10	gb|EU258621.1| Spodoptera exigua elongation factor 1 beta' mRNA, complete cds	2e-54
Hme00139	10	ref|XM_001599881.1| PREDICTED: Nasonia vitripennis similar to putative elongation factor 1 beta (LOC100120609), mRNA	5e-21
Hme00139	10	ref|NM_001044091.1| Bombyx mori elongation factor 1 beta' (Ef1beta), mRNA dbj|D13339.1|BMOEF1BP Bombyx mori mRNA for elongation factor 1 beta', complete cds	1e-55
Hme00140	8	gb|AC011066.5|AC011066 Drosophila melanogaster, chromosome 2L, region 33B-33C, BAC clone BACR02B06, complete sequence	4e-18
Hme00140	8	gb|AF531921.1| Drosophila yakuba CG6770 mRNA, partial cds	2e-13
Hme00140	8	gb|AE014134.5| Drosophila melanogaster chromosome 2L, complete sequence	4e-18
Hme00140	8	ref|XM_001357120.1| Drosophila pseudoobscura GA19852-PA (Dpse\GA19852) mRNA, partial cds	2e-13
Hme00140	8	ref|NM_135695.1| Drosophila melanogaster CG6770 CG6770-RA (CG6770), mRNA	4e-18
Hme00141	3	gb|EF211972.1| Heliconius melpomene ribosomal protein S24-like (rpS24) gene, partial sequence	1e-148
Hme00141	3	gb|AF400220.1| Spodoptera frugiperda ribosomal protein S24 mRNA, complete cds	1e-88
Hme00141	3	gb|AY578155.1| Bombyx mori ribosomal protein S24 mRNA, complete cds	2e-74
Hme00141	3	ref|NM_001044069.1| Bombyx mori prophenoloxidase-2f (LOC693073), mRNA dbj|D49371.1|BMOPS2B Bombyx mori mRNA for prophenoloxidase subunit 2, complete cds	6e-72
Hme00141	3	gb|EF207970.1| Heliconius melpomene ribosomal protein S24 (RpS24) mRNA, complete cds	0
Hme00143	2	ref|NM_001043977.1| Bombyx mori pyridoxine 5'-phosphate oxidase (Pnpo), mRNA gb|DQ452398.1| Bombyx mori pyridoxine 5'-phosphate oxidase (PNPO) mRNA, complete cds	4e-09
Hme00144	1
Hme00145	7
Hme00148	1	ref|XM_001653697.1| Aedes aegypti DEAD box ATP-dependent RNA helicase (AaeL_AAEL001657) mRNA, complete cds	4e-06
Hme00149	1
Hme00150	1	ref|NM_001047063.1| Bombyx mori eukaryotic translation initiation factor 3 subunit 5 (LOC733116), mRNA gb|DQ443287.1| Bombyx mori eukaryotic translation initiation factor 3 subunit 5 mRNA, complete cds	2e-54
Hme00150	1	ref|XM_396596.3| PREDICTED: Apis mellifera similar to CG9769-PA (LOC413145), mRNA	4e-12
Hme00150	1	gb|EF086029.1| Picea sitchensis clone WS02712_N06 unknown mRNA	1e-52
Hme00150	1	gb|DQ868530.1| Bombyx mori eukaryotic translation initiation factor 3 subunit 5 epsilon-like protein mRNA, complete cds	2e-54
Hme00151	1
Hme00153	1	ref|NM_001044075.1| Bombyx mori phosphoglyceromutase (Pglym), mRNA gb|DQ177324.1| Bombyx mori phosphoglyceromutase (PGLYM) mRNA, complete cds	8e-32
Hme00153	1	gb|CP000413.1| Lactobacillus gasseri ATCC 33323, complete genome	6e-08
Hme00153	1	emb|CR660052.2|CNS0F89M Tetraodon nigroviridis full-length cDNA	6e-08
Hme00153	1	emb|BX061694.1|CNS09JRM Single read from an extremity of a full-length cDNA clone made from Anopheles gambiae total adult females. 5-PRIME end of clone FK0AAC42CF01 of strain 6-9 of Anopheles gambiae (African malaria mosquito)	9e-07
Hme00153	1	gb|DQ413233.1| Acyrthosiphon pisum isolate WHAP0430 putative phosphoglycerate mutase mRNA, complete cds	2e-11
Hme00155	1
Hme00163	1	ref|XM_001123058.1| PREDICTED: Apis mellifera similar to Rbp1-like CG1987-PA (LOC727349), partial mRNA	4e-15
Hme00163	1	gb|DQ497207.2| Bombyx mori xl6 mRNA, complete cds	3e-13
Hme00163	1	ref|NM_001044139.1| Bombyx mori RNA-binding protein (Rbp1), mRNA gb|DQ497203.1| Bombyx mori Rbp1 mRNA, complete cds	7e-26
Hme00163	1	gb|DQ917440.1| Bombyx mori RNA-binding protein (rbp1) mRNA, complete cds	7e-26
Hme00163	1	ref|NM_001098298.1| Bombyx mori arginine/serine-rich splicing factor 7 (LOC778469), mRNA gb|DQ443394.1| Bombyx mori arginine/serine-rich splicing factor 7 mRNA, complete cds	3e-13
Hme00164	1
Hme00167	1
Hme00169	1	gb|EF207983.1| Heliconius melpomene alpha-tubulin (Atub) mRNA, partial cds	0
Hme00169	1	gb|EU100018.1| Agrotis ipsilon alpha-tubulin mRNA, complete cds	0
Hme00169	1	gb|EU100015.1| Xestia c-nigrum alpha-tubulin mRNA, complete cds	0
Hme00169	1	gb|EU100017.1| Spodoptera exigua alpha-tubulin mRNA, complete cds	0
Hme00169	1	gb|EU100016.1| Mythimna separata alpha-tubulin mRNA, complete cds	0
Hme00170	5	emb|CU367882.4| H.melpomene DNA sequence from clone AEHM-11J7, complete sequence	6e-17
Hme00170	5	emb|CU462842.2| H.melpomene DNA sequence from clone AEHM-22C5, complete sequence	2e-07
Hme00170	5	emb|CU462858.3| H.melpomene DNA sequence from clone AEHM-7G5, complete sequence	3e-09
Hme00170	5	emb|CU468009.4| H.melpomene DNA sequence from clone AEHM-27N4, complete sequence	1e-08
Hme00171	2	dbj|AB180427.1| Plutella xylostella mRNA for Ribosomal protein L15, complete cds	1e-131
Hme00171	2	ref|NM_001043697.1| Bombyx mori ribosomal protein L15 (Rpl15), mRNA gb|AY769285.1| Bombyx mori ribosomal protein L15 (RpL15) mRNA, complete cds	1e-126
Hme00171	2	gb|AF441167.1| Spodoptera frugiperda 60S ribosomal protein L15 mRNA, complete cds	1e-120
Hme00171	2	ref|XM_001600422.1| PREDICTED: Nasonia vitripennis similar to ribosomal protein L15 (LOC100115408), mRNA	5e-36
Hme00171	2	emb|AM049038.1| Curculio glandium partial mRNA for ribosomal protein L15e (rpL15e gene)	2e-32
Hme00179	1	ref|XM_623955.2| PREDICTED: Apis mellifera similar to Cullin-5 (CUL-5) (Vasopressin-activated calcium-mobilizing receptor) (VACM-1) (LOC551563), mRNA	2e-20
Hme00179	1	ref|XM_546540.2| PREDICTED: Canis familiaris similar to Cullin-5 (CUL-5) (Vasopressin-activated calcium-mobilizing receptor) (VACM-1) (LOC489422), mRNA	4e-12
Hme00179	1	emb|CR858821.1| Pongo pygmaeus mRNA; cDNA DKFZp469O0710 (from clone DKFZp469O0710)	6e-11
Hme00179	1	ref|NM_001082355.1| Oryctolagus cuniculus cullin 5 (CUL5), mRNA gb|U30380.1|OCU30380 Oryctolagus cuniculus vasopressin-activated calcium-mobilizing protein mRNA, complete cds	1e-09
Hme00179	1	ref|XM_963713.1| PREDICTED: Tribolium castaneum similar to Cullin-5 (CUL-5) (Vasopressin-activated calcium-mobilizing receptor) (VACM-1) (LOC657244), mRNA	5e-30
Hme00180	3	ref|XM_964508.1| PREDICTED: Tribolium castaneum similar to CG6084-PA, isoform A (LOC658097), mRNA	6e-08
Hme00180	3	ref|XM_964433.1| PREDICTED: Tribolium castaneum similar to CG6084-PA, isoform A (LOC658019), mRNA	3e-10
Hme00182	3
Hme00183	3
Hme00184	2
Hme00185	1
Hme00186	1
Hme00187	1	ref|NM_001099619.1| Bombyx mori methyltransferase (LOC100101163), mRNA gb|DQ443202.1| Bombyx mori methyltransferase mRNA, complete cds	2e-20
Hme00187	1	gb|DQ311194.1| Bombyx mori S-adenosylmethionine-dependent methyltransferase mRNA, complete cds	2e-20
Hme00188	1
Hme00189	1	ref|XM_562379.2| AGAP003541-PA (AgaP_AGAP003541) mRNA, complete cds	4e-70
Hme00189	1	gb|BT015202.1| Drosophila melanogaster RE68984 full insert cDNA	6e-60
Hme00189	1	ref|NM_206593.1| Drosophila melanogaster Elongation factor 1alpha100E CG1873-RC, transcript variant C (Ef1alpha100E), mRNA	6e-60
Hme00189	1	emb|BX025466.1|CNS08RTA Single read from an extremity of a full-length cDNA clone made from Anopheles gambiae total adult females. 5-PRIME end of clone FK0AAA39AC08 of strain 6-9 of Anopheles gambiae (African malaria mosquito)	4e-58
Hme00189	1	ref|XM_308429.3| AGAP007406-PA (AgaP_AGAP007406) mRNA, complete cds	1e-57
Hme00191	1
Hme00194	3	gb|AF400225.1| Spodoptera frugiperda ribosomal protein S30 mRNA, complete cds	4e-39
Hme00194	3	gb|AY829764.1| Lonomia obliqua hypothetical protein 17 mRNA, complete cds	5e-23
Hme00194	3	emb|AM040024.1| Carabus granulatus mRNA for ubiquitin/ribosomal protein S30e fusion protein (ubq/rpS30e gene)	1e-26
Hme00194	3	ref|NM_001043816.1| Bombyx mori ribosomal protein S30 (Rps30), mRNA gb|AY769346.1| Bombyx mori ribosomal protein S30 (RpS30) mRNA, complete cds	8e-31
Hme00194	3	emb|AJ783767.1| Papilio dardanus mRNA for ubiquitin/ribosomal protein S30e fusion protein (fub/rpS30e gene)	4e-20
Hme00195	2
Hme00197	2
Hme00201	1
Hme00204	1	ref|NM_001046864.1| Bombyx mori receptor expression enhancing protein (LOC693111), transcript variant 2, mRNA gb|DQ311417.1| Bombyx mori receptor expression enhancing protein isoform 2 mRNA, complete cds	7e-54
Hme00204	1	ref|NM_001110304.1| Bombyx mori receptor expression enhancing protein (LOC693111), transcript variant 1, mRNA gb|DQ311416.1| Bombyx mori receptor expression enhancing protein isoform 1 mRNA, complete cds	6e-51
Hme00205	5	gb|DQ630939.1| Gryllus bimaculatus S9 ribosomal protein mRNA, partial cds	3e-43
Hme00205	5	ref|NM_079280.2| Drosophila melanogaster Ribosomal protein S9 CG3395-RA, transcript variant A (RpS9), mRNA	3e-40
Hme00205	5	gb|AY161273.1| Spodoptera frugiperda ribosomal protein S9 mRNA, partial cds	4e-67
Hme00205	5	ref|NM_001043800.1| Bombyx mori ribosomal protein S9 (Rps9), mRNA gb|AY769323.1| Bombyx mori ribosomal protein S9 (RpS9) mRNA, complete cds	1e-101
Hme00205	5	dbj|AB180671.1| Plutella xylostella mRNA for ribosomal protein S9, complete cds	1e-115
Hme00206	1	emb|X13107.1|DMAWDR Drosophila melanogaster awd mRNA ( abnormal wing disc )	2e-16
Hme00206	1	ref|NM_001099814.1| Bombyx mori abnormal wing disc-like protein (LOC100101186), mRNA gb|DQ443417.1| Bombyx mori abnormal wing disc-like protein mRNA, complete cds	3e-49
Hme00206	1	gb|AF514332.1| Choristoneura parallela abnormal wing disc-like protein mRNA, complete cds	4e-30
Hme00206	1	gb|BT030786.1| Drosophila melanogaster FI01455 full insert cDNA	2e-16
Hme00206	1	gb|AE014297.2| Drosophila melanogaster chromosome 3R, complete sequence	2e-16
Hme00208	15
Hme00209	2
Hme00210	1	ref|NM_001112759.1| Bombyx mori cytochrome c1 (LOC100127128), mRNA gb|DQ443190.1| Bombyx mori cytochrome c1 mRNA, complete cds	2e-54
Hme00211	3	gb|AY971345.1| Danaus plexippus ribosomal protein 49 mRNA, partial cds	5e-54
Hme00211	3	dbj|AB180441.1| Plutella xylostella mRNA for Ribosomal protein L32, complete cds	2e-90
Hme00211	3	gb|AF400195.1| Spodoptera frugiperda ribosomal protein L32 mRNA, complete cds	1e-113
Hme00211	3	ref|NM_001098282.1| Bombyx mori ribosomal protein L32 (Rpl32), mRNA gb|AY769302.1| Bombyx mori ribosomal protein L32 (RpL32) mRNA, complete cds	1e-82
Hme00211	3	gb|EF207973.1| Heliconius melpomene ribosomal protein L32 (RpL32) mRNA, complete cds	0
Hme00212	1
Hme00213	1
Hme00214	1
Hme00215	5	gb|EF207960.1| Heliconius melpomene ribosomal protein L6 (RpL6) mRNA, partial cds	0
Hme00215	5	gb|EU259813.1| Spodoptera exigua ribosomal protein L6e (RpL6e) mRNA, complete cds	6e-30
Hme00215	5	ref|NM_001043667.1| Bombyx mori ribosomal protein L6 (Rpl6), mRNA gb|AY769273.1| Bombyx mori ribosomal protein L6 (RpL6) mRNA, complete cds	1e-06
Hme00215	5	gb|EF084211.1| Picea sitchensis clone WS0271_G09 unknown mRNA	4e-09
Hme00218	1
Hme00219	1
Hme00228	1	ref|XM_001356263.1| Drosophila pseudoobscura GA18510-PA (Dpse\GA18510) mRNA, partial cds	8e-23
Hme00228	1	gb|AY829785.1| Lonomia obliqua ribosomal protein 27 mRNA, partial cds	3e-28
Hme00228	1	dbj|AB180451.1| Plutella xylostella mRNA for Ribosomal protein L7, complete cds	3e-56
Hme00228	1	ref|NM_001043670.1| Bombyx mori ribosomal protein L7 (Rpl7), mRNA gb|AY769274.1| Bombyx mori ribosomal protein L7 (RpL7) mRNA, complete cds	1e-64
Hme00228	1	gb|AY072288.1| Spodoptera frugiperda ribosomal protein L7 mRNA, complete cds	1e-111
Hme00229	3	gb|AY072284.1| Spodoptera frugiperda 60S acidic ribosomal protein P0 mRNA, complete cds	1e-91
Hme00229	3	emb|AJ457827.1|BMO457827 Bombyx mori mRNA for ribosomal P0 protein (p0 gene)	6e-69
Hme00229	3	ref|NM_001043658.1| Bombyx mori ribosomal protein P0 (Rpp0), mRNA gb|AY769267.1| Bombyx mori ribosomal protein P0 (RpP0) mRNA, complete cds	4e-64
Hme00229	3	ref|XM_961517.1| PREDICTED: Tribolium castaneum similar to 60S acidic ribosomal protein P0 (DNA-(apurinic or apyrimidinic site) lyase) (Apurinic-apyrimidinic endonuclease), transcript variant 1 (LOC656653), mRNA	6e-38
Hme00229	3	ref|XM_970843.1| PREDICTED: Tribolium castaneum similar to 60S acidic ribosomal protein P0 (DNA-(apurinic or apyrimidinic site) lyase) (Apurinic-apyrimidinic endonuclease), transcript variant 3 (LOC656653), mRNA	6e-38
Hme00230	6
Hme00231	3
Hme00233	2	gb|DQ067276.1| Anoplophora glabripennis muscle protein 20-like protein mRNA, complete cds	5e-21
Hme00233	2	gb|EF087653.1| Picea sitchensis clone WS02733_E01 unknown mRNA	2e-35
Hme00233	2	ref|NM_001047011.1| Bombyx mori muscular protein 20 (LOC733016), mRNA gb|DQ443378.1| Bombyx mori muscular protein 20 mRNA, complete cds	2e-75
Hme00233	2	ref|XM_001599078.1| PREDICTED: Nasonia vitripennis similar to putative muscular protein 20 (LOC100114168), mRNA	2e-14
Hme00233	2	emb|AJ867416.1| Pentacomia aurifrons partial mp20 gene for muscular protein 20, exons 1-4	2e-20
Hme00234	1	ref|NM_001046864.1| Bombyx mori receptor expression enhancing protein (LOC693111), transcript variant 2, mRNA gb|DQ311417.1| Bombyx mori receptor expression enhancing protein isoform 2 mRNA, complete cds	3e-62
Hme00234	1	ref|NM_001110304.1| Bombyx mori receptor expression enhancing protein (LOC693111), transcript variant 1, mRNA gb|DQ311416.1| Bombyx mori receptor expression enhancing protein isoform 1 mRNA, complete cds	1e-55
Hme00235	4
Hme00236	2
Hme00238	2	ref|NM_001046769.1| Bombyx mori calmodulin (LOC692927), mRNA gb|DQ311341.1| Bombyx mori calmodulin mRNA, complete cds	0
Hme00238	2	gb|AY232217.1| Drosophila yakuba clone yak-ad_Cam mRNA sequence	3e-96
Hme00238	2	gb|BT003282.1| Drosophila melanogaster LD02334 full insert cDNA	3e-96
Hme00238	2	ref|XM_001672913.1| Caenorhabditis briggsae AF16 Hypothetical protein CBG01097 (CBG01097) mRNA, complete cds	1e-100
Hme00238	2	ref|XM_001606260.1| PREDICTED: Nasonia vitripennis similar to Calmodulin (LOC100119746), mRNA	1e-103
Hme00239	1	gb|DQ673392.1| Diaphorina citri putative ribosomal protein S17e mRNA, complete cds	7e-25
Hme00239	1	gb|AF400214.1| Spodoptera frugiperda ribosomal protein S17 mRNA, complete cds	5e-63
Hme00239	1	ref|NM_001043802.1| Bombyx mori ribosomal protein S17 (Rps17), mRNA gb|AY769333.1| Bombyx mori ribosomal protein S17 (RpS17) mRNA, complete cds	2e-77
Hme00239	1	dbj|AB180423.1| Plutella xylostella mRNA for Ribosomal protein S17, complete cds	1e-88
Hme00239	1	gb|EF207952.1| Heliconius melpomene ribosomal protein S17 (RpS17) mRNA, complete cds	0
Hme00241	3
Hme00242	1	emb|X53822.1|DMH33Q D.melanogaster mRNA for histone H3.3Q (variant)	1e-58
Hme00242	1	ref|XM_001657504.1| Aedes aegypti histone H3.3 (AaeL_AAEL006158) mRNA, complete cds	1e-61
Hme00242	1	ref|NM_001098286.1| Bombyx mori h3 histone family 3a (LOC778457), mRNA gb|DQ311185.1| Bombyx mori h3 histone family 3a mRNA, complete cds	2e-79
Hme00242	1	emb|CU367882.4| H.melpomene DNA sequence from clone AEHM-11J7, complete sequence	0
Hme00242	1	emb|X81205.1|DMHSTH331 D.melanogaster mRNA for histone H3.3	3e-56
Hme00244	1
Hme00245	1	gb|EF086490.1| Picea sitchensis clone WS02743_K01 unknown mRNA	9e-99
Hme00245	1	gb|AY072289.1| Spodoptera frugiperda ribosomal protein L18A mRNA, complete cds	1e-136
Hme00245	1	dbj|AB180445.1| Plutella xylostella mRNA for Ribosomal protein L18A, complete cds	1e-97
Hme00245	1	ref|NM_001043754.1| Bombyx mori ribosomal protein L18A (Rpl18a), mRNA gb|AY769288.1| Bombyx mori ribosomal protein L18A (RpL18A) mRNA, complete cds	1e-94
Hme00245	1	ref|XM_001360589.1| Drosophila pseudoobscura GA19650-PA (Dpse\GA19650) mRNA, partial cds	6e-26
Hme00246	1	ref|XM_001603660.1| PREDICTED: Nasonia vitripennis hypothetical protein LOC100120029 (LOC100120029), mRNA	4e-12
Hme00246	1	ref|XM_967328.1| PREDICTED: Tribolium castaneum similar to anaphase promoting complex subunit 11 homolog (LOC661147), mRNA	1e-08
Hme00246	1	ref|NM_001103655.1| Drosophila melanogaster CG34441-RB, transcript variant B (CG34441), mRNA	4e-06
Hme00246	1	gb|AY089284.1| Drosophila melanogaster AT07979 full insert cDNA	4e-06
Hme00246	1	ref|NM_001046766.1| Bombyx mori anaphase promoting complex subunit 11 (LOC692923), mRNA gb|DQ311337.1| Bombyx mori anaphase promoting complex subunit 11 mRNA, complete cds	9e-41
Hme00247	1
Hme00248	3	gb|AY061320.1| Drosophila melanogaster LD23674 full length cDNA	1e-23
Hme00248	3	gb|AY583363.1| Bombyx mori ribosomal protein S28 mRNA, complete cds	3e-30
Hme00248	3	ref|NM_001044215.1| Bombyx mori ribosomal protein S28 (Rps28), mRNA gb|AY769344.1| Bombyx mori ribosomal protein S28 (RpS28) mRNA, complete cds	3e-30
Hme00248	3	emb|AJ783766.1| Papilio dardanus mRNA for ribosomal protein S28e (rpS28e gene)	2e-34
Hme00248	3	gb|EF452418.1| Heliconius melpomene ribosomal protein S28 mRNA, complete cds	0
Hme00249	2	ref|XM_001601640.1| PREDICTED: Nasonia vitripennis similar to tetraspanin F139 (LOC100117457), mRNA	1e-15
Hme00249	2	gb|DQ311224.1| Bombyx mori tetraspanin D mRNA, complete cds	7e-17
Hme00249	2	gb|AF274023.1|AF274023 Manduca sexta tetraspanin E118 mRNA, complete cds	3e-19
Hme00249	2	ref|NM_001046692.1| Bombyx mori tetraspanin E (LOC692847), mRNA gb|DQ311225.1| Bombyx mori tetraspanin E mRNA, complete cds	7e-17
Hme00250	1	gb|EF207974.1| Heliconius melpomene ADP/ATP tranlocase (ANT) mRNA, complete cds	0
Hme00250	1	ref|NM_001043607.1| Bombyx mori ADP/ATP translocase (Ant), mRNA gb|AY227000.1| Bombyx mori ADP/ATP translocase (ANT) mRNA, complete cds; nuclear gene for mitochondrial product	1e-74
Hme00250	1	gb|AY253868.2| Helicoverpa armigera ADP/ATP translocase mRNA, complete cds	9e-72
Hme00250	1	gb|AY186577.1| Manduca sexta ADP/ATP translocase mRNA, complete cds	2e-57
Hme00250	1	ref|XM_001606623.1| PREDICTED: Nasonia vitripennis similar to ADP/ATP translocase (LOC100117058), mRNA	6e-39
Hme00251	2
Hme00252	1	gb|AF161707.1|AF161707 Calpodes ethlius fat body secreted ferritin S subunit precursor (FER) mRNA, complete cds	1e-09
Hme00252	1	gb|AY970291.1| Trichoplusia ni ferritin heavy chain mRNA, partial cds	1e-27
Hme00252	1	gb|AF161708.1|AF161708 Calpodes ethlius midgut secreted ferritin S subunit precursor (FER) mRNA, complete cds	1e-09
Hme00252	1	gb|AF142340.1|AF142340 Galleria mellonella 26kDa ferritin subunit mRNA, complete cds	1e-06
Hme00252	1	gb|EF032585.1| Pieris rapae ferritin HCH mRNA, complete cds	3e-10
Hme00253	3	gb|EU082222.1| Bombyx mori vacuolar-type H+-ATPase subunit c (VATPc) mRNA, complete cds	1e-137
Hme00253	3	emb|X65051.1|MSVATP16S M.sexta mRNA for vacuolar ATPase 16 kD proteolipid subunit	3e-84
Hme00253	3	gb|EF082355.1| Picea sitchensis clone WS0278_L17 unknown mRNA	2e-91
Hme00253	3	ref|NM_001098292.1| Bombyx mori vacuolar H+ ATP synthase 16 kDa proteolipid subunit (LOC778463), mRNA gb|DQ443153.1| Bombyx mori vacuolar H+ ATP synthase 16 kDa proteolipid subunit mRNA, complete cds	1e-137
Hme00253	3	gb|L16884.1|HELATPASEV Heliothis virescens 17kDa H+-ATPase V-type subunit mRNA, complete cds	5e-83
Hme00254	1
Hme00255	1	gb|DQ440097.1| Aedes aegypti clone AE-418 mitochondrial ATP synthase F chain mRNA, complete cds; nuclear gene for mitochondrial product	6e-07
Hme00255	1	ref|XM_001649126.1| Aedes aegypti conserved hypothetical protein (AaeL_AAEL000619) mRNA, complete cds	6e-07
Hme00255	1	ref|XM_001661246.1| Aedes aegypti conserved hypothetical protein (AaeL_AAEL011010) mRNA, complete cds	6e-07
Hme00255	1	gb|EU205416.1| Armigeres subalbatus ASAP ID ACN-0182792 hydrogen translocating ATPase mRNA sequence	6e-07
Hme00255	1	gb|AY433429.1| Aedes aegypti ASAP ID: 38679 hydrogen-translocating ATPase mRNA sequence	6e-07
Hme00256	1
Hme00257	3
Hme00258	1
Hme00259	1
Hme00265	1
Hme00266	1
Hme00267	1
Hme00270	5	dbj|AB291558.1| Solea senegalensis rpS5 mRNA for ribosomal protein S5, complete cds	3e-34
Hme00270	5	ref|NM_001043794.1| Bombyx mori ribosomal protein S5 (Rps5), mRNA gb|AY769319.1| Bombyx mori ribosomal protein S5 (RpS5) mRNA, complete cds	2e-75
Hme00270	5	gb|AF429979.1| Spodoptera frugiperda ribosomal protein S5 mRNA, complete cds	1e-112
Hme00270	5	gb|AY837869.1| Trichoplusia ni ribosomal protein S5 mRNA, complete cds	1e-107
Hme00270	5	gb|DQ673389.1| Diaphorina citri putative S5e ribosomal protein mRNA, complete cds	3e-34
Hme00271	2	dbj|AB062685.1| Bombyx mori mRNA for ribosome-associated protein P40, complete cds	5e-95
Hme00271	2	ref|NM_001112673.1| Bombyx mori ribosomal protein SA (Rpsa), mRNA gb|AY769314.1| Bombyx mori ribosomal protein SA (RpSA) mRNA, complete cds	1e-101
Hme00271	2	emb|AJ871199.2| Spodoptera frugiperda partial mRNA for adipokinetic hormone novel isoform 3 precursor (akh gene)	4e-52
Hme00271	2	emb|AJ871198.2| Spodoptera frugiperda partial mRNA for adipokinetic hormone novel isoform 2 precursor (akh gene)	4e-52
Hme00271	2	gb|AY829753.1| Lonomia obliqua hypothetical protein 14 mRNA, partial cds	5e-64
Hme00272	1
Hme00274	1	gb|CP000866.1| Nitrosopumilus maritimus SCM1, complete genome	6e-07
Hme00275	4
Hme00277	1
Hme00280	1
Hme00282	2
Hme00283	1	emb|X83495.1|AE28SRRNA A.ervi 28S rRNA gene	1e-94
Hme00283	1	dbj|AB121788.1| Myrmecia croslandi gene for 28S rRNA, intergenic spacer	1e-94
Hme00283	1	gb|AF463459.1| Attacus ricini ribosomal DNA repeat unit, complete sequence	1e-168
Hme00283	1	gb|AY859612.1| Vespula pensylvanica internal transcribed spacer 2 and 28S ribosomal RNA gene, partial sequence	8e-90
Hme00283	1	gb|AY859546.1| Gomphocerinae sp. JM-2004 internal transcribed spacer 1, partial sequence; 5.8S ribosomal RNA gene and internal transcribed spacer 2, complete sequence; and 28S ribosomal RNA gene, partial sequence	1e-91
Hme00286	4	dbj|AB180407.1| Plutella xylostella mRNA for Ribosomal protein L8, complete cds	1e-132
Hme00286	4	gb|AF429973.1| Spodoptera frugiperda ribosomal protein L8 mRNA, complete cds	0
Hme00286	4	gb|AY485337.1| Mamestra brassicae ribosomal protein L8 (rpl8) mRNA, complete cds	0
Hme00286	4	ref|NM_001043676.1| Bombyx mori ribosomal protein L8 (Rpl8), mRNA gb|AY769276.1| Bombyx mori ribosomal protein L8 (RpL8) mRNA, complete cds	1e-170
Hme00286	4	gb|EF207977.1| Heliconius melpomene ribosomal protein L8 (RpL8) mRNA, partial cds	0
Hme00287	1	ref|NM_001043700.1| Bombyx mori ribosomal protein L17 (Rpl17), mRNA gb|AY769286.1| Bombyx mori ribosomal protein L17 (RpL17) mRNA, complete cds	5e-79
Hme00287	1	gb|AY829855.1| Lonomia obliqua ribosomal protein 31 mRNA, complete cds	3e-71
Hme00287	1	ref|XM_396914.3| PREDICTED: Apis mellifera similar to Ribosomal protein L17 CG3203-PD, isoform D (LOC413470), mRNA	2e-19
Hme00287	1	emb|AM049047.1| Biphyllus lunatus mRNA for ribosomal protein L17e (rpL17e gene)	8e-13
Hme00287	1	gb|EU045355.1| Phlebotomus papatasi 60S ribosomal protein L17-like protein mRNA, complete cds	2e-10
Hme00289	2
Hme00290	2	dbj|AB180426.1| Plutella xylostella mRNA for Ribosomal protein S21, complete cds	2e-53
Hme00290	2	gb|EF070467.1| Maconellicoccus hirsutus clone WHMH2931 putative ribosomal protein S12 mRNA, complete cds	4e-11
Hme00290	2	ref|NM_001044103.1| Bombyx mori ribosomal protein S12 (Rps12), mRNA gb|AY769327.1| Bombyx mori ribosomal protein S12 (RpS12) mRNA, complete cds	3e-61
Hme00290	2	gb|AF400209.1| Spodoptera frugiperda ribosomal protein S12 mRNA, complete cds	1e-63
Hme00290	2	gb|DQ673390.1| Diaphorina citri putative ribosomal protein S12 mRNA, complete cds	3e-09
Hme00291	1	dbj|AB290613.1| Bombyx mori ybp mRNA for Y-box protein, complete cds	2e-48
Hme00291	1	gb|AY829765.1| Lonomia obliqua hypothetical protein 18 mRNA, complete cds	3e-34
Hme00291	1	emb|AJ319581.1|FRU319581 Fugu rubripes partial mRNA for cold-shock domain protein (fruYP1 gene)	4e-15
Hme00291	1	emb|CR646004.2|CNS0EXFE Tetraodon nigroviridis full-length cDNA	7e-14
Hme00291	1	ref|NM_001043432.1| Bombyx mori Y-box protein (Ybp), mRNA dbj|AB098537.1| Bombyx mori BYB mRNA for Y-box protein, complete cds	2e-48
Hme00292	2
Hme00293	1	ref|NM_001043520.1| Bombyx mori heat shock protein hsp21.4 (Hsp21.4), mRNA dbj|AB195972.1| Bombyx mori Hsp21.4 mRNA for heat shock protein hsp21.4, complete cds	4e-61
Hme00293	1	gb|EF207972.1| Heliconius erato heat shock protein hsp21.4 (Hsp21.4) mRNA, complete cds	0
Hme00293	1	ref|XM_968592.1| PREDICTED: Tribolium castaneum similar to CG14207-PA, isoform A (LOC662501), mRNA	1e-11
Hme00294	1
Hme00295	3
Hme00296	1	ref|NM_001112758.1| Bombyx mori Mod(mdg4)-heS00531 (Mod(mdg4)), mRNA tpe|BN000406.1| TPA_inf: Bombyx mori mRNA for Mod(mdg4)-heS00531 (mod(mdg4) gene)	1e-164
Hme00301	1	gb|EU234504.1| Mythimna separata beta-tubulin mRNA, complete cds	1e-148
Hme00301	1	gb|EF207965.1| Heliconius erato beta-tubulin-like (Btub) mRNA, complete sequence	0
Hme00301	1	gb|AF030547.1|AF030547 Manduca sexta beta-1 tubulin mRNA, complete cds	1e-172
Hme00301	1	ref|NM_001043499.1| Bombyx mori beta-tubulin (Tub2), mRNA dbj|AB072308.1| Bombyx mori bmtub2 mRNA for beta-tubulin, complete cds	1e-153
Hme00301	1	dbj|AB011069.1| Bombyx mori mRNA for beta-tubulin, complete cds	1e-153
Hme00303	1
Hme00304	2	dbj|D83209.1|GPIUBIZ Cavia cobaya mRNA for ubiquitin extention protein, complete cds	6e-41
Hme00304	2	ref|XM_001599384.1| PREDICTED: Nasonia vitripennis similar to polyubiquitin (LOC100115399), mRNA	6e-41
Hme00304	2	gb|BC102491.1| Bos taurus ribosomal protein S27a, mRNA (cDNA clone MGC:127404 IMAGE:7952323), complete cds	6e-41
Hme00304	2	ref|NM_174778.1| Bos taurus ribosomal protein S27a (RPS27A), mRNA gb|AF058700.1|AF058700 Bos taurus ubiquitin-S27a fusion protein mRNA, complete cds	6e-41
Hme00304	2	dbj|AB098891.1| Bos taurus mRNA for similar to ubiquitin-S27a fusion protein, partial cds, clone: ORCS10065	6e-41
Hme00305	1	gb|AY829802.1| Lonomia obliqua troponin C 2 mRNA, complete cds	5e-82
Hme00305	1	gb|AY113496.1| Drosophila melanogaster RE53289 full insert cDNA	6e-20
Hme00305	1	gb|AY283601.1| Drosophila melanogaster troponin C 25D (TpnC25D) mRNA, complete cds	6e-20
Hme00305	1	ref|NM_001046978.1| Bombyx mori troponin C 25D (LOC732982), mRNA gb|DQ443309.1| Bombyx mori troponin C 25D mRNA, complete cds	6e-63
Hme00305	1	ref|NM_135071.2| Drosophila melanogaster TpnC25D CG6514-RA (TpnC25D), mRNA	6e-20
Hme00307	1	ref|XM_001353693.1| Drosophila pseudoobscura GA20736-PA (Dpse\GA20736) mRNA, partial cds	1e-08
Hme00307	1	ref|NM_001043764.1| Bombyx mori ribosomal protein L23A (Rpl23a), mRNA gb|AY769293.1| Bombyx mori ribosomal protein L23A (RpL23A) mRNA, complete cds	2e-26
Hme00307	1	gb|EF207984.1| Heliconius melpomene ribosomal protein L23a (RpL23a) mRNA, partial cds	0
Hme00307	1	gb|EF211971.1| Heliconius melpomene ribosomal protein L23a-like (rpL23a) gene, partial sequence	1e-126
Hme00307	1	gb|EF083096.1| Picea sitchensis clone WS02719_P13 unknown mRNA	2e-38
Hme00308	2
Hme00311	1
Hme00312	2
Hme00314	3	dbj|AB112363.1| Antheraea yamamai mRNA for ubiquitin, complete cds	1e-113
Hme00314	3	emb|X53524.1|MSUBIFUS Tobacco hawkmoth ubiquitin-fusion gene	4e-98
Hme00314	3	emb|AJ783765.1| Papilio dardanus mRNA for ubiquitin/ribosomal protein S27Ae fusion protein (ubq/rpS27Ae gene)	6e-97
Hme00314	3	dbj|AB180455.1| Plutella xylostella mRNA for Ribosomal protein S27A, complete cds	1e-107
Hme00314	3	gb|AY072292.1| Spodoptera frugiperda ribosomal protein S27A mRNA, complete cds	1e-118
Hme00315	4	dbj|AB124799.1| Bombyx mori BmTCTP gene for translationally controlled tumor protein, complete cds	9e-35
Hme00315	4	gb|EF210320.1| Bombyx mori translationally controlled tumor protein (TCTP) mRNA, complete cds	1e-77
Hme00315	4	gb|EF087353.1| Picea sitchensis clone WS02746_N06 unknown mRNA	2e-51
Hme00315	4	ref|NM_001044107.1| Bombyx mori translationally controlled tumor protein (Tctp), mRNA gb|DQ003481.1| Bombyx mori translationally controlled tumor protein (TCTP) mRNA, complete cds	7e-85
Hme00315	4	dbj|AB189028.1| Plutella xylostella mRNA for translationally controlled tumor protein, complete cds	1e-104
Hme00319	1	gb|AF400197.1| Spodoptera frugiperda ribosomal protein L35A mRNA, complete cds	3e-58
Hme00319	1	ref|NM_001043778.1| Bombyx mori ribosomal protein L35A (Rpl35a), mRNA gb|AY769305.1| Bombyx mori ribosomal protein L35A (RpL35A) mRNA, complete cds	2e-59
Hme00319	1	ref|XM_001232254.1| PREDICTED: Gallus gallus ribosomal protein L35a, transcript variant 1 (RPL35A), mRNA	5e-08
Hme00319	1	ref|XM_422734.2| PREDICTED: Gallus gallus ribosomal protein L35a, transcript variant 2 (RPL35A), mRNA	5e-08
Hme00319	1	emb|BX929952.1| Gallus gallus finished cDNA, clone ChEST764f2	5e-08
Hme00322	2	ref|NM_001046780.1| Bombyx mori glutamate dehydrogenase (LOC692939), mRNA gb|DQ311359.1| Bombyx mori glutamate dehydrogenase mRNA, complete cds	8e-84
Hme00322	2	ref|NM_206551.1| Drosophila melanogaster Glutamate dehydrogenase CG5320-RF, transcript variant F (Gdh), mRNA	1e-63
Hme00322	2	ref|NM_206550.1| Drosophila melanogaster Glutamate dehydrogenase CG5320-RE, transcript variant E (Gdh), mRNA	1e-63
Hme00322	2	gb|BT001501.1| Drosophila melanogaster LD34409 full insert cDNA	1e-63
Hme00322	2	emb|Z29062.1|DMGLUD1 D.melanogaster GLUD mRNA for glutamate dehydrogenase, short peptide	4e-61
Hme00323	1	ref|XM_001602163.1| PREDICTED: Nasonia vitripennis similar to ubiquitin-conjugating enzyme h, transcript variant 1 (LOC100118278), mRNA	9e-31
Hme00323	1	ref|XM_001656847.1| Aedes aegypti ubiquitin-conjugating enzyme h (AaeL_AAEL013633) mRNA, complete cds	4e-30
Hme00323	1	gb|AE014298.4| Drosophila melanogaster chromosome X, complete sequence	1e-23
Hme00323	1	gb|AY061237.1| Drosophila melanogaster LD17992 full length cDNA	1e-23
Hme00323	1	gb|DQ138710.1| Drosophila melanogaster strain Ral1 CG2257 gene, partial cds	5e-26
Hme00324	1
Hme00328	1	gb|DQ102703.1| Coreana raphaelis mitochondrion, complete genome	6e-45
Hme00328	1	gb|AF467260.1| Ostrinia furnacalis mitochondrion, complete genome	2e-35
Hme00328	1	gb|DQ073916.1| Adoxophyes honmai mitochondrion, complete genome	5e-30
Hme00328	1	gb|M22051.1|SPFMTCOX3 Spodoptera frugiperda mitochondrial cytochrome oxidase III mRNA, complete cds	1e-30
Hme00328	1	gb|AF442957.1| Ostrinia nubilalis mitochondrion, complete genome	5e-36
Hme00331	1	gb|AY769329.1| Bombyx mori ribosomal protein S14 (RpS14) mRNA, complete cds	6e-50
Hme00331	1	ref|NM_001043649.1| Bombyx mori ribosomal protein S14 (S14), mRNA gb|AY706956.1| Bombyx mori ribosomal protein S14 (S14) mRNA, complete cds	2e-47
Hme00331	1	gb|AF119387.1|AF119387 Stomoxys calcitrans ribosomal protein S14 mRNA, complete cds	4e-51
Hme00331	1	gb|AF400211.1| Spodoptera frugiperda ribosomal protein S14 mRNA, complete cds	8e-71
Hme00331	1	dbj|AB180670.1| Plutella xylostella mRNA for ribosomal protein S14, complete cds	8e-74
Hme00332	1
Hme00334	1
Hme00335	1	ref|NM_001099620.1| Bombyx mori NADPH-specific isocitrate dehydrogenase (LOC100101164), mRNA gb|DQ443205.1| Bombyx mori NADPH-specific isocitrate dehydrogenase mRNA, complete cds	5e-13
Hme00335	1	emb|BX842656.1| Bdellovibrio bacteriovorus complete genome, strain HD100; segment 11/11	2e-06
Hme00335	1	gb|DQ311190.1| Bombyx mori isocitrate dehydrogenase precursor, mRNA, complete cds; mitochondrial	5e-13
Hme00336	2	ref|NM_001043806.1| Bombyx mori ribosomal protein S19 (Rps19), mRNA gb|AY769335.1| Bombyx mori ribosomal protein S19 (RpS19) mRNA, complete cds	2e-19
Hme00336	2	gb|AY829786.1| Lonomia obliqua ribosomal protein 28 mRNA, partial cds	4e-36
Hme00336	2	dbj|AB176644.1| Antheraea yamamai mRNA for ribosomal protein S19, complete cds	2e-62
Hme00336	2	gb|AF400216.1| Spodoptera frugiperda ribosomal protein S19 mRNA, complete cds	2e-75
Hme00336	2	emb|AM048975.1| Eucinetus sp. APV-2005 mRNA for ribosomal protein S19e (rpS19e gene)	6e-07
Hme00337	1	ref|NM_204141.1| Gallus gallus ribosomal protein L22 (RPL22), mRNA dbj|AB046394.1| Gallus gallus RPL22 mRNA for ribosomal protein L22, complete cds	7e-10
Hme00337	1	ref|NM_001043760.1| Bombyx mori ribosomal protein L22 (Rpl22), mRNA gb|AY769291.1| Bombyx mori ribosomal protein L22 (RpL22) mRNA, complete cds	2e-59
Hme00337	1	ref|NM_001097788.1| Xenopus laevis hypothetical protein LOC100037062 (LOC100037062), mRNA gb|BC128978.1| Xenopus laevis hypothetical protein LOC100037062, mRNA (cDNA clone MGC:160589 IMAGE:4174828), complete cds	7e-10
Hme00337	1	gb|AF400188.1| Spodoptera frugiperda ribosomal protein L22 mRNA, complete cds	1e-103
Hme00337	1	gb|DQ848864.1| Scophthalmus maximus clone kbc13 60S ribosomal protein L22 mRNA, partial cds	1e-11
Hme00338	1
Hme00340	2	emb|CR974474.4| H.melpomene DNA sequence from clone AEHM-41C10, complete sequence	1e-85
Hme00341	1	gb|DQ534197.1| Bombyx mori myosin II essential light chain mRNA, complete cds	4e-52
Hme00341	1	ref|XM_623501.2| PREDICTED: Apis mellifera similar to Myosin-2 essential light chain (Myosin II essential light chain) (Nonmuscle myosin essential light chain), transcript variant 1 (LOC551149), mRNA	6e-11
Hme00341	1	ref|XM_623668.2| PREDICTED: Apis mellifera similar to Myosin-2 essential light chain (Myosin II essential light chain) (Nonmuscle myosin essential light chain) (LOC551149), mRNA	6e-11
Hme00341	1	ref|XM_623630.2| PREDICTED: Apis mellifera similar to Myosin-2 essential light chain (Myosin II essential light chain) (Nonmuscle myosin essential light chain) (LOC551149), mRNA	6e-11
Hme00341	1	ref|NM_001047082.1| Bombyx mori nonmuscle myosin essential light chain (LOC733135), mRNA gb|DQ443416.1| Bombyx mori nonmuscle myosin essential light chain mRNA, complete cds	4e-52
Hme00342	2	ref|NM_001043973.1| Bombyx mori TGF beta-inducible nuclear protein 1 (Tinp1), mRNA gb|DQ424947.1| Bombyx mori TGF beta-inducible nuclear protein 1 (TINP1) mRNA, complete cds	1e-80
Hme00342	2	gb|DQ311226.1| Bombyx mori hairy cell leukemia protein 1 mRNA, complete cds	5e-83
Hme00342	2	gb|EF070567.1| Maconellicoccus hirsutus clone WHMH4211 putative TGF beta-inducible nuclear protein 1 mRNA, complete cds	4e-19
Hme00342	2	ref|XM_001602167.1| PREDICTED: Nasonia vitripennis similar to TGF beta-inducible nuclear protein 1 (LOC100115404), mRNA	4e-31
Hme00342	2	emb|CR388679.1| Gallus gallus finished cDNA, clone ChEST387a6	9e-17
Hme00343	2	gb|AY161272.1| Spodoptera frugiperda ribosomal protein S2 mRNA, complete cds	1e-157
Hme00343	2	emb|AJ783758.1| Papilio dardanus mRNA for ribosomal protein S2e (rpS2e gene)	1e-111
Hme00343	2	gb|EF084233.1| Picea sitchensis clone WS02713_A21 unknown mRNA	1e-107
Hme00343	2	ref|NM_001044099.1| Bombyx mori ribosomal protein S2e (Rps2e), mRNA gb|AY769315.1| Bombyx mori ribosomal protein S2 (RpS2) mRNA, complete cds	7e-97
Hme00343	2	gb|EU206556.1| Armigeres subalbatus ASAP ID ACN-0183719 cytosolic small ribosomal subunit S5 mRNA sequence	1e-52
Hme00345	1
Hme00346	1
Hme00349	1	emb|BX043259.1|CNS095JJ Single read from an extremity of a full-length cDNA clone made from Anopheles gambiae total adult females. 5-PRIME end of clone FK0AAC15DA08 of strain 6-9 of Anopheles gambiae (African malaria mosquito)	5e-08
Hme00349	1	gb|DQ087491.1| Nereis vexillosa fructose-bisphosphate aldolase mRNA, partial cds	3e-09
Hme00349	1	gb|AY725784.1| Oncometopia nigricans putative fructose 1,6-bisphosphate aldolase mRNA, complete cds	3e-15
Hme00349	1	ref|NM_001098296.1| Bombyx mori fructose 1,6-bisphosphate aldolase (LOC778467), mRNA gb|DQ443365.1| Bombyx mori fructose 1,6-bisphosphate aldolase mRNA, complete cds	6e-32
Hme00349	1	dbj|AB166792.1| Antheraea yamamai mRNA for fructose 1,6-bisphosphate aldolase, complete cds	2e-38
Hme00351	1
Hme00354	1
Hme00355	1
Hme00359	4
Hme00360	1	ref|XM_624074.2| PREDICTED: Apis mellifera similar to Apoptosis inhibitor 5 (API-5) (AAC-11) (LOC551686), mRNA	3e-18
Hme00361	1	ref|NM_001043738.1| Bombyx mori innexin 2 (LOC692687), mRNA gb|AY461704.2| Bombyx mori innexin 2 mRNA, complete cds	4e-21
Hme00361	1	gb|EF197891.1| Bombyx mandarina innexin 2 mRNA, complete cds	7e-20
Hme00361	1	ref|NM_001044097.1| Bombyx mori innexin 2 (Inx2), mRNA gb|AY570724.1| Bombyx mori innexin 2 (inx2) mRNA, complete cds	1e-18
Hme00361	1	gb|AY633755.1| Heliothis virescens innexin 2 mRNA, complete cds	2e-16
Hme00361	1	gb|AY196138.1| Spodoptera frugiperda innexin mRNA, complete cds	2e-26
Hme00362	1
Hme00363	1
Hme00364	1
Hme00366	1
Hme00367	1
Hme00368	1	gb|AF400217.1| Spodoptera frugiperda ribosomal protein S20 mRNA, complete cds	1e-69
Hme00368	1	dbj|AB180449.1| Plutella xylostella mRNA for Ribosomal protein S20, complete cds	4e-60
Hme00368	1	emb|AJ783763.1| Papilio dardanus mRNA for ribosomal protein S20e (rpS20e gene)	2e-58
Hme00368	1	ref|NM_001098339.1| Bombyx mori ribosomal protein S20 (Rps20), mRNA gb|AY769336.1| Bombyx mori ribosomal protein S20 (RpS20) mRNA, complete cds	2e-55
Hme00368	1	ref|NM_001085938.1| Xenopus laevis similar to ribosomal protein S20 (MGC52591), mRNA gb|M34706.1|XELRPS22A X.laevis ribosomal protein S22, 40S subunit mRNA, complete cds	7e-31
Hme00370	1
Hme00371	3
Hme00373	1	gb|DQ443356.1| Bombyx mori tropomyosin isoform 5 mRNA, complete cds	0
Hme00373	1	ref|XM_001655898.1| Aedes aegypti tropomyosin invertebrate (AaeL_AAEL002759) mRNA, complete cds	4e-71
Hme00373	1	dbj|AB189025.1| Plutella xylostella gene for tropomyosin I, complete cds	1e-121
Hme00373	1	ref|NM_001046980.1| Bombyx mori tropomyosin 1 (LOC732984), mRNA gb|DQ443312.1| Bombyx mori tropomyosin 1 mRNA, complete cds	0
Hme00373	1	gb|AY829800.1| Lonomia obliqua tropomyosin 1 mRNA, complete cds	1e-178
Hme00376	1
Hme00379	1
Hme00382	1
Hme00383	1	emb|CU463862.5| H.melpomene DNA sequence from clone AEHM-29B7, complete sequence	6e-07
Hme00385	1	gb|U59147.1|DMU59147 Drosophila melanogaster Oregon R vacuolar ATPase subunit A (vha68-2) gene, complete cds	7e-45
Hme00385	1	ref|NM_165022.1| Drosophila melanogaster Vha68-2 CG3762-RC, transcript variant C (Vha68-2), mRNA	7e-45
Hme00385	1	gb|AE014134.5| Drosophila melanogaster chromosome 2L, complete sequence	7e-45
Hme00385	1	ref|NM_001098359.1| Bombyx mori vacuolar ATP synthase catalytic subunit A (LOC100037424), mRNA gb|EF114391.1| Bombyx mori vacuolar ATP synthase catalytic subunit A mRNA, complete cds	1e-80
Hme00385	1	emb|X64233.1|MSATPRNA M.sexta mRNA for vacuolar ATPase subunit A	1e-100
Hme00386	3	ref|NM_001043758.1| Bombyx mori ribosomal protein L21 (Rpl21), mRNA gb|AY769290.1| Bombyx mori ribosomal protein L21 (RpL21) mRNA, complete cds	2e-62
Hme00386	3	gb|AF400187.1| Spodoptera frugiperda ribosomal protein L21 mRNA, complete cds	2e-59
Hme00386	3	gb|AY762938.1| Helicoverpa zea ribosomal protein L21 (RpL21) gene, complete cds	2e-34
Hme00386	3	gb|AY829790.1| Lonomia obliqua ribosomal protein 6 mRNA, complete cds	4e-42
Hme00386	3	dbj|AB180424.1| Plutella xylostella mRNA for Ribosomal protein L21, complete cds	9e-65
Hme00387	1	emb|AJ271785.1|LLU271785 Lupinus luteus mRNA for enolase	5e-12
Hme00387	1	gb|EF207979.1| Heliconius erato enolase-like (Eno) mRNA, complete sequence	0
Hme00387	1	ref|NM_001098361.1| Bombyx mori enolase (LOC100037426), mRNA gb|EF121427.1| Bombyx mori enolase mRNA, complete cds	3e-50
Hme00387	1	gb|AF375280.1| Ernoporus caucasicus enolase (Eno2i) gene, partial cds	1e-15
Hme00387	1	emb|Z28386.1|RCENOLASE R.communis mRNA for enolase	7e-14
Hme00388	1	emb|CR663143.2|CNS0FANH Tetraodon nigroviridis full-length cDNA	5e-18
Hme00388	1	emb|CR704977.2|CNS0G6WT Tetraodon nigroviridis full-length cDNA	5e-18
Hme00388	1	emb|CR714389.2|CNS0GE69 Tetraodon nigroviridis full-length cDNA	5e-18
Hme00388	1	emb|CR716941.2|CNS0GG52 Tetraodon nigroviridis full-length cDNA	5e-18
Hme00388	1	gb|EF085526.1| Picea sitchensis clone WS02727_E24 unknown mRNA	1e-80
Hme00389	1	gb|AY769281.1| Bombyx mori ribosomal protein L12 (RpL12) mRNA, complete cds	3e-34
Hme00389	1	gb|EF207969.1| Heliconius melpomene ribosomal protein L12 (RpL12) mRNA, partial cds	0
Hme00389	1	ref|NM_001043685.1| Bombyx mori ribosomal protein L12 (Rpl12), mRNA	3e-34
Hme00389	1	emb|AM049029.1| Mycetophagus quadripustulatus mRNA for ribosomal protein L12e (rpL12e gene)	4e-24
Hme00389	1	gb|AF429974.1| Spodoptera frugiperda ribosomal protein L12 mRNA, complete cds	8e-50
Hme00390	1
Hme00391	2
Hme00392	1
Hme00393	3
Hme00394	4
Hme00396	4	dbj|AB089281.1| Mamestra brassicae mRNA for receptor for activated protein kinase C homolog, complete cds	1e-142
Hme00396	4	gb|AF368031.1|AF368031 Heliothis virescens receptor for activated protein kinase C RACK1 mRNA, complete cds	1e-141
Hme00396	4	dbj|AB189027.1| Plutella xylostella mRNA for receptor for activated protein kinase C homolog, complete cds	1e-115
Hme00396	4	gb|EU259815.1| Spodoptera exigua activated C kinase 1 receptor (RACK) mRNA, complete cds	1e-140
Hme00396	4	gb|AY228759.1| Junonia coenia fringe mRNA, complete cds	1e-118
Hme00397	1	gb|EU234504.1| Mythimna separata beta-tubulin mRNA, complete cds	1e-177
Hme00397	1	gb|AF030547.1|AF030547 Manduca sexta beta-1 tubulin mRNA, complete cds	1e-178
Hme00397	1	ref|NM_001043499.1| Bombyx mori beta-tubulin (Tub2), mRNA dbj|AB072308.1| Bombyx mori bmtub2 mRNA for beta-tubulin, complete cds	1e-165
Hme00397	1	gb|EF207965.1| Heliconius erato beta-tubulin-like (Btub) mRNA, complete sequence	0
Hme00397	1	gb|AC099013.1| Drosophila melanogaster, chromosome 2R, region 56D-56E, BAC clone BACR25K02, complete sequence	1e-161
Hme00398	1	emb|AJ278329.1|SDO278329 Suberites domuncula mRNA for putative FK506-binding proteins short form (fkb1 gene)	9e-13
Hme00398	1	gb|EF077224.1| Bombyx mori FKBP12 (FKBP12) mRNA, complete cds	3e-25
Hme00398	1	ref|NM_001046917.1| Bombyx mori FK506-binding protein (Fkbp12), mRNA gb|DQ443197.1| Bombyx mori FK506-binding protein mRNA, complete cds	7e-29
Hme00398	1	gb|AF117595.1|AF117595 Manduca sexta clone pMsmaD183 FK506-binding protein mRNA, complete cds	2e-16
Hme00399	1
Hme00400	1	gb|AC007452.1|AC007452 Drosophila melanogaster, chromosome 2R, region 50A1-50B1, P1 clones DS02357, DS05586, and BACR48I15, complete sequence	4e-21
Hme00400	1	emb|V00237.1|DMRNA2 Drosophila melanogaster genes for transfer RNAs (five specific for Ile and two specific for Leu)	1e-21
Hme00400	1	emb|CU463862.5| H.melpomene DNA sequence from clone AEHM-29B7, complete sequence	2e-23
Hme00400	1	emb|CU467808.5| H.melpomene DNA sequence from clone AEHM-28L23, complete sequence	2e-63
Hme00400	1	emb|CU468009.4| H.melpomene DNA sequence from clone AEHM-27N4, complete sequence	1e-42
Hme00401	1
Hme00402	1
Hme00404	1
Hme00410	1
Hme00412	1
Hme00413	1
Hme00414	2
Hme00415	1	emb|AJ577749.1|GME577749 Galleria mellonella mRNA for inducible metalloproteinase inhibitor protein (impi gene)	8e-07
Hme00415	1	gb|AY330624.1| Galleria mellonella inducible metalloproteinase inhibitor (IMPI) mRNA, complete cds	8e-07
Hme00417	2	dbj|AB180435.1| Plutella xylostella mRNA for Ribosomal protein L27, complete cds	4e-79
Hme00417	2	ref|XM_001159277.1| PREDICTED: Pan troglodytes hypothetical LOC454706, transcript variant 5 (LOC454706), mRNA	2e-10
Hme00417	2	ref|NM_001043770.1| Bombyx mori ribosomal protein L27 (Rpl27), mRNA gb|AY769296.1| Bombyx mori ribosomal protein L27 (RpL27) mRNA, complete cds	6e-87
Hme00417	2	gb|AF400191.1| Spodoptera frugiperda ribosomal protein L27 mRNA, complete cds	1e-122
Hme00417	2	gb|EF207978.1| Heliconius melpomene ribosomal protein L27 (RpL27) mRNA, complete cds	0
Hme00418	2	gb|AF400183.1| Spodoptera frugiperda ribosomal protein L13 mRNA, complete cds	3e-19
Hme00418	2	gb|AY846882.1| Helicoverpa zea ribosomal protein L13 (RpL13) mRNA, complete cds	3e-19
Hme00418	2	ref|NM_001043688.1| Bombyx mori ribosomal protein L13 (Rpl13), mRNA gb|AY769282.1| Bombyx mori ribosomal protein L13 (RpL13) mRNA, complete cds	8e-35
Hme00418	2	gb|EF084550.1| Picea sitchensis clone WS02719_N15 unknown mRNA	4e-46
Hme00418	2	dbj|AB179618.2| Antheraea yamamai mRNA for 60S ribosomal protein L13, complete cds	4e-86
Hme00419	1	emb|CU463862.5| H.melpomene DNA sequence from clone AEHM-29B7, complete sequence	1e-105
Hme00419	1	emb|CR974474.4| H.melpomene DNA sequence from clone AEHM-41C10, complete sequence	1e-105
Hme00419	1	emb|CT573313.6| H.melpomene DNA sequence from clone AEHM-46M10, complete sequence	1e-105
Hme00419	1	emb|CU462858.3| H.melpomene DNA sequence from clone AEHM-7G5, complete sequence	3e-93
Hme00419	1	emb|CU468009.4| H.melpomene DNA sequence from clone AEHM-27N4, complete sequence	3e-59
Hme00420	1
Hme00421	1
Hme00423	1	gb|DQ443223.1| Bombyx mori DEAD box polypeptide 5 isoform 1 mRNA, complete cds	2e-10
Hme00423	1	ref|XM_001601995.1| PREDICTED: Nasonia vitripennis similar to GH10652p (LOC100117934), mRNA	3e-13
Hme00423	1	gb|DQ443224.1| Bombyx mori DEAD box polypeptide 5 isoform 2 mRNA, complete cds	2e-10
Hme00423	1	ref|XM_001604543.1| PREDICTED: Nasonia vitripennis similar to DEAD box polypeptide 5 (LOC100119520), mRNA	9e-07
Hme00423	1	ref|NM_001044117.2| Bombyx mori DEAD box polypeptide 5 (LOC732932), mRNA	2e-10
Hme00425	1
Hme00426	1
Hme00427	1	ref|XM_001604836.1| PREDICTED: Nasonia vitripennis similar to 26S protease regulatory subunit 6a (LOC100115023), mRNA	7e-17
Hme00427	1	ref|XM_710409.1| Candida albicans SC5314 putative 26S proteasome regulatory particle ATPase Rpt5p (CaO19_10635), mRNA	3e-16
Hme00427	1	ref|XM_392722.3| PREDICTED: Apis mellifera similar to Tat-binding protein-1 CG10370-PA (LOC409198), mRNA	6e-45
Hme00427	1	ref|XM_633525.1| Dictyostelium discoideum AX4 26S proteasome ATPase 3 subunit (psmC3) mRNA, complete cds	1e-21
Hme00427	1	ref|XM_962580.1| PREDICTED: Tribolium castaneum similar to CG10370-PA (LOC656024), mRNA	5e-21
Hme00428	3
Hme00430	1	gb|EF086974.1| Picea sitchensis clone WS02749_L14 unknown mRNA	6e-84
Hme00430	1	gb|AF400219.1| Spodoptera frugiperda ribosomal protein S23 mRNA, complete cds	4e-82
Hme00430	1	dbj|AB180672.1| Plutella xylostella mRNA for ribosomal protein S23, complete cds	1e-75
Hme00430	1	gb|AY706958.1| Bombyx mori ribosomal protein S23 (S23) mRNA, complete cds	1e-72
Hme00430	1	gb|AY829789.1| Lonomia obliqua ribosomal protein 5 mRNA, complete cds	4e-94
Hme00431	1
Hme00437	1	emb|CT955980.4| H.melpomene DNA sequence from clone AEHM-7G12, complete sequence	1e-06
Hme00437	1	emb|CU463862.5| H.melpomene DNA sequence from clone AEHM-29B7, complete sequence	9e-08
Hme00437	1	emb|CT573313.6| H.melpomene DNA sequence from clone AEHM-46M10, complete sequence	1e-06
Hme00437	1	emb|CU468009.4| H.melpomene DNA sequence from clone AEHM-27N4, complete sequence	9e-08
Hme00438	1
Hme00439	1	gb|DQ073455.1| Choristoneura fumiferana activated C kinase 1 receptor (RACK1) mRNA, complete cds	4e-58
Hme00439	1	ref|NM_001048238.1| Bombyx mori receptor for activated protein kinase C RACK 1 (Rack1), transcript variant 1, mRNA gb|DQ311399.1| Bombyx mori receptor for activated protein kinase C RACK isoform 1 mRNA, complete cds	3e-50
Hme00439	1	gb|EU259815.1| Spodoptera exigua activated C kinase 1 receptor (RACK) mRNA, complete cds	3e-65
Hme00439	1	gb|AF368031.1|AF368031 Heliothis virescens receptor for activated protein kinase C RACK1 mRNA, complete cds	2e-75
Hme00439	1	dbj|AB089281.1| Mamestra brassicae mRNA for receptor for activated protein kinase C homolog, complete cds	2e-66
Hme00441	1	ref|NM_001099800.1| Bombyx mori ribosomal protein L24 (LOC100101172), mRNA gb|DQ443302.1| Bombyx mori ribosomal protein L24 mRNA, complete cds	2e-50
Hme00441	1	ref|XM_965157.1| PREDICTED: Tribolium castaneum similar to CG6764-PA (LOC658799), mRNA	3e-43
Hme00441	1	ref|XM_001603842.1| PREDICTED: Nasonia vitripennis similar to ribosomal protein L24 (LOC100117175), mRNA	5e-39
Hme00442	1
Hme00443	1
Hme00444	1	emb|AJ937746.1| Malassezia sympodialis partial mRNA for thioredoxin (mala s 13 gene)	2e-06
Hme00444	1	gb|AF117573.1|AF117573 Manduca sexta clone pMsmaB2 thioredoxin-like protein mRNA, complete cds	2e-37
Hme00444	1	gb|EF198474.1| Bombyx mori thioredoxin mRNA, complete cds	9e-18
Hme00444	1	ref|NM_001098334.1| Bombyx mori thioredoxin-like protein (LOC778509), mRNA gb|DQ985602.1| Bombyx mori clone 017_017005_2005-07-06_WD-050706 thioredoxin-like protein mRNA, complete cds	9e-18
Hme00444	1	gb|EF084076.1| Picea sitchensis clone WS0273_K20 unknown mRNA	4e-17
Hme00448	1	gb|AY150370.1| Cotesia rubecula calreticulin mRNA, complete cds	2e-48
Hme00448	1	gb|EF207968.1| Heliconius erato calreticulin-like (Crc) mRNA, complete sequence	0
Hme00448	1	ref|NM_001043610.1| Bombyx mori calreticulin (Crt), mRNA gb|AY297158.1| Bombyx mori calreticulin mRNA, complete cds	2e-35
Hme00448	1	dbj|AB090887.1| Bombyx mori crt mRNA for calreticulin, complete cds	1e-30
Hme00448	1	dbj|AB063250.1| Galleria mellonella mRNA for calreticulin, complete cds	1e-36
Hme00449	1
Hme00450	1	emb|AJ298149.1|HVI298149 Heliothis virescens mRNA for ribosomal protein L31 (rl31 gene)	1e-84
Hme00450	1	gb|AF400194.1| Spodoptera frugiperda ribosomal protein L31 mRNA, complete cds	6e-87
Hme00450	1	ref|XM_397314.3| PREDICTED: Apis mellifera similar to ribosomal protein L31 (LOC413875), mRNA	1e-23
Hme00450	1	ref|NM_001098281.1| Bombyx mori ribosomal protein L31 (Rpl31), mRNA gb|AY769301.1| Bombyx mori ribosomal protein L31 (RpL31) mRNA, complete cds	1e-69
Hme00450	1	dbj|AB180412.1| Plutella xylostella mRNA for Ribosomal protein L31, complete cds	2e-49
Hme00452	1	ref|NM_057686.3| Drosophila melanogaster twinstar CG4254-RA (tsr), mRNA	2e-51
Hme00452	1	gb|U24490.1|DMU24490 Drosophila melanogaster twinstar (tsr) mRNA, complete cds	2e-51
Hme00452	1	gb|AY231812.1| Drosophila yakuba clone yak-em_tsr mRNA sequence	2e-54
Hme00452	1	ref|NM_001099808.1| Bombyx mori actin-depolymerizing factor 1 (LOC100101180), mRNA gb|DQ443357.1| Bombyx mori actin-depolymerizing factor 1 mRNA, complete cds	1e-134
Hme00452	1	gb|DQ443123.1| Bombyx mori actin-depolymerizing factor 4 mRNA, complete cds	1e-143
Hme00453	1
Hme00454	1
Hme00456	1
Hme00458	1
Hme00459	1	gb|DQ311440.1| Bombyx mori transmembrane BAX inhibitor motif-containing protein 5 mRNA, complete cds	4e-12
Hme00459	1	ref|NM_001044079.1| Bombyx mori transmembrane BAX inhibitor motif-containing protein 5 (LOC693078), mRNA gb|DQ228724.1| Bombyx mori putative heptahelical receptor mRNA, complete cds	4e-12
Hme00460	1
Hme00461	1
Hme00462	1
Hme00465	1	dbj|AB238911.1| Papilio xuthus rpL3 mRNA for ribosomal protein L3, complete cds	1e-141
Hme00465	1	gb|AY961519.1| Lysiphlebus testaceipes ribosomal protein L3 (RpL3) mRNA, complete cds	1e-60
Hme00465	1	ref|NM_001043661.1| Bombyx mori ribosomal protein L3 (Rpl3), mRNA gb|AY769270.1| Bombyx mori ribosomal protein L3 (RpL3) mRNA, complete cds	4e-67
Hme00465	1	gb|AY829782.1| Lonomia obliqua ribosomal protein 24 mRNA, partial cds	3e-80
Hme00465	1	gb|AY072287.1| Spodoptera frugiperda ribosomal protein L3 mRNA, complete cds	1e-121
Hme00466	1
Hme00470	1
Hme00472	1	gb|EF523380.1| Omphisa fuscidentalis heat shock protein 90 (hsp90) mRNA, complete cds	1e-110
Hme00472	1	dbj|AB251894.1| Mamestra brassicae hsp90 mRNA for heat shock protein 90, complete cds	1e-106
Hme00472	1	gb|EU233821.1| Loxostege sticticalis heat shock protein 90 (hsp90) mRNA, complete cds	1e-117
Hme00472	1	gb|AF254880.1|AF254880 Spodoptera frugiperda 90-kDa heat shock protein HSP83 (hsp83) mRNA, complete cds	1e-118
Hme00472	1	gb|EF211960.1| Heliconius melpomene heat shock protein 90 kDa-like (hsp90) gene, partial sequence	1e-177
Hme00475	1
Hme00477	1
Hme00478	1	gb|AY232011.1| Drosophila yakuba clone yak-ad_CG18081 mRNA sequence	3e-06
Hme00478	1	ref|XM_001606125.1| PREDICTED: Nasonia vitripennis similar to CG18081-PA (LOC100114104), mRNA	3e-06
Hme00478	1	gb|AY788851.1| Ixodes scapularis fed tick salivary protein 1 mRNA, complete cds	7e-07
Hme00478	1	ref|XM_001120407.1| PREDICTED: Apis mellifera similar to CG15715-PA, transcript variant 2 (LOC726408), mRNA	2e-13
Hme00478	1	ref|XM_001120350.1| PREDICTED: Apis mellifera similar to CG15715-PA, transcript variant 1 (LOC726408), mRNA	2e-13
Hme00479	2	gb|AY437779.1| Heliconius himera STRI-B-HIMERA dopa decarboxylase (Ddc) gene, exons 2, 3 and partial cds	7e-08
Hme00479	2	emb|CU462842.2| H.melpomene DNA sequence from clone AEHM-22C5, complete sequence	7e-08
Hme00479	2	emb|CU462858.3| H.melpomene DNA sequence from clone AEHM-7G5, complete sequence	7e-08
Hme00479	2	emb|CU468009.4| H.melpomene DNA sequence from clone AEHM-27N4, complete sequence	1e-09
Hme00479	2	emb|CU463862.5| H.melpomene DNA sequence from clone AEHM-29B7, complete sequence	1e-12
Hme00480	1	gb|AY521784.1| Anthocharis sara voucher BYU_ACLE008 28S ribosomal RNA gene, partial sequence	0
Hme00480	1	gb|AF463459.1| Attacus ricini ribosomal DNA repeat unit, complete sequence	0
Hme00480	1	gb|AF423922.1| Hemileuca sp. L6 isolate L6 28S ribosomal RNA gene, partial sequence	0
Hme00480	1	gb|AF423921.1| Galleria melonella isolate L3 28S ribosomal RNA gene, partial sequence	0
Hme00480	1	gb|AF423920.1| Papilio troilus isolate L2 28S ribosomal RNA gene, partial sequence	0
Hme00481	1
Hme00482	1	gb|AF400193.1| Spodoptera frugiperda ribosomal protein L30 mRNA, complete cds	2e-65
Hme00482	1	gb|DQ214212.1| Taeniopygia guttata clone 0065P0009H12 ribosomal protein L30-like mRNA, complete sequence	2e-22
Hme00482	1	ref|NM_001043774.1| Bombyx mori ribosomal protein L30 (Rpl30), mRNA gb|AY769300.1| Bombyx mori ribosomal protein L30 (RpL30) mRNA, complete cds	1e-38
Hme00482	1	gb|DQ214210.1| Taeniopygia guttata clone 0058P0030G07 ribosomal protein L30-like mRNA, complete sequence	4e-20
Hme00482	1	gb|DQ214211.1| Taeniopygia guttata clone 0058P0021E12 ribosomal protein L30-like mRNA, complete sequence	1e-23
Hme00484	1
Hme00491	1
Hme00493	1
Hme00495	1
Hme00496	1	ref|NM_001099622.1| Bombyx mori proteasome beta subunit (LOC100101166), mRNA gb|DQ443234.1| Bombyx mori proteasome beta subunit mRNA, complete cds	8e-29
Hme00498	1
Hme00499	2
Hme00500	1	gb|BC011510.1| Mus musculus small nuclear ribonucleoprotein D3, mRNA (cDNA clone MGC:7153 IMAGE:3256792), complete cds	3e-09
Hme00500	1	dbj|AK006692.1| Mus musculus adult male testis cDNA, RIKEN full-length enriched library, clone:1700043E15 product:SMALL NUCLEAR RIBONUCLEOPROTEIN SM D3 (SNRNP CORE PROTEIN D3) (SM-D3) homolog [Homo sapiens], full insert sequence	3e-09
Hme00500	1	dbj|AK160321.1| Mus musculus 16 days embryo lung cDNA, RIKEN full-length enriched library, clone:8430422N14 product:small nuclear ribonucleoprotein D3, full insert sequence	3e-09
Hme00500	1	ref|XM_001079870.1| PREDICTED: Rattus norvegicus similar to small nuclear ribonucleoprotein D3 (LOC687711), mRNA	3e-09
Hme00500	1	ref|NM_026095.4| Mus musculus small nuclear ribonucleoprotein D3 (Snrpd3), mRNA	3e-09
Hme00501	2
Hme00502	1
Hme00504	1
Hme00507	1
Hme00508	1	dbj|AB180442.1| Plutella xylostella mRNA for Ribosomal protein L26, complete cds	8e-23
Hme00508	1	gb|AY829779.1| Lonomia obliqua ribosomal protein 21 mRNA, complete cds	7e-11
Hme00508	1	ref|NM_001043768.1| Bombyx mori ribosomal protein L26 (Rpl26), mRNA gb|AY769295.1| Bombyx mori ribosomal protein L26 (RpL26) mRNA, complete cds	2e-29
Hme00508	1	gb|AF400190.1| Spodoptera frugiperda ribosomal protein L26 mRNA, complete cds	3e-16
Hme00508	1	gb|BC075124.1| Xenopus laevis cDNA clone MGC:81816 IMAGE:7007960, complete cds	4e-09
Hme00513	1	ref|XM_001653673.1| Aedes aegypti arginine or creatine kinase (AaeL_AAEL009185) mRNA, complete cds	1e-38
Hme00513	1	gb|DQ440227.1| Aedes aegypti clone AET-2619 creatine kinase mRNA, complete cds	1e-38
Hme00513	1	gb|DQ298906.1| Epicephala sp. 2 ex Glochidion obovatum/Glochidion rubrum isolate E256AK arginine kinase (ArgK) gene, ArgK-1 allele, partial cds	4e-36
Hme00513	1	gb|DQ298904.1| Epicephala sp. 2 ex Glochidion obovatum/Glochidion rubrum isolate E254AK arginine kinase (ArgK) gene, ArgK-1 allele, partial cds	4e-36
Hme00513	1	emb|CR938335.1| Single read from an extremity of a full-length cDNA clone made from Aedes aegypti total adult females. 5-prime end of clone KW0AAA2YC19AAM1 from strain Liverpool of Aedes aegypti (yellow fever mosquito)	4e-36
Hme00515	1
Hme00521	1
Hme00525	1
Hme00526	1
Hme00528	1	gb|AY829788.1| Lonomia obliqua ribosomal protein 4 mRNA, complete cds	5e-29
Hme00528	1	gb|AY769325.1| Bombyx mori ribosomal protein S11-1 (RpS11-1) mRNA, complete cds	7e-16
Hme00528	1	gb|AF400208.1| Spodoptera frugiperda ribosomal protein S11 mRNA, complete cds	1e-29
Hme00528	1	ref|NM_001043646.1| Bombyx mori ribosomal protein S11 (S11), mRNA gb|AY706955.1| Bombyx mori ribosomal protein S11 (S11) mRNA, complete cds	3e-18
Hme00528	1	gb|AF379640.1|AF379640 Heliothis virescens ribosomal protein S11 mRNA, complete cds	2e-25
Hme00531	1
Hme00532	1
Hme00533	1
Hme00535	1
Hme00536	1	gb|DQ102703.1| Coreana raphaelis mitochondrion, complete genome	9e-52
Hme00536	1	gb|AF186916.1| Phyciodes tharos voucher NW34-2 16S ribosomal RNA gene, partial sequence; mitochondrial	4e-51
Hme00536	1	gb|AF186902.1| Chlosyne palla voucher NW20-4 16S ribosomal RNA gene, partial sequence; mitochondrial	4e-51
Hme00536	1	gb|AF186894.1| Phyciodes pulchella voucher NW27-5 16S ribosomal RNA gene, partial sequence; mitochondrial	4e-51
Hme00536	1	gb|AF186867.1| Phyciodes cocyta voucher NW11-4 16S ribosomal RNA gene, partial sequence; mitochondrial	4e-51
Hme00538	1
Hme00542	1	gb|EF087302.1| Picea sitchensis clone WS02742_J14 unknown mRNA	3e-15
Hme00542	1	gb|AF518015.1| Choristoneura parallela ATP synthase-like protein mRNA, complete cds	7e-07
Hme00542	1	ref|NM_001046767.1| Bombyx mori ATP synthase (LOC692925), mRNA gb|DQ311339.1| Bombyx mori ATP synthase mRNA, complete cds	2e-22
Hme00544	1	gb|AF512983.3| Heliconius melpomene rosina STRI-B-545 cytochrome oxidase subunit I (COI) gene, partial cds; tRNA-Leu (trnL) gene, complete sequence; and cytochrome oxidase subunit II (COII) gene, partial cds; mitochondrial genes for mitochondrial products	0
Hme00544	1	gb|AF413677.1| Heliconius melpomene cythera isolate STRI-B-8074 cytochrome oxidase subunit I (COI) gene, partial cds; tRNA-Leu (trnL) gene, complete sequence; and cytochrome oxidase subunit II (COII) gene, complete cds; mitochondrial genes for mitochondri	0
Hme00544	1	gb|AF413674.1| Heliconius melpomene rosina isolate STRI-B-544 cytochrome oxidase subunit I (COI) gene, partial cds; tRNA-Leu (trnL) gene, complete sequence; and cytochrome oxidase subunit II (COII) gene, complete cds; mitochondrial genes for mitochondrial	0
Hme00544	1	gb|U08482.1|HMU08482 Heliconius melpomene rosina isolate CRM1 mitochondrion cytochrome oxidase I and II genes, partial cds, and Leu-tRNA gene, complete sequence	0
Hme00544	1	gb|AF512988.3| Heliconius melpomene rosina STRI-B-532 cytochrome oxidase subunit I (COI) gene, partial cds; tRNA-Leu (trnL) gene, complete sequence; and cytochrome oxidase subunit II (COII) gene, complete cds; mitochondrial genes for mitochondrial product	0
Hme00553	1	gb|AY061404.1| Drosophila melanogaster LD33318 full length cDNA	2e-10
Hme00553	1	ref|NM_001046681.1| Bombyx mori proteasome zeta subunit (LOC692836), mRNA gb|DQ311211.1| Bombyx mori proteasome zeta subunit mRNA, complete cds	9e-65
Hme00553	1	ref|XM_624338.2| PREDICTED: Apis mellifera similar to Proteasome subunit alpha type 5 (Proteasome zeta chain) (Macropain zeta chain) (Multicatalytic endopeptidase complex zeta chain) (LOC551956), mRNA	5e-14
Hme00553	1	ref|NM_205708.1| Danio rerio proteasome (prosome, macropain) subunit, alpha type,5 (psma5), mRNA gb|AY398400.1| Danio rerio clone RK071A1A07 proteasome subunit, alpha type, 5 (PSMA5) mRNA, complete cds	2e-10
Hme00553	1	ref|NM_166221.2| Drosophila melanogaster Proteasome alpha subunit CG10938-RA, transcript variant A (ProsMA5), mRNA	2e-10
Hme00559	1
Hme00563	1

## Sheet: H.mel_BLASTX
Best five BLASTX hits of Heliconius melpomene accessory gland unigenes vs GenBank with E-value < 1e-5
Unigene	ESTs	Subject name	E value
Hme00001	55	ref|XP_001066547.1| PREDICTED: hypothetical protein [Rattus norvegicus]	2e-06
Hme00002	1	gb|AAL48452.2| AT29831p [Drosophila melanogaster]	2e-37
Hme00002	1	ref|XP_966535.1| PREDICTED: similar to CG4140-PA [Tribolium castaneum]	1e-37
Hme00002	1	ref|XP_392305.1| PREDICTED: similar to globin inducing factor, fetal [Apis mellifera]	9e-38
Hme00002	1	ref|XP_317687.3| AGAP007813-PA [Anopheles gambiae str. PEST] gb|EAA12776.3| AGAP007813-PA [Anopheles gambiae str. PEST]	5e-38
Hme00002	1	ref|XP_001357360.1| GA17983-PA [Drosophila pseudoobscura] gb|EAL34429.1| GA17983-PA [Drosophila pseudoobscura]	6e-39
Hme00003	16
Hme00004	3	gb|ABF83203.1| C-type lectin [Helicoverpa armigera]	2e-52
Hme00004	3	gb|AAD09286.1| putative lectin [Hyphantria cunea]	7e-56
Hme00004	3	gb|AAF91316.1|AF242202_1 immulectin-2 [Manduca sexta]	2e-58
Hme00004	3	gb|AAV91450.1| lectin 3 [Lonomia obliqua]	7e-59
Hme00004	3	ref|NP_001037056.1| lipopolysaccharide binding protein [Bombyx mori] emb|CAB38429.1| lipopolysaccharide binding protein [Bombyx mori]	5e-68
Hme00005	1	gb|ABK21725.1| unknown [Picea sitchensis]	5e-50
Hme00005	1	emb|CAJ17423.1| ribosomal protein L36e [Agriotes lineatus]	5e-45
Hme00005	1	dbj|BAD26663.1| Ribosomal protein L36A [Plutella xylostella]	5e-50
Hme00005	1	ref|NP_001037245.1| ribosomal protein L36 [Bombyx mori] gb|AAV34848.1| ribosomal protein L36 [Bombyx mori]	2e-50
Hme00005	1	gb|AAK92170.1|AF400198_1 ribosomal protein L36A [Spodoptera frugiperda]	2e-49
Hme00006	1
Hme00007	133	ref|XP_001058782.1| PREDICTED: hypothetical protein [Rattus norvegicus]	2e-07
Hme00007	133	ref|XP_001348343.1| hypothetical protein PF14_0170 [Plasmodium falciparum 3D7] gb|AAN36782.1|AE014818_47 hypothetical protein [Plasmodium falciparum 3D7]	3e-07
Hme00007	133	ref|XP_001620764.1| hypothetical protein NEMVEDRAFT_v1g2953 [Nematostella vectensis] gb|EDO28664.1| predicted protein [Nematostella vectensis]	5e-07
Hme00007	133	ref|XP_629120.1| putative C-module-binding factor [Dictyostelium discoideum AX4] gb|EAL60706.1| putative C-module-binding factor [Dictyostelium discoideum AX4]	5e-07
Hme00007	133	ref|XP_647503.1| hypothetical protein DDBDRAFT_0189729 [Dictyostelium discoideum AX4] gb|EAL73468.1| hypothetical protein DDBDRAFT_0189729 [Dictyostelium discoideum AX4]	5e-07
Hme00008	8
Hme00009	10	gb|AAC24317.1| cellular retinoic acid binding protein [Manduca sexta]	1e-64
Hme00009	10	dbj|BAF02663.1| cellular retinoic acid binding protein [Agrius convolvuli]	8e-64
Hme00009	10	dbj|BAD26694.1| cellular retinoic acid binding protein [Plutella xylostella]	1e-62
Hme00009	10	ref|NP_001037364.1| cellular retinoic acid binding protein [Bombyx mori] gb|AAZ82096.1| putative cellular retinoic acid binding protein [Bombyx mori] gb|ABD36292.1| cellular retinoic acid binding protein [Bombyx mori] gb|ABG20590.1| cellular retinoic acid	5e-64
Hme00009	10	ref|NP_001011630.1| fatty acid binding protein [Apis mellifera] dbj|BAC54131.1| fatty acid binding protein [Apis mellifera]	4e-35
Hme00010	1	ref|XP_001066547.1| PREDICTED: hypothetical protein [Rattus norvegicus]	2e-06
Hme00011	2	ref|XP_001637821.1| predicted protein [Nematostella vectensis] gb|EDO45758.1| predicted protein [Nematostella vectensis]	1e-08
Hme00011	2	ref|XP_001080588.1| PREDICTED: hypothetical protein [Rattus norvegicus]	7e-08
Hme00011	2	ref|NP_633921.1| hypothetical protein MM_1897 [Methanosarcina mazei Go1] gb|AAM31593.1| hypothetical protein MM_1897 [Methanosarcina mazei Go1]	6e-08
Hme00011	2	ref|XP_001641272.1| predicted protein [Nematostella vectensis] gb|EDO49209.1| predicted protein [Nematostella vectensis]	6e-08
Hme00011	2	ref|XP_001351378.1| hypothetical protein PFD0320ca [Plasmodium falciparum 3D7] emb|CAD49158.1| hypothetical protein [Plasmodium falciparum 3D7]	7e-08
Hme00012	11
Hme00013	1	ref|XP_001655101.1| alcohol dehydrogenase [Aedes aegypti] ref|XP_001655102.1| alcohol dehydrogenase [Aedes aegypti] ref|XP_001655103.1| alcohol dehydrogenase [Aedes aegypti] gb|EAT36815.1| alcohol dehydrogenase [Aedes aegypti] gb|EAT36816.1| alcohol dehyd	1e-107
Hme00013	1	gb|ABF51482.1| sorbitol dehydrogenase [Bombyx mori]	1e-131
Hme00013	1	ref|NP_524311.1| Sorbitol dehydrogenase-2 CG4649-PA [Drosophila melanogaster] gb|AAD00903.1| sorbitol dehydrogenase [Drosophila melanogaster] gb|AAF54573.1| CG4649-PA [Drosophila melanogaster] gb|AAL13960.1| LD47736p [Drosophila melanogaster]	1e-109
Hme00013	1	ref|NP_477348.1| Sorbitol dehydrogenase 1 CG1982-PA [Drosophila melanogaster] gb|AAD00902.1| sorbitol dehydrogenase [Drosophila melanogaster] gb|AAD19792.1| sorbitol dehydrogenase [Drosophila melanogaster] gb|AAF54080.1| CG1982-PA [Drosophila melanogaster	1e-106
Hme00013	1	ref|NP_001037592.1| sorbitol dehydrogenase [Bombyx mori] dbj|BAE95831.1| sorbitol dehydrogenase-2 [Bombyx mori]	1e-130
Hme00014	32	ref|XP_001066547.1| PREDICTED: hypothetical protein [Rattus norvegicus]	2e-06
Hme00015	5
Hme00016	1	gb|ABS57433.1| ribosomal protein L14 [Heliconius melpomene]	1e-82
Hme00016	1	gb|AAK92157.1|AF400185_1 ribosomal protein L14 [Spodoptera frugiperda]	2e-66
Hme00016	1	ref|XP_969696.1| PREDICTED: similar to CG6253-PA [Tribolium castaneum]	5e-52
Hme00016	1	gb|ABQ18256.1| ribosomal protein L14-like protein [Lygus lineolaris]	9e-46
Hme00016	1	ref|NP_001037159.1| ribosomal protein L14 [Bombyx mori] gb|AAV34826.1| ribosomal protein L14 [Bombyx mori]	1e-69
Hme00017	10	emb|CAJ17201.1| ribosomal protein S15e [Micromalthus debilis]	5e-56
Hme00017	10	gb|AAV91391.1| ribosomal protein S19 [Lonomia obliqua]	2e-56
Hme00017	10	gb|AAK92184.1|AF400212_1 ribosomal protein S15 [Spodoptera frugiperda] emb|CAH04125.1| ribsomal protein S15e [Papilio dardanus] gb|AAX22762.1| ribosomal protein S15 [Helicoverpa armigera]	4e-57
Hme00017	10	ref|NP_001037209.1| ribosomal protein S15 [Bombyx mori] gb|AAU11820.1| ribosomal protein S15 [Bombyx mori] gb|AAV34872.1| ribosomal protein S15 [Bombyx mori]	4e-57
Hme00017	10	gb|ABS57431.1| ribosomal protein S15 [Heliconius melpomene]	4e-59
Hme00018	6	gb|ABQ42714.1| s3a protein [Bombyx mandarina]	1e-124
Hme00018	6	ref|NP_001037255.1| ribosomal protein S3Ae [Bombyx mori] gb|AAU26070.1| ribosomal protein S3A [Bombyx mori] gb|AAV34859.1| ribosomal protein S3A [Bombyx mori]	1e-123
Hme00018	6	gb|AAK59927.1|AF379639_1 ribosomal protein S3a [Heliothis virescens]	1e-122
Hme00018	6	gb|AAW57773.1| Parcxpwex01 [Periplaneta americana]	1e-108
Hme00018	6	gb|AAL26579.1|AF429977_1 ribosomal protein S3A [Spodoptera frugiperda]	1e-126
Hme00019	1	ref|XP_001520725.1| PREDICTED: similar to MGC83562 protein [Ornithorhynchus anatinus]	4e-25
Hme00019	1	ref|NP_001085655.1| MGC83562 protein [Xenopus laevis] gb|AAH73100.1| MGC83562 protein [Xenopus laevis]	1e-25
Hme00019	1	emb|CAG10390.1| unnamed protein product [Tetraodon nigroviridis]	1e-25
Hme00019	1	ref|XP_001641551.1| predicted protein [Nematostella vectensis] gb|EDO49488.1| predicted protein [Nematostella vectensis]	2e-25
Hme00019	1	gb|EDL27873.1| ATP binding domain 4, isoform CRA_c [Mus musculus]	2e-25
Hme00020	1	ref|XP_972437.1| PREDICTED: similar to CG9701-PA [Tribolium castaneum]	1e-64
Hme00020	1	ref|XP_557100.2| AGAP006426-PA [Anopheles gambiae str. PEST] gb|EAL40075.2| AGAP006426-PA [Anopheles gambiae str. PEST]	8e-65
Hme00020	1	ref|XP_001659854.1| glycoside hydrolases [Aedes aegypti] gb|EAT38908.1| glycoside hydrolases [Aedes aegypti]	1e-63
Hme00020	1	dbj|BAB91145.1| beta-glucosidase [Neotermes koshunensis]	7e-68
Hme00020	1	ref|XP_001659856.1| glycoside hydrolases [Aedes aegypti] gb|EAT38910.1| glycoside hydrolases [Aedes aegypti]	1e-63
Hme00021	2	ref|XP_396691.3| PREDICTED: similar to XPMC2 prevents mitotic catastrophe 2 homolog [Apis mellifera]	5e-37
Hme00021	2	ref|XP_001353539.1| GA19891-PA [Drosophila pseudoobscura] gb|EAL31051.1| GA19891-PA [Drosophila pseudoobscura]	8e-37
Hme00021	2	gb|EDQ59228.1| predicted protein [Physcomitrella patens subsp. patens]	2e-35
Hme00021	2	ref|NP_648689.1| CG6833 CG6833-PA [Drosophila melanogaster] gb|AAF49764.1| CG6833-PA [Drosophila melanogaster] gb|AAL28308.1| GH21710p [Drosophila melanogaster]	2e-35
Hme00021	2	emb|CAL52763.1| Xpmc2 protein (ISS) [Ostreococcus tauri]	4e-35
Hme00022	4	ref|XP_001641272.1| predicted protein [Nematostella vectensis] gb|EDO49209.1| predicted protein [Nematostella vectensis]	9e-06
Hme00022	4	ref|XP_001080588.1| PREDICTED: hypothetical protein [Rattus norvegicus]	2e-06
Hme00022	4	ref|NP_633921.1| hypothetical protein MM_1897 [Methanosarcina mazei Go1] gb|AAM31593.1| hypothetical protein MM_1897 [Methanosarcina mazei Go1]	1e-06
Hme00022	4	ref|XP_001351378.1| hypothetical protein PFD0320ca [Plasmodium falciparum 3D7] emb|CAD49158.1| hypothetical protein [Plasmodium falciparum 3D7]	6e-07
Hme00023	7
Hme00024	2
Hme00025	1	dbj|BAA10929.1| cytochrome P450 like_TBP [Nicotiana tabacum]	3e-26
Hme00025	1	pir||T02955 probable cytochrome P450 monooxygenase - maize (fragment)	4e-24
Hme00025	1	gb|AAX30301.1| unknown [Schistosoma japonicum]	6e-24
Hme00025	1	gb|EDQ48554.1| predicted protein [Physcomitrella patens subsp. patens] gb|EDQ48587.1| predicted protein [Physcomitrella patens subsp. patens] gb|EDQ49055.1| predicted protein [Physcomitrella patens subsp. patens] gb|EDQ49214.1| predicted protein [Physcomi	3e-21
Hme00025	1	gb|AAI42850.1| Zgc:165536 protein [Danio rerio]	4e-23
Hme00026	28
Hme00027	1	emb|CAN70790.1| hypothetical protein [Vitis vinifera]	2e-17
Hme00027	1	gb|EDP38582.1| hypothetical protein Bm1_05560 [Brugia malayi]	2e-19
Hme00027	1	ref|XP_001624581.1| predicted protein [Nematostella vectensis] gb|EDO32481.1| predicted protein [Nematostella vectensis]	1e-17
Hme00027	1	gb|EDP37487.1| hypothetical protein Bm1_11025 [Brugia malayi]	5e-20
Hme00027	1	ref|XP_001419182.1| predicted protein [Ostreococcus lucimarinus CCE9901] ref|XP_001420765.1| predicted protein [Ostreococcus lucimarinus CCE9901] gb|ABO97475.1| predicted protein [Ostreococcus lucimarinus CCE9901] gb|ABO99058.1| predicted protein [Ostreoc	6e-13
Hme00028	3
Hme00029	1
Hme00030	3
Hme00031	1	ref|XP_001351378.1| hypothetical protein PFD0320ca [Plasmodium falciparum 3D7] emb|CAD49158.1| hypothetical protein [Plasmodium falciparum 3D7]	2e-07
Hme00031	1	ref|XP_001637821.1| predicted protein [Nematostella vectensis] gb|EDO45758.1| predicted protein [Nematostella vectensis]	1e-08
Hme00031	1	ref|XP_001080588.1| PREDICTED: hypothetical protein [Rattus norvegicus]	4e-08
Hme00031	1	ref|XP_001641272.1| predicted protein [Nematostella vectensis] gb|EDO49209.1| predicted protein [Nematostella vectensis]	1e-07
Hme00031	1	ref|NP_633921.1| hypothetical protein MM_1897 [Methanosarcina mazei Go1] gb|AAM31593.1| hypothetical protein MM_1897 [Methanosarcina mazei Go1]	3e-08
Hme00032	3
Hme00033	3
Hme00034	2	gb|ABK25231.1| unknown [Picea sitchensis]	1e-116
Hme00034	2	ref|NP_001036852.1| elongation factor 1 gamma [Bombyx mori] dbj|BAB21108.1| elongation factor 1 gamma [Bombyx mori]	1e-132
Hme00034	2	ref|NP_001083003.1| hypothetical protein LOC100037382 [Danio rerio] gb|AAI34218.1| Zgc:163074 protein [Danio rerio]	2e-94
Hme00034	2	sp|P12261|EF1G_ARTSA Elongation factor 1-gamma (EF-1-gamma) (eEF-1B gamma) pir||S00162 translation elongation factor eEF-1 gamma chain - brine shrimp gb|AAC83401.1| elongation factor 1-gamma [Artemia sp.]	5e-94
Hme00034	2	gb|ABS57446.1| elongation factor 1 gamma [Heliconius melpomene]	1e-100
Hme00035	2	ref|XP_001663552.1| translocation associated membrane protein [Aedes aegypti] gb|ABF18069.1| TRAM family protein transporter [Aedes aegypti] gb|EAT45439.1| translocation associated membrane protein [Aedes aegypti]	3e-84
Hme00035	2	ref|XP_311560.3| AGAP010386-PA [Anopheles gambiae str. PEST] gb|EAA07097.3| AGAP010386-PA [Anopheles gambiae str. PEST]	3e-80
Hme00035	2	ref|NP_726710.1| TRAM CG11642-PA, isoform A [Drosophila melanogaster] ref|NP_726711.1| TRAM CG11642-PB, isoform B [Drosophila melanogaster] ref|NP_726712.1| TRAM CG11642-PC, isoform C [Drosophila melanogaster] gb|AAF45568.1| CG11642-PC, isoform C [Drosoph	4e-77
Hme00035	2	emb|CAB65875.1| EG:BACR7A4.5 [Drosophila melanogaster]	2e-76
Hme00035	2	ref|XP_001354492.1| GA11116-PA [Drosophila pseudoobscura] gb|EAL31545.1| GA11116-PA [Drosophila pseudoobscura]	6e-74
Hme00036	1	ref|XP_001599243.1| PREDICTED: similar to GH20109p [Nasonia vitripennis]	2e-13
Hme00036	1	sp|P21961|CBPA3_RAT Mast cell carboxypeptidase A precursor (RMC-CP) (Carboxypeptidase A3) (R-CPA) gb|AAB48267.1| mast cell carboxypeptidase A precursor	5e-13
Hme00036	1	ref|XP_001056274.1| PREDICTED: similar to Mast cell carboxypeptidase A precursor (RMC-CP) (Carboxypeptidase A3) (R-CPA) isoform 2 [Rattus norvegicus] gb|EDM01080.1| carboxypeptidase A3 [Rattus norvegicus]	5e-13
Hme00036	1	gb|AAS82584.1| midgut carboxypeptidase A2 [Trichoplusia ni]	3e-15
Hme00036	1	ref|XP_342220.3| PREDICTED: similar to Mast cell carboxypeptidase A precursor (RMC-CP) (Carboxypeptidase A3) (R-CPA) [Rattus norvegicus]	5e-13
Hme00038	4
Hme00040	8	gb|AAK52067.1|AF368032_1 QM protein [Heliothis virescens]	1e-125
Hme00040	8	ref|NP_001037048.1| ribosomal protein L10 [Bombyx mori] gb|AAV34820.1| ribosomal protein L10 [Bombyx mori]	1e-124
Hme00040	8	sp|O96647|RL10_BOMMA 60S ribosomal protein L10 (QM protein homolog) gb|AAC98301.1| QM protein [Bombyx mandarina]	1e-123
Hme00040	8	gb|AAK73358.1|AF395838_1 QM protein [Bombyx mori]	1e-123
Hme00040	8	gb|ABX54738.1| ribosomal protein L10 [Spodoptera exigua]	1e-127
Hme00041	1	sp|P21819|DIUH1_MANSE Diuretic hormone 1 precursor (DH-1) (Diuretic peptide 1) (DP-1) (Mas-DH) gb|AAB59200.1| preprodiuretic hormone	5e-27
Hme00041	1	ref|NP_001097725.1| CRF-like peptide [Drosophila melanogaster] gb|ABW08627.1| CG8348-PB, isoform B [Drosophila melanogaster]	1e-08
Hme00041	1	gb|AAM29262.1| AT14664p [Drosophila melanogaster]	1e-08
Hme00041	1	ref|NP_649922.2| CRF-like peptide [Drosophila melanogaster] gb|AAF54421.4| CG8348-PA, isoform A [Drosophila melanogaster]	1e-08
Hme00041	1	ref|XP_001230569.1| diueretic hormone 44 (AGAP003269-PA) [Anopheles gambiae str. PEST] gb|EAU77773.1| diueretic hormone 44 (AGAP003269-PA) [Anopheles gambiae str. PEST]	5e-07
Hme00042	9	gb|ABX55885.1| ribosomal protein L7A [Spodoptera exigua]	1e-100
Hme00042	9	ref|XP_393034.1| PREDICTED: similar to ribosomal protein L7a [Apis mellifera]	2e-87
Hme00042	9	gb|ABS57440.1| ribosomal protein L7a [Heliconius melpomene]	1e-104
Hme00042	9	ref|NP_001037138.1| ribosomal protein L7A [Bombyx mori] gb|AAV34817.1| ribosomal protein L7A [Bombyx mori]	1e-101
Hme00042	9	emb|CAJ17245.1| ribosomal protein L7Ae [Scarabaeus laticollis]	7e-87
Hme00043	9
Hme00045	5	sp|Q6F444|RL24_PLUXY 60S ribosomal protein L24 dbj|BAD26690.1| Ribosomal protein L24 [Plutella xylostella]	4e-41
Hme00045	5	sp|Q962T5|RL24_SPOFR 60S ribosomal protein L24 gb|AAK92161.1|AF400189_1 ribosomal protein L24 [Spodoptera frugiperda]	1e-41
Hme00045	5	ref|XP_001601399.1| PREDICTED: similar to putative ribosomal protein L24e [Nasonia vitripennis]	9e-39
Hme00045	5	ref|XP_001119826.1| PREDICTED: similar to Ribosomal protein L24 CG9282-PA [Apis mellifera]	1e-39
Hme00045	5	ref|NP_001037231.1| ribosomal protein L24 [Bombyx mori] gb|AAV34836.1| ribosomal protein L24 [Bombyx mori]	1e-41
Hme00046	4	ref|XP_001121930.1| PREDICTED: similar to Ribosomal protein L11 CG7726-PA [Apis mellifera]	5e-87
Hme00046	4	emb|CAJ17262.1| ribosomal protein L11e [Curculio glandium]	1e-87
Hme00046	4	gb|ABV44749.1| 60S ribosomal protein L11-like protein [Phlebotomus papatasi]	7e-88
Hme00046	4	ref|XP_971759.1| PREDICTED: similar to CG7726-PA [Tribolium castaneum]	6e-88
Hme00046	4	ref|NP_001037215.1| ribosomal protein L11 [Bombyx mori] gb|AAV34822.1| ribosomal protein L11 [Bombyx mori]	7e-91
Hme00047	6	ref|XP_001066547.1| PREDICTED: hypothetical protein [Rattus norvegicus]	2e-06
Hme00048	1
Hme00049	35
Hme00050	1	ref|XP_001657913.1| conserved hypothetical protein [Aedes aegypti] gb|EAT41752.1| conserved hypothetical protein [Aedes aegypti]	1e-59
Hme00050	1	ref|XP_001361944.1| GA15718-PA [Drosophila pseudoobscura] gb|EAL26523.1| GA15718-PA [Drosophila pseudoobscura]	3e-59
Hme00050	1	ref|XP_001604196.1| PREDICTED: similar to conserved hypothetical protein [Nasonia vitripennis]	7e-59
Hme00050	1	ref|XP_001657915.1| conserved hypothetical protein [Aedes aegypti] gb|EAT41754.1| conserved hypothetical protein [Aedes aegypti]	4e-58
Hme00050	1	ref|XP_001657916.1| conserved hypothetical protein [Aedes aegypti] gb|EAT41755.1| conserved hypothetical protein [Aedes aegypti]	1e-59
Hme00051	1	ref|XP_317381.3| AGAP008075-PA [Anopheles gambiae str. PEST] gb|EAA12317.4| AGAP008075-PA [Anopheles gambiae str. PEST]	3e-52
Hme00051	1	ref|XP_972436.1| PREDICTED: similar to CG3800-PA [Tribolium castaneum]	3e-54
Hme00051	1	ref|XP_001607266.1| PREDICTED: similar to zinc finger protein isoform 2 [Nasonia vitripennis] ref|XP_001607260.1| PREDICTED: similar to zinc finger protein isoform 1 [Nasonia vitripennis]	9e-56
Hme00051	1	ref|NP_001037117.1| zinc finger protein [Bombyx mori] gb|AAX09282.1| zinc finger protein [Bombyx mori]	1e-79
Hme00051	1	ref|XP_001119951.1| PREDICTED: similar to CG3800-PA [Apis mellifera]	1e-53
Hme00052	7	ref|XP_001066547.1| PREDICTED: hypothetical protein [Rattus norvegicus]	2e-06
Hme00053	1
Hme00054	1
Hme00056	3
Hme00057	10	gb|ABS57429.1| ribosomal protein L13a [Heliconius melpomene]	1e-102
Hme00057	10	sp|Q8MUR4|RL13A_CHOPR 60S ribosomal protein L13A gb|AAM53949.1|AF514334_1 ribosomal protein L13A [Choristoneura parallela]	2e-99
Hme00057	10	sp|Q962U0|RL13A_SPOFR 60S ribosomal protein L13A gb|AAK92156.1|AF400184_1 ribosomal protein L13A [Spodoptera frugiperda]	2e-96
Hme00057	10	ref|NP_001037156.1| ribosomal protein L13A [Bombyx mori] gb|AAV34825.1| ribosomal protein L13A [Bombyx mori]	3e-94
Hme00057	10	ref|XP_623813.1| PREDICTED: similar to Ribosomal protein L13A CG1475-PB isoform 2 [Apis mellifera]	2e-85
Hme00058	12	gb|EDP34502.1| hypothetical protein Bm1_25975 [Brugia malayi] gb|EDP38178.1| hypothetical protein Bm1_07595 [Brugia malayi]	5e-24
Hme00058	12	gb|EDP36122.1| hypothetical protein Bm1_17870 [Brugia malayi]	8e-21
Hme00058	12	gb|EDP38581.1| hypothetical protein Bm1_05555 [Brugia malayi]	2e-18
Hme00058	12	emb|CAJ83813.1| CHK1 checkpoint homolog (S. pombe) [Xenopus tropicalis]	2e-15
Hme00058	12	gb|EDP37488.1| hypothetical protein Bm1_11030 [Brugia malayi]	6e-14
Hme00059	1	gb|AAA31031.1| factor IX	1e-13
Hme00059	1	ref|XP_001366679.1| PREDICTED: similar to coagulation factor IX [Monodelphis domestica]	3e-12
Hme00059	1	ref|XP_001489287.1| PREDICTED: similar to Coagulation factor IX precursor (Christmas factor) [Equus caballus]	1e-10
Hme00059	1	sp|P16293|FA9_PIG Coagulation factor IX (Christmas factor) [Contains: Coagulation factor IXa light chain; Coagulation factor IXa heavy chain]	1e-13
Hme00059	1	gb|AAB59620.1| factor IX gb|AAA56822.1| factor IX	6e-11
Hme00061	5	emb|CAJ17173.1| ribosomal protein S8e [Agriotes lineatus]	1e-102
Hme00061	5	gb|ABK22444.1| unknown [Picea sitchensis]	1e-112
Hme00061	5	sp|Q8WQI5|RS8_SPOFR 40S ribosomal protein S8 gb|AAL62472.1| ribosomal protein S8 [Spodoptera frugiperda]	1e-110
Hme00061	5	dbj|BAD26659.1| Ribosomal protein S8 [Plutella xylostella]	1e-110
Hme00061	5	ref|NP_001037263.1| ribosomal protein S8 [Bombyx mori] gb|AAV34864.1| ribosomal protein S8 [Bombyx mori]	1e-109
Hme00062	1	ref|XP_001361636.1| GA14563-PA [Drosophila pseudoobscura] gb|EAL26215.1| GA14563-PA [Drosophila pseudoobscura]	4e-07
Hme00062	1	ref|NP_611950.1| CG3640 CG3640-PA [Drosophila melanogaster] gb|AAF47248.1| CG3640-PA [Drosophila melanogaster]	4e-07
Hme00062	1	ref|XP_001661919.1| allergen, putative [Aedes aegypti] gb|EAT36094.1| allergen, putative [Aedes aegypti]	3e-07
Hme00062	1	gb|AAY85544.1| male accessory gland protein [Drosophila simulans]	3e-07
Hme00062	1	ref|XP_001661917.1| venom allergen [Aedes aegypti] gb|EAT36092.1| venom allergen [Aedes aegypti]	6e-10
Hme00063	5
Hme00065	1	gb|ABK40535.1| glutathione S-transferase [Helicoverpa armigera]	8e-68
Hme00065	1	gb|ABB29466.1| glutathione S-transferase [Corcyra cephalonica]	3e-89
Hme00065	1	gb|ABS57439.1| glutathione-S-transferase [Heliconius melpomene]	7e-96
Hme00065	1	gb|AAK64362.1|AF336288_1 glutathione-S-transferase-like protein [Galleria mellonella]	7e-99
Hme00065	1	ref|NP_001036974.1| glutathione S-transferase theta [Bombyx mori] dbj|BAD60789.1| glutathione S-transferase theta [Bombyx mori]	3e-93
Hme00066	11	gb|AAL78897.1|AF435853_1 merozoite surface protein-9 precursor [Plasmodium vivax]	1e-06
Hme00066	11	ref|XP_001641272.1| predicted protein [Nematostella vectensis] gb|EDO49209.1| predicted protein [Nematostella vectensis]	3e-06
Hme00067	2	ref|XP_001381173.1| PREDICTED: similar to protein-L-isoaspartate (D-aspartate) O-methyltransferase, [Monodelphis domestica]	4e-71
Hme00067	2	ref|XP_786523.2| PREDICTED: similar to L-isoaspartyl protein carboxyl methyltransferase, like [Strongylocentrotus purpuratus] ref|XP_001189051.1| PREDICTED: similar to L-isoaspartyl protein carboxyl methyltransferase, like [Strongylocentrotus purpuratus]	1e-74
Hme00067	2	ref|XP_971086.1| PREDICTED: similar to l-isoaspartyl protein carboxyl methyltransferase, like [Tribolium castaneum]	4e-75
Hme00067	2	ref|NP_001040252.1| L-isoaspartyl protein carboxyl methyltransferase [Bombyx mori] gb|ABD36313.1| L-isoaspartyl protein carboxyl methyltransferase [Bombyx mori]	1e-102
Hme00067	2	ref|XP_001506157.1| PREDICTED: similar to troponin c,cardiac [Ornithorhynchus anatinus]	1e-70
Hme00068	3	ref|NP_001040267.1| progesterone receptor membrane component 2 [Bombyx mori] gb|ABD36334.1| progesterone membrane binding protein [Bombyx mori]	2e-32
Hme00068	3	ref|XP_311303.4| AGAP000767-PA [Anopheles gambiae str. PEST] gb|EAA06814.4| AGAP000767-PA [Anopheles gambiae str. PEST]	5e-29
Hme00068	3	ref|XP_975650.1| PREDICTED: similar to CG9066-PA [Tribolium castaneum]	7e-30
Hme00068	3	ref|XP_001648600.1| membrane associated progesterone receptor [Aedes aegypti] gb|EAT44473.1| membrane associated progesterone receptor [Aedes aegypti]	3e-30
Hme00068	3	ref|XP_001607638.1| PREDICTED: similar to membrane associated progesterone receptor [Nasonia vitripennis]	1e-30
Hme00069	1	ref|XP_976420.1| PREDICTED: hypothetical protein [Tribolium castaneum]	6e-06
Hme00070	5	gb|AAL62468.1| ribosomal protein L3 [Spodoptera frugiperda]	1e-123
Hme00070	5	ref|XP_971875.1| PREDICTED: similar to CG4863-PA, isoform A [Tribolium castaneum]	1e-112
Hme00070	5	emb|CAJ17226.1| ribosomal protein L3e [Scarabaeus laticollis]	1e-114
Hme00070	5	dbj|BAE66653.1| ribosomal protein L3 [Papilio xuthus]	1e-120
Hme00070	5	ref|NP_001037126.1| ribosomal protein L3 [Bombyx mori] gb|AAV34812.1| ribosomal protein L3 [Bombyx mori]	1e-122
Hme00071	3	sp|Q95V31|RS16_SPOFR 40S ribosomal protein S16 gb|AAL26583.1|AF429981_1 ribosomal protein S16 [Spodoptera frugiperda]	1e-76
Hme00071	3	gb|ABK21685.1| unknown [Picea sitchensis]	3e-77
Hme00071	3	ref|NP_001037508.1| ribosomal protein S16 [Bombyx mori] gb|AAV34874.1| ribosomal protein S16 [Bombyx mori]	4e-76
Hme00071	3	gb|ABM55425.1| 40S ribosomal protein S16 [Xenopsylla cheopis]	4e-69
Hme00071	3	gb|ABS57443.1| ribosomal protein S16 [Heliconius melpomene]	9e-80
Hme00072	1
Hme00073	18
Hme00074	1	ref|XP_001606673.1| PREDICTED: similar to ADP/ATP translocase [Nasonia vitripennis]	7e-94
Hme00074	1	gb|ABS57449.1| ADP/ATP tranlocase [Heliconius melpomene]	1e-102
Hme00074	1	gb|AAP20934.2| ADP/ATP translocase [Helicoverpa armigera]	3e-97
Hme00074	1	ref|NP_001037072.1| ADP/ATP translocase [Bombyx mori] gb|AAO32817.1| ADP/ATP translocase [Bombyx mori]	1e-100
Hme00074	1	gb|AAO32325.1| ADP/ATP translocase [Manduca sexta]	1e-99
Hme00076	5	ref|XP_001066547.1| PREDICTED: hypothetical protein [Rattus norvegicus]	2e-06
Hme00079	3	gb|AAX62403.1| ribosomal protein P2 isoform A [Lysiphlebus testaceipes]	5e-18
Hme00079	3	gb|ABS57437.1| ribosomal protein P2 [Heliconius melpomene]	2e-22
Hme00079	3	dbj|BAD26688.1| 60S acidic ribosomal protein P2 [Plutella xylostella]	2e-20
Hme00079	3	gb|AAL62467.1| 60S acidic ribosomal protein P2 [Spodoptera frugiperda]	2e-19
Hme00079	3	ref|XP_967910.1| PREDICTED: similar to 60S acidic ribosomal protein P2 (Acidic ribosomal protein RPA1) [Tribolium castaneum]	2e-18
Hme00080	12	sp|P46429|GST2_MANSE Glutathione S-transferase 2 (GST class-sigma) gb|AAA92881.1| glutathione S-transferase	2e-66
Hme00080	12	ref|NP_001036994.1| glutathione S-transferase sigma [Bombyx mori] dbj|BAD91107.1| glutathione S-transferase sigma [Bombyx mori]	1e-74
Hme00080	12	gb|AAC34097.1| glutathione transferase; PiGSTII [Platynota idaeusalis]	3e-74
Hme00080	12	dbj|BAD26698.1| Glutathione S transferase 2-like protein [Plutella xylostella]	4e-69
Hme00080	12	ref|NP_001037077.1| glutathione S-transferase 2 [Bombyx mori] gb|AAP50848.1| glutathione S-transferase 2 [Bombyx mori] gb|ABI15775.1| glutathione S-transferase 2 [Bombyx mori]	1e-73
Hme00082	16
Hme00083	1	ref|NP_505017.1| PaPiliN (Drosophila ECM protein) homolog family member (ppn-1) [Caenorhabditis elegans] sp|O76840|PPN1_CAEEL Papilin precursor gb|AAC25868.1| Hypothetical protein C37C3.6b [Caenorhabditis elegans]	1e-10
Hme00083	1	ref|NP_505018.1| PaPiliN (Drosophila ECM protein) homolog family member (ppn-1) [Caenorhabditis elegans] gb|AAC25867.1| Hypothetical protein C37C3.6a [Caenorhabditis elegans]	1e-10
Hme00083	1	ref|XP_001672664.1| Hypothetical protein CBG20566 [Caenorhabditis briggsae] emb|CAE73170.1| Hypothetical protein CBG20566 [Caenorhabditis briggsae]	1e-10
Hme00083	1	ref|NP_001096685.1| collagen, type VI, alpha 3 [Canis lupus familiaris] tpe|CAI77244.1| TPA: collagen, type VI, alpha 3 [Canis familiaris]	4e-10
Hme00083	1	ref|XP_001153544.1| PREDICTED: alpha 3 type VI collagen isoform 4 [Pan troglodytes]	9e-10
Hme00086	1
Hme00087	1	ref|XP_001066547.1| PREDICTED: hypothetical protein [Rattus norvegicus]	2e-06
Hme00089	9	ref|NP_001036387.1| Enhancer on chromosome 2, complementation group d [Drosophila melanogaster] ref|NP_001036388.1| Enhancer on chromosome 2, complementation group d [Drosophila melanogaster] sp|Q9W5R8|RL5_DROME 60S ribosomal protein L5 gb|AAL48927.1| RE3	1e-114
Hme00089	9	gb|AAV34814.1| ribosomal protein L5 [Bombyx mori]	1e-125
Hme00089	9	ref|NP_001036390.1| Enhancer on chromosome 2, complementation group d [Drosophila melanogaster] gb|EAA46017.2| CG17489-PC, isoform C [Drosophila melanogaster]	1e-113
Hme00089	9	ref|NP_001037008.1| ribosomal protein L5 [Bombyx mori] sp|O76190|RL5_BOMMO 60S ribosomal protein L5 gb|AAC24960.1| ribosomal protein L5 [Bombyx mori]	1e-125
Hme00089	9	ref|XP_001648896.1| ribosomal protein L5 [Aedes aegypti] sp|Q1HQU2|RL5_AEDAE 60S ribosomal protein L5 gb|ABF18385.1| 60S ribosomal protein L5 [Aedes aegypti] gb|EAT44305.1| ribosomal protein L5 [Aedes aegypti]	1e-113
Hme00090	1
Hme00091	7	emb|CAJ17304.1| ribosomal protein L19e [Meladema coriacea]	2e-75
Hme00091	7	gb|ABK23966.1| unknown [Picea sitchensis]	3e-80
Hme00091	7	emb|CAJ17302.1| ribosomal protein L19e [Cicindela campestris]	1e-75
Hme00091	7	ref|XP_967375.1| PREDICTED: similar to CG2746-PA, isoform A [Tribolium castaneum]	1e-73
Hme00091	7	ref|NP_001037221.1| ribosomal protein L19 [Bombyx mori] gb|AAV34831.1| ribosomal protein L19 [Bombyx mori] gb|ABF51518.1| PDP protein [Bombyx mori]	2e-79
Hme00095	1	ref|XP_393931.1| PREDICTED: similar to CG4572-PB, isoform B [Apis mellifera]	2e-59
Hme00095	1	gb|ABC48938.1| putative carboxypeptidase [Glossina morsitans morsitans]	2e-59
Hme00095	1	gb|AAY27740.1| salivary/fat body serine carboxypeptidase [Sitodiplosis mosellana]	1e-59
Hme00095	1	ref|XP_001659906.1| retinoid-inducible serine carboxypeptidase (serine carboxypeptidase [Aedes aegypti] gb|EAT38860.1| retinoid-inducible serine carboxypeptidase (serine carboxypeptidase [Aedes aegypti]	6e-60
Hme00095	1	ref|XP_969249.1| PREDICTED: similar to carboxypeptidase, vitellogenic-like [Tribolium castaneum]	4e-64
Hme00097	2
Hme00099	12	ref|XP_001605607.1| PREDICTED: similar to elongation factor 1-alpha isoform 1 [Nasonia vitripennis]	1e-140
Hme00099	12	dbj|BAE91879.1| elongation factor 1-alpha [Athalia rosae]	1e-138
Hme00099	12	gb|AAV84215.1| elongation factor 1 alpha [Culicoides sonorensis]	1e-139
Hme00099	12	gb|ABF18239.1| translation elongation factor EF-1 alpha/Tu [Aedes aegypti]	1e-139
Hme00099	12	ref|XP_308429.3| AGAP007406-PA [Anopheles gambiae str. PEST] gb|EAA04644.4| AGAP007406-PA [Anopheles gambiae str. PEST]	1e-139
Hme00102	1	ref|XP_001080588.1| PREDICTED: hypothetical protein [Rattus norvegicus]	1e-06
Hme00102	1	ref|XP_001351378.1| hypothetical protein PFD0320ca [Plasmodium falciparum 3D7] emb|CAD49158.1| hypothetical protein [Plasmodium falciparum 3D7]	1e-06
Hme00102	1	ref|ZP_01255327.1| Hep_Hag family protein [Psychroflexus torquis ATCC 700755] gb|EAS69844.1| Hep_Hag family protein [Psychroflexus torquis ATCC 700755]	2e-06
Hme00102	1	ref|NP_633921.1| hypothetical protein MM_1897 [Methanosarcina mazei Go1] gb|AAM31593.1| hypothetical protein MM_1897 [Methanosarcina mazei Go1]	2e-06
Hme00102	1	ref|XP_001637821.1| predicted protein [Nematostella vectensis] gb|EDO45758.1| predicted protein [Nematostella vectensis]	6e-07
Hme00104	1
Hme00107	1
Hme00110	1
Hme00112	3	emb|CAJ17294.1| ribosomal protein L18e [Hister sp. APV-2005]	5e-67
Hme00112	3	gb|ABS57434.1| ribosomal protein L18 [Heliconius melpomene]	2e-87
Hme00112	3	ref|NP_001037217.1| ribosomal protein L18 [Bombyx mori] sp|Q5UAS1|RL18_BOMMO 60S ribosomal protein L18 gb|AAV34829.1| ribosomal protein L18 [Bombyx mori]	8e-83
Hme00112	3	sp|Q962Y8|RL18_SPOFR 60S ribosomal protein L18 gb|AAK83858.1|AF395587_1 ribosomal protein L18 [Spodoptera frugiperda]	2e-82
Hme00112	3	sp|Q6F442|RL18_PLUXY 60S ribosomal protein L18 dbj|BAD26692.1| Ribosomal protein L18 [Plutella xylostella]	1e-82
Hme00113	2	ref|NP_651825.3| dj-1beta CG1349-PA [Drosophila melanogaster] gb|AAL28218.1| GH09983p [Drosophila melanogaster] dbj|BAB84672.1| DJ-1 beta [Drosophila melanogaster] gb|AAF57086.2| CG1349-PA [Drosophila melanogaster]	4e-51
Hme00113	2	ref|XP_001628381.1| predicted protein [Nematostella vectensis] gb|EDO36318.1| predicted protein [Nematostella vectensis]	2e-50
Hme00113	2	ref|XP_001357594.1| GA12322-PA [Drosophila pseudoobscura] gb|EAL26728.1| GA12322-PA [Drosophila pseudoobscura]	7e-49
Hme00113	2	ref|NP_001015851.1| MGC108042 protein [Xenopus tropicalis] ref|NP_001017109.1| Parkinson disease (autosomal recessive, early onset) 7 [Xenopus tropicalis] gb|AAH90355.1| MGC108042 protein [Xenopus tropicalis] emb|CAJ81253.1| Parkinson disease (autosomal r	3e-48
Hme00113	2	gb|ABR27864.1| DJ-1 [Triatoma infestans]	7e-52
Hme00115	3
Hme00117	2	ref|XP_393059.1| PREDICTED: similar to Ribosomal protein S10b CG14206-PC, isoform C isoform 1 [Apis mellifera] ref|XP_623303.1| PREDICTED: similar to Ribosomal protein S10b CG14206-PC, isoform C isoform 2 [Apis mellifera]	9e-58
Hme00117	2	ref|NP_001037524.1| ribosomal protein S10 [Bombyx mori] gb|AAV34866.1| ribosomal protein S10 [Bombyx mori]	2e-72
Hme00117	2	sp|Q962R9|RS10_SPOFR 40S ribosomal protein S10 gb|AAK92179.1|AF400207_1 ribosomal protein S10 [Spodoptera frugiperda]	2e-75
Hme00117	2	gb|ABS57455.1| ribosomal protein S10 [Heliconius melpomene]	1e-81
Hme00117	2	gb|AAV91380.1| ribosomal protein 1 [Lonomia obliqua]	8e-75
Hme00118	2
Hme00119	1	ref|XP_001123051.1| PREDICTED: similar to Glutamine synthetase 2 CG1743-PB, isoform B, partial [Apis mellifera]	4e-09
Hme00119	1	ref|XP_967731.1| PREDICTED: similar to CG1743-PB, isoform B [Tribolium castaneum]	8e-10
Hme00119	1	ref|XP_393552.1| PREDICTED: similar to Glutamine synthetase 2 CG1743-PC, isoform C [Apis mellifera]	4e-09
Hme00119	1	ref|XP_001607944.1| PREDICTED: similar to ENSANGP00000014914 [Nasonia vitripennis]	1e-08
Hme00119	1	ref|NP_476570.1| Glutamate-ammonia ligase [Drosophila melanogaster] ref|NP_722606.1| Glutamate-ammonia ligase [Drosophila melanogaster] sp|P20477|GLNA1_DROME Glutamine synthetase 1, mitochondrial precursor (Glutamate--ammonia ligase 1) gb|AAF51546.1| CG27	2e-08
Hme00120	1
Hme00122	3	dbj|BAE02063.1| unnamed protein product [Macaca fascicularis]	2e-08
Hme00122	3	ref|XP_001489678.1| PREDICTED: hypothetical protein [Equus caballus]	4e-08
Hme00122	3	ref|NP_736609.1| hypothetical protein LOC267004 [Homo sapiens] sp|Q8N328|PGBD3_HUMAN PiggyBac transposable element-derived protein 3 gb|AAH28954.2| PiggyBac transposable element derived 3 [Homo sapiens] gb|AAH63690.1| PiggyBac transposable element derived	4e-08
Hme00122	3	ref|XP_001362662.1| PREDICTED: hypothetical protein [Monodelphis domestica]	4e-12
Hme00122	3	gb|EAW93095.1| hCG32740, isoform CRA_b [Homo sapiens] dbj|BAF83707.1| unnamed protein product [Homo sapiens]	4e-08
Hme00124	4	gb|EDP34696.1| hypothetical protein Bm1_24990 [Brugia malayi]	3e-07
Hme00124	4	gb|ABA40770.1| SJCHGC01393 protein [Schistosoma japonicum]	2e-07
Hme00124	4	ref|XP_001028186.1| hypothetical protein TTHERM_02641280 [Tetrahymena thermophila SB210] gb|EAR80523.1| hypothetical protein TTHERM_02641280 [Tetrahymena thermophila SB210]	8e-09
Hme00124	4	ref|XP_001054782.1| PREDICTED: hypothetical protein [Rattus norvegicus]	5e-11
Hme00124	4	gb|EDP38702.1| hypothetical protein Bm1_04940 [Brugia malayi]	1e-13
Hme00125	4	ref|XP_392812.2| PREDICTED: similar to Ribosomal protein L23 CG3661-PA [Apis mellifera] ref|XP_001605069.1| PREDICTED: similar to ribosomal protein L23 [Nasonia vitripennis] gb|AAX62476.1| ribosomal protein L23 [Lysiphlebus testaceipes] gb|ABD98755.1| put	6e-69
Hme00125	4	gb|ABG82011.1| putative ribosomal protein L17/23 [Diaphorina citri]	2e-67
Hme00125	4	ref|NP_001037227.1| ribosomal protein L23 [Bombyx mori] gb|AAK83857.1|AF395586_1 ribosomal protein L17/23 [Spodoptera frugiperda] dbj|BAD26665.1| Ribosomal protein L17/23 [Plutella xylostella] gb|AAV34834.1| ribosomal protein L23 [Bombyx mori] gb|ABK24983	3e-69
Hme00125	4	emb|CAJ17291.1| ribosomal protein L23e [Sphaerius sp. APV-2005]	2e-67
Hme00125	4	ref|XP_974360.1| PREDICTED: similar to CG3661-PA [Tribolium castaneum]	4e-68
Hme00127	1
Hme00129	2
Hme00131	1	ref|XP_001600583.1| PREDICTED: similar to lipase [Nasonia vitripennis]	5e-24
Hme00131	1	ref|XP_001604261.1| PREDICTED: similar to IP11459p [Nasonia vitripennis]	3e-25
Hme00131	1	ref|XP_001652442.1| lipase [Aedes aegypti] gb|EAT41373.1| lipase [Aedes aegypti]	6e-25
Hme00131	1	gb|AAY54660.1| IP11459p [Drosophila melanogaster] gb|AAY54712.1| IP11359p [Drosophila melanogaster]	5e-24
Hme00131	1	ref|XP_319851.4| AGAP009101-PA [Anopheles gambiae str. PEST] gb|EAA14947.4| AGAP009101-PA [Anopheles gambiae str. PEST]	2e-24
Hme00132	3	sp|Q4GXU6|RS4_CARGR 40S ribosomal protein S4 emb|CAJ17165.1| ribosomal protein S4e [Carabus granulatus]	1e-121
Hme00132	3	ref|XP_001599933.1| PREDICTED: similar to ribosomal protein S4e [Nasonia vitripennis]	1e-121
Hme00132	3	emb|CAJ17169.1| ribosomal protein S4e [Sphaerius sp. APV-2005]	1e-122
Hme00132	3	sp|Q95V34|RS4_SPOFR 40S ribosomal protein S4 gb|AAL26580.1|AF429978_1 ribosomal protein S4 [Spodoptera frugiperda]	1e-134
Hme00132	3	ref|NP_001037257.1| ribosomal protein S4 [Bombyx mori] sp|Q5UAP0|RS4_BOMMO 40S ribosomal protein S4 gb|AAV34860.1| ribosomal protein S4 [Bombyx mori]	1e-135
Hme00133	1	ref|XP_001651351.1| membrane protein tms1d [Aedes aegypti] gb|EAT42823.1| membrane protein tms1d [Aedes aegypti]	3e-36
Hme00133	1	ref|XP_312367.4| AGAP002569-PA [Anopheles gambiae str. PEST] gb|EAA08075.4| AGAP002569-PA [Anopheles gambiae str. PEST]	3e-35
Hme00133	1	ref|NP_001037624.1| membrane protein TMS1 [Bombyx mori] dbj|BAE95628.1| membrane protein TMS1 [Bombyx mori]	2e-39
Hme00133	1	ref|XP_001603720.1| PREDICTED: similar to ENSANGP00000002975 [Nasonia vitripennis]	1e-34
Hme00133	1	ref|XP_001651350.1| membrane protein tms1d [Aedes aegypti] gb|EAT42822.1| membrane protein tms1d [Aedes aegypti]	3e-36
Hme00134	2	dbj|BAD26660.1| Ribosomal protein L28 [Plutella xylostella]	6e-51
Hme00134	2	gb|AAV91468.1| ribosomal protein 30 [Lonomia obliqua]	2e-52
Hme00134	2	ref|XP_001604901.1| PREDICTED: similar to ribosomal protein L28 [Nasonia vitripennis]	3e-42
Hme00134	2	sp|Q962T2|RL28_SPOFR 60S ribosomal protein L28 gb|AAK92164.1|AF400192_1 ribosomal protein L28 [Spodoptera frugiperda]	5e-53
Hme00134	2	ref|NP_001037237.1| ribosomal protein L28 [Bombyx mori] gb|AAV34840.1| ribosomal protein L28 [Bombyx mori]	2e-53
Hme00139	10	gb|ABX54737.1| elongation factor 1 beta' [Spodoptera exigua]	2e-76
Hme00139	10	ref|NP_001037556.1| elongation factor 1 beta' [Bombyx mori] sp|P29522|EF1B2_BOMMO Elongation factor 1-beta' dbj|BAA02602.1| elongation factor 1 beta' [Bombyx mori]	3e-76
Hme00139	10	dbj|BAD26687.1| elongation factor 1 beta' [Plutella xylostella]	2e-73
Hme00139	10	gb|AAD46929.2|AF172636_1 LD24492p [Drosophila melanogaster]	7e-64
Hme00139	10	sp|O96827|EF1B_DROME Probable elongation factor 1-beta (EF-1-beta) emb|CAA21314.1| EG:EG0003.7 [Drosophila melanogaster]	7e-64
Hme00140	8	ref|NP_609539.1| CG6770 CG6770-PA [Drosophila melanogaster] gb|AAF53151.1| CG6770-PA [Drosophila melanogaster] gb|AAQ09820.1| CG6770 [Drosophila yakuba]	6e-24
Hme00140	8	gb|ABR27869.1| DNA-binding nuclear protein p8 [Triatoma infestans]	4e-22
Hme00140	8	gb|AAV91446.1| hypothetical protein 33 [Lonomia obliqua]	4e-27
Hme00140	8	ref|XP_966864.1| PREDICTED: similar to CG6770-PA [Tribolium castaneum]	2e-23
Hme00140	8	ref|XP_001656479.1| conserved hypothetical protein [Aedes aegypti] gb|EAT45564.1| conserved hypothetical protein [Aedes aegypti]	8e-23
Hme00141	3	emb|CAJ01865.1| ribosomal protein S24e [Carabus granulatus]	3e-59
Hme00141	3	dbj|BAD26673.1| Ribosomal protein S24 [Plutella xylostella]	2e-60
Hme00141	3	sp|Q962Q6|RS24_SPOFR 40S ribosomal protein S24 gb|AAK92192.1|AF400220_1 ribosomal protein S24 [Spodoptera frugiperda]	1e-63
Hme00141	3	ref|NP_001093077.1| ribosomal protein S24 [Bombyx mori] gb|AAS91555.1| ribosomal protein S24 [Bombyx mori] gb|AAV34881.1| ribosomal protein S24 [Bombyx mori]	4e-64
Hme00141	3	gb|ABS57445.1| ribosomal protein S24 [Heliconius melpomene]	4e-64
Hme00143	2	ref|XP_971715.1| PREDICTED: similar to pyridoxine 5-phosphate oxidase [Tribolium castaneum]	3e-53
Hme00143	2	gb|ABF18370.1| pyridoxamine-phosphate oxidase [Aedes aegypti]	2e-54
Hme00143	2	ref|XP_001662205.1| pyridoxamine 5'-phosphate oxidase [Aedes aegypti] gb|EAT46086.1| pyridoxamine 5'-phosphate oxidase [Aedes aegypti]	2e-54
Hme00143	2	ref|XP_392591.2| PREDICTED: similar to pyridoxine 5-phosphate oxidase [Apis mellifera]	1e-55
Hme00143	2	ref|NP_001037442.1| pyridoxine 5'-phosphate oxidase [Bombyx mori] gb|ABE28379.1| pyridoxine 5'-phosphate oxidase [Bombyx mori]	8e-91
Hme00144	1	ref|XP_001631152.1| predicted protein [Nematostella vectensis] gb|EDO39089.1| predicted protein [Nematostella vectensis]	2e-09
Hme00144	1	ref|XP_001620334.1| hypothetical protein NEMVEDRAFT_v1g4591 [Nematostella vectensis] gb|EDO28234.1| predicted protein [Nematostella vectensis]	4e-08
Hme00144	1	ref|XP_001636545.1| predicted protein [Nematostella vectensis] gb|EDO44482.1| predicted protein [Nematostella vectensis]	2e-07
Hme00144	1	ref|XP_001631151.1| predicted protein [Nematostella vectensis] gb|EDO39088.1| predicted protein [Nematostella vectensis]	1e-06
Hme00144	1	ref|XP_001629897.1| predicted protein [Nematostella vectensis] gb|EDO37834.1| predicted protein [Nematostella vectensis]	1e-06
Hme00145	7
Hme00148	1
Hme00149	1	ref|XP_971831.1| PREDICTED: similar to CG2765-PA [Tribolium castaneum]	1e-18
Hme00149	1	ref|XP_001360268.1| GA15456-PA [Drosophila pseudoobscura] gb|EAL24843.1| GA15456-PA [Drosophila pseudoobscura]	6e-15
Hme00149	1	ref|XP_558285.3| AGAP004837-PA [Anopheles gambiae str. PEST] gb|EAL40412.3| AGAP004837-PA [Anopheles gambiae str. PEST]	4e-14
Hme00149	1	ref|NP_611988.1| CG2765 CG2765-PA, isoform A [Drosophila melanogaster] gb|AAF47303.1| CG2765-PA, isoform A [Drosophila melanogaster] gb|AAN71446.1| RE58929p [Drosophila melanogaster]	4e-14
Hme00149	1	ref|XP_001652600.1| conserved hypothetical protein [Aedes aegypti] gb|EAT41147.1| conserved hypothetical protein [Aedes aegypti]	1e-12
Hme00150	1	ref|XP_001659715.1| eukaryotic translation initiation factor 3f, eif3f [Aedes aegypti] gb|ABF18280.1| eukaryotic translation initiation factor 3 subunit 5 epsilon-like protein [Aedes aegypti] gb|EAT39069.1| eukaryotic translation initiation factor 3f, eif	1e-103
Hme00150	1	gb|ABK25318.1| unknown [Picea sitchensis]	1e-122
Hme00150	1	ref|NP_001040528.1| eukaryotic translation initiation factor 3 subunit 5 [Bombyx mori] gb|ABF51376.1| eukaryotic translation initiation factor 3 subunit 5 [Bombyx mori]	1e-108
Hme00150	1	ref|XP_975647.1| PREDICTED: similar to CG9769-PA [Tribolium castaneum]	1e-106
Hme00150	1	gb|ABK42006.1| eukaryotic translation initiation factor 3 subunit 5 epsilon-like protein [Bombyx mori]	1e-107
Hme00151	1
Hme00153	1	ref|XP_001657403.1| phosphoglycerate mutase [Aedes aegypti] gb|EAT42375.1| phosphoglycerate mutase [Aedes aegypti]	8e-96
Hme00153	1	ref|NP_001037540.1| phosphoglyceromutase [Bombyx mori] gb|ABA00463.1| phosphoglyceromutase [Bombyx mori]	1e-113
Hme00153	1	gb|ABD72701.1| putative phosphoglycerate mutase [Acyrthosiphon pisum]	3e-96
Hme00153	1	gb|AAU84940.1| putative phosphoglycerate mutase [Toxoptera citricida]	4e-95
Hme00153	1	ref|XP_001358300.1| GA14392-PA [Drosophila pseudoobscura] gb|EAL27438.1| GA14392-PA [Drosophila pseudoobscura]	3e-96
Hme00155	1	gb|AAM96942.1| trypsin 3 [Phlebotomus papatasi]	2e-19
Hme00155	1	ref|XP_317173.2| AGAP008292-PA [Anopheles gambiae str. PEST] sp|P35038|TRY4_ANOGA Trypsin-4 precursor gb|EAA12264.2| AGAP008292-PA [Anopheles gambiae str. PEST]	2e-19
Hme00155	1	ref|NP_725034.1| gammaTrypsin CG30028-PA [Drosophila melanogaster] ref|NP_725035.1| CG30031 CG30031-PA [Drosophila melanogaster] ref|NP_523694.2| deltaTrypsin CG12351-PA [Drosophila melanogaster] sp|P42276|TRYDG_DROME Trypsin delta/gamma precursor gb|AAL6	9e-19
Hme00155	1	ref|NP_725036.1| CG30025 CG30025-PA [Drosophila melanogaster] gb|AAM68732.1| CG30025-PA [Drosophila melanogaster]	9e-19
Hme00155	1	emb|CAA80515.1| trypsin [Anopheles gambiae]	4e-19
Hme00163	1
Hme00164	1	ref|XP_646649.1| SNF2-related domain-containing protein [Dictyostelium discoideum AX4] gb|EAL72876.1| SNF2-related domain-containing protein [Dictyostelium discoideum AX4]	2e-07
Hme00164	1	ref|XP_647503.1| hypothetical protein DDBDRAFT_0189729 [Dictyostelium discoideum AX4] gb|EAL73468.1| hypothetical protein DDBDRAFT_0189729 [Dictyostelium discoideum AX4]	8e-07
Hme00164	1	ref|XP_640996.1| hypothetical protein DDBDRAFT_0218275 [Dictyostelium discoideum AX4] gb|EAL67019.1| hypothetical protein DDBDRAFT_0218275 [Dictyostelium discoideum AX4]	2e-07
Hme00164	1	ref|XP_001058782.1| PREDICTED: hypothetical protein [Rattus norvegicus]	6e-07
Hme00164	1	ref|XP_636033.1| hypothetical protein DDBDRAFT_0219494 [Dictyostelium discoideum AX4] gb|EAL62535.1| hypothetical protein DDBDRAFT_0219494 [Dictyostelium discoideum AX4]	5e-07
Hme00167	1	gb|AAL78897.1|AF435853_1 merozoite surface protein-9 precursor [Plasmodium vivax]	1e-06
Hme00167	1	ref|XP_001641272.1| predicted protein [Nematostella vectensis] gb|EDO49209.1| predicted protein [Nematostella vectensis]	2e-06
Hme00169	1	ref|XP_309723.4| AGAP010971-PA [Anopheles gambiae str. PEST] gb|EAA05546.5| AGAP010971-PA [Anopheles gambiae str. PEST]	1e-113
Hme00169	1	gb|AAP80594.1|AF465692_1 putative alpha-tubulin [Oikopleura dioica]	1e-113
Hme00169	1	ref|XP_001178141.1| PREDICTED: similar to tubulin, alpha 2 isoform 2 [Strongylocentrotus purpuratus] ref|XP_001179181.1| PREDICTED: similar to tubulin, alpha 2 isoform 2 [Strongylocentrotus purpuratus]	1e-112
Hme00169	1	gb|ABU94676.1| alpha-tubulin [Xestia c-nigrum] gb|ABU94677.1| alpha-tubulin [Mythimna separata] gb|ABU94678.1| alpha-tubulin [Spodoptera exigua] gb|ABU94679.1| alpha-tubulin [Agrotis ipsilon]	1e-113
Hme00169	1	ref|XP_001663407.1| tubulin alpha chain [Aedes aegypti] gb|AAK58683.1|AF272829_1 alpha tubulin [Chironomus tentans] gb|EAT34538.1| tubulin alpha chain [Aedes aegypti]	1e-113
Hme00170	5
Hme00171	2	emb|CAJ17284.1| ribosomal protein L15e [Timarcha balearica]	2e-83
Hme00171	2	ref|XP_969238.1| PREDICTED: similar to 60S ribosomal protein L15 [Tribolium castaneum]	1e-84
Hme00171	2	dbj|BAD26671.1| Ribosomal protein L15 [Plutella xylostella]	2e-88
Hme00171	2	gb|AAO15464.1|AF441167_1 60S ribosomal protein L15 [Spodoptera frugiperda]	1e-89
Hme00171	2	ref|NP_001037162.1| ribosomal protein L15 [Bombyx mori] gb|AAV34827.1| ribosomal protein L15 [Bombyx mori]	5e-90
Hme00179	1	ref|XP_001358662.1| GA12695-PA [Drosophila pseudoobscura] gb|EAL27803.1| GA12695-PA [Drosophila pseudoobscura]	1e-108
Hme00179	1	ref|NP_651665.2| cullin-5 CG1401-PA [Drosophila melanogaster] gb|AAF56852.1| CG1401-PA [Drosophila melanogaster]	1e-108
Hme00179	1	ref|XP_623958.2| PREDICTED: similar to Cullin-5 (CUL-5) (Vasopressin-activated calcium-mobilizing receptor) (VACM-1) [Apis mellifera]	1e-109
Hme00179	1	ref|XP_968806.1| PREDICTED: similar to Cullin-5 (CUL-5) (Vasopressin-activated calcium-mobilizing receptor) (VACM-1) [Tribolium castaneum]	1e-113
Hme00179	1	ref|XP_001658320.1| cullin [Aedes aegypti] gb|EAT40955.1| cullin [Aedes aegypti]	1e-115
Hme00180	3	gb|ABK22902.1| unknown [Picea sitchensis]	9e-79
Hme00180	3	ref|XP_969526.1| PREDICTED: similar to CG6084-PA, isoform A [Tribolium castaneum]	2e-77
Hme00180	3	ref|XP_969601.1| PREDICTED: similar to CG6084-PA, isoform A [Tribolium castaneum]	3e-79
Hme00180	3	ref|XP_969456.1| PREDICTED: similar to CG6084-PA, isoform A [Tribolium castaneum]	2e-80
Hme00180	3	ref|XP_624353.1| PREDICTED: similar to CG6084-PA, isoform A isoform 1 [Apis mellifera]	4e-75
Hme00182	3	gb|AAN15790.1| heat shock-like protein [Galleria mellonella]	3e-37
Hme00182	3	gb|AAC36146.1| alpha-crystallin cognate protein 25 [Plodia interpunctella]	5e-14
Hme00182	3	ref|NP_001037038.1| heat shock protein hsp20.4 [Bombyx mori] gb|AAG30945.2|AF315318_1 heat shock protein hsp20.4 [Bombyx mori]	2e-13
Hme00182	3	prf||1010303J crystallin alphaA	3e-13
Hme00182	3	ref|NP_001091794.1| heat shock protein hsp20.8 [Bombyx mori] gb|AAG30944.1|AF315317_1 heat shock protein hsp20.8 [Bombyx mori] gb|AAG30946.1|AF315319_1 heat shock protein hsp20.8A [Bombyx mori]	2e-14
Hme00183	3
Hme00184	2	ref|XP_001066547.1| PREDICTED: hypothetical protein [Rattus norvegicus]	2e-06
Hme00185	1	ref|XP_392215.3| PREDICTED: similar to CG30069-PA [Apis mellifera]	3e-11
Hme00186	1
Hme00187	1	gb|EDL27054.1| mCG12967, isoform CRA_b [Mus musculus]	2e-18
Hme00187	1	ref|XP_001655665.1| conserved hypothetical protein [Aedes aegypti] gb|EAT36142.1| conserved hypothetical protein [Aedes aegypti]	9e-28
Hme00187	1	ref|XP_001475782.1| PREDICTED: similar to Methyltransferase-like protein 5 [Mus musculus] sp|Q8K1A0|METL5_MOUSE Methyltransferase-like protein 5 emb|CAM19285.1| methyltransferase like 5 [Mus musculus] gb|EDL27053.1| mCG12967, isoform CRA_a [Mus musculus]	2e-18
Hme00187	1	ref|NP_083556.1| methyltransferase like 5 [Mus musculus] dbj|BAE21741.1| unnamed protein product [Mus musculus]	2e-18
Hme00187	1	ref|NP_001093089.1| methyltransferase [Bombyx mori] gb|ABD36139.1| S-adenosylmethionine-dependent methyltransferase [Bombyx mori] gb|ABF51291.1| methyltransferase [Bombyx mori]	6e-29
Hme00188	1	ref|XP_001650713.1| d-3-phosphoglycerate dehydrogenase [Aedes aegypti] gb|EAT43202.1| d-3-phosphoglycerate dehydrogenase [Aedes aegypti]	4e-53
Hme00188	1	ref|XP_319591.2| AGAP008849-PA [Anopheles gambiae str. PEST] gb|EAA14798.3| AGAP008849-PA [Anopheles gambiae str. PEST]	7e-53
Hme00188	1	ref|XP_001600828.1| PREDICTED: similar to GA19489-PA [Nasonia vitripennis]	6e-52
Hme00188	1	ref|XP_967558.1| PREDICTED: similar to CG6287-PA isoform 1 [Tribolium castaneum]	1e-51
Hme00188	1	gb|ABF18317.1| phosphoglycerate dehydrogenase [Aedes aegypti]	7e-52
Hme00189	1	ref|XP_966355.1| PREDICTED: similar to CG1873-PA, isoform A isoform 1 [Tribolium castaneum]	2e-58
Hme00189	1	ref|XP_975817.1| PREDICTED: similar to CG1873-PA, isoform A isoform 2 [Tribolium castaneum]	2e-58
Hme00189	1	ref|NP_001037510.1| elongation factor 1 alpha [Bombyx mori] sp|P29520|EF1A_BOMMO Elongation factor 1-alpha (EF-1-alpha) dbj|BAA02601.1| elongation factor 1 alpha [Bombyx mori]	2e-57
Hme00189	1	ref|XP_001358993.1| GA15055-PA [Drosophila pseudoobscura] gb|EAL28136.1| GA15055-PA [Drosophila pseudoobscura]	1e-59
Hme00189	1	ref|NP_524611.1| Elongation factor 1alpha100E CG1873-PA, isoform A [Drosophila melanogaster] ref|NP_733449.1| Elongation factor 1alpha100E CG1873-PB, isoform B [Drosophila melanogaster] ref|NP_996315.1| Elongation factor 1alpha100E CG1873-PD, isoform D [D	3e-59
Hme00191	1
Hme00194	3	ref|NP_001037281.1| ribosomal protein S30 [Bombyx mori] gb|AAV34888.1| ribosomal protein S30 [Bombyx mori]	6e-49
Hme00194	3	emb|CAH04130.1| ubiquitin/ribosomal protein S30e fusion protein [Papilio dardanus]	4e-49
Hme00194	3	ref|XP_001608283.1| PREDICTED: similar to ribosomal protein S30 [Nasonia vitripennis]	3e-41
Hme00194	3	emb|CAJ01889.1| ubiquitin/ribosomal protein S30e fusion protein [Carabus granulatus]	3e-42
Hme00194	3	gb|AAV91378.1| hypothetical protein 17 [Lonomia obliqua]	2e-50
Hme00195	2	ref|XP_001654241.1| conserved hypothetical protein [Aedes aegypti] ref|XP_001654242.1| conserved hypothetical protein [Aedes aegypti] ref|XP_001654243.1| conserved hypothetical protein [Aedes aegypti] gb|ABF18072.1| conserved protein [Aedes aegypti] gb|EA	4e-12
Hme00195	2	ref|NP_598458.1| hypothetical protein LOC68552 [Mus musculus] sp|Q91VT8|CD034_MOUSE Uncharacterized protein C4orf34 homolog gb|AAH09097.1| RIKEN cDNA 1110003E01 gene [Mus musculus] dbj|BAC32025.1| unnamed protein product [Mus musculus] dbj|BAC40601.1| unn	4e-10
Hme00195	2	ref|XP_001607534.1| PREDICTED: similar to conserved protein [Nasonia vitripennis]	6e-11
Hme00195	2	gb|EDP36332.1| MGC80968 protein, putative [Brugia malayi]	4e-10
Hme00195	2	ref|XP_001238802.1| AGAP007366-PA [Anopheles gambiae str. PEST] ref|XP_001237084.1| AGAP007366-PB [Anopheles gambiae str. PEST] gb|EAU77628.1| AGAP007366-PA [Anopheles gambiae str. PEST] gb|EAU77629.1| AGAP007366-PB [Anopheles gambiae str. PEST]	1e-12
Hme00197	2	ref|NP_724489.1| Tyrosine decarboxylase 2 CG30446-PA [Drosophila melanogaster] gb|AAM70812.1| CG30446-PA [Drosophila melanogaster]	9e-82
Hme00197	2	ref|XP_001656857.1| aromatic amino acid decarboxylase [Aedes aegypti] gb|EAT45251.1| aromatic amino acid decarboxylase [Aedes aegypti]	4e-81
Hme00197	2	ref|XP_308519.3| AGAP007305-PA [Anopheles gambiae str. PEST] gb|EAA03914.4| AGAP007305-PA [Anopheles gambiae str. PEST]	8e-80
Hme00197	2	ref|XP_001360141.1| GA15851-PA [Drosophila pseudoobscura] gb|EAL24715.1| GA15851-PA [Drosophila pseudoobscura]	2e-82
Hme00197	2	ref|XP_972688.1| PREDICTED: similar to CG30446-PA [Tribolium castaneum]	3e-82
Hme00201	1
Hme00204	1	ref|XP_001606968.1| PREDICTED: similar to receptor expression enhancing protein [Nasonia vitripennis]	2e-51
Hme00204	1	ref|NP_001103774.1| receptor expression enhancing protein isoform 1 [Bombyx mori] gb|ABD36360.1| receptor expression enhancing protein isoform 1 [Bombyx mori]	2e-75
Hme00204	1	ref|XP_971918.1| PREDICTED: similar to CG8331-PA [Tribolium castaneum]	5e-54
Hme00204	1	ref|NP_001040329.1| receptor expression enhancing protein isoform 2 [Bombyx mori] gb|ABD36361.1| receptor expression enhancing protein isoform 2 [Bombyx mori]	3e-76
Hme00204	1	ref|XP_624070.1| PREDICTED: similar to CG8331-PA [Apis mellifera]	9e-52
Hme00205	5	ref|NP_001037265.1| ribosomal protein S9 [Bombyx mori] gb|AAV34865.1| ribosomal protein S9 [Bombyx mori]	1e-104
Hme00205	5	dbj|BAD26701.1| ribosomal protein S9 [Plutella xylostella]	1e-102
Hme00205	5	ref|XP_001608270.1| PREDICTED: similar to S9e ribosomal protein [Nasonia vitripennis]	4e-95
Hme00205	5	ref|XP_392726.1| PREDICTED: similar to Ribosomal protein S9 CG3395-PA, isoform A [Apis mellifera]	4e-96
Hme00205	5	ref|XP_967635.1| PREDICTED: similar to CG3395-PA, isoform A isoform 1 [Tribolium castaneum]	2e-96
Hme00206	1	gb|ABG81980.1| putative abnormal wing disc-like protein [Diaphorina citri]	4e-71
Hme00206	1	ref|NP_001093284.1| abnormal wing disc-like protein [Bombyx mori] gb|ABF51506.1| abnormal wing disc-like protein [Bombyx mori]	4e-78
Hme00206	1	gb|AAM53644.1| abnormal wing disc-like protein [Choristoneura parallela]	3e-73
Hme00206	1	ref|XP_308641.4| AGAP007120-PA [Anopheles gambiae str. PEST] gb|EAA04524.4| AGAP007120-PA [Anopheles gambiae str. PEST]	6e-69
Hme00206	1	ref|XP_967503.1| PREDICTED: similar to CG2210-PA [Tribolium castaneum]	1e-72
Hme00208	15	gb|AAC47342.1| serpin 1	2e-98
Hme00208	15	gb|AAC47337.1| serpin 1	2e-98
Hme00208	15	gb|AAC47340.1| serpin 1	2e-98
Hme00208	15	gb|AAC47335.1| serpin 1	2e-98
Hme00208	15	gb|AAC47333.1| serpin 1	2e-98
Hme00209	2	gb|AAD50240.1|AF161709_1 secreted ferritin G subunit precursor [Calpodes ethlius] gb|AAD50241.1|AF161710_1 secreted ferritin G subunit precursor [Calpodes ethlius]	3e-56
Hme00209	2	gb|AAL47694.1|AF329683_1 32 kDa ferritin subunit [Galleria mellonella]	1e-58
Hme00209	2	gb|ABM92426.1| ferritin LCH [Pieris rapae]	1e-66
Hme00209	2	gb|AAF44717.1|L47123_1 ferritin [Manduca sexta]	8e-58
Hme00209	2	pdb|1Z6O|A Chain A, Crystal Structure Of Trichoplusia Ni Secreted Ferritin pdb|1Z6O|B Chain B, Crystal Structure Of Trichoplusia Ni Secreted Ferritin pdb|1Z6O|C Chain C, Crystal Structure Of Trichoplusia Ni Secreted Ferritin pdb|1Z6O|D Chain D, Crystal St	8e-58
Hme00210	1
Hme00211	3	dbj|BAD26685.1| Ribosomal protein L32 [Plutella xylostella]	1e-68
Hme00211	3	sp|Q962T1|RL32_SPOFR 60S ribosomal protein L32 gb|AAK92167.1|AF400195_1 ribosomal protein L32 [Spodoptera frugiperda]	3e-69
Hme00211	3	ref|NP_001091752.1| ribosomal protein L32 [Bombyx mori] gb|AAV34844.1| ribosomal protein L32 [Bombyx mori]	1e-69
Hme00211	3	gb|ABS57448.1| ribosomal protein L32 [Heliconius melpomene]	2e-71
Hme00211	3	ref|XP_001601579.1| PREDICTED: similar to ribosomal protein L32 isoform 2 [Nasonia vitripennis] ref|XP_001601522.1| PREDICTED: similar to ribosomal protein L32 isoform 1 [Nasonia vitripennis]	2e-66
Hme00212	1	ref|NP_001036752.1| CG13624 CG13624-PE, isoform E [Drosophila melanogaster] ref|NP_001036753.1| CG13624 CG13624-PF, isoform F [Drosophila melanogaster] gb|ABI31203.1| CG13624-PE, isoform E [Drosophila melanogaster] gb|ABI31204.1| CG13624-PF, isoform F [Dr	6e-09
Hme00212	1	ref|XP_973986.1| PREDICTED: similar to CG13624-PC, isoform C [Tribolium castaneum]	3e-10
Hme00212	1	ref|XP_001659791.1| conserved hypothetical protein [Aedes aegypti] gb|EAT38994.1| conserved hypothetical protein [Aedes aegypti]	6e-10
Hme00212	1	ref|NP_651271.1| CG13624 CG13624-PC, isoform C [Drosophila melanogaster] ref|NP_733012.1| CG13624 CG13624-PA, isoform A [Drosophila melanogaster] ref|NP_733013.1| CG13624 CG13624-PB, isoform B [Drosophila melanogaster] ref|NP_733014.1| CG13624 CG13624-PD,	6e-09
Hme00212	1	ref|XP_001360085.1| GA12416-PA [Drosophila pseudoobscura] gb|EAL29238.1| GA12416-PA [Drosophila pseudoobscura]	3e-08
Hme00213	1
Hme00214	1	ref|XP_001649042.1| oviductin [Aedes aegypti] gb|EAT33170.1| oviductin [Aedes aegypti]	1e-28
Hme00214	1	dbj|BAA22400.1| 26kDa protease [Sarcophaga peregrina]	2e-28
Hme00214	1	gb|ABG75840.1| hypothetical accessory gland protein [Gryllus firmus]	4e-35
Hme00214	1	ref|XP_001606267.1| PREDICTED: hypothetical protein [Nasonia vitripennis]	6e-34
Hme00214	1	ref|XP_313869.4| AGAP004566-PA [Anopheles gambiae str. PEST] gb|EAA09293.4| AGAP004566-PA [Anopheles gambiae str. PEST]	3e-26
Hme00215	5	ref|NP_001037132.1| ribosomal protein L6 [Bombyx mori] gb|AAV34815.1| ribosomal protein L6 [Bombyx mori]	7e-84
Hme00215	5	gb|ABK23535.1| unknown [Picea sitchensis]	4e-84
Hme00215	5	gb|ABS57438.1| ribosomal protein L6 [Heliconius melpomene]	3e-68
Hme00215	5	emb|CAJ17232.1| ribosomal protein L6e [Carabus granulatus]	3e-59
Hme00215	5	gb|ABX55884.1| ribosomal protein L6e [Spodoptera exigua]	1e-87
Hme00218	1	ref|XP_709999.1| hypothetical protein CaO19.64 [Candida albicans SC5314] gb|EAK90721.1| hypothetical protein CaO19.64 [Candida albicans SC5314]	7e-21
Hme00218	1	ref|XP_641023.1| bromodomain-containing protein [Dictyostelium discoideum AX4] gb|EAL67046.1| bromodomain-containing protein [Dictyostelium discoideum AX4]	3e-20
Hme00218	1	ref|XP_001549758.1| predicted protein [Botryotinia fuckeliana B05.10] gb|EDN32955.1| predicted protein [Botryotinia fuckeliana B05.10]	1e-19
Hme00218	1	ref|XP_640497.1| Rab GTPase domain-containing protein [Dictyostelium discoideum AX4] gb|EAL66472.1| Rab GTPase domain-containing protein [Dictyostelium discoideum AX4]	1e-19
Hme00218	1	gb|AAO75106.1| ComB [Dictyostelium discoideum]	1e-19
Hme00219	1
Hme00228	1	gb|AAL62469.1| ribosomal protein L7 [Spodoptera frugiperda]	3e-77
Hme00228	1	gb|AAX48837.1| L7 [Suberites domuncula]	3e-72
Hme00228	1	gb|ABG74705.1| putative ribosomal protein L7 [Diaphorina citri]	1e-85
Hme00228	1	ref|NP_001037135.1| ribosomal protein L7 [Bombyx mori] gb|AAV34816.1| ribosomal protein L7 [Bombyx mori]	9e-76
Hme00228	1	gb|EDP34806.1| 60S ribosomal protein L7, putative [Brugia malayi]	9e-75
Hme00229	3	emb|CAH04311.1| acidic p0 ribosomal protein [Biphyllus lunatus]	1e-72
Hme00229	3	gb|AAL62465.1| 60S acidic ribosomal protein P0 [Spodoptera frugiperda]	3e-76
Hme00229	3	emb|CAD29995.1| ribosomal P0 protein [Bombyx mori]	2e-75
Hme00229	3	gb|ABK26565.1| unknown [Picea sitchensis]	9e-72
Hme00229	3	ref|NP_001037123.1| ribosomal protein P0 [Bombyx mori] gb|AAV34809.1| ribosomal protein P0 [Bombyx mori]	2e-75
Hme00230	6	gb|AAA97479.1| Astryp1	4e-41
Hme00230	6	emb|CAA79328.1| trypsin [Anopheles gambiae] emb|CAA80518.1| trypsin [Anopheles gambiae]	2e-40
Hme00230	6	ref|XP_555167.1| AGAP008295-PA [Anopheles gambiae str. PEST] sp|P35036|TRY2_ANOGA Trypsin-2 precursor gb|EAL39600.1| AGAP008295-PA [Anopheles gambiae str. PEST]	5e-41
Hme00230	6	ref|XP_001660673.1| trypsin [Aedes aegypti] gb|EAT37856.1| trypsin [Aedes aegypti]	2e-40
Hme00230	6	gb|AAB37260.1| early trypsin precursor [Culex pipiens quinquefasciatus] gb|AAK50138.1| early trypsin [Culex pipiens quinquefasciatus]	7e-42
Hme00231	3
Hme00233	2	gb|ABK26888.1| unknown [Picea sitchensis]	9e-92
Hme00233	2	ref|NP_001040476.1| muscular protein 20 [Bombyx mori] gb|ABF51467.1| muscular protein 20 [Bombyx mori]	8e-93
Hme00233	2	gb|AAY68367.1| muscle protein 20-like protein [Anoplophora glabripennis]	2e-85
Hme00233	2	ref|XP_975000.1| PREDICTED: similar to CG4696-PA, isoform A [Tribolium castaneum]	6e-85
Hme00233	2	ref|XP_392501.2| PREDICTED: similar to Muscle protein 20 CG4696-PA, isoform A [Apis mellifera]	7e-84
Hme00234	1	ref|NP_001103774.1| receptor expression enhancing protein isoform 1 [Bombyx mori] gb|ABD36360.1| receptor expression enhancing protein isoform 1 [Bombyx mori]	3e-83
Hme00234	1	ref|XP_001606968.1| PREDICTED: similar to receptor expression enhancing protein [Nasonia vitripennis]	5e-55
Hme00234	1	ref|XP_624070.1| PREDICTED: similar to CG8331-PA [Apis mellifera]	5e-54
Hme00234	1	ref|XP_971918.1| PREDICTED: similar to CG8331-PA [Tribolium castaneum]	2e-57
Hme00234	1	ref|NP_001040329.1| receptor expression enhancing protein isoform 2 [Bombyx mori] gb|ABD36361.1| receptor expression enhancing protein isoform 2 [Bombyx mori]	1e-86
Hme00235	4
Hme00236	2	ref|NP_001040154.1| short-chain dehydrogenease/reductase [Bombyx mori] gb|ABD36165.1| short-chain dehydrogenease/reductase [Bombyx mori]	5e-44
Hme00236	2	ref|XP_312417.4| AGAP002520-PA [Anopheles gambiae str. PEST] gb|EAA07681.5| AGAP002520-PA [Anopheles gambiae str. PEST]	8e-42
Hme00236	2	gb|AAN71547.1| RH24570p [Drosophila melanogaster]	2e-45
Hme00236	2	ref|NP_730974.1| CG31548 CG31548-PA [Drosophila melanogaster] gb|AAN13253.1| CG31548-PA [Drosophila melanogaster]	4e-45
Hme00236	2	ref|XP_974115.1| PREDICTED: similar to CG31548-PA [Tribolium castaneum]	3e-44
Hme00238	2
Hme00239	1	ref|NP_001037267.1| ribosomal protein S17 [Bombyx mori] sp|Q962R2|RS17_SPOFR 40S ribosomal protein S17 gb|AAK92186.1|AF400214_1 ribosomal protein S17 [Spodoptera frugiperda] gb|AAV34875.1| ribosomal protein S17 [Bombyx mori]	2e-50
Hme00239	1	gb|ABS57432.1| ribosomal protein S17 [Heliconius melpomene]	2e-51
Hme00239	1	dbj|BAD26667.1| Ribosomal protein S17 [Plutella xylostella]	6e-50
Hme00239	1	emb|CAJ17206.1| ribosomal protein S17e [Eucinetus sp. APV-2005]	2e-47
Hme00239	1	emb|CAH04334.1| S17e ribosomal protein [Dascillus cervinus]	6e-47
Hme00241	3	ref|XP_416752.2| PREDICTED: similar to cystathionine beta-synthase [Gallus gallus]	1e-41
Hme00241	3	gb|AAD13393.1| cystathionine beta-synthetase; CBS [Takifugu rubripes]	8e-42
Hme00241	3	ref|XP_001659242.1| cysteine synthase [Aedes aegypti] gb|EAT39750.1| cysteine synthase [Aedes aegypti]	3e-44
Hme00241	3	ref|XP_001659243.1| cysteine synthase [Aedes aegypti] gb|EAT39751.1| cysteine synthase [Aedes aegypti]	4e-45
Hme00241	3	ref|XP_310977.4| AGAP000162-PA [Anopheles gambiae str. PEST] gb|EAA06492.4| AGAP000162-PA [Anopheles gambiae str. PEST]	4e-45
Hme00242	1	ref|NP_002098.1| H3 histone, family 3A [Homo sapiens] ref|NP_005315.1| H3 histone, family 3B [Homo sapiens] ref|NP_032236.1| H3 histone, family 3A [Mus musculus] ref|NP_032237.1| H3 histone, family 3B [Mus musculus] ref|NP_446437.1| H3 histone, family 3B	1e-68
Hme00242	1	gb|AAW24748.1| SJCHGC01198 protein [Schistosoma japonicum]	1e-68
Hme00242	1	gb|AAS59415.1| histone H3.3B [Chinchilla lanigera]	2e-68
Hme00242	1	ref|NP_509344.1| HIStone family member (his-71) [Caenorhabditis elegans] sp|Q10453|H331_CAEEL Histone H3.3 type 1 gb|AAB04902.1| Histone protein 71 [Caenorhabditis elegans]	2e-68
Hme00242	1	ref|XP_001608164.1| PREDICTED: hypothetical protein isoform 1 [Nasonia vitripennis]	3e-69
Hme00244	1
Hme00245	1	gb|ABK25750.1| unknown [Picea sitchensis]	3e-93
Hme00245	1	dbj|BAD26689.1| Ribosomal protein L18A [Plutella xylostella]	6e-94
Hme00245	1	sp|Q8WQI7|RL18A_SPOFR 60S ribosomal protein L18a gb|AAL62470.1| ribosomal protein L18A [Spodoptera frugiperda]	1e-95
Hme00245	1	ref|XP_393322.1| PREDICTED: similar to Ribosomal protein L18A CG6510-PA [Apis mellifera]	1e-82
Hme00245	1	ref|NP_001037219.1| ribosomal protein L18A [Bombyx mori] gb|AAV34830.1| ribosomal protein L18A [Bombyx mori]	2e-96
Hme00246	1	ref|XP_001658265.1| conserved hypothetical protein [Aedes aegypti] gb|EAT41107.1| conserved hypothetical protein [Aedes aegypti]	8e-43
Hme00246	1	ref|XP_972421.1| PREDICTED: similar to anaphase promoting complex subunit 11 homolog [Tribolium castaneum]	2e-45
Hme00246	1	ref|XP_001122138.1| PREDICTED: similar to APC11 anaphase promoting complex subunit 11 isoform 2 [Apis mellifera]	4e-42
Hme00246	1	ref|NP_001097122.1| CG34440-PA, isoform A [Drosophila melanogaster] ref|NP_001097123.1| CG34440-PB, isoform B [Drosophila melanogaster] emb|CAB63945.1| putative APC11 anaphase-promoting complex subunit [Drosophila melanogaster] gb|ABV53650.1| CG34440-PA,	2e-40
Hme00246	1	ref|NP_001040231.1| anaphase promoting complex subunit 11 [Bombyx mori] gb|ABD36281.1| anaphase promoting complex subunit 11 [Bombyx mori]	2e-51
Hme00247	1	ref|XP_967628.1| PREDICTED: similar to CG5903-PA [Tribolium castaneum]	7e-16
Hme00247	1	ref|XP_001604696.1| PREDICTED: similar to ENSANGP00000022131 [Nasonia vitripennis]	5e-17
Hme00247	1	gb|ABF18489.1| hypothetical conserved protein [Aedes aegypti]	3e-15
Hme00247	1	ref|XP_001651575.1| conserved hypothetical protein [Aedes aegypti] ref|XP_001651576.1| conserved hypothetical protein [Aedes aegypti] gb|EAT42569.1| conserved hypothetical protein [Aedes aegypti] gb|EAT42570.1| conserved hypothetical protein [Aedes aegypt	1e-14
Hme00247	1	ref|XP_312131.3| AGAP002788-PA [Anopheles gambiae str. PEST] gb|EAA07833.3| AGAP002788-PA [Anopheles gambiae str. PEST]	5e-14
Hme00248	3	ref|NP_572568.1| Ribosomal protein S28b CG2998-PA [Drosophila melanogaster] ref|XP_001355660.1| GA15566-PA [Drosophila pseudoobscura] sp|Q9W334|RS28_DROME 40S ribosomal protein S28 gb|AAF46503.2| CG2998-PA [Drosophila melanogaster] gb|AAL28868.1| LD23674p	4e-18
Hme00248	3	gb|ABM55652.1| ribosomal protein S28e-like protein [Maconellicoccus hirsutus]	4e-18
Hme00248	3	emb|CAJ01882.1| ribosomal protein S28e [Biphyllus lunatus]	1e-18
Hme00248	3	gb|ABO47825.1| ribosomal protein S28 [Heliconius melpomene]	1e-20
Hme00248	3	ref|NP_001037680.1| ribosomal protein S28 [Bombyx mori] sp|Q6PS50|RS28_BOMMO 40S ribosomal protein S28 sp|Q962Q2|RS28_SPOFR 40S ribosomal protein S28 sp|Q6EV21|RS28_PAPDA 40S ribosomal protein S28 gb|AAK92196.1|AF400224_1 ribosomal protein S28 [Spodoptera	1e-20
Hme00249	2	ref|XP_001657181.1| tetraspanin, putative [Aedes aegypti] gb|EAT33856.1| tetraspanin, putative [Aedes aegypti]	3e-36
Hme00249	2	gb|AAF90149.1|AF274023_1 tetraspanin E118 [Manduca sexta]	5e-66
Hme00249	2	gb|ABD36169.1| tetraspanin D [Bombyx mori]	6e-70
Hme00249	2	ref|XP_001657182.1| tetraspanin, putative [Aedes aegypti] gb|EAT33857.1| tetraspanin, putative [Aedes aegypti]	3e-36
Hme00249	2	ref|NP_001040157.1| tetraspanin E [Bombyx mori] gb|ABD36170.1| tetraspanin E [Bombyx mori]	6e-70
Hme00250	1	gb|AAO32325.1| ADP/ATP translocase [Manduca sexta]	2e-39
Hme00250	1	gb|ABM69092.1| ADP/ATP translocase [Dendrolimus punctatus]	2e-39
Hme00250	1	gb|ABS57449.1| ADP/ATP tranlocase [Heliconius melpomene]	3e-42
Hme00250	1	gb|AAV91376.1| hypothetical protein 8 [Lonomia obliqua]	6e-40
Hme00250	1	ref|NP_001037072.1| ADP/ATP translocase [Bombyx mori] gb|AAO32817.1| ADP/ATP translocase [Bombyx mori]	2e-40
Hme00251	2
Hme00252	1	gb|AAD50238.1|AF161707_1 secreted ferritin S subunit precursor [Calpodes ethlius] gb|AAD50239.1|AF161708_1 secreted ferritin S subunit precursor [Calpodes ethlius]	6e-73
Hme00252	1	pdb|1Z6O|M Chain M, Crystal Structure Of Trichoplusia Ni Secreted Ferritin pdb|1Z6O|N Chain N, Crystal Structure Of Trichoplusia Ni Secreted Ferritin pdb|1Z6O|O Chain O, Crystal Structure Of Trichoplusia Ni Secreted Ferritin pdb|1Z6O|P Chain P, Crystal St	1e-59
Hme00252	1	gb|AAK39636.1| ferritin heavy chain-like protein precursor [Manduca sexta]	2e-60
Hme00252	1	gb|AAG41120.1| 26kDa ferritin subunit [Galleria mellonella]	2e-66
Hme00252	1	gb|ABM92425.1| ferritin HCH [Pieris rapae]	6e-71
Hme00253	3	ref|NP_476801.1| Ductin [Drosophila melanogaster] ref|NP_724474.1| Ductin [Drosophila melanogaster] ref|NP_724475.1| Ductin [Drosophila melanogaster] ref|NP_724476.1| Ductin [Drosophila melanogaster] sp|P23380|VATL_DROME Vacuolar ATP synthase 16 kDa prote	2e-68
Hme00253	3	ref|XP_001600237.1| PREDICTED: similar to Vacuolar ATP synthase 16 kDa proteolipid subunit [Nasonia vitripennis]	7e-68
Hme00253	3	ref|XP_001654757.1| Vacuolar ATP synthase 16 kDa proteolipid subunit [Aedes aegypti] sp|O16110|VATL_AEDAE Vacuolar ATP synthase 16 kDa proteolipid subunit (V-ATPase subunit C) gb|EAT48687.1| Vacuolar ATP synthase 16 kDa proteolipid subunit [Aedes aegypti]	7e-68
Hme00253	3	ref|XP_001361962.1| GA16335-PA [Drosophila pseudoobscura] gb|EAL26541.1| GA16335-PA [Drosophila pseudoobscura]	7e-68
Hme00253	3	ref|NP_001091762.1| vacuolar H+ ATP synthase 16 kDa proteolipid subunit [Bombyx mori] gb|ABF51242.1| vacuolar H+ ATP synthase 16 kDa proteolipid subunit [Bombyx mori] gb|ABU62758.1| vacuolar-type H+-ATPase subunit c [Bombyx mori]	2e-70
Hme00254	1	ref|XP_001352990.1| GA19302-PA [Drosophila pseudoobscura] gb|EAL30491.1| GA19302-PA [Drosophila pseudoobscura]	1e-79
Hme00254	1	ref|XP_975235.1| PREDICTED: similar to CG6020-PA [Tribolium castaneum]	1e-87
Hme00254	1	ref|NP_649234.1| CG6020 CG6020-PA [Drosophila melanogaster] gb|AAF51613.1| CG6020-PA [Drosophila melanogaster]	4e-78
Hme00254	1	ref|XP_318516.3| AGAP010792-PA [Anopheles gambiae str. PEST] gb|EAA13714.3| AGAP010792-PA [Anopheles gambiae str. PEST]	1e-81
Hme00254	1	ref|XP_001660001.1| NADH-ubiquinone oxidoreductase 39 kda subunit [Aedes aegypti] gb|EAT38719.1| NADH-ubiquinone oxidoreductase 39 kda subunit [Aedes aegypti]	2e-79
Hme00255	1	ref|NP_611940.1| ATP synthase [Drosophila melanogaster] ref|NP_726463.1| ATP synthase [Drosophila melanogaster] sp|Q9W141|ATPK_DROME Putative ATP synthase f chain, mitochondrial gb|AAF47236.1| CG4692-PB, isoform B [Drosophila melanogaster] gb|AAL28286.1|	3e-52
Hme00255	1	gb|ABF18130.1| mitochondrial ATP synthase F chain [Aedes aegypti]	2e-51
Hme00255	1	ref|XP_001361845.1| GA18359-PA [Drosophila pseudoobscura] gb|EAL26424.1| GA18359-PA [Drosophila pseudoobscura]	2e-50
Hme00255	1	gb|ABF85708.1| IP01747p [Drosophila melanogaster]	6e-50
Hme00255	1	ref|XP_307418.1| AGAP012515-PA [Anopheles gambiae str. PEST] gb|EAA03027.1| AGAP012515-PA [Anopheles gambiae str. PEST]	7e-48
Hme00256	1
Hme00257	3	sp|P49900|ARGI_RANCA Arginase, hepatic gb|AAA68073.1| arginase [Rana catesbeiana]	7e-48
Hme00257	3	ref|XP_966999.1| PREDICTED: similar to arginase, type II [Tribolium castaneum]	4e-71
Hme00257	3	ref|XP_001662057.1| arginase [Aedes aegypti] gb|EAT46124.1| arginase [Aedes aegypti]	3e-71
Hme00257	3	ref|NP_001040105.1| arginase [Bombyx mori] gb|ABD36091.1| arginase [Bombyx mori]	1e-106
Hme00257	3	ref|XP_314912.4| AGAP008783-PA [Anopheles gambiae str. PEST] gb|EAA10105.4| AGAP008783-PA [Anopheles gambiae str. PEST]	1e-72
Hme00258	1
Hme00259	1
Hme00265	1	ref|NP_608710.1| anterior pharynx defective 1 CG2855-PA [Drosophila melanogaster] sp|Q9VQG2|APH1_DROME Gamma-secretase subunit Aph-1 (Presenilin-stabilization factor) gb|AAF51212.1| CG2855-PA [Drosophila melanogaster] gb|AAK93082.1| LD12037p [Drosophila m	3e-46
Hme00265	1	ref|XP_966461.1| PREDICTED: similar to CG2855-PA [Tribolium castaneum]	2e-44
Hme00265	1	ref|XP_392345.2| PREDICTED: similar to anterior pharynx defective 1 CG2855-PA [Apis mellifera]	9e-46
Hme00265	1	ref|XP_001356000.1| GA15487-PA [Drosophila pseudoobscura] gb|EAL33059.1| GA15487-PA [Drosophila pseudoobscura]	6e-47
Hme00265	1	ref|XP_001605777.1| PREDICTED: similar to gamma-secretase subunit aph-1 [Nasonia vitripennis]	2e-44
Hme00266	1
Hme00267	1
Hme00270	5	gb|AAX63830.1| ribosomal protein S5 [Trichoplusia ni]	1e-115
Hme00270	5	emb|CAH04316.1| S5e ribosomal protein [Dascillus cervinus]	3e-98
Hme00270	5	gb|AAL26581.1|AF429979_1 ribosomal protein S5 [Spodoptera frugiperda]	1e-114
Hme00270	5	ref|NP_001037259.1| ribosomal protein S5 [Bombyx mori] gb|AAV34861.1| ribosomal protein S5 [Bombyx mori]	1e-113
Hme00270	5	gb|ABG81962.1| putative S5e ribosomal protein [Diaphorina citri]	6e-99
Hme00271	2	gb|ABG81981.1| putative 40S ribosomal protein SA [Diaphorina citri]	3e-98
Hme00271	2	gb|ABM55561.1| putative ribosomal protein SA [Maconellicoccus hirsutus]	2e-98
Hme00271	2	ref|XP_001608082.1| PREDICTED: similar to putative 40S ribosomal protein SA [Nasonia vitripennis]	1e-98
Hme00271	2	dbj|BAB78527.1| ribosome-associated protein P40 [Bombyx mori]	1e-112
Hme00271	2	ref|NP_001106143.1| ribosome-associated protein P40 [Bombyx mori] gb|AAV34856.1| ribosomal protein SA [Bombyx mori]	1e-112
Hme00272	1
Hme00274	1	ref|XP_001600075.1| PREDICTED: similar to cystathionine beta-synthase [Nasonia vitripennis]	6e-31
Hme00274	1	ref|XP_310977.4| AGAP000162-PA [Anopheles gambiae str. PEST] gb|EAA06492.4| AGAP000162-PA [Anopheles gambiae str. PEST]	1e-31
Hme00274	1	ref|NP_001035353.1| cystathionine beta-synthase [Apis mellifera] dbj|BAE66603.1| cystathionine beta-synthase [Apis mellifera]	5e-34
Hme00274	1	ref|XP_001354425.1| GA14544-PA [Drosophila pseudoobscura] gb|EAL31478.1| GA14544-PA [Drosophila pseudoobscura]	3e-36
Hme00274	1	ref|NP_608424.1| CG1753 CG1753-PA, isoform A [Drosophila melanogaster] ref|NP_728384.1| CG1753 CG1753-PB, isoform B [Drosophila melanogaster] gb|AAF50862.1| CG1753-PA, isoform A [Drosophila melanogaster] gb|AAF50863.1| CG1753-PB, isoform B [Drosophila mel	1e-36
Hme00275	4
Hme00277	1	ref|XP_001620764.1| hypothetical protein NEMVEDRAFT_v1g2953 [Nematostella vectensis] gb|EDO28664.1| predicted protein [Nematostella vectensis]	2e-10
Hme00277	1	ref|XP_001094222.1| PREDICTED: similar to collagen, type XXIV, alpha 1 [Macaca mulatta]	2e-08
Hme00277	1	ref|NP_635048.1| hypothetical protein MM_3024 [Methanosarcina mazei Go1] gb|AAM32720.1| conserved protein [Methanosarcina mazei Go1]	1e-08
Hme00277	1	ref|XP_001641936.1| predicted protein [Nematostella vectensis] gb|EDO49873.1| predicted protein [Nematostella vectensis]	2e-11
Hme00277	1	emb|CAJ17133.1| hypothetical protein [Trypanosoma brucei]	5e-09
Hme00280	1
Hme00282	2
Hme00283	1	ref|XP_001028745.1| hypothetical protein TTHERM_02141640 [Tetrahymena thermophila SB210] gb|EAR81082.1| hypothetical protein TTHERM_02141640 [Tetrahymena thermophila SB210]	8e-13
Hme00283	1	gb|EDP31077.1| Senescence-associated protein, putative [Brugia malayi]	8e-07
Hme00283	1	dbj|BAB33421.1| putative senescence-associated protein [Pisum sativum]	3e-12
Hme00286	4	dbj|BAD26651.1| Ribosomal protein L8 [Plutella xylostella]	1e-134
Hme00286	4	ref|XP_001607020.1| PREDICTED: similar to ribosomal protein L8 isoform 1 [Nasonia vitripennis] ref|XP_001607030.1| PREDICTED: similar to ribosomal protein L8 isoform 2 [Nasonia vitripennis]	1e-127
Hme00286	4	gb|AAX62427.1| ribosomal protein L8 [Lysiphlebus testaceipes]	1e-127
Hme00286	4	ref|XP_393671.2| PREDICTED: similar to Ribosomal protein L8 CG1263-PA, isoform A [Apis mellifera]	1e-128
Hme00286	4	ref|NP_001037141.1| ribosomal protein L8 [Bombyx mori] sp|Q6RYS3|RL8_MAMBR 60S ribosomal protein L8 sp|Q95V39|RL8_SPOFR 60S ribosomal protein L8 gb|AAL26575.1|AF429973_1 ribosomal protein L8 [Spodoptera frugiperda] gb|AAR36138.1| ribosomal protein L8 [Mam	1e-137
Hme00287	1	ref|XP_970247.1| PREDICTED: similar to CG3203-PD, isoform D [Tribolium castaneum]	1e-73
Hme00287	1	emb|CAJ17286.1| ribosomal protein L17e [Biphyllus lunatus]	2e-73
Hme00287	1	ref|NP_001037165.1| ribosomal protein L17 [Bombyx mori] gb|AAV34828.1| ribosomal protein L17 [Bombyx mori]	5e-81
Hme00287	1	gb|ABV44752.1| 60S ribosomal protein L17-like protein [Phlebotomus papatasi]	7e-74
Hme00287	1	gb|AAV91469.1| ribosomal protein 31 [Lonomia obliqua]	5e-80
Hme00289	2
Hme00290	2	gb|AAK92181.1|AF400209_1 ribosomal protein S12 [Spodoptera frugiperda]	7e-72
Hme00290	2	ref|XP_624645.1| PREDICTED: similar to 40S ribosomal protein S12 [Apis mellifera]	2e-57
Hme00290	2	ref|XP_972340.1| PREDICTED: similar to 40S ribosomal protein S12 [Tribolium castaneum]	3e-58
Hme00290	2	ref|NP_001037568.1| ribosomal protein S12 [Bombyx mori] gb|AAV34869.1| ribosomal protein S12 [Bombyx mori]	5e-70
Hme00290	2	dbj|BAD26670.1| Ribosomal protein S21 [Plutella xylostella]	9e-72
Hme00291	1	dbj|BAF45318.1| Y-box protein [Bombyx mori]	1e-24
Hme00291	1	gb|AAC06034.1| Y box protein [Drosophila silvestris]	3e-23
Hme00291	1	ref|XP_393344.3| PREDICTED: similar to ypsilon schachtel CG5654-PA [Apis mellifera]	9e-24
Hme00291	1	gb|AAV91379.1| hypothetical protein 18 [Lonomia obliqua]	7e-24
Hme00291	1	ref|NP_001036897.1| Y-box protein [Bombyx mori] dbj|BAD26606.1| Y-box protein [Bombyx mori]	1e-24
Hme00292	2
Hme00293	1	gb|ABS57447.1| heat shock protein hsp21.4 [Heliconius erato]	5e-68
Hme00293	1	ref|XP_001607669.1| PREDICTED: similar to heat shock protein 20.6 isoform 1 [Nasonia vitripennis]	6e-53
Hme00293	1	ref|NP_001036985.1| heat shock protein hsp21.4 [Bombyx mori] dbj|BAD74197.1| heat shock protein hsp21.4 [Bombyx mori]	3e-67
Hme00293	1	ref|XP_973685.1| PREDICTED: similar to CG14207-PA, isoform A [Tribolium castaneum]	3e-50
Hme00293	1	ref|XP_001607675.1| PREDICTED: similar to heat shock protein 20.6 isoform 2 [Nasonia vitripennis]	8e-52
Hme00294	1	ref|XP_001120378.1| PREDICTED: similar to CG10286-PA [Apis mellifera]	2e-17
Hme00294	1	ref|NP_649649.1| CG10286 CG10286-PA [Drosophila melanogaster] gb|AAF54129.1| CG10286-PA [Drosophila melanogaster] gb|AAL13575.1| GH12023p [Drosophila melanogaster]	3e-07
Hme00294	1	ref|XP_001359242.1| GA10220-PA [Drosophila pseudoobscura] gb|EAL28387.2| GA10220-PA [Drosophila pseudoobscura]	1e-08
Hme00294	1	ref|XP_796943.1| PREDICTED: hypothetical protein [Strongylocentrotus purpuratus] ref|XP_001192800.1| PREDICTED: hypothetical protein [Strongylocentrotus purpuratus]	3e-08
Hme00294	1	ref|XP_319205.3| AGAP010051-PA [Anopheles gambiae str. PEST] gb|EAA14591.4| AGAP010051-PA [Anopheles gambiae str. PEST]	2e-07
Hme00295	3	gb|ABH09417.1| salivary protein MYS2 precursor [Triatoma brasiliensis]	4e-06
Hme00295	3	gb|AAQ20836.1| salivary protein MYS2 precursor [Rhodnius prolixus]	8e-08
Hme00295	3	ref|XP_001121979.1| PREDICTED: similar to CG9338-PA [Apis mellifera]	5e-07
Hme00296	1	ref|XP_558889.2| AGAP003439-PH [Anopheles gambiae str. PEST] tpe|CAE54343.1| TPA: Mod(mdg4)-h67.2b [Anopheles gambiae] gb|EAL40985.2| AGAP003439-PH [Anopheles gambiae str. PEST]	8e-44
Hme00296	1	ref|XP_558890.2| AGAP003439-PE [Anopheles gambiae str. PEST] tpe|CAE54328.1| TPA: Mod(mdg4)-h59.3 [Anopheles gambiae] gb|EAL40984.2| AGAP003439-PE [Anopheles gambiae str. PEST]	8e-44
Hme00296	1	tpe|CAE54314.1| TPA: Mod(mdg4)-h59.0 [Anopheles gambiae]	8e-44
Hme00296	1	tpe|CAE54318.1| TPA: Mod(mdg4)-h55.7a [Anopheles gambiae]	8e-44
Hme00296	1	ref|NP_001106229.1| Mod(mdg4)-heS00531 [Bombyx mori] tpe|CAE54311.1| TPA: Mod(mdg4)-heS00531 [Bombyx mori]	1e-64
Hme00301	1	dbj|BAA32102.1| beta-tubulin [Bombyx mori]	1e-80
Hme00301	1	ref|NP_001036964.1| beta-tubulin [Bombyx mori] dbj|BAB86853.1| beta-tubulin [Bombyx mori]	1e-80
Hme00301	1	gb|ABY47891.1| beta-tubulin [Mythimna separata]	1e-80
Hme00301	1	sp|O17449|TBB1_MANSE Tubulin beta-1 chain (Beta-1-tubulin) gb|AAB84297.1| beta-1 tubulin [Manduca sexta]	1e-80
Hme00301	1	ref|XP_967267.1| PREDICTED: similar to CG9277-PB, isoform B [Tribolium castaneum]	1e-80
Hme00303	1
Hme00304	2	gb|AAK92175.1|AF400203_1 ribosomal protein L40 [Spodoptera frugiperda]	4e-66
Hme00304	2	ref|NP_001037372.1| ubiquitin/ribosomal protein L40 fusion protein [Bombyx mori] gb|AAG29540.1|AF308163_1 ubiquitin [Bombyx mori] dbj|BAA76674.1| ubiquitin/53aa fusion protein [Bombyx mori] gb|AAV34854.1| ribosomal protein L40 [Bombyx mori] gb|ABA18644.1|	1e-66
Hme00304	2	gb|ABG77272.1| ubiquitin-53aa extension protein [Pieris rapae]	1e-65
Hme00304	2	gb|AAN15743.1| ubiquitin-53aa extension protein [Spodoptera exigua]	1e-65
Hme00304	2	ref|XP_001120521.1| PREDICTED: similar to Ribosomal protein L40 CG2960-PA [Apis mellifera] ref|XP_001600340.1| PREDICTED: similar to putative ribosomal protein Ubq/L40e isoform 2 [Nasonia vitripennis] ref|XP_001600310.1| PREDICTED: similar to putative rib	2e-65
Hme00305	1	ref|XP_001606710.1| PREDICTED: similar to troponin C type IIa [Nasonia vitripennis]	9e-68
Hme00305	1	ref|NP_001011653.1| troponin C type IIa [Apis mellifera] tpg|DAA01876.1| TPA_inf: troponin C type IIa [Apis mellifera]	5e-69
Hme00305	1	gb|AAV91416.1| troponin C 2 [Lonomia obliqua]	2e-74
Hme00305	1	ref|NP_001040443.1| troponin C 25D [Bombyx mori] gb|ABF51398.1| troponin C 25D [Bombyx mori]	5e-76
Hme00305	1	ref|NP_608915.2| TpnC25D CG6514-PA [Drosophila melanogaster] gb|AAM29501.1| RE53289p [Drosophila melanogaster] gb|AAF52229.2| CG6514-PA [Drosophila melanogaster] gb|AAQ21104.1| troponin C 25D [Drosophila melanogaster]	6e-66
Hme00307	1
Hme00308	2	ref|XP_001600075.1| PREDICTED: similar to cystathionine beta-synthase [Nasonia vitripennis]	5e-21
Hme00308	2	ref|NP_608424.1| CG1753 CG1753-PA, isoform A [Drosophila melanogaster] ref|NP_728384.1| CG1753 CG1753-PB, isoform B [Drosophila melanogaster] gb|AAF50862.1| CG1753-PA, isoform A [Drosophila melanogaster] gb|AAF50863.1| CG1753-PB, isoform B [Drosophila mel	1e-20
Hme00308	2	ref|XP_001659243.1| cysteine synthase [Aedes aegypti] gb|EAT39751.1| cysteine synthase [Aedes aegypti]	4e-23
Hme00308	2	ref|XP_001634500.1| predicted protein [Nematostella vectensis] gb|EDO42437.1| predicted protein [Nematostella vectensis]	1e-20
Hme00308	2	ref|NP_001035353.1| cystathionine beta-synthase [Apis mellifera] dbj|BAE66603.1| cystathionine beta-synthase [Apis mellifera]	7e-22
Hme00311	1
Hme00312	2	ref|XP_972637.1| PREDICTED: similar to CG5896-PB, isoform B [Tribolium castaneum]	7e-29
Hme00312	2	ref|XP_001359782.1| GA15903-PA [Drosophila pseudoobscura] gb|EAL28934.1| GA15903-PA [Drosophila pseudoobscura]	7e-29
Hme00312	2	gb|AAT76550.1| CG3066 [Drosophila pseudoobscura]	1e-28
Hme00312	2	gb|AAT76547.1| CG3066 [Drosophila simulans]	2e-27
Hme00312	2	gb|AAD38335.1|AF117749_1 serine protease 14D2 [Anopheles gambiae]	2e-27
Hme00314	3	emb|CAA37599.1| unnamed protein product [Manduca sexta]	3e-68
Hme00314	3	gb|AAL62473.1| ribosomal protein S27A [Spodoptera frugiperda]	6e-68
Hme00314	3	dbj|BAD05031.1| ubiquitin [Antheraea yamamai]	6e-68
Hme00314	3	emb|CAH04128.1| ubiquitin/ribosomal protein S27Ae fusion protein [Papilio dardanus]	7e-68
Hme00314	3	ref|NP_001091826.1| ubiquitin and ribosomal protein S27a [Bombyx mori] dbj|BAA76675.1| ubiquitin/79aa fusion protein [Bombyx mori] gb|AAV34885.1| ribosomal protein S27A [Bombyx mori] gb|ABA18643.1| ubiquitin/ribosomal protein S27Ae fusion [Bombyx mori] gb	1e-67
Hme00315	4	gb|ABM55435.1| translationally controlled tumor protein [Xenopsylla cheopis]	2e-79
Hme00315	4	sp|Q5MGM6|TCTP_LONON Translationally-controlled tumor protein homolog (TCTP) gb|AAV91374.1| hypothetical protein 6 [Lonomia obliqua]	2e-83
Hme00315	4	ref|NP_001037572.1| translationally controlled tumor protein [Bombyx mori] sp|Q75VN3|TCTP_BOMMO Translationally-controlled tumor protein homolog (TCTP) (BmTCTP) dbj|BAC99978.1| translationally controlled tumor protein [Bombyx mori] gb|AAY21816.1| translat	3e-84
Hme00315	4	sp|Q60FS1|TCTP_PLUXY Translationally-controlled tumor protein homolog (TCTP) dbj|BAD52260.1| translationally controlled tumor protein [Plutella xylostella]	6e-84
Hme00315	4	gb|ABK26598.1| unknown [Picea sitchensis]	1e-82
Hme00319	1	ref|XP_393102.1| PREDICTED: similar to Ribosomal protein L35A CG2099-PA isoform 1 [Apis mellifera] ref|XP_623272.1| PREDICTED: similar to Ribosomal protein L35A CG2099-PA isoform 2 [Apis mellifera]	6e-46
Hme00319	1	emb|CAJ17420.1| ribosomal protein L35Ae [Carabus granulatus]	7e-47
Hme00319	1	ref|NP_001037243.1| ribosomal protein L35A [Bombyx mori] gb|AAV34847.1| ribosomal protein L35A [Bombyx mori]	2e-58
Hme00319	1	gb|AAK92169.1|AF400197_1 ribosomal protein L35A [Spodoptera frugiperda]	3e-59
Hme00319	1	ref|XP_969089.1| PREDICTED: similar to CG2099-PA [Tribolium castaneum]	7e-46
Hme00322	2	ref|NP_001040245.1| glutamate dehydrogenase [Bombyx mori] gb|ABD36303.1| glutamate dehydrogenase [Bombyx mori]	2e-81
Hme00322	2	gb|AAN71256.1| LD34409p [Drosophila melanogaster]	2e-80
Hme00322	2	emb|CAA82304.1| glutamate dehydrogenase, short peptide [Drosophila melanogaster]	2e-80
Hme00322	2	ref|NP_996274.1| Glutamate dehydrogenase CG5320-PF, isoform F [Drosophila melanogaster] gb|AAS65200.1| CG5320-PF, isoform F [Drosophila melanogaster]	2e-80
Hme00322	2	ref|NP_996273.1| Glutamate dehydrogenase CG5320-PE, isoform E [Drosophila melanogaster] gb|AAN13963.2| CG5320-PE, isoform E [Drosophila melanogaster]	2e-80
Hme00323	1	ref|XP_966439.1| PREDICTED: similar to Ubiquitin-conjugating enzyme E2 H (Ubiquitin-protein ligase H) (Ubiquitin carrier protein H) (UBCH2) (E2-20K) isoform 1 [Tribolium castaneum]	3e-78
Hme00323	1	ref|XP_001656897.1| ubiquitin-conjugating enzyme h [Aedes aegypti] gb|EAT34103.1| ubiquitin-conjugating enzyme h [Aedes aegypti]	2e-78
Hme00323	1	ref|XP_318292.1| AGAP001068-PA [Anopheles gambiae str. PEST] gb|EAA43707.1| AGAP001068-PA [Anopheles gambiae str. PEST]	2e-78
Hme00323	1	ref|XP_001602213.1| PREDICTED: similar to ubiquitin-conjugating enzyme h isoform 1 [Nasonia vitripennis]	1e-77
Hme00323	1	ref|XP_395791.2| PREDICTED: similar to Ubiquitin-conjugating enzyme E2 H (Ubiquitin-protein ligase H) (Ubiquitin carrier protein H) (UBCH2) (E2-20K) [Apis mellifera]	2e-77
Hme00324	1
Hme00328	1	ref|NP_059480.1| cytochrome c oxidase subunit III [Bombyx mori] gb|AAF73769.1|AF149768_13 cytochrome oxidase subunit III [Bombyx mori] gb|AAK85723.1| cytochrome oxidase subunit III [Bombyx mori] dbj|BAB84666.1| cytochrome c oxidase subunit 3 [Bombyx mori]	2e-91
Hme00328	1	gb|ABQ63454.1| cytochrome c oxidase subunit III [Papilio xuthus]	3e-91
Hme00328	1	ref|YP_637119.1| cytochrome c oxidase subunit III [Adoxophyes honmai] gb|AAY57397.1| cytochrome c oxidase subunit III [Adoxophyes honmai]	9e-95
Hme00328	1	ref|NP_570616.1|COX3_15941 cytochrome c oxidase subunit III [Bombyx mandarina] dbj|BAB84653.1| cytochrome c oxidase subunit 3 [Bombyx mandarina]	2e-91
Hme00328	1	gb|AAP42813.1| cytochrome c oxidase subunit 3 [Bombyx mandarina]	6e-91
Hme00331	1	ref|NP_001037114.1| ribosomal protein S14 [Bombyx mori] gb|AAU11819.1| ribosomal protein S14 [Bombyx mori]	3e-54
Hme00331	1	dbj|BAD26700.1| ribosomal protein S14 [Plutella xylostella] gb|AAV34871.1| ribosomal protein S14 [Bombyx mori]	5e-55
Hme00331	1	gb|AAK92183.1|AF400211_1 ribosomal protein S14 [Spodoptera frugiperda]	5e-55
Hme00331	1	ref|XP_001602465.1| PREDICTED: similar to S14e ribosomal protein [Nasonia vitripennis]	7e-52
Hme00331	1	gb|ABG81984.1| putative ribosomal protein S14e [Diaphorina citri]	1e-51
Hme00332	1
Hme00334	1
Hme00335	1
Hme00336	2	gb|AAK92188.1|AF400216_1 ribosomal protein S19 [Spodoptera frugiperda]	3e-78
Hme00336	2	ref|NP_001037271.1| ribosomal protein S19 [Bombyx mori] gb|AAV34877.1| ribosomal protein S19 [Bombyx mori]	5e-77
Hme00336	2	emb|CAJ17211.1| ribosomal protein S19e [Hister sp. APV-2005]	2e-56
Hme00336	2	dbj|BAD15113.1| ribosomal protein S19 [Antheraea yamamai]	2e-68
Hme00336	2	gb|AAV91400.1| ribosomal protein 28 [Lonomia obliqua]	1e-65
Hme00337	1	tpe|CAL69068.1| TPA: putative 60S ribosomal protein L22 isoform 1 [Spadella cephaloptera]	2e-24
Hme00337	1	emb|CAJ17310.1| ribosomal protein L22e [Sphaerius sp. APV-2005]	2e-24
Hme00337	1	ref|NP_001037225.1| ribosomal protein L22 [Bombyx mori] gb|AAV34833.1| ribosomal protein L22 [Bombyx mori]	1e-33
Hme00337	1	gb|AAK92160.1|AF400188_1 ribosomal protein L22 [Spodoptera frugiperda]	3e-35
Hme00337	1	ref|XP_625009.2| PREDICTED: similar to Ribosomal protein L22 CG7434-PA isoform 1 [Apis mellifera]	2e-23
Hme00338	1	gb|ABG75840.1| hypothetical accessory gland protein [Gryllus firmus]	1e-22
Hme00338	1	ref|NP_611611.1| CG4386 CG4386-PA [Drosophila melanogaster] gb|AAF46764.2| CG4386-PA [Drosophila melanogaster] gb|AAK93434.1| LD47230p [Drosophila melanogaster]	1e-18
Hme00338	1	ref|XP_001601736.1| PREDICTED: similar to oviductin [Nasonia vitripennis]	2e-19
Hme00338	1	ref|XP_001606267.1| PREDICTED: hypothetical protein [Nasonia vitripennis]	2e-23
Hme00338	1	ref|XP_001361678.1| GA18150-PA [Drosophila pseudoobscura] gb|EAL26257.1| GA18150-PA [Drosophila pseudoobscura]	9e-19
Hme00340	2	ref|XP_798116.2| PREDICTED: similar to galactokinase 1 [Strongylocentrotus purpuratus] ref|XP_001187174.1| PREDICTED: similar to galactokinase 1 [Strongylocentrotus purpuratus]	1e-50
Hme00340	2	ref|XP_001626844.1| predicted protein [Nematostella vectensis] gb|EDO34744.1| predicted protein [Nematostella vectensis]	5e-48
Hme00340	2	ref|XP_001600084.1| PREDICTED: similar to Galactokinase 1 [Nasonia vitripennis]	1e-50
Hme00340	2	ref|NP_001085920.1| MGC82807 protein [Xenopus laevis] gb|AAH73540.1| MGC82807 protein [Xenopus laevis]	3e-46
Hme00340	2	ref|NP_000145.1| galactokinase 1 [Homo sapiens] sp|P51570|GALK1_HUMAN Galactokinase (Galactose kinase) gb|AAA96147.1| galactokinase gb|AAB51607.1| galactokinase [Homo sapiens] gb|AAH01166.1| Galactokinase 1 [Homo sapiens] gb|AAP35651.1| galactokinase 1 [H	5e-46
Hme00341	1	ref|NP_001040547.1| nonmuscle myosin essential light chain [Bombyx mori] gb|ABF51505.1| nonmuscle myosin essential light chain [Bombyx mori] gb|ABF60229.1| myosin II essential light chain [Bombyx mori]	1e-78
Hme00341	1	ref|XP_973734.1| PREDICTED: similar to Myosin II essential light chain (Nonmuscle myosin essential light chain) [Tribolium castaneum]	5e-67
Hme00341	1	ref|XP_623504.1| PREDICTED: similar to Myosin-2 essential light chain (Myosin II essential light chain) (Nonmuscle myosin essential light chain) isoform 1 [Apis mellifera]	5e-66
Hme00341	1	ref|XP_001599004.1| PREDICTED: similar to putative myosin II essential light chain [Nasonia vitripennis]	1e-65
Hme00341	1	ref|NP_511049.1| Myosin light chain cytoplasmic CG3201-PA [Drosophila melanogaster] sp|P54357|MLC2_DROME Myosin-2 essential light chain (Myosin II essential light chain) (Non-muscle myosin essential light chain) gb|AAA84897.1| nonmuscle myosin essential l	7e-64
Hme00342	2	gb|AAV90740.1| hairy cell leukemia protein 1 [Aedes albopictus]	1e-90
Hme00342	2	ref|XP_001663728.1| conserved hypothetical protein [Aedes aegypti] gb|EAT34202.1| conserved hypothetical protein [Aedes aegypti]	1e-91
Hme00342	2	gb|ABD36171.1| hairy cell leukemia protein 1 [Bombyx mori]	1e-102
Hme00342	2	gb|AAF87579.1|AF275672_1 unknown [Ochlerotatus triseriatus]	1e-90
Hme00342	2	ref|NP_001037438.1| TGF beta-inducible nuclear protein 1 [Bombyx mori] gb|ABD83950.1| TGF beta-inducible nuclear protein 1 [Bombyx mori]	1e-101
Hme00343	2	ref|NP_001037564.1| ribosomal protein S2 [Bombyx mori] gb|AAV34857.1| ribosomal protein S2 [Bombyx mori]	5e-83
Hme00343	2	gb|AAN86048.1| ribosomal protein S2 [Spodoptera frugiperda]	5e-83
Hme00343	2	gb|ABK23556.1| unknown [Picea sitchensis]	7e-83
Hme00343	2	ref|NP_476874.1| Ribosomal protein S2 [Drosophila melanogaster] sp|P31009|RS2_DROME 40S ribosomal protein S2 (Protein strings of pearls) gb|AAC34198.1| ribosomal protein S2 [Drosophila melanogaster] gb|AAA87053.1| ribosomal protein S2 gb|AAF52822.1| CG592	6e-79
Hme00343	2	emb|CAH04121.1| ribsomal protein S2e [Papilio dardanus]	1e-83
Hme00345	1
Hme00346	1
Hme00349	1	ref|NP_001091766.1| fructose 1,6-bisphosphate aldolase [Bombyx mori] gb|ABF51454.1| fructose 1,6-bisphosphate aldolase [Bombyx mori]	3e-85
Hme00349	1	gb|AAU95197.1| putative fructose 1,6-bisphosphate aldolase [Oncometopia nigricans]	1e-81
Hme00349	1	gb|AAT01078.1| putative fructose 1,6-bisphosphate aldolase [Homalodisca coagulata]	1e-81
Hme00349	1	ref|XP_001359153.1| GA19329-PA [Drosophila pseudoobscura] gb|EAL28297.1| GA19329-PA [Drosophila pseudoobscura]	4e-79
Hme00349	1	dbj|BAD12426.1| fructose 1,6-bisphosphate aldolase [Antheraea yamamai]	8e-88
Hme00351	1
Hme00354	1
Hme00355	1	ref|XP_001346316.1| PREDICTED: similar to transposase [Danio rerio]	6e-11
Hme00355	1	gb|AAS21248.1| transposase [Anopheles gambiae]	3e-09
Hme00355	1	ref|XP_001343685.1| PREDICTED: similar to transposase [Danio rerio]	1e-11
Hme00355	1	ref|XP_001336370.1| PREDICTED: similar to transposase [Danio rerio]	1e-09
Hme00355	1	ref|XP_001338962.1| PREDICTED: similar to transposase [Danio rerio]	2e-14
Hme00359	4
Hme00360	1	ref|XP_001662389.1| apoptosis inhibitor [Aedes aegypti] gb|EAT35554.1| apoptosis inhibitor [Aedes aegypti]	9e-48
Hme00360	1	ref|XP_624077.2| PREDICTED: similar to Apoptosis inhibitor 5 (API-5) (AAC-11) [Apis mellifera]	4e-55
Hme00360	1	ref|XP_001357070.1| GA19700-PA [Drosophila pseudoobscura] gb|EAL34136.1| GA19700-PA [Drosophila pseudoobscura]	9e-43
Hme00360	1	ref|NP_477454.1| Aac11 CG6582-PA [Drosophila melanogaster] gb|AAD46861.1|AF160921_1 BcDNA.LD09852 [Drosophila melanogaster] gb|AAF53618.1| CG6582-PA [Drosophila melanogaster]	7e-42
Hme00360	1	ref|XP_318679.4| AGAP009645-PA [Anopheles gambiae str. PEST] gb|EAA13869.4| AGAP009645-PA [Anopheles gambiae str. PEST]	1e-44
Hme00361	1	gb|AAP40732.1| innexin [Spodoptera frugiperda]	5e-20
Hme00361	1	ref|NP_001037203.1| innexin 2 [Bombyx mori] gb|AAR97567.2| innexin 2 [Bombyx mori] gb|ABM88790.1| innexin 2 [Bombyx mandarina]	6e-20
Hme00361	1	ref|NP_001037562.1| innexin 2 [Bombyx mori] gb|AAS77384.1| innexin 2 [Bombyx mori]	6e-20
Hme00361	1	ref|XP_001604034.1| PREDICTED: similar to innexin [Nasonia vitripennis]	8e-17
Hme00361	1	sp|Q9XYN1|INX2_SCHAM Innexin inx2 (Innexin-2) (G-Inx2) gb|AAD29306.1|AF115854_1 innexin-2 [Schistocerca americana]	8e-17
Hme00362	1
Hme00363	1
Hme00364	1	ref|XP_001649380.1| conserved hypothetical protein [Aedes aegypti] gb|EAT44024.1| conserved hypothetical protein [Aedes aegypti]	4e-23
Hme00364	1	ref|XP_968732.1| PREDICTED: similar to F48E3.8b [Tribolium castaneum]	4e-23
Hme00364	1	ref|XP_393261.3| PREDICTED: similar to F48E3.8a [Apis mellifera]	1e-30
Hme00364	1	ref|XP_321746.4| AGAP001390-PA [Anopheles gambiae str. PEST] gb|EAA01393.4| AGAP001390-PA [Anopheles gambiae str. PEST]	3e-23
Hme00364	1	ref|XP_001655599.1| conserved hypothetical protein [Aedes aegypti] gb|EAT46239.1| conserved hypothetical protein [Aedes aegypti]	2e-09
Hme00366	1
Hme00367	1
Hme00368	1	gb|ABV44755.1| 40S ribosomal protein S20-like protein [Phlebotomus papatasi]	2e-51
Hme00368	1	ref|NP_001091809.1| ribosomal protein S20 [Bombyx mori] gb|AAV34878.1| ribosomal protein S20 [Bombyx mori]	3e-57
Hme00368	1	emb|CAH04126.1| ribsomal protein S20e [Papilio dardanus]	4e-57
Hme00368	1	gb|AAK92189.1|AF400217_1 ribosomal protein S20 [Spodoptera frugiperda]	5e-57
Hme00368	1	dbj|BAD26693.1| Ribosomal protein S20 [Plutella xylostella]	3e-56
Hme00370	1
Hme00371	3	ref|YP_001036312.1| viral cathepsin [Spodoptera frugiperda MNPV] gb|ABM45731.1| viral cathepsin [Spodoptera frugiperda MNPV]	1e-08
Hme00371	3	ref|NP_001037057.1| BCP inhibitor [Bombyx mori] emb|CAB41937.1| BCP inhibitor [Bombyx mori]	2e-18
Hme00371	3	gb|AAV91473.1| hypothetical protein 38 [Lonomia obliqua]	3e-11
Hme00371	3	ref|YP_529689.1| VCATH [Agrotis segetum nucleopolyhedrovirus] gb|AAZ38185.1| VCATH [Agrotis segetum nucleopolyhedrovirus]	2e-09
Hme00371	3	ref|YP_758371.1| cathepsin [Leucania separata nuclear polyhedrosis virus] gb|AAR28838.1| cathepsin [Leucania separata nuclear polyhedrosis virus]	1e-09
Hme00373	1	gb|ABF51445.1| tropomyosin isoform 5 [Bombyx mori]	1e-114
Hme00373	1	ref|XP_001359903.1| GA18472-PA [Drosophila pseudoobscura] gb|EAL29055.1| GA18472-PA [Drosophila pseudoobscura]	5e-98
Hme00373	1	dbj|BAD52257.1| tropomyosin I [Plutella xylostella]	1e-107
Hme00373	1	gb|AAV91414.1| tropomyosin 1 [Lonomia obliqua]	1e-113
Hme00373	1	ref|NP_001040445.1| tropomyosin 1 [Bombyx mori] sp|Q1HPU0|TPM1_BOMMO Tropomyosin-1 gb|ABF51401.1| tropomyosin 1 [Bombyx mori]	1e-114
Hme00376	1	gb|AAZ94260.1| immune related protein [Spodoptera frugiperda]	4e-19
Hme00376	1	gb|AAN15783.1| 6tox [Galleria mellonella]	8e-22
Hme00376	1	ref|NP_001091749.1| possible antimicrobial peptide [Bombyx mori] dbj|BAE53370.1| possible antimicrobial peptide [Bombyx mori]	5e-24
Hme00376	1	ref|NP_001037004.1| immune inducible protein [Bombyx mori] dbj|BAE78585.1| immune inducible protein [Bombyx mori]	2e-30
Hme00379	1
Hme00382	1
Hme00383	1
Hme00385	1	sp|P31400|VATA_MANSE Vacuolar ATP synthase catalytic subunit A (V-ATPase subunit A) (Vacuolar proton pump subunit alpha) (V-ATPase 69 kDa subunit) emb|CAA45537.1| H(+)-transporting ATPase [Manduca sexta]	1e-139
Hme00385	1	ref|XP_001604685.1| PREDICTED: similar to V-ATPase subunit A [Nasonia vitripennis]	1e-125
Hme00385	1	ref|XP_001659520.1| ATP synthase alpha subunit vacuolar [Aedes aegypti] sp|Q2TJ56|VATA_AEDAL Vacuolar ATP synthase catalytic subunit A (V-ATPase subunit A) (Vacuolar proton pump subunit alpha) (V-ATPase 69 kDa subunit) sp|O16109|VATA_AEDAE Vacuolar ATP sy	1e-126
Hme00385	1	ref|NP_001091829.1| vacuolar ATP synthase catalytic subunit A [Bombyx mori] gb|ABL61508.1| vacuolar ATP synthase catalytic subunit A [Bombyx mori]	1e-137
Hme00385	1	ref|XP_312843.1| AGAP003153-PA [Anopheles gambiae str. PEST] sp|Q5TTG1|VATA_ANOGA Vacuolar ATP synthase catalytic subunit A (V-ATPase subunit A) (Vacuolar proton pump subunit alpha) (V-ATPase 69 kDa subunit) gb|EAA44781.1| AGAP003153-PA [Anopheles gambiae	1e-127
Hme00386	3	ref|NP_001037223.1| ribosomal protein L21 [Bombyx mori] gb|AAV34832.1| ribosomal protein L21 [Bombyx mori]	9e-83
Hme00386	3	dbj|BAD26668.1| Ribosomal protein L21 [Plutella xylostella]	1e-78
Hme00386	3	gb|AAV32453.1| ribosomal protein L21 [Helicoverpa zea]	3e-79
Hme00386	3	gb|AAK92159.1|AF400187_1 ribosomal protein L21 [Spodoptera frugiperda]	1e-80
Hme00386	3	gb|AAV91404.1| ribosomal protein 6 [Lonomia obliqua]	6e-81
Hme00387	1	ref|NP_001091831.1| enolase [Bombyx mori] gb|ABL73887.1| enolase [Bombyx mori]	1e-111
Hme00387	1	gb|ABH06824.1| enolase [Drosophila yakuba]	2e-98
Hme00387	1	ref|XP_001653750.1| enolase [Aedes aegypti] gb|EAT47221.1| enolase [Aedes aegypti]	4e-99
Hme00387	1	ref|XP_967559.1| PREDICTED: similar to CG17654-PA, isoform A isoform 1 [Tribolium castaneum]	1e-99
Hme00387	1	ref|XP_317672.2| AGAP007827-PA [Anopheles gambiae str. PEST] gb|EAA12254.2| AGAP007827-PA [Anopheles gambiae str. PEST]	1e-100
Hme00388	1	gb|ABK24830.1| unknown [Picea sitchensis]	2e-64
Hme00388	1	ref|XP_966342.1| PREDICTED: similar to CG3644-PA, isoform A isoform 1 [Tribolium castaneum] ref|XP_975798.1| PREDICTED: similar to CG3644-PA, isoform A isoform 2 [Tribolium castaneum] ref|XP_975853.1| PREDICTED: similar to CG3644-PA, isoform A isoform 3 [	2e-56
Hme00388	1	ref|XP_001607323.1| PREDICTED: similar to putative beta-NAC-like protein [Nasonia vitripennis]	9e-55
Hme00388	1	ref|XP_001122345.1| PREDICTED: similar to bicaudal CG3644-PA, isoform A [Apis mellifera]	1e-54
Hme00388	1	gb|ABG82010.1| putative beta-NAC-like protein [Diaphorina citri]	1e-52
Hme00389	1	ref|XP_975530.1| PREDICTED: similar to CG3195-PA, isoform A [Tribolium castaneum]	9e-73
Hme00389	1	ref|XP_623110.1| PREDICTED: similar to CG3195-PA, isoform A [Apis mellifera]	2e-72
Hme00389	1	ref|NP_001037150.1| ribosomal protein L12 [Bombyx mori] gb|AAV34823.1| ribosomal protein L12 [Bombyx mori]	5e-82
Hme00389	1	gb|ABS57444.1| ribosomal protein L12 [Heliconius melpomene]	1e-82
Hme00389	1	gb|AAL26576.1|AF429974_1 ribosomal protein L12 [Spodoptera frugiperda]	5e-83
Hme00390	1	ref|XP_001606186.1| PREDICTED: similar to Ubiquitin-fold modifier 1 precursor, putative [Nasonia vitripennis]	4e-36
Hme00390	1	ref|XP_001120363.1| PREDICTED: similar to ubiquitin-fold modifier 1 [Apis mellifera]	2e-35
Hme00390	1	ref|XP_001657613.1| Ubiquitin-fold modifier 1 precursor, putative [Aedes aegypti] gb|EAT42186.1| Ubiquitin-fold modifier 1 precursor, putative [Aedes aegypti]	1e-36
Hme00390	1	ref|XP_972666.1| PREDICTED: similar to ZK652.3 [Tribolium castaneum]	1e-36
Hme00390	1	ref|XP_321781.3| AGAP001364-PA [Anopheles gambiae str. PEST] gb|EAA01133.3| AGAP001364-PA [Anopheles gambiae str. PEST]	4e-37
Hme00391	2
Hme00392	1	ref|XP_971360.1| PREDICTED: similar to CG7390-PA, isoform A [Tribolium castaneum]	2e-41
Hme00392	1	ref|XP_967668.1| PREDICTED: similar to CG1803-PC, isoform C [Tribolium castaneum]	2e-42
Hme00392	1	ref|XP_397069.2| PREDICTED: similar to Senescence marker protein-30 CG7390-PA, isoform A [Apis mellifera]	1e-43
Hme00392	1	ref|XP_971299.1| PREDICTED: similar to CG7390-PA, isoform A [Tribolium castaneum]	2e-48
Hme00392	1	ref|XP_001599934.1| PREDICTED: similar to anterior fat body protein [Nasonia vitripennis]	3e-56
Hme00393	3
Hme00394	4
Hme00396	4	gb|AAZ29605.1| activated C kinase 1 receptor [Choristoneura fumiferana]	1e-167
Hme00396	4	gb|ABX55886.1| activated C kinase 1 receptor [Spodoptera exigua]	1e-166
Hme00396	4	gb|AAZ29606.1| activated C kinase 1 receptor [Choristoneura fumiferana]	1e-165
Hme00396	4	ref|NP_001041703.1| receptor for activated protein kinase C RACK 1 isoform 1 [Bombyx mori] gb|ABD36343.1| receptor for activated protein kinase C RACK isoform 1 [Bombyx mori]	1e-167
Hme00396	4	dbj|BAD52259.1| receptor for activated protein kinase C homolog [Plutella xylostella]	1e-167
Hme00397	1	sp|Q9NFZ5|TBB3_ECHMU Tubulin beta-3 chain (Beta-3-tubulin) emb|CAB91642.1| beta-tubulin, Tub-3 [Echinococcus multilocularis]	2e-49
Hme00397	1	gb|AAU14217.1| TUB8 [Quercus petraea]	3e-47
Hme00397	1	dbj|BAE87341.1| unnamed protein product [Macaca fascicularis]	9e-58
Hme00397	1	ref|NP_001058334.1| Os06g0671900 [Oryza sativa (japonica cultivar-group)] dbj|BAF20248.1| Os06g0671900 [Oryza sativa (japonica cultivar-group)]	1e-49
Hme00397	1	gb|AAA67322.1| beta-tubulin	5e-48
Hme00398	1	emb|CAG25527.1| putative FK506-binding protein [Suberites ficus]	1e-46
Hme00398	1	emb|CAC38784.1| putative FK506-binding protein [Suberites domuncula]	6e-47
Hme00398	1	gb|AAF16717.1|AF117595_1 FK506-binding protein [Manduca sexta]	1e-48
Hme00398	1	gb|ABK15648.1| FKBP12 [Bombyx mori]	1e-49
Hme00398	1	ref|NP_001040382.1| FK506-binding protein [Bombyx mori] gb|ABF51286.1| FK506-binding protein [Bombyx mori]	5e-51
Hme00399	1
Hme00400	1
Hme00401	1	ref|XP_416752.2| PREDICTED: similar to cystathionine beta-synthase [Gallus gallus]	1e-54
Hme00401	1	gb|ABU41040.1| cystathionine-beta-synthase [Lepeophtheirus salmonis]	9e-56
Hme00401	1	ref|XP_001659242.1| cysteine synthase [Aedes aegypti] gb|EAT39750.1| cysteine synthase [Aedes aegypti]	1e-56
Hme00401	1	ref|XP_001635532.1| predicted protein [Nematostella vectensis] gb|EDO43469.1| predicted protein [Nematostella vectensis]	2e-57
Hme00401	1	ref|XP_001375658.1| PREDICTED: similar to cystathionine beta-synthase minor [Monodelphis domestica]	4e-54
Hme00402	1
Hme00404	1	ref|XP_001663759.1| synaptobrevin [Aedes aegypti] gb|EAT34163.1| synaptobrevin [Aedes aegypti]	2e-26
Hme00404	1	ref|XP_001674384.1| Hypothetical protein CBG18986 [Caenorhabditis briggsae] sp|Q60WU2|SYB1_CAEBR Synaptobrevin-1 (Synaptobrevin-related protein 1) emb|CAE71923.1| Hypothetical protein CBG18986 [Caenorhabditis briggsae]	2e-26
Hme00404	1	ref|XP_001120308.1| PREDICTED: similar to n-synaptobrevin CG17248-PA, isoform A isoform 2 [Apis mellifera] ref|XP_001120242.1| PREDICTED: similar to n-synaptobrevin CG17248-PA, isoform A isoform 1 [Apis mellifera]	7e-26
Hme00404	1	ref|NP_504688.1| T10H9.4 [Caenorhabditis elegans] sp|O02495|SYB1_CAEEL Synaptobrevin-1 (Synaptobrevin-related protein 1) gb|AAB61234.1| SNB-1; synaptobrevin [Caenorhabditis elegans] gb|AAB61235.1| SNB-1; synaptobrevin [Caenorhabditis elegans] gb|AAC19234.	1e-25
Hme00404	1	ref|XP_001600600.1| PREDICTED: similar to vesicle-associated membrane protein 2 [Nasonia vitripennis]	1e-28
Hme00410	1
Hme00412	1	sp|P21819|DIUH1_MANSE Diuretic hormone 1 precursor (DH-1) (Diuretic peptide 1) (DP-1) (Mas-DH) gb|AAB59200.1| preprodiuretic hormone	4e-12
Hme00413	1
Hme00414	2
Hme00415	1	sp|P82176|IMPI_GALME Inducible metalloproteinase inhibitor protein precursor [Contains: IMPI alpha] emb|CAE12200.1| inducible metalloproteinase inhibitor protein [Galleria mellonella] gb|AAQ73240.1| inducible metalloproteinase inhibitor [Galleria mellonel	2e-20
Hme00415	1	ref|XP_001664655.1| Hypothetical protein CBG22479 [Caenorhabditis briggsae] emb|CAE74675.1| Hypothetical protein CBG22479 [Caenorhabditis briggsae]	5e-06
Hme00415	1	ref|NP_001036256.1| suppressor of white-apricot CG3019-PF, isoform F [Drosophila melanogaster] gb|ABI30963.1| CG3019-PF, isoform F [Drosophila melanogaster]	5e-06
Hme00415	1	ref|XP_001664656.1| Hypothetical protein CBG22480 [Caenorhabditis briggsae] emb|CAE74676.1| Hypothetical protein CBG22480 [Caenorhabditis briggsae]	3e-06
Hme00415	1	gb|AAV91425.1| protease inhibitor 3 [Lonomia obliqua]	2e-06
Hme00417	2	gb|ABS57452.1| ribosomal protein L27 [Heliconius melpomene]	4e-73
Hme00417	2	dbj|BAD26679.1| Ribosomal protein L27 [Plutella xylostella]	7e-71
Hme00417	2	ref|NP_001037235.1| ribosomal protein L27 [Bombyx mori] gb|AAV34838.1| ribosomal protein L27 [Bombyx mori]	1e-72
Hme00417	2	emb|CAJ17391.1| ribosomal protein L27e [Eucinetus sp. APV-2005]	8e-61
Hme00417	2	gb|AAK92163.1|AF400191_1 ribosomal protein L27 [Spodoptera frugiperda]	9e-73
Hme00418	2	gb|AAV91770.1| ribosomal protein L13 [Helicoverpa zea]	1e-113
Hme00418	2	ref|NP_001037153.1| ribosomal protein L13 [Bombyx mori] gb|AAV34824.1| ribosomal protein L13 [Bombyx mori]	1e-110
Hme00418	2	dbj|BAD18973.2| 60S ribosomal protein L13 [Antheraea yamamai]	1e-111
Hme00418	2	gb|ABK23865.1| unknown [Picea sitchensis]	1e-112
Hme00418	2	sp|Q962U1|RL13_SPOFR 60S ribosomal protein L13 gb|AAK92155.1|AF400183_1 ribosomal protein L13 [Spodoptera frugiperda]	1e-113
Hme00419	1
Hme00420	1	ref|XP_001608185.1| PREDICTED: similar to rCG54873 [Nasonia vitripennis]	8e-16
Hme00420	1	ref|XP_001657419.1| conserved hypothetical protein [Aedes aegypti] gb|EAT42391.1| conserved hypothetical protein [Aedes aegypti]	8e-08
Hme00420	1	ref|XP_972700.1| PREDICTED: hypothetical protein [Tribolium castaneum]	8e-15
Hme00420	1	ref|XP_001121946.1| PREDICTED: similar to CG31211-PA, isoform A [Apis mellifera]	6e-15
Hme00421	1
Hme00423	1	ref|NP_001037582.1| DEAD box polypeptide 5 [Bombyx mori] gb|ABF51312.1| DEAD box polypeptide 5 isoform 1 [Bombyx mori]	4e-79
Hme00423	1	ref|XP_969008.1| PREDICTED: similar to CG4554-PA [Tribolium castaneum]	3e-64
Hme00423	1	gb|ABF51313.1| DEAD box polypeptide 5 isoform 2 [Bombyx mori]	2e-66
Hme00423	1	ref|XP_001602045.1| PREDICTED: similar to GH10652p [Nasonia vitripennis]	1e-62
Hme00423	1	ref|XP_001604593.1| PREDICTED: similar to DEAD box polypeptide 5 [Nasonia vitripennis]	3e-69
Hme00425	1
Hme00426	1	ref|NP_523584.1| Tetratricopeptide repeat protein 2 CG4599-PA, isoform A [Drosophila melanogaster] gb|AAF43627.1|AF199022_1 tetratricopeptide repeat protein 2 [Drosophila melanogaster] gb|AAF53540.1| CG4599-PA, isoform A [Drosophila melanogaster]	3e-49
Hme00426	1	gb|AAN71480.1| RE69804p [Drosophila melanogaster]	4e-49
Hme00426	1	ref|XP_001356915.1| GA18289-PA [Drosophila pseudoobscura] gb|EAL33981.1| GA18289-PA [Drosophila pseudoobscura]	2e-50
Hme00426	1	ref|XP_969908.1| PREDICTED: similar to DnaJ homolog subfamily C member 7 (Tetratricopeptide repeat protein 2) (TPR repeat protein 2) [Tribolium castaneum]	2e-57
Hme00426	1	ref|NP_001040185.1| DnaJ-like protein [Bombyx mori] gb|ABD36209.1| DnaJ-like protein isoform A [Bombyx mori]	1e-88
Hme00427	1	ref|XP_001604886.1| PREDICTED: similar to 26S protease regulatory subunit 6a [Nasonia vitripennis]	1e-105
Hme00427	1	ref|XP_392722.1| PREDICTED: similar to Tat-binding protein-1 CG10370-PA [Apis mellifera]	1e-103
Hme00427	1	ref|XP_001655453.1| 26S protease regulatory subunit 6a [Aedes aegypti] gb|EAT46279.1| 26S protease regulatory subunit 6a [Aedes aegypti]	1e-106
Hme00427	1	ref|XP_001358632.1| GA10280-PA [Drosophila pseudoobscura] gb|EAL27773.1| GA10280-PA [Drosophila pseudoobscura]	1e-105
Hme00427	1	ref|NP_524464.1| Proteasome 26S regulatory subunit 6A [Drosophila melanogaster] gb|AAD46823.1|AF160882_1 GH12068p [Drosophila melanogaster] gb|AAF08386.1|AF145305_1 26S proteasome regulatory complex subunit p50 [Drosophila melanogaster] gb|AAF56177.1| CG1	1e-104
Hme00428	3
Hme00430	1	emb|CAH04343.1| S23e ribosomal protein [Biphyllus lunatus]	2e-59
Hme00430	1	sp|Q6EV23|RS23_PAPDA 40S ribosomal protein S23 sp|Q962Q7|RS23_SPOFR 40S ribosomal protein S23 gb|AAK92191.1|AF400219_1 ribosomal protein S23 [Spodoptera frugiperda] emb|CAH04127.1| ribsomal protein S23e [Papilio dardanus]	7e-60
Hme00430	1	emb|CAJ01861.1| ribosomal protein S23e [Meladema coriacea]	2e-59
Hme00430	1	ref|NP_001037273.1| ribosomal protein S23 [Bombyx mori] gb|AAU11821.1| ribosomal protein S23 [Bombyx mori] gb|AAV34880.1| ribosomal protein S23 [Bombyx mori]	1e-59
Hme00430	1	gb|AAV91403.1| ribosomal protein 5 [Lonomia obliqua]	7e-60
Hme00431	1
Hme00437	1
Hme00438	1
Hme00439	1	gb|ABI63548.1| receptor for activated protein kinase C-like [Blattella germanica]	1e-114
Hme00439	1	ref|NP_001041703.1| receptor for activated protein kinase C RACK 1 isoform 1 [Bombyx mori] gb|ABD36343.1| receptor for activated protein kinase C RACK isoform 1 [Bombyx mori]	1e-115
Hme00439	1	gb|AAZ29605.1| activated C kinase 1 receptor [Choristoneura fumiferana]	1e-115
Hme00439	1	gb|ABX55886.1| activated C kinase 1 receptor [Spodoptera exigua]	1e-114
Hme00439	1	dbj|BAD52259.1| receptor for activated protein kinase C homolog [Plutella xylostella]	1e-115
Hme00441	1	ref|NP_650073.1| CG6764 CG6764-PA [Drosophila melanogaster] sp|Q9VGN9|RLP24_DROME Probable ribosome biogenesis protein RLP24 gb|AAF54637.1| CG6764-PA [Drosophila melanogaster] gb|AAM29330.1| AT28833p [Drosophila melanogaster]	3e-54
Hme00441	1	ref|XP_001603892.1| PREDICTED: similar to ribosomal protein L24 [Nasonia vitripennis]	3e-62
Hme00441	1	ref|NP_001093270.1| ribosomal protein L24 [Bombyx mori] gb|ABF51391.1| ribosomal protein L24 [Bombyx mori]	7e-81
Hme00441	1	ref|XP_970250.1| PREDICTED: similar to CG6764-PA [Tribolium castaneum]	4e-60
Hme00441	1	ref|XP_001359978.1| GA19846-PA [Drosophila pseudoobscura] gb|EAL29130.1| GA19846-PA [Drosophila pseudoobscura]	1e-54
Hme00442	1
Hme00443	1	ref|XP_308390.4| AGAP007483-PA [Anopheles gambiae str. PEST] gb|EAA04375.4| AGAP007483-PA [Anopheles gambiae str. PEST]	2e-21
Hme00443	1	ref|XP_974372.1| PREDICTED: similar to CG10960-PB, isoform B [Tribolium castaneum]	4e-22
Hme00443	1	ref|XP_001659064.1| sugar transporter [Aedes aegypti] gb|EAT40014.1| sugar transporter [Aedes aegypti]	5e-21
Hme00443	1	ref|XP_967660.1| PREDICTED: similar to CG10960-PB, isoform B [Tribolium castaneum]	1e-23
Hme00443	1	ref|XP_001664193.1| sugar transporter [Aedes aegypti] gb|EAT44903.1| sugar transporter [Aedes aegypti]	5e-21
Hme00444	1	ref|XP_967987.1| PREDICTED: similar to CG31884-PA, isoform A [Tribolium castaneum]	2e-32
Hme00444	1	gb|AAF16695.1|AF117573_1 thioredoxin-like protein [Manduca sexta]	3e-46
Hme00444	1	gb|ABK23406.1| unknown [Picea sitchensis]	1e-44
Hme00444	1	ref|XP_392963.1| PREDICTED: similar to thioredoxin-2 CG31884-PA, isoform A [Apis mellifera]	2e-34
Hme00444	1	ref|NP_001091804.1| thioredoxin-like protein [Bombyx mori] gb|ABJ97191.1| thioredoxin-like protein [Bombyx mori] gb|ABM92269.1| thioredoxin [Bombyx mori]	2e-44
Hme00448	1	dbj|BAB79277.1| calreticulin [Galleria mellonella]	1e-103
Hme00448	1	ref|NP_001037075.1| calreticulin [Bombyx mori] sp|Q7Z1E6|CALR_BOMMO Calreticulin precursor gb|AAP50845.1| calreticulin [Bombyx mori]	1e-103
Hme00448	1	dbj|BAC57964.1| calreticulin [Bombyx mori]	1e-103
Hme00448	1	ref|XP_971763.1| PREDICTED: similar to CG9429-PA [Tribolium castaneum]	9e-92
Hme00448	1	ref|XP_392689.2| PREDICTED: similar to Calreticulin CG9429-PA isoform 1 [Apis mellifera]	3e-91
Hme00449	1
Hme00450	1	dbj|BAD26656.1| Ribosomal protein L31 [Plutella xylostella]	8e-56
Hme00450	1	emb|CAJ17410.1| ribosomal protein L31e [Sphaerius sp. APV-2005]	8e-50
Hme00450	1	emb|CAJ17409.1| ribosomal protein L31e [Curculio glandium]	3e-52
Hme00450	1	sp|Q7KF90|RL31_SPOFR 60S ribosomal protein L31 sp|Q9GP16|RL31_HELVI 60S ribosomal protein L31 gb|AAK92166.1|AF400194_1 ribosomal protein L31 [Spodoptera frugiperda] emb|CAC19413.1| ribosomal protein L31 [Heliothis virescens]	2e-57
Hme00450	1	ref|NP_001091751.1| ribosomal protein L31 [Bombyx mori] gb|AAV34843.1| ribosomal protein L31 [Bombyx mori]	2e-57
Hme00452	1	ref|XP_001360888.1| GA18060-PA [Drosophila pseudoobscura] gb|EAL25463.1| GA18060-PA [Drosophila pseudoobscura]	2e-74
[truncated: 165 more rows]
