# Supplementary material for: EST analysis of male accessory glands from Heliconius butterflies with divergent mating systems
Source: BMC Genomics. 2008 Dec 8;9:592. doi: 10.1186/1471-2164-9-592 (PMC2621208; doi:10.1186/1471-2164-9-592)
Supplement: Additional File 4 — Gene ontology annotations. This file contains the flat files produced by the Annot8r software for assigning gene ontology classifications to accessory gland unigenes. [file 1471-2164-9-592-S4.xls]

## Sheet: H.erato_GO
run_nr	cluster_id	contig	blast_hit	blast_eval	go_term	go_asp	go_evid	GO_slim
295	Her00001	1	Q7PX80_ANOGA	2e-73	GO:0008233	F	IEA	3824
294	Her00001	1	Q7PX80_ANOGA	2e-73	GO:0006508	P	IEA	7582
296	Her00002	1	Q7QEV0_ANOGA	2e-63	GO:0003824	F	IEA	3824
297	Her00002	1	Q7QEV0_ANOGA	2e-63	GO:0004122	F	IEA	3824
298	Her00002	1	Q7QEV0_ANOGA	2e-63	GO:0005737	C	IEA	5622
299	Her00002	1	Q7QEV0_ANOGA	2e-63	GO:0006535	P	IEA	6519
301	Her00002	1	Q7QEV0_ANOGA	2e-63	GO:0019343	P	IEA	6519
300	Her00002	1	Q7QEV0_ANOGA	2e-63	GO:0008152	P	IEA	7582
302	Her00006	1	Q9VSL3_DROME	2e-50	GO:0004364	F	IEA	3824
306	Her00006	1	Q9VSL3_DROME	2e-50	GO:0016740	F	IEA	3824
303	Her00006	1	Q9VSL3_DROME	2e-50	GO:0005515	F	IPI	5488
304	Her00006	1	Q9VSL3_DROME	2e-50	GO:0005737	C	IEA	5622
305	Her00006	1	Q9VSL3_DROME	2e-50	GO:0008152	P	IEA	7582
307	Her00007	1	O61604_DROME	2e-22	GO:0003779	F	IEA	5488
308	Her00007	1	O61604_DROME	2e-22	GO:0005509	F	IEA	5488
309	Her00007	1	O61604_DROME	2e-22	GO:0016321	P	IMP	7582
311	Her00010	1	Q8IMP8_DROME	2e-16	GO:0005121	F	NAS	4871
321	Her00010	1	Q8IMP8_DROME	2e-16	GO:0016015	F	NAS	4871
312	Her00010	1	Q8IMP8_DROME	2e-16	GO:0005576	C	TAS	5576
318	Her00010	1	Q8IMP8_DROME	2e-16	GO:0008063	P	NAS	7154
310	Her00010	1	Q8IMP8_DROME	2e-16	GO:0000578	P	NAS	7275
317	Her00010	1	Q8IMP8_DROME	2e-16	GO:0007311	P	TAS	7275
320	Her00010	1	Q8IMP8_DROME	2e-16	GO:0009950	P	TAS	7275
314	Her00010	1	Q8IMP8_DROME	2e-16	GO:0006955	P	TAS	7582
315	Her00010	1	Q8IMP8_DROME	2e-16	GO:0006966	P	IMP	7582
316	Her00010	1	Q8IMP8_DROME	2e-16	GO:0006967	P	IMP	7582
322	Her00010	1	Q8IMP8_DROME	2e-16	GO:0045087	P	NAS	7582
313	Her00010	1	Q8IMP8_DROME	2e-16	GO:0006952	P	TAS	50896
319	Her00010	1	Q8IMP8_DROME	2e-16	GO:0009620	P	TAS	50896
323	Her00010	1	Q8IMP8_DROME	2e-16	GO:0050830	P	TAS	50896
324	Her00011	1	Q5UAN8_BOMMO	3e-98	GO:0003735	F	IEA	5198
325	Her00011	1	Q5UAN8_BOMMO	3e-98	GO:0005622	C	IEA	5622
326	Her00011	1	Q5UAN8_BOMMO	3e-98	GO:0005840	C	IEA	5622
327	Her00011	1	Q5UAN8_BOMMO	3e-98	GO:0006412	P	IEA	7582
328	Her00012	1	Q5UAP0_BOMMO	1e-142	GO:0003723	F	IEA	3676
329	Her00012	1	Q5UAP0_BOMMO	1e-142	GO:0003735	F	IEA	5198
330	Her00012	1	Q5UAP0_BOMMO	1e-142	GO:0005622	C	IEA	5622
331	Her00012	1	Q5UAP0_BOMMO	1e-142	GO:0005840	C	IEA	5622
333	Her00012	1	Q5UAP0_BOMMO	1e-142	GO:0030529	C	IEA	5622
332	Her00012	1	Q5UAP0_BOMMO	1e-142	GO:0006412	P	IEA	7582
334	Her00014	1	Q7QEV0_ANOGA	8e-14	GO:0003824	F	IEA	3824
335	Her00014	1	Q7QEV0_ANOGA	8e-14	GO:0004122	F	IEA	3824
336	Her00014	1	Q7QEV0_ANOGA	8e-14	GO:0005737	C	IEA	5622
337	Her00014	1	Q7QEV0_ANOGA	8e-14	GO:0006535	P	IEA	6519
339	Her00014	1	Q7QEV0_ANOGA	8e-14	GO:0019343	P	IEA	6519
338	Her00014	1	Q7QEV0_ANOGA	8e-14	GO:0008152	P	IEA	7582
340	Her00017	1	Q7PMT7_ANOGA	1e-101	GO:0003676	F	IEA	3676
341	Her00017	1	Q7PMT7_ANOGA	1e-101	GO:0004386	F	IEA	3824
343	Her00017	1	Q7PMT7_ANOGA	1e-101	GO:0008026	F	IEA	3824
344	Her00017	1	Q7PMT7_ANOGA	1e-101	GO:0016787	F	IEA	3824
342	Her00017	1	Q7PMT7_ANOGA	1e-101	GO:0005524	F	IEA	5488
345	Her00019	1	O02569_CULQU	3e-40	GO:0004252	F	IEA	3824
347	Her00019	1	O02569_CULQU	3e-40	GO:0008233	F	IEA	3824
348	Her00019	1	O02569_CULQU	3e-40	GO:0016787	F	IEA	3824
346	Her00019	1	O02569_CULQU	3e-40	GO:0006508	P	IEA	7582
349	Her00020	1	Q5CCJ4_BOMMO	8e-81	GO:0016740	F	IEA	3824
352	Her00024	1	Q7PTH4_ANOGA	0	GO:0016829	F	IEA	3824
353	Her00024	1	Q7PTH4_ANOGA	0	GO:0016831	F	IEA	3824
350	Her00024	1	Q7PTH4_ANOGA	0	GO:0006519	P	IEA	6519
351	Her00024	1	Q7PTH4_ANOGA	0	GO:0006520	P	IEA	6519
354	Her00026	1	Q58E95_XENLA	3e-67	GO:0003824	F	IEA	3824
356	Her00028	1	Q25526_MANSE	4e-49	GO:0008233	F	IEA	3824
355	Her00028	1	Q25526_MANSE	4e-49	GO:0004867	F	IEA	30234
357	Her00030	1	Q964D6_GALME	1e-99	GO:0016740	F	IEA	3824
359	Her00031	1	Q60FS2_PLUXY	1e-105	GO:0016301	F	IEA	3824
358	Her00031	1	Q60FS2_PLUXY	1e-105	GO:0004872	F	IEA	4871
360	Her00033	1	CN166_PONPY	2e-43	GO:0005634	C	IEA	5622
361	Her00034	1	Q9VRD9_DROME	5e-62	GO:0003824	F	IEA	3824
362	Her00034	1	Q9VRD9_DROME	5e-62	GO:0004122	F	IEA	3824
363	Her00034	1	Q9VRD9_DROME	5e-62	GO:0005515	F	IPI	5488
364	Her00034	1	Q9VRD9_DROME	5e-62	GO:0005737	C	IEA	5622
365	Her00034	1	Q9VRD9_DROME	5e-62	GO:0006535	P	IEA	6519
367	Her00034	1	Q9VRD9_DROME	5e-62	GO:0019343	P	IEA	6519
366	Her00034	1	Q9VRD9_DROME	5e-62	GO:0008152	P	IEA	7582
368	Her00039	1	RL13A_CHOPR	1e-91	GO:0003735	F	IEA	5198
369	Her00039	1	RL13A_CHOPR	1e-91	GO:0005622	C	IEA	5622
370	Her00039	1	RL13A_CHOPR	1e-91	GO:0005840	C	IEA	5622
372	Her00039	1	RL13A_CHOPR	1e-91	GO:0015934	C	IEA	5622
373	Her00039	1	RL13A_CHOPR	1e-91	GO:0030529	C	IEA	5622
371	Her00039	1	RL13A_CHOPR	1e-91	GO:0006412	P	IEA	7582
374	Her00040	1	Q8WPG8_GALME	2e-81	GO:0005509	F	IEA	5488
375	Her00040	1	Q8WPG8_GALME	2e-81	GO:0005529	F	IEA	5488
379	Her00040	1	Q8WPG8_GALME	2e-81	GO:0008270	F	IEA	5488
381	Her00040	1	Q8WPG8_GALME	2e-81	GO:0046872	F	IEA	5488
382	Her00040	1	Q8WPG8_GALME	2e-81	GO:0051082	F	IEA	5488
376	Her00040	1	Q8WPG8_GALME	2e-81	GO:0005783	C	IEA	5622
377	Her00040	1	Q8WPG8_GALME	2e-81	GO:0006457	P	IEA	7582
378	Her00040	1	Q8WPG8_GALME	2e-81	GO:0006955	P	IEA	7582
380	Her00040	1	Q8WPG8_GALME	2e-81	GO:0045087	P	IEA	7582
383	Her00041	1	Q5UAS1_BOMMO	3e-83	GO:0003735	F	IEA	5198
384	Her00041	1	Q5UAS1_BOMMO	3e-83	GO:0005622	C	IEA	5622
385	Her00041	1	Q5UAS1_BOMMO	3e-83	GO:0005840	C	IEA	5622
387	Her00041	1	Q5UAS1_BOMMO	3e-83	GO:0030529	C	IEA	5622
386	Her00041	1	Q5UAS1_BOMMO	3e-83	GO:0006412	P	IEA	7582
389	Her00042	1	Q8IPP8_DROME	4e-49	GO:0016491	F	IEA	3824
388	Her00042	1	Q8IPP8_DROME	4e-49	GO:0008152	P	IEA	7582
152	Her00044	1	Q7Q024_ANOGA	1e-24	GO:0005215	F	IEA	5215
154	Her00044	1	Q7Q024_ANOGA	1e-24	GO:0016021	C	IEA	5623
153	Her00044	1	Q7Q024_ANOGA	1e-24	GO:0006810	P	IEA	6810
155	Her00047	1	Q76LW4_9VIRU	1e-133	GO:0003723	F	IEA	3676
156	Her00047	1	Q76LW4_9VIRU	1e-133	GO:0003724	F	IEA	3824
157	Her00047	1	Q76LW4_9VIRU	1e-133	GO:0003968	F	IEA	3824
158	Her00047	1	Q76LW4_9VIRU	1e-133	GO:0005198	F	IEA	5198
159	Her00047	1	Q76LW4_9VIRU	1e-133	GO:0006350	P	IEA	6139
160	Her00047	1	Q76LW4_9VIRU	1e-133	GO:0019028	C	IEA	NA
161	Her00047	1	Q76LW4_9VIRU	1e-133	GO:0019079	P	IEA	NA
162	Her00051	1	Q7QGK4_ANOGA	1e-55	GO:0003743	F	IEA	3676
163	Her00051	1	Q7QGK4_ANOGA	1e-55	GO:0005634	C	IEA	5622
164	Her00051	1	Q7QGK4_ANOGA	1e-55	GO:0006413	P	IEA	7582
165	Her00053	1	Q8WQI9_SPOFR	2e-93	GO:0003735	F	IEA	5198
166	Her00053	1	Q8WQI9_SPOFR	2e-93	GO:0005622	C	IEA	5622
167	Her00053	1	Q8WQI9_SPOFR	2e-93	GO:0005840	C	IEA	5622
169	Her00053	1	Q8WQI9_SPOFR	2e-93	GO:0030529	C	IEA	5622
168	Her00053	1	Q8WQI9_SPOFR	2e-93	GO:0006412	P	IEA	7582
170	Her00054	1	Q62220_MOUSE	1e-05	GO:0045095	C	IEA	5622
172	Her00059	1	EF1A_BOMMO	0	GO:0003746	F	IEA	3676
171	Her00059	1	EF1A_BOMMO	0	GO:0000166	F	IEA	5488
173	Her00059	1	EF1A_BOMMO	0	GO:0005525	F	IEA	5488
174	Her00059	1	EF1A_BOMMO	0	GO:0005737	C	IEA	5622
175	Her00059	1	EF1A_BOMMO	0	GO:0006412	P	IEA	7582
176	Her00059	1	EF1A_BOMMO	0	GO:0006414	P	IEA	7582
2	Her00066	1	O61565_CRAGI	2e-39	GO:0004672	F	IEA	3824
3	Her00066	1	O61565_CRAGI	2e-39	GO:0004674	F	IEA	3824
6	Her00066	1	O61565_CRAGI	2e-39	GO:0016301	F	IEA	3824
7	Her00066	1	O61565_CRAGI	2e-39	GO:0016740	F	IEA	3824
1	Her00066	1	O61565_CRAGI	2e-39	GO:0000166	F	IEA	5488
4	Her00066	1	O61565_CRAGI	2e-39	GO:0005524	F	IEA	5488
5	Her00066	1	O61565_CRAGI	2e-39	GO:0006468	P	IEA	7582
9	Her00068	1	Q8WSA5_GALME	8e-57	GO:0008199	F	IEA	5488
8	Her00068	1	Q8WSA5_GALME	8e-57	GO:0006879	P	IEA	7582
10	Her00072	1	Q9NB08_MANSE	1e-28	GO:0016021	C	IEA	5623
12	Her00073	1	Q9VVK2_DROME	3e-19	GO:0016491	F	IEA	3824
11	Her00073	1	Q9VVK2_DROME	3e-19	GO:0006118	P	IEA	6118
13	Her00075	1	Q9V9N4_DROME	2e-09	GO:0003676	F	IEA	3676
14	Her00075	1	Q9V9N4_DROME	2e-09	GO:0005515	F	IPI	5488
16	Her00075	1	Q9V9N4_DROME	2e-09	GO:0008270	F	IEA	5488
17	Her00075	1	Q9V9N4_DROME	2e-09	GO:0046872	F	IEA	5488
15	Her00075	1	Q9V9N4_DROME	2e-09	GO:0005634	C	IEA	5622
18	Her00076	1	Q5MGL4_LONON	2e-97	GO:0003735	F	IEA	5198
19	Her00076	1	Q5MGL4_LONON	2e-97	GO:0005622	C	IEA	5622
20	Her00076	1	Q5MGL4_LONON	2e-97	GO:0005840	C	IEA	5622
21	Her00076	1	Q5MGL4_LONON	2e-97	GO:0006412	P	IEA	7582
23	Her00077	1	Q8IMP8_DROME	2e-16	GO:0005121	F	NAS	4871
33	Her00077	1	Q8IMP8_DROME	2e-16	GO:0016015	F	NAS	4871
24	Her00077	1	Q8IMP8_DROME	2e-16	GO:0005576	C	TAS	5576
30	Her00077	1	Q8IMP8_DROME	2e-16	GO:0008063	P	NAS	7154
22	Her00077	1	Q8IMP8_DROME	2e-16	GO:0000578	P	NAS	7275
29	Her00077	1	Q8IMP8_DROME	2e-16	GO:0007311	P	TAS	7275
32	Her00077	1	Q8IMP8_DROME	2e-16	GO:0009950	P	TAS	7275
26	Her00077	1	Q8IMP8_DROME	2e-16	GO:0006955	P	TAS	7582
27	Her00077	1	Q8IMP8_DROME	2e-16	GO:0006966	P	IMP	7582
28	Her00077	1	Q8IMP8_DROME	2e-16	GO:0006967	P	IMP	7582
34	Her00077	1	Q8IMP8_DROME	2e-16	GO:0045087	P	NAS	7582
25	Her00077	1	Q8IMP8_DROME	2e-16	GO:0006952	P	TAS	50896
31	Her00077	1	Q8IMP8_DROME	2e-16	GO:0009620	P	TAS	50896
35	Her00077	1	Q8IMP8_DROME	2e-16	GO:0050830	P	TAS	50896
36	Her00080	1	Q5UAT7_BOMMO	4e-86	GO:0003735	F	IEA	5198
37	Her00080	1	Q5UAT7_BOMMO	4e-86	GO:0005622	C	IEA	5622
38	Her00080	1	Q5UAT7_BOMMO	4e-86	GO:0005840	C	IEA	5622
39	Her00080	1	Q5UAT7_BOMMO	4e-86	GO:0006412	P	IEA	7582
40	Her00081	1	Q9VDG2_DROME	4e-14	GO:0005515	F	IPI	5488
41	Her00082	1	Q5UAT5_BOMMO	3e-71	GO:0003735	F	IEA	5198
42	Her00082	1	Q5UAT5_BOMMO	3e-71	GO:0005622	C	IEA	5622
43	Her00082	1	Q5UAT5_BOMMO	3e-71	GO:0005840	C	IEA	5622
44	Her00082	1	Q5UAT5_BOMMO	3e-71	GO:0006412	P	IEA	7582
47	Her00088	1	Q7Q5U3_ANOGA	3e-16	GO:0017111	F	IEA	3824
45	Her00088	1	Q7Q5U3_ANOGA	3e-16	GO:0000166	F	IEA	5488
46	Her00088	1	Q7Q5U3_ANOGA	3e-16	GO:0005524	F	IEA	5488
48	Her00089	1	SODC_BOMMO	3e-73	GO:0004784	F	IEA	3824
49	Her00089	1	SODC_BOMMO	3e-73	GO:0004785	F	IEA	3824
54	Her00089	1	SODC_BOMMO	3e-73	GO:0016491	F	IEA	3824
50	Her00089	1	SODC_BOMMO	3e-73	GO:0005507	F	IEA	5488
52	Her00089	1	SODC_BOMMO	3e-73	GO:0008270	F	IEA	5488
55	Her00089	1	SODC_BOMMO	3e-73	GO:0046872	F	IEA	5488
51	Her00089	1	SODC_BOMMO	3e-73	GO:0006801	P	IEA	7582
53	Her00089	1	SODC_BOMMO	3e-73	GO:0016209	F	IEA	16209
56	Her00094	1	Q4TC58_TETNG	2e-13	GO:0005529	F	IEA	5488
57	Her00097	1	EF1B2_BOMMO	2e-82	GO:0003746	F	IEA	3676
58	Her00097	1	EF1B2_BOMMO	2e-82	GO:0005853	C	IEA	5622
59	Her00097	1	EF1B2_BOMMO	2e-82	GO:0006412	P	IEA	7582
60	Her00097	1	EF1B2_BOMMO	2e-82	GO:0006414	P	IEA	7582
62	Her00099	1	TBA_BOMMO	1e-88	GO:0003924	F	IEA	3824
63	Her00099	1	TBA_BOMMO	1e-88	GO:0005198	F	IEA	5198
61	Her00099	1	TBA_BOMMO	1e-88	GO:0000166	F	IEA	5488
64	Her00099	1	TBA_BOMMO	1e-88	GO:0005525	F	IEA	5488
65	Her00099	1	TBA_BOMMO	1e-88	GO:0005874	C	IEA	5622
66	Her00099	1	TBA_BOMMO	1e-88	GO:0007018	P	IEA	6810
68	Her00099	1	TBA_BOMMO	1e-88	GO:0051258	P	IEA	7582
67	Her00099	1	TBA_BOMMO	1e-88	GO:0043234	C	IEA	NA
69	Her00100	1	Q9KK45_STRPN	3e-10	GO:0005618	C	IEA	5623
70	Her00100	1	Q9KK45_STRPN	3e-10	GO:0009986	C	IEA	5623
71	Her00100	1	Q9KK45_STRPN	3e-10	GO:0016020	C	IEA	5623
74	Her00102	1	Q7PVP0_ANOGA	6e-28	GO:0016491	F	IEA	3824
72	Her00102	1	Q7PVP0_ANOGA	6e-28	GO:0006118	P	IEA	6118
73	Her00102	1	Q7PVP0_ANOGA	6e-28	GO:0008152	P	IEA	7582
75	Her00105	1	Q95V35_SPOFR	1e-128	GO:0003735	F	IEA	5198
76	Her00105	1	Q95V35_SPOFR	1e-128	GO:0005622	C	IEA	5622
77	Her00105	1	Q95V35_SPOFR	1e-128	GO:0005840	C	IEA	5622
79	Her00105	1	Q95V35_SPOFR	1e-128	GO:0030529	C	IEA	5622
78	Her00105	1	Q95V35_SPOFR	1e-128	GO:0006412	P	IEA	7582
177	Her00107	1	Q9W4N6_DROME	9e-53	GO:0004067	F	IEA	3824
178	Her00107	1	Q9W4N6_DROME	9e-53	GO:0005515	F	IPI	5488
179	Her00107	1	Q9W4N6_DROME	9e-53	GO:0006520	P	IEA	6519
180	Her00110	1	Q6IWP3_PIERA	2e-33	GO:0004553	F	IEA	3824
181	Her00110	1	Q6IWP3_PIERA	2e-33	GO:0004568	F	IEA	3824
182	Her00110	1	Q6IWP3_PIERA	2e-33	GO:0005975	P	IEA	7582
183	Her00110	1	Q6IWP3_PIERA	2e-33	GO:0006032	P	IEA	7582
184	Her00111	1	Q95P16_TRIIF	6e-36	GO:0004867	F	IEA	30234
185	Her00113	1	Q5UAT3_BOMMO	1e-111	GO:0003735	F	IEA	5198
186	Her00113	1	Q5UAT3_BOMMO	1e-111	GO:0005622	C	IEA	5622
187	Her00113	1	Q5UAT3_BOMMO	1e-111	GO:0005840	C	IEA	5622
189	Her00113	1	Q5UAT3_BOMMO	1e-111	GO:0030529	C	IEA	5622
188	Her00113	1	Q5UAT3_BOMMO	1e-111	GO:0006412	P	IEA	7582
190	Her00113	1	Q5UAT3_BOMMO	1e-111	GO:0042254	P	IEA	7582
192	Her00114	1	Q8IMP8_DROME	5e-12	GO:0005121	F	NAS	4871
202	Her00114	1	Q8IMP8_DROME	5e-12	GO:0016015	F	NAS	4871
193	Her00114	1	Q8IMP8_DROME	5e-12	GO:0005576	C	TAS	5576
199	Her00114	1	Q8IMP8_DROME	5e-12	GO:0008063	P	NAS	7154
191	Her00114	1	Q8IMP8_DROME	5e-12	GO:0000578	P	NAS	7275
198	Her00114	1	Q8IMP8_DROME	5e-12	GO:0007311	P	TAS	7275
201	Her00114	1	Q8IMP8_DROME	5e-12	GO:0009950	P	TAS	7275
195	Her00114	1	Q8IMP8_DROME	5e-12	GO:0006955	P	TAS	7582
196	Her00114	1	Q8IMP8_DROME	5e-12	GO:0006966	P	IMP	7582
197	Her00114	1	Q8IMP8_DROME	5e-12	GO:0006967	P	IMP	7582
203	Her00114	1	Q8IMP8_DROME	5e-12	GO:0045087	P	NAS	7582
194	Her00114	1	Q8IMP8_DROME	5e-12	GO:0006952	P	TAS	50896
200	Her00114	1	Q8IMP8_DROME	5e-12	GO:0009620	P	TAS	50896
204	Her00114	1	Q8IMP8_DROME	5e-12	GO:0050830	P	TAS	50896
205	Her00115	1	Q8JMC4_9NUCL	3e-07	GO:0004197	F	IEA	3824
207	Her00115	1	Q8JMC4_9NUCL	3e-07	GO:0008233	F	IEA	3824
208	Her00115	1	Q8JMC4_9NUCL	3e-07	GO:0008234	F	IEA	3824
209	Her00115	1	Q8JMC4_9NUCL	3e-07	GO:0016787	F	IEA	3824
206	Her00115	1	Q8JMC4_9NUCL	3e-07	GO:0006508	P	IEA	7582
210	Her00117	1	MPCP_CHOFU	1e-94	GO:0005488	F	IEA	5488
211	Her00117	1	MPCP_CHOFU	1e-94	GO:0005739	C	IEA	5622
213	Her00117	1	MPCP_CHOFU	1e-94	GO:0016020	C	IEA	5623
214	Her00117	1	MPCP_CHOFU	1e-94	GO:0016021	C	IEA	5623
212	Her00117	1	MPCP_CHOFU	1e-94	GO:0006810	P	IEA	6810
215	Her00118	1	Q7PXI3_ANOGA	1e-39	GO:0005554	F	IEA	5554
217	Her00120	1	Q7Q4B9_ANOGA	4e-33	GO:0031072	F	IEA	5488
218	Her00120	1	Q7Q4B9_ANOGA	4e-33	GO:0051082	F	IEA	5488
216	Her00120	1	Q7Q4B9_ANOGA	4e-33	GO:0006457	P	IEA	7582
219	Her00121	1	Q4JHW1_BOMMO	3e-56	GO:0004785	F	IEA	3824
223	Her00121	1	Q4JHW1_BOMMO	3e-56	GO:0016491	F	IEA	3824
220	Her00121	1	Q4JHW1_BOMMO	3e-56	GO:0005507	F	IEA	5488
222	Her00121	1	Q4JHW1_BOMMO	3e-56	GO:0008270	F	IEA	5488
224	Her00121	1	Q4JHW1_BOMMO	3e-56	GO:0046872	F	IEA	5488
221	Her00121	1	Q4JHW1_BOMMO	3e-56	GO:0006801	P	IEA	7582
225	Her00122	1	O02570_CULQU	9e-39	GO:0004252	F	IEA	3824
227	Her00122	1	O02570_CULQU	9e-39	GO:0008233	F	IEA	3824
228	Her00122	1	O02570_CULQU	9e-39	GO:0016787	F	IEA	3824
226	Her00122	1	O02570_CULQU	9e-39	GO:0006508	P	IEA	7582
229	Her00125	1	Q9VAH0_DROME	1e-108	GO:0005489	F	IEA	5215
230	Her00125	1	Q9VAH0_DROME	1e-108	GO:0005515	F	IPI	5488
231	Her00125	1	Q9VAH0_DROME	1e-108	GO:0006118	P	IEA	6118
232	Her00126	1	Q7PZ49_ANOGA	5e-18	GO:0000166	F	IEA	5488
233	Her00126	1	Q7PZ49_ANOGA	5e-18	GO:0005525	F	IEA	5488
234	Her00126	1	Q7PZ49_ANOGA	5e-18	GO:0007264	P	IEA	7154
235	Her00127	1	Q5UAT2_BOMMO	1e-113	GO:0003676	F	IEA	3676
236	Her00127	1	Q5UAT2_BOMMO	1e-113	GO:0003735	F	IEA	5198
237	Her00127	1	Q5UAT2_BOMMO	1e-113	GO:0005622	C	IEA	5622
238	Her00127	1	Q5UAT2_BOMMO	1e-113	GO:0005840	C	IEA	5622
239	Her00127	1	Q5UAT2_BOMMO	1e-113	GO:0006412	P	IEA	7582
81	Her00132	1	DHE3_DROME	0	GO:0004353	F	IEA	3824
86	Her00132	1	DHE3_DROME	0	GO:0016491	F	IEA	3824
80	Her00132	1	DHE3_DROME	0	GO:0000166	F	IEA	5488
82	Her00132	1	DHE3_DROME	0	GO:0005524	F	IEA	5488
83	Her00132	1	DHE3_DROME	0	GO:0005525	F	IEA	5488
84	Her00132	1	DHE3_DROME	0	GO:0005739	C	IEA	5622
85	Her00132	1	DHE3_DROME	0	GO:0006520	P	IEA	6519
87	Her00132	1	DHE3_DROME	0	GO:0046693	P	TAS	7582
88	Her00133	1	Q868Q4_BOMMO	7e-19	GO:0003723	F	IEA	3676
89	Her00133	1	Q868Q4_BOMMO	7e-19	GO:0003964	F	IEA	3824
90	Her00133	1	Q868Q4_BOMMO	7e-19	GO:0006278	P	IEA	6139
92	Her00135	1	Q9VXT2_DROME	4e-50	GO:0031072	F	IEA	5488
93	Her00135	1	Q9VXT2_DROME	4e-50	GO:0051082	F	IEA	5488
91	Her00135	1	Q9VXT2_DROME	4e-50	GO:0006457	P	IEA	7582
94	Her00137	1	Q5UG08_AEDAE	4e-66	GO:0004601	F	IEA	3824
95	Her00137	1	Q5UG08_AEDAE	4e-66	GO:0016491	F	IEA	3824
96	Her00139	1	Q4GX85_BIPLU	2e-21	GO:0003735	F	IEA	5198
97	Her00139	1	Q4GX85_BIPLU	2e-21	GO:0005622	C	IEA	5622
98	Her00139	1	Q4GX85_BIPLU	2e-21	GO:0005840	C	IEA	5622
99	Her00139	1	Q4GX85_BIPLU	2e-21	GO:0006412	P	IEA	7582
100	Her00146	1	Q7QLC3_ANOGA	3e-76	GO:0003779	F	IEA	5488
101	Her00146	1	Q7QLC3_ANOGA	3e-76	GO:0005622	C	IEA	5622
102	Her00149	1	Q7Q6G3_ANOGA	4e-65	GO:0005783	C	IEA	5622
103	Her00149	1	Q7Q6G3_ANOGA	4e-65	GO:0016021	C	IEA	5623
104	Her00156	1	FA9_PIG	1e-07	GO:0003803	F	IEA	3824
105	Her00156	1	FA9_PIG	1e-07	GO:0004252	F	IEA	3824
110	Her00156	1	FA9_PIG	1e-07	GO:0008233	F	IEA	3824
111	Her00156	1	FA9_PIG	1e-07	GO:0016787	F	IEA	3824
106	Her00156	1	FA9_PIG	1e-07	GO:0005509	F	IEA	5488
107	Her00156	1	FA9_PIG	1e-07	GO:0005576	C	IEA	5576
108	Her00156	1	FA9_PIG	1e-07	GO:0006508	P	IEA	7582
109	Her00156	1	FA9_PIG	1e-07	GO:0007596	P	IEA	7582
112	Her00157	1	Q7PZ43_ANOGA	1e-11	GO:0004252	F	IEA	3824
113	Her00157	1	Q7PZ43_ANOGA	1e-11	GO:0006508	P	IEA	7582
114	Her00159	1	Q4ABH1_DROME	7e-06	GO:0003779	F	IEA	5488
115	Her00159	1	Q4ABH1_DROME	7e-06	GO:0016021	C	IEA	5623
116	Her00161	1	Q3HR37_BOMMO	1e-103	GO:0004365	F	IEA	3824
119	Her00161	1	Q3HR37_BOMMO	1e-103	GO:0008943	F	IEA	3824
120	Her00161	1	Q3HR37_BOMMO	1e-103	GO:0016491	F	IEA	3824
121	Her00161	1	Q3HR37_BOMMO	1e-103	GO:0051287	F	IEA	5488
117	Her00161	1	Q3HR37_BOMMO	1e-103	GO:0006006	P	IEA	7582
118	Her00161	1	Q3HR37_BOMMO	1e-103	GO:0006096	P	IEA	7582
122	Her00163	1	Q8WPH1_BOMMO	1e-111	GO:0003735	F	IEA	5198
123	Her00163	1	Q8WPH1_BOMMO	1e-111	GO:0005622	C	IEA	5622
124	Her00163	1	Q8WPH1_BOMMO	1e-111	GO:0005840	C	IEA	5622
126	Her00163	1	Q8WPH1_BOMMO	1e-111	GO:0015935	C	IEA	5622
127	Her00163	1	Q8WPH1_BOMMO	1e-111	GO:0030529	C	IEA	5622
125	Her00163	1	Q8WPH1_BOMMO	1e-111	GO:0006412	P	IEA	7582
128	Her00170	1	Q8MZH3_DROME	3e-30	GO:0005488	F	IEA	5488
129	Her00172	1	Q95PD4_HELVI	1e-126	GO:0003735	F	IEA	5198
130	Her00172	1	Q95PD4_HELVI	1e-126	GO:0005622	C	IEA	5622
131	Her00172	1	Q95PD4_HELVI	1e-126	GO:0005840	C	IEA	5622
132	Her00172	1	Q95PD4_HELVI	1e-126	GO:0006412	P	IEA	7582
133	Her00173	1	O17504_BOMMO	1e-76	GO:0043565	F	IEA	3676
134	Her00177	1	Q9GSV9_BOMMO	2e-60	GO:0004857	F	IEA	30234
135	Her00177	1	Q9GSV9_BOMMO	2e-60	GO:0008073	F	IEA	30234
136	Her00182	1	Q7Q4E7_ANOGA	3e-25	GO:0005506	F	IEA	5488
137	Her00182	1	Q7Q4E7_ANOGA	3e-25	GO:0046872	F	IEA	5488
138	Her00189	1	Q7QJB7_ANOGA	2e-45	GO:0003677	F	IEA	3676
139	Her00189	1	Q7QJB7_ANOGA	2e-45	GO:0003700	F	IEA	3676
140	Her00189	1	Q7QJB7_ANOGA	2e-45	GO:0003899	F	IEA	3824
145	Her00189	1	Q7QJB7_ANOGA	2e-45	GO:0016740	F	IEA	3824
146	Her00189	1	Q7QJB7_ANOGA	2e-45	GO:0016779	F	IEA	3824
144	Her00189	1	Q7QJB7_ANOGA	2e-45	GO:0008270	F	IEA	5488
147	Her00189	1	Q7QJB7_ANOGA	2e-45	GO:0046872	F	IEA	5488
141	Her00189	1	Q7QJB7_ANOGA	2e-45	GO:0006350	P	IEA	6139
142	Her00189	1	Q7QJB7_ANOGA	2e-45	GO:0006354	P	IEA	6139
143	Her00189	1	Q7QJB7_ANOGA	2e-45	GO:0006355	P	IEA	6139
148	Her00197	1	Q9VK42_DROME	1e-42	GO:0003676	F	IEA	3676
150	Her00197	1	Q9VK42_DROME	1e-42	GO:0008270	F	IEA	5488
151	Her00197	1	Q9VK42_DROME	1e-42	GO:0046872	F	IEA	5488
149	Her00197	1	Q9VK42_DROME	1e-42	GO:0005634	C	IEA	5622
240	Her00204	1	Q4F863_BOMMO	3e-90	GO:0003676	F	IEA	3676
241	Her00204	1	Q4F863_BOMMO	3e-90	GO:0003743	F	IEA	3676
242	Her00204	1	Q4F863_BOMMO	3e-90	GO:0006413	P	IEA	7582
243	Her00206	1	Q5DNV9_9NEOP	9e-86	GO:0004177	F	IEA	3824
244	Her00206	1	Q5DNV9_9NEOP	9e-86	GO:0004179	F	IEA	3824
245	Her00206	1	Q5DNV9_9NEOP	9e-86	GO:0006508	P	IEA	7582
253	Her00207	1	VATE_MANSE	9e-90	GO:0016787	F	IEA	3824
256	Her00207	1	VATE_MANSE	9e-90	GO:0046961	F	IEA	3824
249	Her00207	1	VATE_MANSE	9e-90	GO:0015078	F	IEA	5215
255	Her00207	1	VATE_MANSE	9e-90	GO:0046933	F	IEA	5215
254	Her00207	1	VATE_MANSE	9e-90	GO:0046872	F	IEA	5488
252	Her00207	1	VATE_MANSE	9e-90	GO:0016469	C	IEA	5623
246	Her00207	1	VATE_MANSE	9e-90	GO:0006754	P	IEA	6139
250	Her00207	1	VATE_MANSE	9e-90	GO:0015986	P	IEA	6139
247	Her00207	1	VATE_MANSE	9e-90	GO:0006810	P	IEA	6810
248	Her00207	1	VATE_MANSE	9e-90	GO:0006811	P	IEA	6810
251	Her00207	1	VATE_MANSE	9e-90	GO:0015992	P	IEA	6810
257	Her00208	1	Q7PNX4_ANOGA	8e-69	GO:0008080	F	IEA	3824
258	Her00209	1	O61236_MANSE	2e-59	GO:0005488	F	IEA	5488
260	Her00209	1	O61236_MANSE	2e-59	GO:0008289	F	IEA	5488
259	Her00209	1	O61236_MANSE	2e-59	GO:0006810	P	IEA	6810
262	Her00211	1	Q66VG2_GECJA	3e-70	GO:0003677	F	IEA	3676
261	Her00211	1	Q66VG2_GECJA	3e-70	GO:0000786	C	IEA	5622
263	Her00211	1	Q66VG2_GECJA	3e-70	GO:0005634	C	IEA	5622
264	Her00211	1	Q66VG2_GECJA	3e-70	GO:0005694	C	IEA	5622
265	Her00211	1	Q66VG2_GECJA	3e-70	GO:0006334	P	IEA	6139
266	Her00211	1	Q66VG2_GECJA	3e-70	GO:0007001	P	IEA	7582
267	Her00213	1	O44772_CAEEL	2e-14	GO:0005515	F	IPI	5488
268	Her00214	1	Q6Q2D5_BOMMO	3e-75	GO:0004867	F	IEA	30234
269	Her00216	1	Q91VT8_MOUSE	2e-12	GO:0016021	C	RCA	5623
270	Her00217	1	Q7Q494_ANOGA	1e-42	GO:0004252	F	IEA	3824
272	Her00217	1	Q7Q494_ANOGA	1e-42	GO:0008233	F	IEA	3824
273	Her00217	1	Q7Q494_ANOGA	1e-42	GO:0016787	F	IEA	3824
271	Her00217	1	Q7Q494_ANOGA	1e-42	GO:0006508	P	IEA	7582
274	Her00220	1	SRP09_DROME	1e-18	GO:0003723	F	IEA	3676
275	Her00220	1	SRP09_DROME	1e-18	GO:0005515	F	IPI	5488
276	Her00220	1	SRP09_DROME	1e-18	GO:0005786	C	IEA	5622
277	Her00220	1	SRP09_DROME	1e-18	GO:0006605	P	IEA	6810
278	Her00220	1	SRP09_DROME	1e-18	GO:0045900	P	IEA	7582
279	Her00229	1	Q9NB23_HELZE	1e-150	GO:0004768	F	IEA	3824
286	Her00229	1	Q9NB23_HELZE	1e-150	GO:0016491	F	IEA	3824
287	Her00229	1	Q9NB23_HELZE	1e-150	GO:0016717	F	IEA	3824
280	Her00229	1	Q9NB23_HELZE	1e-150	GO:0005506	F	IEA	5488
281	Her00229	1	Q9NB23_HELZE	1e-150	GO:0005783	C	IEA	5622
284	Her00229	1	Q9NB23_HELZE	1e-150	GO:0016020	C	IEA	5623
285	Her00229	1	Q9NB23_HELZE	1e-150	GO:0016021	C	IEA	5623
282	Her00229	1	Q9NB23_HELZE	1e-150	GO:0006633	P	IEA	7582
283	Her00229	1	Q9NB23_HELZE	1e-150	GO:0008610	P	IEA	7582
288	Her00235	1	Q7PFH2_ANOGA	6e-27	GO:0005215	F	IEA	5215
289	Her00235	1	Q7PFH2_ANOGA	6e-27	GO:0005351	F	IEA	5215
292	Her00235	1	Q7PFH2_ANOGA	6e-27	GO:0016020	C	IEA	5623
293	Her00235	1	Q7PFH2_ANOGA	6e-27	GO:0016021	C	IEA	5623
290	Her00235	1	Q7PFH2_ANOGA	6e-27	GO:0006810	P	IEA	6810
291	Her00235	1	Q7PFH2_ANOGA	6e-27	GO:0008643	P	IEA	6810
390	Her00236	1	Q7PXB6_ANOGA	1e-46	GO:0006808	P	IEA	7582
391	Her00236	1	Q7PXB6_ANOGA	1e-46	GO:0016564	F	IEA	30528
392	Her00240	1	Q8IQD0_DROME	5e-18	GO:0005515	F	IPI	5488
393	Her00246	1	Q9W2C8_DROME	2e-37	GO:0004252	F	IEA	3824
394	Her00246	1	Q9W2C8_DROME	2e-37	GO:0004295	F	NAS	3824
397	Her00246	1	Q9W2C8_DROME	2e-37	GO:0008233	F	IEA	3824
398	Her00246	1	Q9W2C8_DROME	2e-37	GO:0016787	F	IEA	3824
395	Her00246	1	Q9W2C8_DROME	2e-37	GO:0005515	F	IPI	5488
396	Her00246	1	Q9W2C8_DROME	2e-37	GO:0006508	P	IEA	7582
406	Her00253	1	Q9VVA4_DROME	3e-97	GO:0015036	F	IEA	3824
407	Her00253	1	Q9VVA4_DROME	3e-97	GO:0015930	F	IEA	3824
408	Her00253	1	Q9VVA4_DROME	3e-97	GO:0016491	F	IEA	3824
409	Her00253	1	Q9VVA4_DROME	3e-97	GO:0016639	F	IEA	3824
410	Her00253	1	Q9VVA4_DROME	3e-97	GO:0045181	F	IEA	3824
399	Her00253	1	Q9VVA4_DROME	3e-97	GO:0005506	F	IEA	5488
400	Her00253	1	Q9VVA4_DROME	3e-97	GO:0005515	F	IPI	5488
405	Her00253	1	Q9VVA4_DROME	3e-97	GO:0010181	F	IEA	5488
411	Her00253	1	Q9VVA4_DROME	3e-97	GO:0050660	F	IEA	5488
401	Her00253	1	Q9VVA4_DROME	3e-97	GO:0006118	P	IEA	6118
402	Her00253	1	Q9VVA4_DROME	3e-97	GO:0006537	P	IEA	6519
403	Her00253	1	Q9VVA4_DROME	3e-97	GO:0006807	P	IEA	7582
404	Her00253	1	Q9VVA4_DROME	3e-97	GO:0008152	P	IEA	7582
412	Her00258	1	Q6F434_PLUXY	5e-62	GO:0003735	F	IEA	5198
413	Her00258	1	Q6F434_PLUXY	5e-62	GO:0005622	C	IEA	5622
414	Her00258	1	Q6F434_PLUXY	5e-62	GO:0005840	C	IEA	5622
416	Her00258	1	Q6F434_PLUXY	5e-62	GO:0030529	C	IEA	5622
415	Her00258	1	Q6F434_PLUXY	5e-62	GO:0006412	P	IEA	7582
417	Her00265	1	Q7PQF6_ANOGA	4e-71	GO:0003824	F	IEA	3824
418	Her00265	1	Q7PQF6_ANOGA	4e-71	GO:0004794	F	IEA	3824
419	Her00265	1	Q7PQF6_ANOGA	4e-71	GO:0008152	P	IEA	7582
420	Her00267	1	Q7Q8X9_ANOGA	3e-56	GO:0003700	F	IEA	3676
421	Her00267	1	Q7Q8X9_ANOGA	3e-56	GO:0005634	C	IEA	5622
422	Her00267	1	Q7Q8X9_ANOGA	3e-56	GO:0045449	P	IEA	6139
423	Her00268	1	Q7PJ82_ANOGA	1e-115	GO:0003824	F	IEA	3824
426	Her00268	1	Q7PJ82_ANOGA	1e-115	GO:0008080	F	IEA	3824
430	Her00268	1	Q7PJ82_ANOGA	1e-115	GO:0046961	F	IEA	3824
429	Her00268	1	Q7PJ82_ANOGA	1e-115	GO:0046933	F	IEA	5215
424	Her00268	1	Q7PJ82_ANOGA	1e-115	GO:0005506	F	IEA	5488
428	Her00268	1	Q7PJ82_ANOGA	1e-115	GO:0016469	C	IEA	5623
425	Her00268	1	Q7PJ82_ANOGA	1e-115	GO:0006754	P	IEA	6139
427	Her00268	1	Q7PJ82_ANOGA	1e-115	GO:0015986	P	IEA	6139
466	Her00279	1	Q7KR54_DROME	3e-49	GO:0005515	F	IPI	5488
467	Her00280	1	Q9V6I8_DROME	2e-24	GO:0005515	F	IPI	5488
468	Her00281	1	Q5UAQ6_BOMMO	3e-70	GO:0003735	F	IEA	5198
469	Her00281	1	Q5UAQ6_BOMMO	3e-70	GO:0005622	C	IEA	5622
470	Her00281	1	Q5UAQ6_BOMMO	3e-70	GO:0005840	C	IEA	5622
471	Her00281	1	Q5UAQ6_BOMMO	3e-70	GO:0006412	P	IEA	7582
472	Her00282	1	Q9VDI5_DROME	5e-45	GO:0005509	F	IEA	5488
473	Her00286	2	Q7PY52_ANOGA	1e-59	GO:0016020	C	IEA	5623
474	Her00292	1	Q7PZY0_ANOGA	1e-113	GO:0004197	F	IEA	3824
475	Her00292	1	Q7PZY0_ANOGA	1e-113	GO:0004221	F	IEA	3824
476	Her00292	1	Q7PZY0_ANOGA	1e-113	GO:0006511	P	IEA	7582
477	Her00296	1	LGUL_RAT	7e-60	GO:0004462	F	IEA	3824
480	Her00296	1	LGUL_RAT	7e-60	GO:0016829	F	IEA	3824
479	Her00296	1	LGUL_RAT	7e-60	GO:0008270	F	IEA	5488
481	Her00296	1	LGUL_RAT	7e-60	GO:0046872	F	IEA	5488
478	Her00296	1	LGUL_RAT	7e-60	GO:0005975	P	IEA	7582
482	Her00300	1	Q9Y020_SPOLI	7e-54	GO:0016491	F	IEA	3824
483	Her00301	1	Q9V4W2_DROME	9e-64	GO:0003676	F	IEA	3676
484	Her00301	1	Q9V4W2_DROME	9e-64	GO:0008270	F	IEA	5488
485	Her00303	1	Q4SZT8_TETNG	5e-76	GO:0004175	F	IEA	3824
486	Her00303	1	Q4SZT8_TETNG	5e-76	GO:0004298	F	IEA	3824
490	Her00303	1	Q4SZT8_TETNG	5e-76	GO:0008233	F	IEA	3824
491	Her00303	1	Q4SZT8_TETNG	5e-76	GO:0016787	F	IEA	3824
487	Her00303	1	Q4SZT8_TETNG	5e-76	GO:0005829	C	IEA	5622
488	Her00303	1	Q4SZT8_TETNG	5e-76	GO:0005839	C	IEA	5622
489	Her00303	1	Q4SZT8_TETNG	5e-76	GO:0006511	P	IEA	7582
492	Her00303	1	Q4SZT8_TETNG	5e-76	GO:0043234	C	IEA	NA
493	Her00306	1	Q7KR84_DROME	2e-54	GO:0003676	F	IEA	3676
494	Her00306	1	Q7KR84_DROME	2e-54	GO:0005634	C	IEA	5622
495	Her00311	1	Q3ZVQ5_SPICI	8e-08	GO:0016021	C	IEA	5623
431	Her00320	1	O45384_CAEEL	8e-16	GO:0003723	F	IEA	3676
432	Her00320	1	O45384_CAEEL	8e-16	GO:0003964	F	IEA	3824
433	Her00320	1	O45384_CAEEL	8e-16	GO:0006278	P	IEA	6139
434	Her00328	1	Q7PJ22_ANOGA	5e-06	GO:0005554	F	IEA	5554
435	Her00328	1	Q7PJ22_ANOGA	5e-06	GO:0005783	C	IEA	5622
436	Her00330	1	Q7PN41_ANOGA	8e-27	GO:0008190	F	IEA	5488
437	Her00330	1	Q7PN41_ANOGA	8e-27	GO:0045947	P	IEA	7582
443	Her00331	1	Q75PV8_BOMMO	1e-125	GO:0016887	F	IEA	3824
444	Her00331	1	Q75PV8_BOMMO	1e-125	GO:0017111	F	IEA	3824
439	Her00331	1	Q75PV8_BOMMO	1e-125	GO:0005489	F	IEA	5215
438	Her00331	1	Q75PV8_BOMMO	1e-125	GO:0000166	F	IEA	5488
440	Her00331	1	Q75PV8_BOMMO	1e-125	GO:0005506	F	IEA	5488
441	Her00331	1	Q75PV8_BOMMO	1e-125	GO:0005524	F	IEA	5488
442	Her00331	1	Q75PV8_BOMMO	1e-125	GO:0006118	P	IEA	6118
445	Her00336	2	Q8WQI8_SPOFR	1e-104	GO:0003735	F	IEA	5198
446	Her00336	2	Q8WQI8_SPOFR	1e-104	GO:0005622	C	IEA	5622
447	Her00336	2	Q8WQI8_SPOFR	1e-104	GO:0005840	C	IEA	5622
449	Her00336	2	Q8WQI8_SPOFR	1e-104	GO:0015934	C	IEA	5622
451	Her00336	2	Q8WQI8_SPOFR	1e-104	GO:0030529	C	IEA	5622
448	Her00336	2	Q8WQI8_SPOFR	1e-104	GO:0006412	P	IEA	7582
450	Her00336	2	Q8WQI8_SPOFR	1e-104	GO:0030528	F	IEA	30528
452	Her00340	1	Q7PZP1_ANOGA	1e-100	GO:0000166	F	IEA	5488
453	Her00340	1	Q7PZP1_ANOGA	1e-100	GO:0005525	F	IEA	5488
454	Her00340	1	Q7PZP1_ANOGA	1e-100	GO:0005795	C	IEA	5622
455	Her00340	1	Q7PZP1_ANOGA	1e-100	GO:0006810	P	IEA	6810
456	Her00340	1	Q7PZP1_ANOGA	1e-100	GO:0006888	P	IEA	6810
458	Her00340	1	Q7PZP1_ANOGA	1e-100	GO:0015031	P	IEA	6810
457	Her00340	1	Q7PZP1_ANOGA	1e-100	GO:0007264	P	IEA	7154
460	Her00343	1	Q7Q9R2_ANOGA	1e-151	GO:0005198	F	IEA	5198
461	Her00343	1	Q7Q9R2_ANOGA	1e-151	GO:0005200	F	IEA	5198
459	Her00343	1	Q7Q9R2_ANOGA	1e-151	GO:0000166	F	IEA	5488
462	Her00343	1	Q7Q9R2_ANOGA	1e-151	GO:0005515	F	IEA	5488
463	Her00343	1	Q7Q9R2_ANOGA	1e-151	GO:0005524	F	IEA	5488
464	Her00343	1	Q7Q9R2_ANOGA	1e-151	GO:0005856	C	IEA	5622
465	Her00343	1	Q7Q9R2_ANOGA	1e-151	GO:0005884	C	IEA	5622
618	Her00354	1	Q9U4Z3_MANSE	2e-52	GO:0003755	F	IEA	3824
620	Her00354	1	Q9U4Z3_MANSE	2e-52	GO:0016853	F	IEA	3824
619	Her00354	1	Q9U4Z3_MANSE	2e-52	GO:0006457	P	IEA	7582
621	Her00356	1	Q61823_MOUSE	8e-38	GO:0005515	F	IPI	5488
623	Her00361	1	Q5WPS7_LUTLO	1e-82	GO:0008474	F	IEA	3824
622	Her00361	1	Q5WPS7_LUTLO	1e-82	GO:0006464	P	IEA	7582
624	Her00362	1	Q5CCL3_BOMMO	6e-80	GO:0003755	F	IEA	3824
626	Her00362	1	Q5CCL3_BOMMO	6e-80	GO:0016853	F	IEA	3824
625	Her00362	1	Q5CCL3_BOMMO	6e-80	GO:0006457	P	IEA	7582
627	Her00363	1	Q7PRW1_ANOGA	7e-68	GO:0004638	F	IEA	3824
628	Her00363	1	Q7PRW1_ANOGA	7e-68	GO:0004639	F	IEA	3824
631	Her00363	1	Q7PRW1_ANOGA	7e-68	GO:0009320	C	IEA	5941
629	Her00363	1	Q7PRW1_ANOGA	7e-68	GO:0006164	P	IEA	6139
630	Her00363	1	Q7PRW1_ANOGA	7e-68	GO:0006189	P	IEA	6139
632	Her00374	1	Q5MIQ3_AEDAL	2e-60	GO:0004842	F	IEA	3824
635	Her00374	1	Q5MIQ3_AEDAL	2e-60	GO:0016874	F	IEA	3824
633	Her00374	1	Q5MIQ3_AEDAL	2e-60	GO:0006464	P	IEA	7582
634	Her00374	1	Q5MIQ3_AEDAL	2e-60	GO:0006512	P	IEA	7582
636	Her00381	1	Q7Q860_ANOGA	4e-79	GO:0003824	F	IEA	3824
637	Her00381	1	Q7Q860_ANOGA	4e-79	GO:0004053	F	IEA	3824
639	Her00381	1	Q7Q860_ANOGA	4e-79	GO:0016787	F	IEA	3824
640	Her00381	1	Q7Q860_ANOGA	4e-79	GO:0030145	F	IEA	5488
641	Her00381	1	Q7Q860_ANOGA	4e-79	GO:0046872	F	IEA	5488
638	Her00381	1	Q7Q860_ANOGA	4e-79	GO:0006527	P	IEA	6519
642	Her00382	1	Q6J4P7_APILI	5e-65	GO:0006744	P	IEA	7582
643	Her00382	1	Q6J4P7_APILI	5e-65	GO:0019538	P	IEA	7582
644	Her00384	1	Q7QIE2_ANOGA	9e-62	GO:0006412	P	IEA	7582
645	Her00385	1	Q75PQ3_ANTYA	1e-140	GO:0004332	F	IEA	3824
647	Her00385	1	Q75PQ3_ANTYA	1e-140	GO:0016829	F	IEA	3824
646	Her00385	1	Q75PQ3_ANTYA	1e-140	GO:0006096	P	IEA	7582
648	Her00387	1	Q4ABH1_DROME	1e-37	GO:0003779	F	IEA	5488
649	Her00387	1	Q4ABH1_DROME	1e-37	GO:0016021	C	IEA	5623
651	Her00391	1	Q61BF1_CAEBR	9e-45	GO:0008475	F	IEA	3824
652	Her00391	1	Q61BF1_CAEBR	9e-45	GO:0016706	F	IEA	3824
650	Her00391	1	Q61BF1_CAEBR	9e-45	GO:0005783	C	IEA	5622
653	Her00391	1	Q61BF1_CAEBR	9e-45	GO:0019538	P	IEA	7582
654	Her00392	1	Q9V4Z2_DROME	3e-25	GO:0005634	C	IEA	5622
655	Her00392	1	Q9V4Z2_DROME	3e-25	GO:0043189	C	IEA	5622
656	Her00392	1	Q9V4Z2_DROME	3e-25	GO:0045449	P	IEA	6139
558	Her00397	1	Q9VPL9_DROME	2e-13	GO:0003676	F	IEA	3676
559	Her00397	1	Q9VPL9_DROME	2e-13	GO:0003677	F	IEA	3676
561	Her00397	1	Q9VPL9_DROME	2e-13	GO:0004386	F	IEA	3824
560	Her00397	1	Q9VPL9_DROME	2e-13	GO:0003682	F	IEA	5488
562	Her00397	1	Q9VPL9_DROME	2e-13	GO:0005524	F	IEA	5488
557	Her00397	1	Q9VPL9_DROME	2e-13	GO:0000785	C	IEA	5622
563	Her00397	1	Q9VPL9_DROME	2e-13	GO:0005634	C	IEA	5622
564	Her00397	1	Q9VPL9_DROME	2e-13	GO:0006333	P	IEA	6139
565	Her00397	1	Q9VPL9_DROME	2e-13	GO:0007350	P	IMP	7275
566	Her00397	1	Q9VPL9_DROME	2e-13	GO:0007379	P	IMP	7275
567	Her00399	1	Q7PUB8_ANOGA	1e-87	GO:0006511	P	IEA	7582
568	Her00400	1	Q6F446_PLUXY	4e-23	GO:0003735	F	IEA	5198
569	Her00400	1	Q6F446_PLUXY	4e-23	GO:0005622	C	IEA	5622
570	Her00400	1	Q6F446_PLUXY	4e-23	GO:0005840	C	IEA	5622
571	Her00400	1	Q6F446_PLUXY	4e-23	GO:0006412	P	IEA	7582
572	Her00400	1	Q6F446_PLUXY	4e-23	GO:0006414	P	IEA	7582
573	Her00402	1	Q7PXA8_ANOGA	2e-85	GO:0003824	F	IEA	3824
576	Her00402	1	Q7PXA8_ANOGA	2e-85	GO:0016874	F	IEA	3824
574	Her00402	1	Q7PXA8_ANOGA	2e-85	GO:0006099	P	IEA	7582
575	Her00402	1	Q7PXA8_ANOGA	2e-85	GO:0008152	P	IEA	7582
577	Her00406	1	Q7Q3P5_ANOGA	2e-07	GO:0004742	F	IEA	3824
580	Her00406	1	Q7Q3P5_ANOGA	2e-07	GO:0008415	F	IEA	3824
581	Her00406	1	Q7Q3P5_ANOGA	2e-07	GO:0031405	F	IEA	5488
582	Her00406	1	Q7Q3P5_ANOGA	2e-07	GO:0045254	C	IEA	5622
578	Her00406	1	Q7Q3P5_ANOGA	2e-07	GO:0006096	P	IEA	7582
579	Her00406	1	Q7Q3P5_ANOGA	2e-07	GO:0008152	P	IEA	7582
585	Her00408	1	Q7QN85_ANOGA	1e-83	GO:0008233	F	IEA	3824
586	Her00408	1	Q7QN85_ANOGA	1e-83	GO:0008236	F	IEA	3824
587	Her00408	1	Q7QN85_ANOGA	1e-83	GO:0016020	C	IEA	5623
583	Her00408	1	Q7QN85_ANOGA	1e-83	GO:0006465	P	IEA	7582
584	Her00408	1	Q7QN85_ANOGA	1e-83	GO:0006508	P	IEA	7582
588	Her00411	1	IF32_DROME	1e-88	GO:0003743	F	IEA	3676
589	Her00411	1	IF32_DROME	1e-88	GO:0006412	P	IEA	7582
590	Her00412	1	BAGS_BOMMO	1e-37	GO:0005515	F	IEA	5488
594	Her00412	1	BAGS_BOMMO	1e-37	GO:0030544	F	IDA	5488
595	Her00412	1	BAGS_BOMMO	1e-37	GO:0051082	F	IEA	5488
593	Her00412	1	BAGS_BOMMO	1e-37	GO:0007275	P	IEA	7275
591	Her00412	1	BAGS_BOMMO	1e-37	GO:0006457	P	IEA	7582
592	Her00412	1	BAGS_BOMMO	1e-37	GO:0006915	P	IEA	7582
596	Her00414	1	Q7QGY7_ANOGA	8e-80	GO:0005509	F	IEA	5488
597	Her00417	1	Q3S2I9_BOMMO	1e-129	GO:0003824	F	IEA	3824
600	Her00417	1	Q3S2I9_BOMMO	1e-129	GO:0016868	F	IEA	3824
598	Her00417	1	Q3S2I9_BOMMO	1e-129	GO:0006096	P	IEA	7582
599	Her00417	1	Q3S2I9_BOMMO	1e-129	GO:0008152	P	IEA	7582
601	Her00418	1	Q04576_DROME	6e-09	GO:0008270	F	IEA	5488
602	Her00420	1	Q3TVV2_MOUSE	7e-27	GO:0003963	F	IEA	3824
603	Her00426	1	Q7PVA0_ANOGA	3e-73	GO:0008113	F	IEA	3824
604	Her00426	1	Q7PVA0_ANOGA	3e-73	GO:0019538	P	IEA	7582
605	Her00428	1	Q7QGF7_ANOGA	8e-91	GO:0004672	F	IEA	3824
606	Her00428	1	Q7QGF7_ANOGA	8e-91	GO:0004674	F	IEA	3824
607	Her00428	1	Q7QGF7_ANOGA	8e-91	GO:0004675	F	IEA	3824
608	Her00428	1	Q7QGF7_ANOGA	8e-91	GO:0004702	F	IEA	3824
609	Her00428	1	Q7QGF7_ANOGA	8e-91	GO:0005024	F	IEA	3824
610	Her00428	1	Q7QGF7_ANOGA	8e-91	GO:0005524	F	IEA	5488
613	Her00428	1	Q7QGF7_ANOGA	8e-91	GO:0016020	C	IEA	5623
612	Her00428	1	Q7QGF7_ANOGA	8e-91	GO:0007178	P	IEA	7154
611	Her00428	1	Q7QGF7_ANOGA	8e-91	GO:0006468	P	IEA	7582
614	Her00429	1	Q5UAS3_BOMMO	1e-89	GO:0003735	F	IEA	5198
615	Her00429	1	Q5UAS3_BOMMO	1e-89	GO:0005622	C	IEA	5622
616	Her00429	1	Q5UAS3_BOMMO	1e-89	GO:0005840	C	IEA	5622
617	Her00429	1	Q5UAS3_BOMMO	1e-89	GO:0006412	P	IEA	7582
496	Her00438	1	Q9VGQ2_DROME	9e-18	GO:0005515	F	IPI	5488
497	Her00444	1	Q6AZK8_XENTR	4e-22	GO:0003723	F	IEA	3676
498	Her00444	1	Q6AZK8_XENTR	4e-22	GO:0005786	C	IEA	5622
499	Her00444	1	Q6AZK8_XENTR	4e-22	GO:0006605	P	IEA	6810
500	Her00454	1	Q7PRH6_ANOGA	1e-84	GO:0008158	F	IEA	4871
501	Her00454	1	Q7PRH6_ANOGA	1e-84	GO:0016020	C	IEA	5623
502	Her00466	1	Q4KLR8_XENLA	3e-09	GO:0005515	F	IEA	5488
505	Her00466	1	Q4KLR8_XENLA	3e-09	GO:0008270	F	IEA	5488
506	Her00466	1	Q4KLR8_XENLA	3e-09	GO:0046872	F	IEA	5488
503	Her00466	1	Q4KLR8_XENLA	3e-09	GO:0005634	C	IEA	5622
504	Her00466	1	Q4KLR8_XENLA	3e-09	GO:0006512	P	IEA	7582
507	Her00469	1	Q6IFT8_SCHMA	5e-57	GO:0003677	F	IEA	3676
508	Her00469	1	Q6IFT8_SCHMA	5e-57	GO:0003723	F	IEA	3676
509	Her00469	1	Q6IFT8_SCHMA	5e-57	GO:0003964	F	IEA	3824
510	Her00469	1	Q6IFT8_SCHMA	5e-57	GO:0004190	F	IEA	3824
511	Her00469	1	Q6IFT8_SCHMA	5e-57	GO:0006278	P	IEA	6139
513	Her00469	1	Q6IFT8_SCHMA	5e-57	GO:0015074	P	IEA	6139
512	Her00469	1	Q6IFT8_SCHMA	5e-57	GO:0006508	P	IEA	7582
514	Her00472	1	Q9V619_DROME	4e-30	GO:0005515	F	IPI	5488
515	Her00475	1	Q643R1_BOMMO	1e-82	GO:0004807	F	IEA	3824
517	Her00475	1	Q643R1_BOMMO	1e-82	GO:0016853	F	IEA	3824
516	Her00475	1	Q643R1_BOMMO	1e-82	GO:0008152	P	IEA	7582
518	Her00481	1	Q7PV48_ANOGA	4e-89	GO:0004108	F	IEA	3824
522	Her00481	1	Q7PV48_ANOGA	4e-89	GO:0016740	F	IEA	3824
523	Her00481	1	Q7PV48_ANOGA	4e-89	GO:0046912	F	IEA	3824
519	Her00481	1	Q7PV48_ANOGA	4e-89	GO:0005737	C	IEA	5622
520	Her00481	1	Q7PV48_ANOGA	4e-89	GO:0006092	P	IEA	7582
521	Her00481	1	Q7PV48_ANOGA	4e-89	GO:0006099	P	IEA	7582
525	Her00483	1	Q7Q4R9_ANOGA	2e-77	GO:0016769	F	IEA	3824
526	Her00483	1	Q7Q4R9_ANOGA	2e-77	GO:0016847	F	IEA	3824
524	Her00483	1	Q7Q4R9_ANOGA	2e-77	GO:0009058	P	IEA	7582
527	Her00484	1	Q9VPR1_DROME	4e-08	GO:0016021	C	IEA	5623
528	Her00485	1	Q7QAD7_ANOGA	7e-25	GO:0006777	P	IEA	7582
529	Her00488	1	Q9W2N2_DROME	9e-32	GO:0005515	F	IPI	5488
530	Her00490	1	Q9NB10_MANSE	2e-68	GO:0016021	C	IEA	5623
532	Her00493	1	Q7PX55_ANOGA	4e-80	GO:0003676	F	IEA	3676
533	Her00493	1	Q7PX55_ANOGA	4e-80	GO:0004386	F	IEA	3824
535	Her00493	1	Q7PX55_ANOGA	4e-80	GO:0008026	F	IEA	3824
536	Her00493	1	Q7PX55_ANOGA	4e-80	GO:0016787	F	IEA	3824
531	Her00493	1	Q7PX55_ANOGA	4e-80	GO:0000166	F	IEA	5488
534	Her00493	1	Q7PX55_ANOGA	4e-80	GO:0005524	F	IEA	5488
537	Her00495	1	MP20_DROME	1e-76	GO:0005515	F	IPI	5488
539	Her00495	1	MP20_DROME	1e-76	GO:0007517	P	IEA	7275
540	Her00495	1	MP20_DROME	1e-76	GO:0008360	P	IMP	7275
538	Her00495	1	MP20_DROME	1e-76	GO:0007155	P	IMP	9987
541	Her00496	1	DHSD_DROME	3e-22	GO:0000104	F	ISS	3824
542	Her00496	1	DHSD_DROME	3e-22	GO:0005506	F	IEA	5488
543	Her00496	1	DHSD_DROME	3e-22	GO:0005515	F	IPI	5488
552	Her00496	1	DHSD_DROME	3e-22	GO:0020037	F	IEA	5488
553	Her00496	1	DHSD_DROME	3e-22	GO:0046872	F	IEA	5488
544	Her00496	1	DHSD_DROME	3e-22	GO:0005739	C	IEA	5622
545	Her00496	1	DHSD_DROME	3e-22	GO:0005740	C	IEA	5622
546	Her00496	1	DHSD_DROME	3e-22	GO:0005743	C	ISS	5622
550	Her00496	1	DHSD_DROME	3e-22	GO:0016020	C	IEA	5623
551	Her00496	1	DHSD_DROME	3e-22	GO:0016021	C	IEA	5623
548	Her00496	1	DHSD_DROME	3e-22	GO:0006118	P	IEA	6118
549	Her00496	1	DHSD_DROME	3e-22	GO:0006810	P	IEA	6810
547	Her00496	1	DHSD_DROME	3e-22	GO:0006099	P	IEA	7582
554	Her00504	1	Q7QJT2_ANOGA	5e-48	GO:0019904	F	IEA	5488
555	Her00509	1	Q7PI98_ANOGA	1e-71	GO:0004553	F	IEA	3824
556	Her00509	1	Q7PI98_ANOGA	1e-71	GO:0005975	P	IEA	7582
659	Her00513	1	TAD3L_HUMAN	3e-08	GO:0003700	F	TAS	3676
660	Her00513	1	TAD3L_HUMAN	3e-08	GO:0005515	F	IPI	5488
661	Her00513	1	TAD3L_HUMAN	3e-08	GO:0005634	C	IEA	5622
662	Her00513	1	TAD3L_HUMAN	3e-08	GO:0006350	P	IEA	6139
663	Her00513	1	TAD3L_HUMAN	3e-08	GO:0006355	P	IEA	6139
664	Her00513	1	TAD3L_HUMAN	3e-08	GO:0006357	P	TAS	6139
658	Her00513	1	TAD3L_HUMAN	3e-08	GO:0000074	P	NAS	7582
666	Her00517	1	Q9VL70_DROME	1e-88	GO:0008415	F	IEA	3824
667	Her00517	1	Q9VL70_DROME	1e-88	GO:0016740	F	IEA	3824
665	Her00517	1	Q9VL70_DROME	1e-88	GO:0005515	F	IPI	5488
669	Her00523	1	Q5TVX3_ANOGA	4e-54	GO:0003676	F	IEA	3676
670	Her00523	1	Q5TVX3_ANOGA	4e-54	GO:0003723	F	IEA	3676
668	Her00523	1	Q5TVX3_ANOGA	4e-54	GO:0000166	F	IEA	5488
671	Her00524	1	Q9VP47_DROME	5e-92	GO:0005515	F	IPI	5488
672	Her00526	1	Q9VHR6_DROME	2e-35	GO:0005515	F	IPI	5488
678	Her00528	1	Q6XI23_DROYA	1e-74	GO:0046961	F	IEA	3824
677	Her00528	1	Q6XI23_DROYA	1e-74	GO:0046933	F	IEA	5215
674	Her00528	1	Q6XI23_DROYA	1e-74	GO:0016020	C	IEA	5623
675	Her00528	1	Q6XI23_DROYA	1e-74	GO:0016021	C	IEA	5623
676	Her00528	1	Q6XI23_DROYA	1e-74	GO:0016469	C	IEA	5623
673	Her00528	1	Q6XI23_DROYA	1e-74	GO:0015986	P	IEA	6139
679	Her00532	1	Q2V8D8_HELAU	7e-36	GO:0003735	F	IEA	5198
680	Her00532	1	Q2V8D8_HELAU	7e-36	GO:0005622	C	IEA	5622
681	Her00532	1	Q2V8D8_HELAU	7e-36	GO:0005840	C	IEA	5622
682	Her00532	1	Q2V8D8_HELAU	7e-36	GO:0006412	P	IEA	7582
683	Her00532	1	Q2V8D8_HELAU	7e-36	GO:0006464	P	IEA	7582
684	Her00537	1	Q9VYU7_DROME	3e-19	GO:0007476	P	NAS	7275
685	Her00537	1	Q9VYU7_DROME	3e-19	GO:0007623	P	TAS	7582
687	Her00543	1	Q6P9P3_BRARE	9e-91	GO:0003824	F	IEA	3824
688	Her00543	1	Q6P9P3_BRARE	9e-91	GO:0004839	F	IEA	3824
692	Her00543	1	Q6P9P3_BRARE	9e-91	GO:0008642	F	IEA	3824
693	Her00543	1	Q6P9P3_BRARE	9e-91	GO:0016874	F	IEA	3824
686	Her00543	1	Q6P9P3_BRARE	9e-91	GO:0000166	F	IEA	5488
689	Her00543	1	Q6P9P3_BRARE	9e-91	GO:0005524	F	IEA	5488
690	Her00543	1	Q6P9P3_BRARE	9e-91	GO:0006464	P	IEA	7582
691	Her00543	1	Q6P9P3_BRARE	9e-91	GO:0006512	P	IEA	7582
694	Her00544	1	F10A1_CHICK	3e-15	GO:0005488	F	IEA	5488
696	Her00544	1	F10A1_CHICK	3e-15	GO:0051082	F	IEA	5488
695	Her00544	1	F10A1_CHICK	3e-15	GO:0006457	P	IEA	7582
697	Her00556	1	Q7Q860_ANOGA	2e-83	GO:0003824	F	IEA	3824
698	Her00556	1	Q7Q860_ANOGA	2e-83	GO:0004053	F	IEA	3824
700	Her00556	1	Q7Q860_ANOGA	2e-83	GO:0016787	F	IEA	3824
701	Her00556	1	Q7Q860_ANOGA	2e-83	GO:0030145	F	IEA	5488
702	Her00556	1	Q7Q860_ANOGA	2e-83	GO:0046872	F	IEA	5488
699	Her00556	1	Q7Q860_ANOGA	2e-83	GO:0006527	P	IEA	6519
703	Her00558	1	Q5MGG8_LONON	7e-84	GO:0004252	F	IEA	3824
705	Her00558	1	Q5MGG8_LONON	7e-84	GO:0008233	F	IEA	3824
704	Her00558	1	Q5MGG8_LONON	7e-84	GO:0006508	P	IEA	7582
706	Her00559	1	Q7Q7B2_ANOGA	6e-17	GO:0005795	C	IEA	5622
709	Her00559	1	Q7Q7B2_ANOGA	6e-17	GO:0016020	C	IEA	5623
707	Her00559	1	Q7Q7B2_ANOGA	6e-17	GO:0006810	P	IEA	6810
708	Her00559	1	Q7Q7B2_ANOGA	6e-17	GO:0015031	P	IEA	6810
710	Her00572	1	HYPA_HYPLI	2e-15	GO:0004252	F	IEA	3824
712	Her00572	1	HYPA_HYPLI	2e-15	GO:0008233	F	IEA	3824
713	Her00572	1	HYPA_HYPLI	2e-15	GO:0016787	F	IEA	3824
711	Her00572	1	HYPA_HYPLI	2e-15	GO:0006508	P	IEA	7582
714	Her00573	1	Q9VAY6_DROME	1e-57	GO:0005515	F	IPI	5488
715	Her00575	1	Q6PYX4_BOMMO	1e-55	GO:0005921	C	IEA	5623
716	Her00576	1	Q86BC0_DROME	6e-07	GO:0005515	F	IPI	5488
718	Her00578	1	Q7Q165_ANOGA	3e-89	GO:0016491	F	IEA	3824
717	Her00578	1	Q7Q165_ANOGA	3e-89	GO:0008152	P	IEA	7582
719	Her00579	1	O77409_PLUXY	2e-36	GO:0004364	F	IEA	3824
720	Her00579	1	O77409_PLUXY	2e-36	GO:0016740	F	IEA	3824
721	Her00582	1	Q7PWP0_ANOGA	1e-29	GO:0005215	F	IEA	5215
722	Her00582	1	Q7PWP0_ANOGA	1e-29	GO:0005351	F	IEA	5215
725	Her00582	1	Q7PWP0_ANOGA	1e-29	GO:0016020	C	IEA	5623
726	Her00582	1	Q7PWP0_ANOGA	1e-29	GO:0016021	C	IEA	5623
723	Her00582	1	Q7PWP0_ANOGA	1e-29	GO:0006810	P	IEA	6810
724	Her00582	1	Q7PWP0_ANOGA	1e-29	GO:0008643	P	IEA	6810
727	Her00586	1	Q7PFH3_ANOGA	7e-16	GO:0005215	F	IEA	5215
728	Her00586	1	Q7PFH3_ANOGA	7e-16	GO:0005351	F	IEA	5215
731	Her00586	1	Q7PFH3_ANOGA	7e-16	GO:0016020	C	IEA	5623
732	Her00586	1	Q7PFH3_ANOGA	7e-16	GO:0016021	C	IEA	5623
729	Her00586	1	Q7PFH3_ANOGA	7e-16	GO:0006810	P	IEA	6810
730	Her00586	1	Q7PFH3_ANOGA	7e-16	GO:0008643	P	IEA	6810
733	Her00588	1	Q8I866_SPOFR	1e-149	GO:0000166	F	IEA	5488
734	Her00588	1	Q8I866_SPOFR	1e-149	GO:0005524	F	IEA	5488
735	Her00588	1	Q8I866_SPOFR	1e-149	GO:0006457	P	IEA	7582
736	Her00588	1	Q8I866_SPOFR	1e-149	GO:0006986	P	IEA	50896
657	Her00598	1	TAR1_YEAST	2e-13	GO:0005739	C	IEA	5622

## Sheet: H.melpomene_GO
run_nr	cluster_id	contig	blast_hit	blast_eval	go_term	go_asp	go_evid	GO_slim
238	Hme00182	1	Q8ITS7_GALME	8e-38	GO:0006986	P	IEA	50896
495	Hme00293	1	Q5R1P5_BOMMO	5e-64	GO:0006986	P	IEA	50896
594	Hme00472	1	Q3V6C6_9NEOP	5e-95	GO:0006986	P	IEA	50896
769	Hme00376	1	Q2WGL3_BOMMO	2e-22	GO:0006952	P	IEA	50896
728	Hme00265	1	APH1_DROME	4e-47	GO:0043085	P	IEA	50789
317	Hme00228	1	Q8WQI8_SPOFR	1e-105	GO:0030528	F	IEA	30528
95	Hme00083	1	O76840_CAEEL	2e-11	GO:0004867	F	IEA	30234
288	Hme00208	1	Q25526_MANSE	5e-99	GO:0004867	F	IEA	30234
633	Hme00415	1	IMPI_GALME	3e-21	GO:0004857	F	IEA	30234
634	Hme00415	1	IMPI_GALME	3e-21	GO:0008191	F	IEA	30234
802	Hme00392	1	Q9I922_XENLA	1e-36	GO:0030234	F	IEA	30234
330	Hme00233	1	MP20_DROME	8e-78	GO:0007155	P	IMP	9987
771	Hme00376	1	Q2WGL3_BOMMO	2e-22	GO:0009405	P	IEA	9405
168	Hme00113	1	Q3U509_MOUSE	4e-45	GO:0008344	P	IMP	7610
4	Hme00125	1	Q962Y9_SPOFR	3e-74	GO:0006412	P	IEA	7582
7	Hme00131	1	Q4V6L0_DROME	6e-25	GO:0006629	P	IEA	7582
12	Hme00132	1	Q5UAP0_BOMMO	1e-143	GO:0006412	P	IEA	7582
18	Hme00134	1	Q5UAR0_BOMMO	2e-54	GO:0006412	P	IEA	7582
21	Hme00139	1	EF1B2_BOMMO	3e-81	GO:0006412	P	IEA	7582
22	Hme00139	1	EF1B2_BOMMO	3e-81	GO:0006414	P	IEA	7582
26	Hme00141	1	Q6PUF7_BOMMO	3e-70	GO:0006412	P	IEA	7582
28	Hme00143	1	Q7QK95_ANOGA	1e-54	GO:0008615	P	IEA	7582
38	Hme00150	1	Q9VN50_DROME	1e-101	GO:0048102	P	IEP	7582
40	Hme00019	1	Q5BCS7_EMENI	8e-16	GO:0008654	P	IEA	7582
43	Hme00020	1	Q8T0W7_9NEOP	2e-68	GO:0005975	P	IEA	7582
53	Hme00034	1	Q9BPS3_BOMMO	1e-132	GO:0006414	P	IEA	7582
57	Hme00036	1	Q699Z1_TRINI	8e-16	GO:0006508	P	IEA	7582
61	Hme00040	1	Q95PD4_HELVI	1e-126	GO:0006412	P	IEA	7582
64	Hme00067	1	Q5U253_XENLA	2e-70	GO:0006464	P	IEA	7582
70	Hme00070	1	Q8WQI9_SPOFR	1e-124	GO:0006412	P	IEA	7582
75	Hme00071	1	RS16_SPOFR	1e-77	GO:0006412	P	IEA	7582
78	Hme00073	1	Q7T5S6_GVCL	2e-08	GO:0006508	P	IEA	7582
91	Hme00079	1	Q6F446_PLUXY	4e-23	GO:0006412	P	IEA	7582
92	Hme00079	1	Q6F446_PLUXY	4e-23	GO:0006414	P	IEA	7582
108	Hme00042	1	Q5UAT3_BOMMO	1e-102	GO:0006412	P	IEA	7582
110	Hme00042	1	Q5UAT3_BOMMO	1e-102	GO:0042254	P	IEA	7582
114	Hme00045	1	Q5UAR4_BOMMO	9e-43	GO:0006412	P	IEA	7582
118	Hme00046	1	Q5UAS8_BOMMO	1e-94	GO:0006412	P	IEA	7582
126	Hme00057	1	RL13A_CHOPR	1e-104	GO:0006412	P	IEA	7582
133	Hme00059	1	FA9_PIG	4e-14	GO:0006508	P	IEA	7582
134	Hme00059	1	FA9_PIG	4e-14	GO:0007596	P	IEA	7582
142	Hme00089	1	Q5UAT6_BOMMO	1e-126	GO:0006412	P	IEA	7582
147	Hme00091	1	Q5UAR9_BOMMO	6e-82	GO:0006412	P	IEA	7582
151	Hme00095	1	Q49B95_9DIPT	2e-60	GO:0006508	P	IEA	7582
158	Hme00099	1	Q7PT29_ANOGA	1e-140	GO:0006412	P	IEA	7582
159	Hme00099	1	Q7PT29_ANOGA	1e-140	GO:0006414	P	IEA	7582
163	Hme00112	1	Q5UAS1_BOMMO	2e-83	GO:0006412	P	IEA	7582
167	Hme00113	1	Q3U509_MOUSE	4e-45	GO:0008283	P	TAS	7582
169	Hme00113	1	Q3U509_MOUSE	4e-45	GO:0042542	P	IDA	7582
175	Hme00119	1	O96770_DROME	2e-09	GO:0006807	P	IEA	7582
181	Hme00005	1	Q5UAQ2_BOMMO	6e-51	GO:0006412	P	IEA	7582
195	Hme00015	1	Q6F470_PLUXY	1e-99	GO:0006412	P	IEA	7582
199	Hme00016	1	Q5UAS4_BOMMO	2e-70	GO:0006412	P	IEA	7582
204	Hme00017	1	Q962R4_SPOFR	2e-62	GO:0006412	P	IEA	7582
210	Hme00018	1	Q95V35_SPOFR	1e-127	GO:0006412	P	IEA	7582
213	Hme00153	1	Q3S2I9_BOMMO	1e-119	GO:0006096	P	IEA	7582
214	Hme00153	1	Q3S2I9_BOMMO	1e-119	GO:0008152	P	IEA	7582
217	Hme00155	1	Q7Q494_ANOGA	4e-20	GO:0006508	P	IEA	7582
230	Hme00169	1	Q964U9_CHITE	1e-120	GO:0051258	P	IEA	7582
234	Hme00171	1	Q5UAS3_BOMMO	1e-90	GO:0006412	P	IEA	7582
235	Hme00179	1	Q7PR00_ANOGA	1e-123	GO:0007049	P	IEA	7582
237	Hme00182	1	Q8ITS7_GALME	8e-38	GO:0006457	P	IEA	7582
244	Hme00187	1	Q7QEV7_ANOGA	3e-20	GO:0006479	P	IEA	7582
250	Hme00188	1	Q7PWU4_ANOGA	2e-53	GO:0008152	P	IEA	7582
258	Hme00189	1	EF12_DROME	5e-67	GO:0006412	P	IEA	7582
259	Hme00189	1	EF12_DROME	5e-67	GO:0006414	P	IEA	7582
263	Hme00194	1	Q5MGM2_LONON	2e-53	GO:0006412	P	IEA	7582
275	Hme00205	1	Q5UAN5_BOMMO	1e-105	GO:0006412	P	IEA	7582
290	Hme00209	1	Q8WSA5_GALME	2e-55	GO:0006879	P	IEA	7582
300	Hme00211	1	Q5UAQ6_BOMMO	3e-70	GO:0006412	P	IEA	7582
303	Hme00214	1	O15944_SARPE	5e-29	GO:0006508	P	IEA	7582
309	Hme00215	1	Q5UAT5_BOMMO	2e-84	GO:0006412	P	IEA	7582
315	Hme00228	1	Q8WQI8_SPOFR	1e-105	GO:0006412	P	IEA	7582
322	Hme00229	1	Q8WQJ2_SPOFR	5e-82	GO:0006414	P	IEA	7582
324	Hme00229	1	Q8WQJ2_SPOFR	5e-82	GO:0042254	P	IEA	7582
326	Hme00230	1	O02569_CULQU	1e-42	GO:0006508	P	IEA	7582
334	Hme00236	1	Q8IGG7_DROME	3e-46	GO:0008152	P	IEA	7582
340	Hme00239	1	Q5UAM5_BOMMO	2e-56	GO:0006412	P	IEA	7582
345	Hme00241	1	Q7QEV0_ANOGA	4e-46	GO:0008152	P	IEA	7582
352	Hme00242	1	Q66VG2_GECJA	8e-70	GO:0007001	P	IEA	7582
356	Hme00245	1	Q5UAS0_BOMMO	5e-97	GO:0006412	P	IEA	7582
359	Hme00246	1	Q7Q443_ANOGA	5e-44	GO:0006512	P	IEA	7582
366	Hme00248	1	Q6F465_PLUXY	3e-21	GO:0006412	P	IEA	7582
371	Hme00340	1	Q6GNH2_XENLA	9e-47	GO:0006012	P	IEA	7582
372	Hme00340	1	Q6GNH2_XENLA	9e-47	GO:0008152	P	IEA	7582
374	Hme00340	1	Q6GNH2_XENLA	9e-47	GO:0016310	P	IEA	7582
376	Hme00340	1	Q6GNH2_XENLA	9e-47	GO:0046835	P	IEA	7582
382	Hme00341	1	MLC2_DROME	7e-65	GO:0006508	P	IEA	7582
389	Hme00343	1	Q6EV29_PAPDA	2e-89	GO:0006412	P	IEA	7582
393	Hme00349	1	Q75PQ3_ANTYA	7e-74	GO:0006096	P	IEA	7582
399	Hme00354	1	Q7PN16_ANOGA	2e-22	GO:0006508	P	IEA	7582
400	Hme00354	1	Q7PN16_ANOGA	2e-22	GO:0019538	P	IEA	7582
411	Hme00366	1	Q5MGJ6_LONON	4e-12	GO:0006412	P	IEA	7582
417	Hme00307	1	Q5UAR5_BOMMO	1e-33	GO:0006412	P	IEA	7582
425	Hme00308	1	Q9VRD9_DROME	4e-21	GO:0008152	P	IEA	7582
428	Hme00312	1	Q6BD03_DROPS	2e-29	GO:0006508	P	IEA	7582
432	Hme00314	1	Q769J5_ANTYA	7e-69	GO:0006412	P	IEA	7582
433	Hme00314	1	Q769J5_ANTYA	7e-69	GO:0006464	P	IEA	7582
439	Hme00319	1	Q962S9_SPOFR	3e-60	GO:0006412	P	IEA	7582
442	Hme00322	1	Q8IMY0_DROME	4e-81	GO:0046693	P	TAS	7582
444	Hme00323	1	Q7PJL8_ANOGA	1e-79	GO:0006464	P	IEA	7582
445	Hme00323	1	Q7PJL8_ANOGA	1e-79	GO:0006512	P	IEA	7582
451	Hme00331	1	Q962R5_SPOFR	7e-58	GO:0006412	P	IEA	7582
454	Hme00335	1	Q7PQQ3_ANOGA	2e-44	GO:0006092	P	IEA	7582
455	Hme00335	1	Q7PQQ3_ANOGA	2e-44	GO:0008152	P	IEA	7582
460	Hme00336	1	Q962R0_SPOFR	6e-79	GO:0006412	P	IEA	7582
464	Hme00337	1	Q962T6_SPOFR	5e-48	GO:0006412	P	IEA	7582
466	Hme00338	1	Q4S850_TETNG	6e-08	GO:0006508	P	IEA	7582
479	Hme00286	1	Q5UAT2_BOMMO	1e-138	GO:0006412	P	IEA	7582
483	Hme00287	1	Q5UAS2_BOMMO	1e-81	GO:0006412	P	IEA	7582
489	Hme00290	1	Q962R7_SPOFR	7e-74	GO:0006412	P	IEA	7582
494	Hme00293	1	Q5R1P5_BOMMO	5e-64	GO:0006457	P	IEA	7582
505	Hme00301	1	Q8T8B2_BOMMO	1e-82	GO:0051258	P	IEA	7582
509	Hme00304	1	Q9XXZ4_BOMMO	2e-67	GO:0006412	P	IEA	7582
510	Hme00304	1	Q9XXZ4_BOMMO	2e-67	GO:0006464	P	IEA	7582
524	Hme00426	1	Q9V3W1_DROME	8e-50	GO:0006457	P	IEA	7582
534	Hme00427	1	Q9V3V6_DROME	1e-110	GO:0006508	P	IDA	7582
537	Hme00427	1	Q9V3V6_DROME	1e-110	GO:0030163	P	IEA	7582
539	Hme00427	1	Q9V3V6_DROME	1e-110	GO:0050875	P	IMP	7582
544	Hme00430	1	Q5MGJ7_LONON	2e-60	GO:0006412	P	IEA	7582
554	Hme00441	1	RLP24_DROME	1e-54	GO:0006412	P	IEA	7582
555	Hme00441	1	RLP24_DROME	1e-54	GO:0007046	P	IEA	7582
567	Hme00448	1	Q8WPG8_GALME	1e-104	GO:0006457	P	IEA	7582
568	Hme00448	1	Q8WPG8_GALME	1e-104	GO:0006955	P	IEA	7582
570	Hme00448	1	Q8WPG8_GALME	1e-104	GO:0045087	P	IEA	7582
576	Hme00450	1	RL31_SPOFR	4e-58	GO:0006412	P	IEA	7582
580	Hme00456	1	HEMO_HYACE	3e-56	GO:0006955	P	IEA	7582
581	Hme00456	1	HEMO_HYACE	3e-56	GO:0045087	P	IEA	7582
589	Hme00465	1	Q8WQI9_SPOFR	5e-93	GO:0006412	P	IEA	7582
593	Hme00472	1	Q3V6C6_9NEOP	5e-95	GO:0006457	P	IEA	7582
596	Hme00475	1	Q7QAD7_ANOGA	4e-43	GO:0006777	P	IEA	7582
597	Hme00477	1	Q6GLD0_XENTR	2e-41	GO:0006457	P	IEA	7582
604	Hme00482	1	Q5UAQ8_BOMMO	2e-56	GO:0006412	P	IEA	7582
615	Hme00397	1	TBB1_GADMO	8e-70	GO:0051258	P	IEA	7582
617	Hme00398	1	Q9U4Z3_MANSE	2e-52	GO:0006457	P	IEA	7582
620	Hme00399	1	Q54F00_DICDI	1e-05	GO:0006464	P	IEA	7582
621	Hme00399	1	Q54F00_DICDI	1e-05	GO:0006512	P	IEA	7582
627	Hme00401	1	Q640V0_XENTR	6e-55	GO:0008152	P	IEA	7582
638	Hme00417	1	Q962T3_SPOFR	3e-73	GO:0006412	P	IEA	7582
643	Hme00418	1	Q5MAG6_HELZE	1e-114	GO:0006412	P	IEA	7582
651	Hme00496	1	PSB1_DROME	2e-67	GO:0006511	P	IEA	7582
660	Hme00501	1	CATV_NPVSE	1e-09	GO:0006508	P	IEA	7582
667	Hme00504	1	Q8WSZ4_OSTNU	7e-34	GO:0006633	P	IEA	7582
668	Hme00504	1	Q8WSZ4_OSTNU	7e-34	GO:0008610	P	IEA	7582
674	Hme00507	1	Q7QK95_ANOGA	1e-24	GO:0008615	P	IEA	7582
677	Hme00508	1	Q5UAR3_BOMMO	4e-34	GO:0006412	P	IEA	7582
681	Hme00513	1	KARG_PLOIN	1e-78	GO:0016068	P	IEA	7582
695	Hme00252	1	Q9TVR3_CALET	3e-74	GO:0006879	P	IEA	7582
727	Hme00265	1	APH1_DROME	4e-47	GO:0016485	P	IEA	7582
736	Hme00270	1	Q4VM05_TRINI	1e-116	GO:0006412	P	IEA	7582
742	Hme00271	1	Q8WPH1_BOMMO	1e-112	GO:0006412	P	IEA	7582
750	Hme00274	1	Q9VRD9_DROME	1e-32	GO:0008152	P	IEA	7582
755	Hme00368	1	Q5UAM2_BOMMO	6e-59	GO:0006412	P	IEA	7582
759	Hme00370	1	TRYE_DROER	5e-15	GO:0006508	P	IEA	7582
763	Hme00371	1	CATV_NPVSE	8e-09	GO:0006508	P	IEA	7582
788	Hme00386	1	Q5UAR8_BOMMO	2e-83	GO:0006412	P	IEA	7582
792	Hme00387	1	Q7Q3D8_ANOGA	1e-101	GO:0006096	P	IEA	7582
798	Hme00389	1	Q95V38_SPOFR	1e-83	GO:0006412	P	IEA	7582
809	Hme00528	1	Q66SW3_BOMMO	7e-63	GO:0006412	P	IEA	7582
833	Hme00553	1	PSA5_DROME	1e-75	GO:0006511	P	IEA	7582
837	Hme00553	1	PSA5_DROME	1e-75	GO:0050875	P	IMP	7582
840	Hme00559	1	Q9VFX0_DROME	8e-24	GO:0006508	P	IEA	7582
846	Hme00563	1	RM11_DROME	4e-60	GO:0006412	P	IEA	7582
847	Hme00563	1	RM11_DROME	4e-60	GO:0006417	P	IEA	7582
848	Hme00563	1	RM11_DROME	4e-60	GO:0006445	P	IEA	7582
37	Hme00150	1	Q9VN50_DROME	1e-101	GO:0035071	P	IEP	7275
331	Hme00233	1	MP20_DROME	8e-78	GO:0007517	P	IEA	7275
332	Hme00233	1	MP20_DROME	8e-78	GO:0008360	P	IMP	7275
165	Hme00113	1	Q3U509_MOUSE	4e-45	GO:0001963	P	IMP	7154
724	Hme00265	1	APH1_DROME	4e-47	GO:0007219	P	IEA	7154
511	Hme00305	1	Q5MGI4_LONON	3e-75	GO:0001539	P	IEA	6928
85	Hme00074	1	Q86PG2_BOMMO	1e-102	GO:0006810	P	IEA	6810
170	Hme00113	1	Q3U509_MOUSE	4e-45	GO:0051583	P	IMP	6810
186	Hme00009	1	O61236_MANSE	1e-65	GO:0006810	P	IEA	6810
228	Hme00169	1	Q964U9_CHITE	1e-120	GO:0007018	P	IEA	6810
270	Hme00204	1	Q9CQG4_MOUSE	3e-47	GO:0009401	P	RCA	6810
503	Hme00301	1	Q8T8B2_BOMMO	1e-82	GO:0007018	P	IEA	6810
558	Hme00443	1	Q7QJE9_ANOGA	1e-21	GO:0006810	P	IEA	6810
559	Hme00443	1	Q7QJE9_ANOGA	1e-21	GO:0008643	P	IEA	6810
613	Hme00397	1	TBB1_GADMO	8e-70	GO:0007018	P	IEA	6810
630	Hme00404	1	Q60WU2_CAEBR	2e-27	GO:0016192	P	IEA	6810
686	Hme00515	1	Q7Q367_ANOGA	2e-20	GO:0006810	P	IEA	6810
692	Hme00250	1	Q86PG2_BOMMO	2e-41	GO:0006810	P	IEA	6810
709	Hme00255	1	ATPK_DROME	7e-53	GO:0006810	P	IEA	6810
710	Hme00255	1	ATPK_DROME	7e-53	GO:0006811	P	IEA	6810
712	Hme00255	1	ATPK_DROME	7e-53	GO:0015992	P	IEA	6810
730	Hme00267	1	Q7Q3B1_ANOGA	3e-44	GO:0006813	P	IEA	6810
731	Hme00267	1	Q7Q3B1_ANOGA	3e-44	GO:0006814	P	IEA	6810
775	Hme00385	1	VATA_MANSE	1e-140	GO:0006810	P	IEA	6810
776	Hme00385	1	VATA_MANSE	1e-140	GO:0006811	P	IEA	6810
779	Hme00385	1	VATA_MANSE	1e-140	GO:0015992	P	IEA	6810
823	Hme00544	1	Q37516_9NEOP	1e-104	GO:0006810	P	IEA	6810
174	Hme00119	1	O96770_DROME	2e-09	GO:0006542	P	IEA	6519
249	Hme00188	1	Q7PWU4_ANOGA	2e-53	GO:0006564	P	IEA	6519
265	Hme00197	1	Q8MLL2_DROME	4e-75	GO:0006519	P	IEA	6519
266	Hme00197	1	Q8MLL2_DROME	4e-75	GO:0006520	P	IEA	6519
344	Hme00241	1	Q7QEV0_ANOGA	4e-46	GO:0006535	P	IEA	6519
346	Hme00241	1	Q7QEV0_ANOGA	4e-46	GO:0019343	P	IEA	6519
424	Hme00308	1	Q9VRD9_DROME	4e-21	GO:0006535	P	IEA	6519
426	Hme00308	1	Q9VRD9_DROME	4e-21	GO:0019343	P	IEA	6519
440	Hme00322	1	Q8IMY0_DROME	4e-81	GO:0006520	P	IEA	6519
626	Hme00401	1	Q640V0_XENTR	6e-55	GO:0006535	P	IEA	6519
628	Hme00401	1	Q640V0_XENTR	6e-55	GO:0019343	P	IEA	6519
717	Hme00257	1	Q7Q860_ANOGA	3e-73	GO:0006527	P	IEA	6519
749	Hme00274	1	Q9VRD9_DROME	1e-32	GO:0006535	P	IEA	6519
751	Hme00274	1	Q9VRD9_DROME	1e-32	GO:0019343	P	IEA	6519
811	Hme00531	1	Q7PQ99_ANOGA	3e-20	GO:0006520	P	IEA	6519
239	Hme00187	1	Q7QEV7_ANOGA	3e-20	GO:0000154	P	IEA	6139
243	Hme00187	1	Q7QEV7_ANOGA	3e-20	GO:0006306	P	IEA	6139
282	Hme00206	1	Q8MUR5_CHOPR	5e-74	GO:0006183	P	IEA	6139
283	Hme00206	1	Q8MUR5_CHOPR	5e-74	GO:0006228	P	IEA	6139
284	Hme00206	1	Q8MUR5_CHOPR	5e-74	GO:0006241	P	IEA	6139
285	Hme00206	1	Q8MUR5_CHOPR	5e-74	GO:0009209	P	IEA	6139
351	Hme00242	1	Q66VG2_GECJA	8e-70	GO:0006334	P	IEA	6139
472	Hme00277	1	Q55F37_DICDI	1e-05	GO:0006350	P	IEA	6139
473	Hme00277	1	Q55F37_DICDI	1e-05	GO:0006355	P	IEA	6139
492	Hme00291	1	Q6F6B1_BOMMO	2e-25	GO:0006350	P	IEA	6139
493	Hme00291	1	Q6F6B1_BOMMO	2e-25	GO:0006355	P	IEA	6139
515	Hme00423	1	Q6AWN9_DROME	7e-59	GO:0000381	P	IMP	6139
521	Hme00423	1	Q6AWN9_DROME	7e-59	GO:0016246	P	IMP	6139
657	Hme00500	1	Q7Q0C0_ANOGA	7e-45	GO:0006397	P	IEA	6139
697	Hme00253	1	Q6XI23_DROYA	9e-75	GO:0015986	P	IEA	6139
704	Hme00254	1	Q7Q229_ANOGA	2e-82	GO:0009225	P	IEA	6139
708	Hme00255	1	ATPK_DROME	7e-53	GO:0006754	P	IEA	6139
774	Hme00385	1	VATA_MANSE	1e-140	GO:0006754	P	IEA	6139
778	Hme00385	1	VATA_MANSE	1e-140	GO:0015986	P	IEA	6139
814	Hme00542	1	Q8ITF0_CHOPR	7e-76	GO:0015986	P	IEA	6139
100	Hme00086	1	Q9MIE8_BOMMO	2e-38	GO:0006120	P	IEA	6118
295	Hme00210	1	Q9VRL0_DROME	2e-65	GO:0006118	P	IEA	6118
563	Hme00444	1	Q9U515_MANSE	9e-47	GO:0006118	P	IEA	6118
822	Hme00544	1	Q37516_9NEOP	1e-104	GO:0006118	P	IEA	6118
14	Hme00133	1	Q7QCD1_ANOGA	9e-39	GO:0016020	C	IEA	5623
41	Hme00019	1	Q5BCS7_EMENI	8e-16	GO:0016020	C	IEA	5623
54	Hme00035	1	Q7QDS0_ANOGA	4e-81	GO:0016021	C	IEA	5623
86	Hme00074	1	Q86PG2_BOMMO	1e-102	GO:0016020	C	IEA	5623
87	Hme00074	1	Q86PG2_BOMMO	1e-102	GO:0016021	C	IEA	5623
120	Hme00050	1	REEP4_BOVIN	3e-51	GO:0016020	C	IEA	5623
121	Hme00050	1	REEP4_BOVIN	3e-51	GO:0016021	C	IEA	5623
264	Hme00195	1	Q91VT8_MOUSE	9e-12	GO:0016021	C	RCA	5623
367	Hme00249	1	Q9NB08_MANSE	7e-67	GO:0016021	C	IEA	5623
404	Hme00361	1	Q6XZI1_SPOFR	3e-21	GO:0005921	C	IEA	5623
406	Hme00364	1	Q9VG15_DROME	5e-09	GO:0016020	C	IEA	5623
407	Hme00364	1	Q9VG15_DROME	5e-09	GO:0016021	C	IEA	5623
513	Hme00305	1	Q5MGI4_LONON	3e-75	GO:0009288	C	IEA	5623
560	Hme00443	1	Q7QJE9_ANOGA	1e-21	GO:0016020	C	IEA	5623
561	Hme00443	1	Q7QJE9_ANOGA	1e-21	GO:0016021	C	IEA	5623
582	Hme00459	1	Q91VC9_MOUSE	8e-14	GO:0016021	C	IEA	5623
584	Hme00462	1	VKORL_RAT	2e-22	GO:0016020	C	IEA	5623
585	Hme00462	1	VKORL_RAT	2e-22	GO:0016021	C	IEA	5623
629	Hme00404	1	Q60WU2_CAEBR	2e-27	GO:0016021	C	IEA	5623
645	Hme00491	1	Q9D8F0_MOUSE	5e-46	GO:0016021	C	IEA	5623
669	Hme00504	1	Q8WSZ4_OSTNU	7e-34	GO:0016020	C	IEA	5623
670	Hme00504	1	Q8WSZ4_OSTNU	7e-34	GO:0016021	C	IEA	5623
687	Hme00515	1	Q7Q367_ANOGA	2e-20	GO:0016021	C	IEA	5623
693	Hme00250	1	Q86PG2_BOMMO	2e-41	GO:0016020	C	IEA	5623
694	Hme00250	1	Q86PG2_BOMMO	2e-41	GO:0016021	C	IEA	5623
698	Hme00253	1	Q6XI23_DROYA	9e-75	GO:0016020	C	IEA	5623
699	Hme00253	1	Q6XI23_DROYA	9e-75	GO:0016021	C	IEA	5623
700	Hme00253	1	Q6XI23_DROYA	9e-75	GO:0016469	C	IEA	5623
723	Hme00265	1	APH1_DROME	4e-47	GO:0005887	C	NAS	5623
725	Hme00265	1	APH1_DROME	4e-47	GO:0016020	C	IEA	5623
726	Hme00265	1	APH1_DROME	4e-47	GO:0016021	C	IEA	5623
732	Hme00267	1	Q7Q3B1_ANOGA	3e-44	GO:0016020	C	IEA	5623
780	Hme00385	1	VATA_MANSE	1e-140	GO:0016469	C	IEA	5623
815	Hme00542	1	Q8ITF0_CHOPR	7e-76	GO:0016469	C	IEA	5623
824	Hme00544	1	Q37516_9NEOP	1e-104	GO:0016020	C	IEA	5623
825	Hme00544	1	Q37516_9NEOP	1e-104	GO:0016021	C	IEA	5623
827	Hme00544	1	Q37516_9NEOP	1e-104	GO:0019866	C	IEA	5623
2	Hme00125	1	Q962Y9_SPOFR	3e-74	GO:0005622	C	IEA	5622
3	Hme00125	1	Q962Y9_SPOFR	3e-74	GO:0005840	C	IEA	5622
5	Hme00125	1	Q962Y9_SPOFR	3e-74	GO:0030529	C	IEA	5622
10	Hme00132	1	Q5UAP0_BOMMO	1e-143	GO:0005622	C	IEA	5622
11	Hme00132	1	Q5UAP0_BOMMO	1e-143	GO:0005840	C	IEA	5622
13	Hme00132	1	Q5UAP0_BOMMO	1e-143	GO:0030529	C	IEA	5622
16	Hme00134	1	Q5UAR0_BOMMO	2e-54	GO:0005622	C	IEA	5622
17	Hme00134	1	Q5UAR0_BOMMO	2e-54	GO:0005840	C	IEA	5622
20	Hme00139	1	EF1B2_BOMMO	3e-81	GO:0005853	C	IEA	5622
24	Hme00141	1	Q6PUF7_BOMMO	3e-70	GO:0005622	C	IEA	5622
25	Hme00141	1	Q6PUF7_BOMMO	3e-70	GO:0005840	C	IEA	5622
49	Hme00021	1	Q9VUC3_DROME	2e-36	GO:0005622	C	IEA	5622
52	Hme00034	1	Q9BPS3_BOMMO	1e-132	GO:0005853	C	IEA	5622
59	Hme00040	1	Q95PD4_HELVI	1e-126	GO:0005622	C	IEA	5622
60	Hme00040	1	Q95PD4_HELVI	1e-126	GO:0005840	C	IEA	5622
68	Hme00070	1	Q8WQI9_SPOFR	1e-124	GO:0005622	C	IEA	5622
69	Hme00070	1	Q8WQI9_SPOFR	1e-124	GO:0005840	C	IEA	5622
71	Hme00070	1	Q8WQI9_SPOFR	1e-124	GO:0030529	C	IEA	5622
73	Hme00071	1	RS16_SPOFR	1e-77	GO:0005622	C	IEA	5622
74	Hme00071	1	RS16_SPOFR	1e-77	GO:0005840	C	IEA	5622
76	Hme00071	1	RS16_SPOFR	1e-77	GO:0030529	C	IEA	5622
84	Hme00074	1	Q86PG2_BOMMO	1e-102	GO:0005743	C	IEA	5622
89	Hme00079	1	Q6F446_PLUXY	4e-23	GO:0005622	C	IEA	5622
90	Hme00079	1	Q6F446_PLUXY	4e-23	GO:0005840	C	IEA	5622
99	Hme00086	1	Q9MIE8_BOMMO	2e-38	GO:0005739	C	IEA	5622
106	Hme00042	1	Q5UAT3_BOMMO	1e-102	GO:0005622	C	IEA	5622
107	Hme00042	1	Q5UAT3_BOMMO	1e-102	GO:0005840	C	IEA	5622
109	Hme00042	1	Q5UAT3_BOMMO	1e-102	GO:0030529	C	IEA	5622
112	Hme00045	1	Q5UAR4_BOMMO	9e-43	GO:0005622	C	IEA	5622
113	Hme00045	1	Q5UAR4_BOMMO	9e-43	GO:0005840	C	IEA	5622
116	Hme00046	1	Q5UAS8_BOMMO	1e-94	GO:0005622	C	IEA	5622
117	Hme00046	1	Q5UAS8_BOMMO	1e-94	GO:0005840	C	IEA	5622
119	Hme00046	1	Q5UAS8_BOMMO	1e-94	GO:0030529	C	IEA	5622
124	Hme00057	1	RL13A_CHOPR	1e-104	GO:0005622	C	IEA	5622
125	Hme00057	1	RL13A_CHOPR	1e-104	GO:0005840	C	IEA	5622
127	Hme00057	1	RL13A_CHOPR	1e-104	GO:0015934	C	IEA	5622
128	Hme00057	1	RL13A_CHOPR	1e-104	GO:0030529	C	IEA	5622
137	Hme00061	1	RS8_SPOFR	1e-111	GO:0005622	C	IEA	5622
138	Hme00061	1	RS8_SPOFR	1e-111	GO:0030529	C	IEA	5622
140	Hme00089	1	Q5UAT6_BOMMO	1e-126	GO:0005622	C	IEA	5622
141	Hme00089	1	Q5UAT6_BOMMO	1e-126	GO:0005840	C	IEA	5622
145	Hme00091	1	Q5UAR9_BOMMO	6e-82	GO:0005622	C	IEA	5622
146	Hme00091	1	Q5UAR9_BOMMO	6e-82	GO:0005840	C	IEA	5622
157	Hme00099	1	Q7PT29_ANOGA	1e-140	GO:0005737	C	IEA	5622
161	Hme00112	1	Q5UAS1_BOMMO	2e-83	GO:0005622	C	IEA	5622
162	Hme00112	1	Q5UAS1_BOMMO	2e-83	GO:0005840	C	IEA	5622
164	Hme00112	1	Q5UAS1_BOMMO	2e-83	GO:0030529	C	IEA	5622
171	Hme00117	1	RS10_SPOFR	5e-76	GO:0030529	C	IEA	5622
173	Hme00119	1	O96770_DROME	2e-09	GO:0005739	C	IDA	5622
179	Hme00005	1	Q5UAQ2_BOMMO	6e-51	GO:0005622	C	IEA	5622
180	Hme00005	1	Q5UAQ2_BOMMO	6e-51	GO:0005840	C	IEA	5622
182	Hme00005	1	Q5UAQ2_BOMMO	6e-51	GO:0030529	C	IEA	5622
193	Hme00015	1	Q6F470_PLUXY	1e-99	GO:0005622	C	IEA	5622
194	Hme00015	1	Q6F470_PLUXY	1e-99	GO:0005840	C	IEA	5622
197	Hme00016	1	Q5UAS4_BOMMO	2e-70	GO:0005622	C	IEA	5622
198	Hme00016	1	Q5UAS4_BOMMO	2e-70	GO:0005840	C	IEA	5622
200	Hme00016	1	Q5UAS4_BOMMO	2e-70	GO:0030529	C	IEA	5622
202	Hme00017	1	Q962R4_SPOFR	2e-62	GO:0005622	C	IEA	5622
203	Hme00017	1	Q962R4_SPOFR	2e-62	GO:0005840	C	IEA	5622
205	Hme00017	1	Q962R4_SPOFR	2e-62	GO:0015935	C	IEA	5622
206	Hme00017	1	Q962R4_SPOFR	2e-62	GO:0030529	C	IEA	5622
208	Hme00018	1	Q95V35_SPOFR	1e-127	GO:0005622	C	IEA	5622
209	Hme00018	1	Q95V35_SPOFR	1e-127	GO:0005840	C	IEA	5622
211	Hme00018	1	Q95V35_SPOFR	1e-127	GO:0030529	C	IEA	5622
227	Hme00169	1	Q964U9_CHITE	1e-120	GO:0005874	C	IEA	5622
232	Hme00171	1	Q5UAS3_BOMMO	1e-90	GO:0005622	C	IEA	5622
233	Hme00171	1	Q5UAS3_BOMMO	1e-90	GO:0005840	C	IEA	5622
242	Hme00187	1	Q7QEV7_ANOGA	3e-20	GO:0005737	C	IEA	5622
257	Hme00189	1	EF12_DROME	5e-67	GO:0005737	C	IEA	5622
261	Hme00194	1	Q5MGM2_LONON	2e-53	GO:0005622	C	IEA	5622
262	Hme00194	1	Q5MGM2_LONON	2e-53	GO:0005840	C	IEA	5622
273	Hme00205	1	Q5UAN5_BOMMO	1e-105	GO:0005622	C	IEA	5622
274	Hme00205	1	Q5UAN5_BOMMO	1e-105	GO:0005840	C	IEA	5622
276	Hme00205	1	Q5UAN5_BOMMO	1e-105	GO:0015935	C	IEA	5622
277	Hme00205	1	Q5UAN5_BOMMO	1e-105	GO:0030529	C	IEA	5622
294	Hme00210	1	Q9VRL0_DROME	2e-65	GO:0005746	C	IEA	5622
298	Hme00211	1	Q5UAQ6_BOMMO	3e-70	GO:0005622	C	IEA	5622
299	Hme00211	1	Q5UAQ6_BOMMO	3e-70	GO:0005840	C	IEA	5622
307	Hme00215	1	Q5UAT5_BOMMO	2e-84	GO:0005622	C	IEA	5622
308	Hme00215	1	Q5UAT5_BOMMO	2e-84	GO:0005840	C	IEA	5622
313	Hme00228	1	Q8WQI8_SPOFR	1e-105	GO:0005622	C	IEA	5622
314	Hme00228	1	Q8WQI8_SPOFR	1e-105	GO:0005840	C	IEA	5622
316	Hme00228	1	Q8WQI8_SPOFR	1e-105	GO:0015934	C	IEA	5622
318	Hme00228	1	Q8WQI8_SPOFR	1e-105	GO:0030529	C	IEA	5622
320	Hme00229	1	Q8WQJ2_SPOFR	5e-82	GO:0005622	C	IEA	5622
321	Hme00229	1	Q8WQJ2_SPOFR	5e-82	GO:0005840	C	IEA	5622
323	Hme00229	1	Q8WQJ2_SPOFR	5e-82	GO:0030529	C	IEA	5622
338	Hme00239	1	Q5UAM5_BOMMO	2e-56	GO:0005622	C	IEA	5622
339	Hme00239	1	Q5UAM5_BOMMO	2e-56	GO:0005840	C	IEA	5622
343	Hme00241	1	Q7QEV0_ANOGA	4e-46	GO:0005737	C	IEA	5622
347	Hme00242	1	Q66VG2_GECJA	8e-70	GO:0000786	C	IEA	5622
349	Hme00242	1	Q66VG2_GECJA	8e-70	GO:0005634	C	IEA	5622
350	Hme00242	1	Q66VG2_GECJA	8e-70	GO:0005694	C	IEA	5622
354	Hme00245	1	Q5UAS0_BOMMO	5e-97	GO:0005622	C	IEA	5622
355	Hme00245	1	Q5UAS0_BOMMO	5e-97	GO:0005840	C	IEA	5622
358	Hme00246	1	Q7Q443_ANOGA	5e-44	GO:0005634	C	IEA	5622
364	Hme00248	1	Q6F465_PLUXY	3e-21	GO:0005622	C	IEA	5622
365	Hme00248	1	Q6F465_PLUXY	3e-21	GO:0005840	C	IEA	5622
370	Hme00340	1	Q6GNH2_XENLA	9e-47	GO:0005737	C	IEA	5622
380	Hme00341	1	MLC2_DROME	7e-65	GO:0016459	C	IEA	5622
385	Hme00342	1	Q9NAZ8_AEDTR	7e-95	GO:0005622	C	IEA	5622
387	Hme00343	1	Q6EV29_PAPDA	2e-89	GO:0005622	C	IEA	5622
388	Hme00343	1	Q6EV29_PAPDA	2e-89	GO:0005840	C	IEA	5622
390	Hme00343	1	Q6EV29_PAPDA	2e-89	GO:0015935	C	IEA	5622
391	Hme00343	1	Q6EV29_PAPDA	2e-89	GO:0030529	C	IEA	5622
397	Hme00354	1	Q7PN16_ANOGA	2e-22	GO:0005622	C	IEA	5622
398	Hme00354	1	Q7PN16_ANOGA	2e-22	GO:0005737	C	IEA	5622
409	Hme00366	1	Q5MGJ6_LONON	4e-12	GO:0005622	C	IEA	5622
410	Hme00366	1	Q5MGJ6_LONON	4e-12	GO:0005840	C	IEA	5622
415	Hme00307	1	Q5UAR5_BOMMO	1e-33	GO:0005622	C	IEA	5622
416	Hme00307	1	Q5UAR5_BOMMO	1e-33	GO:0005840	C	IEA	5622
419	Hme00307	1	Q5UAR5_BOMMO	1e-33	GO:0030529	C	IEA	5622
423	Hme00308	1	Q9VRD9_DROME	4e-21	GO:0005737	C	IEA	5622
430	Hme00314	1	Q769J5_ANTYA	7e-69	GO:0005622	C	IEA	5622
431	Hme00314	1	Q769J5_ANTYA	7e-69	GO:0005840	C	IEA	5622
435	Hme00315	1	Q75VN3_BOMMO	3e-85	GO:0005737	C	IEA	5622
437	Hme00319	1	Q962S9_SPOFR	3e-60	GO:0005622	C	IEA	5622
438	Hme00319	1	Q962S9_SPOFR	3e-60	GO:0005840	C	IEA	5622
447	Hme00328	1	Q2QI41_9NEOP	1e-115	GO:0005739	C	IEA	5622
449	Hme00331	1	Q962R5_SPOFR	7e-58	GO:0005622	C	IEA	5622
450	Hme00331	1	Q962R5_SPOFR	7e-58	GO:0005840	C	IEA	5622
452	Hme00331	1	Q962R5_SPOFR	7e-58	GO:0030529	C	IEA	5622
458	Hme00336	1	Q962R0_SPOFR	6e-79	GO:0005622	C	IEA	5622
459	Hme00336	1	Q962R0_SPOFR	6e-79	GO:0005840	C	IEA	5622
462	Hme00337	1	Q962T6_SPOFR	5e-48	GO:0005622	C	IEA	5622
463	Hme00337	1	Q962T6_SPOFR	5e-48	GO:0005840	C	IEA	5622
471	Hme00277	1	Q55F37_DICDI	1e-05	GO:0005634	C	IEA	5622
477	Hme00286	1	Q5UAT2_BOMMO	1e-138	GO:0005622	C	IEA	5622
478	Hme00286	1	Q5UAT2_BOMMO	1e-138	GO:0005840	C	IEA	5622
481	Hme00287	1	Q5UAS2_BOMMO	1e-81	GO:0005622	C	IEA	5622
482	Hme00287	1	Q5UAS2_BOMMO	1e-81	GO:0005840	C	IEA	5622
484	Hme00287	1	Q5UAS2_BOMMO	1e-81	GO:0015934	C	IEA	5622
485	Hme00287	1	Q5UAS2_BOMMO	1e-81	GO:0030529	C	IEA	5622
487	Hme00290	1	Q962R7_SPOFR	7e-74	GO:0005622	C	IEA	5622
488	Hme00290	1	Q962R7_SPOFR	7e-74	GO:0005840	C	IEA	5622
501	Hme00301	1	Q8T8B2_BOMMO	1e-82	GO:0005737	C	IEA	5622
502	Hme00301	1	Q8T8B2_BOMMO	1e-82	GO:0005874	C	IEA	5622
507	Hme00304	1	Q9XXZ4_BOMMO	2e-67	GO:0005622	C	IEA	5622
508	Hme00304	1	Q9XXZ4_BOMMO	2e-67	GO:0005840	C	IEA	5622
519	Hme00423	1	Q6AWN9_DROME	7e-59	GO:0005634	C	IC	5622
530	Hme00427	1	Q9V3V6_DROME	1e-110	GO:0005634	C	IEA	5622
531	Hme00427	1	Q9V3V6_DROME	1e-110	GO:0005737	C	IEA	5622
532	Hme00427	1	Q9V3V6_DROME	1e-110	GO:0005829	C	IEA	5622
533	Hme00427	1	Q9V3V6_DROME	1e-110	GO:0005838	C	IDA	5622
542	Hme00430	1	Q5MGJ7_LONON	2e-60	GO:0005622	C	IEA	5622
543	Hme00430	1	Q5MGJ7_LONON	2e-60	GO:0005840	C	IEA	5622
545	Hme00430	1	Q5MGJ7_LONON	2e-60	GO:0015935	C	IEA	5622
546	Hme00430	1	Q5MGJ7_LONON	2e-60	GO:0030529	C	IEA	5622
551	Hme00441	1	RLP24_DROME	1e-54	GO:0005622	C	IEA	5622
552	Hme00441	1	RLP24_DROME	1e-54	GO:0005634	C	IEA	5622
553	Hme00441	1	RLP24_DROME	1e-54	GO:0005840	C	IEA	5622
566	Hme00448	1	Q8WPG8_GALME	1e-104	GO:0005783	C	IEA	5622
574	Hme00450	1	RL31_SPOFR	4e-58	GO:0005622	C	IEA	5622
575	Hme00450	1	RL31_SPOFR	4e-58	GO:0005840	C	IEA	5622
577	Hme00450	1	RL31_SPOFR	4e-58	GO:0030529	C	IEA	5622
579	Hme00452	1	Q7QLC3_ANOGA	3e-76	GO:0005622	C	IEA	5622
587	Hme00465	1	Q8WQI9_SPOFR	5e-93	GO:0005622	C	IEA	5622
588	Hme00465	1	Q8WQI9_SPOFR	5e-93	GO:0005840	C	IEA	5622
590	Hme00465	1	Q8WQI9_SPOFR	5e-93	GO:0030529	C	IEA	5622
602	Hme00482	1	Q5UAQ8_BOMMO	2e-56	GO:0005622	C	IEA	5622
603	Hme00482	1	Q5UAQ8_BOMMO	2e-56	GO:0005840	C	IEA	5622
611	Hme00397	1	TBB1_GADMO	8e-70	GO:0005737	C	IEA	5622
612	Hme00397	1	TBB1_GADMO	8e-70	GO:0005874	C	IEA	5622
625	Hme00401	1	Q640V0_XENTR	6e-55	GO:0005737	C	IEA	5622
636	Hme00417	1	Q962T3_SPOFR	3e-73	GO:0005622	C	IEA	5622
637	Hme00417	1	Q962T3_SPOFR	3e-73	GO:0005840	C	IEA	5622
639	Hme00417	1	Q962T3_SPOFR	3e-73	GO:0030529	C	IEA	5622
641	Hme00418	1	Q5MAG6_HELZE	1e-114	GO:0005622	C	IEA	5622
642	Hme00418	1	Q5MAG6_HELZE	1e-114	GO:0005840	C	IEA	5622
644	Hme00418	1	Q5MAG6_HELZE	1e-114	GO:0030529	C	IEA	5622
649	Hme00496	1	PSB1_DROME	2e-67	GO:0005829	C	IEA	5622
650	Hme00496	1	PSB1_DROME	2e-67	GO:0005839	C	IEA	5622
655	Hme00500	1	Q7Q0C0_ANOGA	7e-45	GO:0005634	C	IEA	5622
656	Hme00500	1	Q7Q0C0_ANOGA	7e-45	GO:0005732	C	IEA	5622
658	Hme00500	1	Q7Q0C0_ANOGA	7e-45	GO:0030529	C	IEA	5622
666	Hme00504	1	Q8WSZ4_OSTNU	7e-34	GO:0005783	C	IEA	5622
678	Hme00508	1	Q5UAR3_BOMMO	4e-34	GO:0015934	C	IEA	5622
679	Hme00508	1	Q5UAR3_BOMMO	4e-34	GO:0030529	C	IEA	5622
691	Hme00250	1	Q86PG2_BOMMO	2e-41	GO:0005743	C	IEA	5622
707	Hme00255	1	ATPK_DROME	7e-53	GO:0005739	C	IEA	5622
713	Hme00255	1	ATPK_DROME	7e-53	GO:0045263	C	IEA	5622
734	Hme00270	1	Q4VM05_TRINI	1e-116	GO:0005622	C	IEA	5622
735	Hme00270	1	Q4VM05_TRINI	1e-116	GO:0005840	C	IEA	5622
737	Hme00270	1	Q4VM05_TRINI	1e-116	GO:0015935	C	IEA	5622
738	Hme00270	1	Q4VM05_TRINI	1e-116	GO:0030529	C	IEA	5622
740	Hme00271	1	Q8WPH1_BOMMO	1e-112	GO:0005622	C	IEA	5622
741	Hme00271	1	Q8WPH1_BOMMO	1e-112	GO:0005840	C	IEA	5622
743	Hme00271	1	Q8WPH1_BOMMO	1e-112	GO:0015935	C	IEA	5622
744	Hme00271	1	Q8WPH1_BOMMO	1e-112	GO:0030529	C	IEA	5622
748	Hme00274	1	Q9VRD9_DROME	1e-32	GO:0005737	C	IEA	5622
753	Hme00368	1	Q5UAM2_BOMMO	6e-59	GO:0005622	C	IEA	5622
754	Hme00368	1	Q5UAM2_BOMMO	6e-59	GO:0005840	C	IEA	5622
756	Hme00368	1	Q5UAM2_BOMMO	6e-59	GO:0015935	C	IEA	5622
786	Hme00386	1	Q5UAR8_BOMMO	2e-83	GO:0005622	C	IEA	5622
787	Hme00386	1	Q5UAR8_BOMMO	2e-83	GO:0005840	C	IEA	5622
789	Hme00387	1	Q7Q3D8_ANOGA	1e-101	GO:0000015	C	IEA	5622
796	Hme00389	1	Q95V38_SPOFR	1e-83	GO:0005622	C	IEA	5622
797	Hme00389	1	Q95V38_SPOFR	1e-83	GO:0005840	C	IEA	5622
799	Hme00389	1	Q95V38_SPOFR	1e-83	GO:0030529	C	IEA	5622
807	Hme00528	1	Q66SW3_BOMMO	7e-63	GO:0005622	C	IEA	5622
808	Hme00528	1	Q66SW3_BOMMO	7e-63	GO:0005840	C	IEA	5622
810	Hme00528	1	Q66SW3_BOMMO	7e-63	GO:0030529	C	IEA	5622
820	Hme00544	1	Q37516_9NEOP	1e-104	GO:0005739	C	IEA	5622
821	Hme00544	1	Q37516_9NEOP	1e-104	GO:0005746	C	IEA	5622
831	Hme00553	1	PSA5_DROME	1e-75	GO:0005829	C	IEA	5622
832	Hme00553	1	PSA5_DROME	1e-75	GO:0005839	C	IEA	5622
843	Hme00563	1	RM11_DROME	4e-60	GO:0005622	C	IEA	5622
844	Hme00563	1	RM11_DROME	4e-60	GO:0005739	C	IEA	5622
845	Hme00563	1	RM11_DROME	4e-60	GO:0005840	C	IEA	5622
849	Hme00563	1	RM11_DROME	4e-60	GO:0030529	C	IEA	5622
104	Hme00041	1	DIUH1_MANSE	3e-28	GO:0005576	C	IEA	5576
132	Hme00059	1	FA9_PIG	4e-14	GO:0005576	C	IEA	5576
632	Hme00412	1	DIUH1_MANSE	9e-13	GO:0005576	C	IEA	5576
768	Hme00376	1	Q2WGL3_BOMMO	2e-22	GO:0005576	C	IEA	5576
434	Hme00315	1	Q75VN3_BOMMO	3e-85	GO:0005554	F	IEA	5554
800	Hme00390	1	Q7PXE2_ANOGA	4e-38	GO:0005554	F	IEA	5554
29	Hme00143	1	Q7QK95_ANOGA	1e-54	GO:0010181	F	IEA	5488
30	Hme00148	1	Q7PN71_ANOGA	3e-06	GO:0000166	F	IEA	5488
33	Hme00148	1	Q7PN71_ANOGA	3e-06	GO:0005524	F	IEA	5488
36	Hme00150	1	Q9VN50_DROME	1e-101	GO:0005515	F	IPI	5488
83	Hme00074	1	Q86PG2_BOMMO	1e-102	GO:0005488	F	IEA	5488
96	Hme00083	1	O76840_CAEEL	2e-11	GO:0005515	F	IPI	5488
131	Hme00059	1	FA9_PIG	4e-14	GO:0005509	F	IEA	5488
154	Hme00099	1	Q7PT29_ANOGA	1e-140	GO:0000166	F	IEA	5488
156	Hme00099	1	Q7PT29_ANOGA	1e-140	GO:0005525	F	IEA	5488
176	Hme00002	1	Q9V3Y0_DROME	7e-38	GO:0005515	F	IPI	5488
177	Hme00004	1	O97363_BOMMO	1e-68	GO:0005529	F	IEA	5488
185	Hme00009	1	O61236_MANSE	1e-65	GO:0005488	F	IEA	5488
187	Hme00009	1	O61236_MANSE	1e-65	GO:0008289	F	IEA	5488
189	Hme00013	1	O96299_DROME	1e-110	GO:0008270	F	IEA	5488
191	Hme00013	1	O96299_DROME	1e-110	GO:0046872	F	IEA	5488
220	Hme00163	1	Q9VYD8_DROME	2e-36	GO:0000166	F	IEA	5488
223	Hme00169	1	Q964U9_CHITE	1e-120	GO:0000166	F	IEA	5488
226	Hme00169	1	Q964U9_CHITE	1e-120	GO:0005525	F	IEA	5488
252	Hme00188	1	Q7PWU4_ANOGA	2e-53	GO:0051287	F	IEA	5488
253	Hme00189	1	EF12_DROME	5e-67	GO:0000166	F	IEA	5488
255	Hme00189	1	EF12_DROME	5e-67	GO:0005515	F	IPI	5488
256	Hme00189	1	EF12_DROME	5e-67	GO:0005525	F	IEA	5488
278	Hme00206	1	Q8MUR5_CHOPR	5e-74	GO:0000166	F	IEA	5488
279	Hme00206	1	Q8MUR5_CHOPR	5e-74	GO:0000287	F	IEA	5488
281	Hme00206	1	Q8MUR5_CHOPR	5e-74	GO:0005524	F	IEA	5488
291	Hme00209	1	Q8WSA5_GALME	2e-55	GO:0008199	F	IEA	5488
293	Hme00210	1	Q9VRL0_DROME	2e-65	GO:0005515	F	IPI	5488
296	Hme00210	1	Q9VRL0_DROME	2e-65	GO:0020037	F	IEA	5488
301	Hme00212	1	Q9VC61_DROME	7e-16	GO:0005515	F	IPI	5488
329	Hme00233	1	MP20_DROME	8e-78	GO:0005515	F	IPI	5488
333	Hme00234	1	Q9V6Y2_DROME	8e-51	GO:0042802	F	IPI	5488
336	Hme00238	1	Q7QGY7_ANOGA	8e-80	GO:0005509	F	IEA	5488
357	Hme00246	1	Q7Q443_ANOGA	5e-44	GO:0005515	F	IEA	5488
360	Hme00246	1	Q7Q443_ANOGA	5e-44	GO:0008270	F	IEA	5488
361	Hme00246	1	Q7Q443_ANOGA	5e-44	GO:0046872	F	IEA	5488
362	Hme00247	1	Q9VEY5_DROME	2e-07	GO:0005515	F	IPI	5488
369	Hme00340	1	Q6GNH2_XENLA	9e-47	GO:0005524	F	IEA	5488
378	Hme00341	1	MLC2_DROME	7e-65	GO:0005509	F	IEA	5488
379	Hme00341	1	MLC2_DROME	7e-65	GO:0005515	F	IPI	5488
401	Hme00354	1	Q7PN16_ANOGA	2e-22	GO:0030145	F	IEA	5488
402	Hme00360	1	Q9V431_DROME	1e-42	GO:0005488	F	IEA	5488
403	Hme00360	1	Q9V431_DROME	1e-42	GO:0005515	F	IPI	5488
405	Hme00364	1	Q9VG15_DROME	5e-09	GO:0005515	F	IPI	5488
412	Hme00307	1	Q5UAR5_BOMMO	1e-33	GO:0000166	F	IEA	5488
422	Hme00308	1	Q9VRD9_DROME	4e-21	GO:0005515	F	IPI	5488
496	Hme00296	1	Q6IE02_BOMMO	2e-65	GO:0005515	F	IEA	5488
497	Hme00301	1	Q8T8B2_BOMMO	1e-82	GO:0000166	F	IEA	5488
500	Hme00301	1	Q8T8B2_BOMMO	1e-82	GO:0005525	F	IEA	5488
512	Hme00305	1	Q5MGI4_LONON	3e-75	GO:0005509	F	IEA	5488
514	Hme00423	1	Q6AWN9_DROME	7e-59	GO:0000166	F	IEA	5488
518	Hme00423	1	Q6AWN9_DROME	7e-59	GO:0005524	F	IEA	5488
523	Hme00426	1	Q9V3W1_DROME	8e-50	GO:0005488	F	IEA	5488
525	Hme00426	1	Q9V3W1_DROME	8e-50	GO:0031072	F	IEA	5488
526	Hme00426	1	Q9V3W1_DROME	8e-50	GO:0051082	F	IEA	5488
527	Hme00427	1	Q9V3V6_DROME	1e-110	GO:0000166	F	IEA	5488
529	Hme00427	1	Q9V3V6_DROME	1e-110	GO:0005524	F	IEA	5488
550	Hme00441	1	RLP24_DROME	1e-54	GO:0005515	F	IPI	5488
564	Hme00448	1	Q8WPG8_GALME	1e-104	GO:0005509	F	IEA	5488
565	Hme00448	1	Q8WPG8_GALME	1e-104	GO:0005529	F	IEA	5488
569	Hme00448	1	Q8WPG8_GALME	1e-104	GO:0008270	F	IEA	5488
571	Hme00448	1	Q8WPG8_GALME	1e-104	GO:0046872	F	IEA	5488
572	Hme00448	1	Q8WPG8_GALME	1e-104	GO:0051082	F	IEA	5488
578	Hme00452	1	Q7QLC3_ANOGA	3e-76	GO:0003779	F	IEA	5488
583	Hme00460	1	Q9VYA8_DROME	1e-05	GO:0005515	F	IPI	5488
591	Hme00472	1	Q3V6C6_9NEOP	5e-95	GO:0000166	F	IEA	5488
592	Hme00472	1	Q3V6C6_9NEOP	5e-95	GO:0005524	F	IEA	5488
595	Hme00472	1	Q3V6C6_9NEOP	5e-95	GO:0051082	F	IEA	5488
598	Hme00477	1	Q6GLD0_XENTR	2e-41	GO:0031072	F	IEA	5488
599	Hme00477	1	Q6GLD0_XENTR	2e-41	GO:0051082	F	IEA	5488
600	Hme00478	1	Q9VUU8_DROME	4e-31	GO:0005515	F	IPI	5488
607	Hme00397	1	TBB1_GADMO	8e-70	GO:0000166	F	IEA	5488
610	Hme00397	1	TBB1_GADMO	8e-70	GO:0005525	F	IEA	5488
648	Hme00496	1	PSB1_DROME	2e-67	GO:0005515	F	IPI	5488
665	Hme00504	1	Q8WSZ4_OSTNU	7e-34	GO:0005506	F	IEA	5488
675	Hme00507	1	Q7QK95_ANOGA	1e-24	GO:0010181	F	IEA	5488
688	Hme00526	1	Q7YZ99_DROME	7e-12	GO:0005515	F	IPI	5488
690	Hme00250	1	Q86PG2_BOMMO	2e-41	GO:0005488	F	IEA	5488
696	Hme00252	1	Q9TVR3_CALET	3e-74	GO:0008199	F	IEA	5488
705	Hme00254	1	Q7Q229_ANOGA	2e-82	GO:0051287	F	IEA	5488
706	Hme00255	1	ATPK_DROME	7e-53	GO:0005515	F	IPI	5488
714	Hme00255	1	ATPK_DROME	7e-53	GO:0046872	F	IEA	5488
719	Hme00257	1	Q7Q860_ANOGA	3e-73	GO:0030145	F	IEA	5488
720	Hme00257	1	Q7Q860_ANOGA	3e-73	GO:0046872	F	IEA	5488
722	Hme00265	1	APH1_DROME	4e-47	GO:0005515	F	IEA	5488
747	Hme00274	1	Q9VRD9_DROME	1e-32	GO:0005515	F	IPI	5488
767	Hme00373	1	TPM2_DROME	2e-98	GO:0005515	F	IPI	5488
772	Hme00385	1	VATA_MANSE	1e-140	GO:0000166	F	IEA	5488
773	Hme00385	1	VATA_MANSE	1e-140	GO:0005524	F	IEA	5488
782	Hme00385	1	VATA_MANSE	1e-140	GO:0046872	F	IEA	5488
790	Hme00387	1	Q7Q3D8_ANOGA	1e-101	GO:0000287	F	IEA	5488
794	Hme00388	1	Q7KR54_DROME	2e-48	GO:0005515	F	IPI	5488
801	Hme00392	1	Q9I922_XENLA	1e-36	GO:0005509	F	IEA	5488
803	Hme00393	1	Q552K7_DICDI	3e-12	GO:0000166	F	IEA	5488
813	Hme00538	1	Q9VC35_DROME	2e-29	GO:0005515	F	IPI	5488
819	Hme00544	1	Q37516_9NEOP	1e-104	GO:0005507	F	IEA	5488
830	Hme00553	1	PSA5_DROME	1e-75	GO:0005515	F	IPI	5488
839	Hme00559	1	Q9VFX0_DROME	8e-24	GO:0005515	F	IPI	5488
842	Hme00563	1	RM11_DROME	4e-60	GO:0005515	F	IPI	5488
82	Hme00074	1	Q86PG2_BOMMO	1e-102	GO:0005215	F	IEA	5215
269	Hme00204	1	Q9CQG4_MOUSE	3e-47	GO:0005351	F	RCA	5215
292	Hme00210	1	Q9VRL0_DROME	2e-65	GO:0005489	F	IEA	5215
556	Hme00443	1	Q7QJE9_ANOGA	1e-21	GO:0005215	F	IEA	5215
557	Hme00443	1	Q7QJE9_ANOGA	1e-21	GO:0005351	F	IEA	5215
562	Hme00444	1	Q9U515_MANSE	9e-47	GO:0005489	F	IEA	5215
685	Hme00515	1	Q7Q367_ANOGA	2e-20	GO:0005215	F	IEA	5215
689	Hme00250	1	Q86PG2_BOMMO	2e-41	GO:0005215	F	IEA	5215
701	Hme00253	1	Q6XI23_DROYA	9e-75	GO:0046933	F	IEA	5215
711	Hme00255	1	ATPK_DROME	7e-53	GO:0015078	F	IEA	5215
770	Hme00376	1	Q2WGL3_BOMMO	2e-22	GO:0008200	F	IEA	5215
777	Hme00385	1	VATA_MANSE	1e-140	GO:0015078	F	IEA	5215
783	Hme00385	1	VATA_MANSE	1e-140	GO:0046933	F	IEA	5215
816	Hme00542	1	Q8ITF0_CHOPR	7e-76	GO:0046933	F	IEA	5215
1	Hme00125	1	Q962Y9_SPOFR	3e-74	GO:0003735	F	IEA	5198
9	Hme00132	1	Q5UAP0_BOMMO	1e-143	GO:0003735	F	IEA	5198
15	Hme00134	1	Q5UAR0_BOMMO	2e-54	GO:0003735	F	IEA	5198
23	Hme00141	1	Q6PUF7_BOMMO	3e-70	GO:0003735	F	IEA	5198
58	Hme00040	1	Q95PD4_HELVI	1e-126	GO:0003735	F	IEA	5198
67	Hme00070	1	Q8WQI9_SPOFR	1e-124	GO:0003735	F	IEA	5198
72	Hme00071	1	RS16_SPOFR	1e-77	GO:0003735	F	IEA	5198
88	Hme00079	1	Q6F446_PLUXY	4e-23	GO:0003735	F	IEA	5198
105	Hme00042	1	Q5UAT3_BOMMO	1e-102	GO:0003735	F	IEA	5198
111	Hme00045	1	Q5UAR4_BOMMO	9e-43	GO:0003735	F	IEA	5198
115	Hme00046	1	Q5UAS8_BOMMO	1e-94	GO:0003735	F	IEA	5198
123	Hme00057	1	RL13A_CHOPR	1e-104	GO:0003735	F	IEA	5198
139	Hme00089	1	Q5UAT6_BOMMO	1e-126	GO:0003735	F	IEA	5198
144	Hme00091	1	Q5UAR9_BOMMO	6e-82	GO:0003735	F	IEA	5198
160	Hme00112	1	Q5UAS1_BOMMO	2e-83	GO:0003735	F	IEA	5198
178	Hme00005	1	Q5UAQ2_BOMMO	6e-51	GO:0003735	F	IEA	5198
192	Hme00015	1	Q6F470_PLUXY	1e-99	GO:0003735	F	IEA	5198
196	Hme00016	1	Q5UAS4_BOMMO	2e-70	GO:0003735	F	IEA	5198
201	Hme00017	1	Q962R4_SPOFR	2e-62	GO:0003735	F	IEA	5198
207	Hme00018	1	Q95V35_SPOFR	1e-127	GO:0003735	F	IEA	5198
225	Hme00169	1	Q964U9_CHITE	1e-120	GO:0005198	F	IEA	5198
231	Hme00171	1	Q5UAS3_BOMMO	1e-90	GO:0003735	F	IEA	5198
260	Hme00194	1	Q5MGM2_LONON	2e-53	GO:0003735	F	IEA	5198
272	Hme00205	1	Q5UAN5_BOMMO	1e-105	GO:0003735	F	IEA	5198
297	Hme00211	1	Q5UAQ6_BOMMO	3e-70	GO:0003735	F	IEA	5198
306	Hme00215	1	Q5UAT5_BOMMO	2e-84	GO:0003735	F	IEA	5198
312	Hme00228	1	Q8WQI8_SPOFR	1e-105	GO:0003735	F	IEA	5198
319	Hme00229	1	Q8WQJ2_SPOFR	5e-82	GO:0003735	F	IEA	5198
337	Hme00239	1	Q5UAM5_BOMMO	2e-56	GO:0003735	F	IEA	5198
353	Hme00245	1	Q5UAS0_BOMMO	5e-97	GO:0003735	F	IEA	5198
363	Hme00248	1	Q6F465_PLUXY	3e-21	GO:0003735	F	IEA	5198
386	Hme00343	1	Q6EV29_PAPDA	2e-89	GO:0003735	F	IEA	5198
408	Hme00366	1	Q5MGJ6_LONON	4e-12	GO:0003735	F	IEA	5198
414	Hme00307	1	Q5UAR5_BOMMO	1e-33	GO:0003735	F	IEA	5198
429	Hme00314	1	Q769J5_ANTYA	7e-69	GO:0003735	F	IEA	5198
436	Hme00319	1	Q962S9_SPOFR	3e-60	GO:0003735	F	IEA	5198
448	Hme00331	1	Q962R5_SPOFR	7e-58	GO:0003735	F	IEA	5198
457	Hme00336	1	Q962R0_SPOFR	6e-79	GO:0003735	F	IEA	5198
461	Hme00337	1	Q962T6_SPOFR	5e-48	GO:0003735	F	IEA	5198
476	Hme00286	1	Q5UAT2_BOMMO	1e-138	GO:0003735	F	IEA	5198
480	Hme00287	1	Q5UAS2_BOMMO	1e-81	GO:0003735	F	IEA	5198
486	Hme00290	1	Q962R7_SPOFR	7e-74	GO:0003735	F	IEA	5198
499	Hme00301	1	Q8T8B2_BOMMO	1e-82	GO:0005198	F	IEA	5198
506	Hme00304	1	Q9XXZ4_BOMMO	2e-67	GO:0003735	F	IEA	5198
541	Hme00430	1	Q5MGJ7_LONON	2e-60	GO:0003735	F	IEA	5198
549	Hme00441	1	RLP24_DROME	1e-54	GO:0003735	F	IEA	5198
573	Hme00450	1	RL31_SPOFR	4e-58	GO:0003735	F	IEA	5198
586	Hme00465	1	Q8WQI9_SPOFR	5e-93	GO:0003735	F	IEA	5198
601	Hme00482	1	Q5UAQ8_BOMMO	2e-56	GO:0003735	F	IEA	5198
609	Hme00397	1	TBB1_GADMO	8e-70	GO:0005198	F	IEA	5198
635	Hme00417	1	Q962T3_SPOFR	3e-73	GO:0003735	F	IEA	5198
640	Hme00418	1	Q5MAG6_HELZE	1e-114	GO:0003735	F	IEA	5198
676	Hme00508	1	Q5UAR3_BOMMO	4e-34	GO:0003735	F	IEA	5198
733	Hme00270	1	Q4VM05_TRINI	1e-116	GO:0003735	F	IEA	5198
739	Hme00271	1	Q8WPH1_BOMMO	1e-112	GO:0003735	F	IEA	5198
752	Hme00368	1	Q5UAM2_BOMMO	6e-59	GO:0003735	F	IEA	5198
785	Hme00386	1	Q5UAR8_BOMMO	2e-83	GO:0003735	F	IEA	5198
795	Hme00389	1	Q95V38_SPOFR	1e-83	GO:0003735	F	IEA	5198
806	Hme00528	1	Q66SW3_BOMMO	7e-63	GO:0003735	F	IEA	5198
841	Hme00563	1	RM11_DROME	4e-60	GO:0003735	F	IEA	5198
66	Hme00068	1	Q33C69_ORYLA	4e-24	GO:0004872	F	IEA	4871
103	Hme00041	1	DIUH1_MANSE	3e-28	GO:0005179	F	IEA	4871
222	Hme00164	1	Q86KP3_DICDI	7e-10	GO:0004872	F	IEA	4871
547	Hme00439	1	Q60FS2_PLUXY	1e-116	GO:0004872	F	IEA	4871
605	Hme00396	1	Q60FS2_PLUXY	1e-168	GO:0004872	F	IEA	4871
631	Hme00412	1	DIUH1_MANSE	9e-13	GO:0005179	F	IEA	4871
6	Hme00131	1	Q4V6L0_DROME	6e-25	GO:0003824	F	IEA	3824
27	Hme00143	1	Q7QK95_ANOGA	1e-54	GO:0004733	F	IEA	3824
32	Hme00148	1	Q7PN71_ANOGA	3e-06	GO:0004386	F	IEA	3824
34	Hme00148	1	Q7PN71_ANOGA	3e-06	GO:0008026	F	IEA	3824
35	Hme00148	1	Q7PN71_ANOGA	3e-06	GO:0016787	F	IEA	3824
39	Hme00019	1	Q5BCS7_EMENI	8e-16	GO:0004605	F	IEA	3824
42	Hme00020	1	Q8T0W7_9NEOP	2e-68	GO:0004553	F	IEA	3824
44	Hme00020	1	Q8T0W7_9NEOP	2e-68	GO:0008422	F	IEA	3824
45	Hme00020	1	Q8T0W7_9NEOP	2e-68	GO:0016787	F	IEA	3824
46	Hme00020	1	Q8T0W7_9NEOP	2e-68	GO:0016798	F	IEA	3824
47	Hme00021	1	Q9VUC3_DROME	2e-36	GO:0004518	F	IEA	3824
48	Hme00021	1	Q9VUC3_DROME	2e-36	GO:0004527	F	IEA	3824
50	Hme00021	1	Q9VUC3_DROME	2e-36	GO:0016787	F	IEA	3824
55	Hme00036	1	Q699Z1_TRINI	8e-16	GO:0004180	F	IEA	3824
56	Hme00036	1	Q699Z1_TRINI	8e-16	GO:0004182	F	IEA	3824
62	Hme00065	1	Q964D6_GALME	1e-100	GO:0016740	F	IEA	3824
63	Hme00067	1	Q5U253_XENLA	2e-70	GO:0004719	F	IEA	3824
65	Hme00067	1	Q5U253_XENLA	2e-70	GO:0008757	F	IEA	3824
77	Hme00073	1	Q7T5S6_GVCL	2e-08	GO:0004197	F	IEA	3824
79	Hme00073	1	Q7T5S6_GVCL	2e-08	GO:0008233	F	IEA	3824
80	Hme00073	1	Q7T5S6_GVCL	2e-08	GO:0008234	F	IEA	3824
81	Hme00073	1	Q7T5S6_GVCL	2e-08	GO:0016787	F	IEA	3824
93	Hme00080	1	Q5CCJ4_BOMMO	2e-75	GO:0016740	F	IEA	3824
94	Hme00083	1	O76840_CAEEL	2e-11	GO:0004222	F	IEA	3824
97	Hme00083	1	O76840_CAEEL	2e-11	GO:0008233	F	IEA	3824
101	Hme00086	1	Q9MIE8_BOMMO	2e-38	GO:0008137	F	IEA	3824
102	Hme00086	1	Q9MIE8_BOMMO	2e-38	GO:0016491	F	IEA	3824
129	Hme00059	1	FA9_PIG	4e-14	GO:0003803	F	IEA	3824
130	Hme00059	1	FA9_PIG	4e-14	GO:0004252	F	IEA	3824
135	Hme00059	1	FA9_PIG	4e-14	GO:0008233	F	IEA	3824
136	Hme00059	1	FA9_PIG	4e-14	GO:0016787	F	IEA	3824
148	Hme00095	1	Q49B95_9DIPT	2e-60	GO:0003824	F	IEA	3824
149	Hme00095	1	Q49B95_9DIPT	2e-60	GO:0004180	F	IEA	3824
150	Hme00095	1	Q49B95_9DIPT	2e-60	GO:0004185	F	IEA	3824
152	Hme00095	1	Q49B95_9DIPT	2e-60	GO:0008233	F	IEA	3824
153	Hme00095	1	Q49B95_9DIPT	2e-60	GO:0016787	F	IEA	3824
172	Hme00119	1	O96770_DROME	2e-09	GO:0004356	F	IEA	3824
183	Hme00007	1	Q54DN8_DICDI	1e-11	GO:0016301	F	IEA	3824
184	Hme00007	1	Q54DN8_DICDI	1e-11	GO:0016740	F	IEA	3824
188	Hme00013	1	O96299_DROME	1e-110	GO:0003939	F	TAS	3824
190	Hme00013	1	O96299_DROME	1e-110	GO:0016491	F	IEA	3824
212	Hme00153	1	Q3S2I9_BOMMO	1e-119	GO:0003824	F	IEA	3824
215	Hme00153	1	Q3S2I9_BOMMO	1e-119	GO:0016868	F	IEA	3824
216	Hme00155	1	Q7Q494_ANOGA	4e-20	GO:0004252	F	IEA	3824
218	Hme00155	1	Q7Q494_ANOGA	4e-20	GO:0008233	F	IEA	3824
219	Hme00155	1	Q7Q494_ANOGA	4e-20	GO:0016787	F	IEA	3824
224	Hme00169	1	Q964U9_CHITE	1e-120	GO:0003924	F	IEA	3824
236	Hme00180	1	Q9VTK9_DROME	8e-79	GO:0016491	F	IEA	3824
240	Hme00187	1	Q7QEV7_ANOGA	3e-20	GO:0000179	F	IEA	3824
245	Hme00187	1	Q7QEV7_ANOGA	3e-20	GO:0008170	F	IEA	3824
246	Hme00187	1	Q7QEV7_ANOGA	3e-20	GO:0008276	F	IEA	3824
247	Hme00187	1	Q7QEV7_ANOGA	3e-20	GO:0008649	F	IEA	3824
248	Hme00187	1	Q7QEV7_ANOGA	3e-20	GO:0008757	F	IEA	3824
251	Hme00188	1	Q7PWU4_ANOGA	2e-53	GO:0016616	F	IEA	3824
267	Hme00197	1	Q8MLL2_DROME	4e-75	GO:0016829	F	IEA	3824
268	Hme00197	1	Q8MLL2_DROME	4e-75	GO:0016831	F	IEA	3824
280	Hme00206	1	Q8MUR5_CHOPR	5e-74	GO:0004550	F	IEA	3824
286	Hme00206	1	Q8MUR5_CHOPR	5e-74	GO:0016301	F	IEA	3824
287	Hme00206	1	Q8MUR5_CHOPR	5e-74	GO:0016740	F	IEA	3824
289	Hme00208	1	Q25526_MANSE	5e-99	GO:0008233	F	IEA	3824
302	Hme00214	1	O15944_SARPE	5e-29	GO:0004252	F	IEA	3824
304	Hme00214	1	O15944_SARPE	5e-29	GO:0008233	F	IEA	3824
305	Hme00214	1	O15944_SARPE	5e-29	GO:0016787	F	IEA	3824
310	Hme00218	1	Q54UW4_DICDI	1e-20	GO:0016301	F	IEA	3824
311	Hme00218	1	Q54UW4_DICDI	1e-20	GO:0016740	F	IEA	3824
325	Hme00230	1	O02569_CULQU	1e-42	GO:0004252	F	IEA	3824
327	Hme00230	1	O02569_CULQU	1e-42	GO:0008233	F	IEA	3824
328	Hme00230	1	O02569_CULQU	1e-42	GO:0016787	F	IEA	3824
335	Hme00236	1	Q8IGG7_DROME	3e-46	GO:0016491	F	IEA	3824
341	Hme00241	1	Q7QEV0_ANOGA	4e-46	GO:0003824	F	IEA	3824
342	Hme00241	1	Q7QEV0_ANOGA	4e-46	GO:0004122	F	IEA	3824
368	Hme00340	1	Q6GNH2_XENLA	9e-47	GO:0004335	F	IEA	3824
373	Hme00340	1	Q6GNH2_XENLA	9e-47	GO:0016301	F	IEA	3824
375	Hme00340	1	Q6GNH2_XENLA	9e-47	GO:0016773	F	IEA	3824
381	Hme00341	1	MLC2_DROME	7e-65	GO:0004252	F	IEA	3824
383	Hme00341	1	MLC2_DROME	7e-65	GO:0008233	F	IEA	3824
384	Hme00341	1	MLC2_DROME	7e-65	GO:0016787	F	IEA	3824
392	Hme00349	1	Q75PQ3_ANTYA	7e-74	GO:0004332	F	IEA	3824
394	Hme00349	1	Q75PQ3_ANTYA	7e-74	GO:0016829	F	IEA	3824
395	Hme00354	1	Q7PN16_ANOGA	2e-22	GO:0004177	F	IEA	3824
396	Hme00354	1	Q7PN16_ANOGA	2e-22	GO:0004178	F	IEA	3824
420	Hme00308	1	Q9VRD9_DROME	4e-21	GO:0003824	F	IEA	3824
421	Hme00308	1	Q9VRD9_DROME	4e-21	GO:0004122	F	IEA	3824
427	Hme00312	1	Q6BD03_DROPS	2e-29	GO:0004252	F	IEA	3824
441	Hme00322	1	Q8IMY0_DROME	4e-81	GO:0016491	F	IEA	3824
443	Hme00323	1	Q7PJL8_ANOGA	1e-79	GO:0004842	F	IEA	3824
446	Hme00323	1	Q7PJL8_ANOGA	1e-79	GO:0016874	F	IEA	3824
453	Hme00335	1	Q7PQQ3_ANOGA	2e-44	GO:0004450	F	IEA	3824
456	Hme00335	1	Q7PQQ3_ANOGA	2e-44	GO:0016491	F	IEA	3824
465	Hme00338	1	Q4S850_TETNG	6e-08	GO:0004252	F	IEA	3824
467	Hme00338	1	Q4S850_TETNG	6e-08	GO:0008233	F	IEA	3824
468	Hme00338	1	Q4S850_TETNG	6e-08	GO:0016787	F	IEA	3824
498	Hme00301	1	Q8T8B2_BOMMO	1e-82	GO:0003924	F	IEA	3824
517	Hme00423	1	Q6AWN9_DROME	7e-59	GO:0004386	F	IEA	3824
520	Hme00423	1	Q6AWN9_DROME	7e-59	GO:0008026	F	IEA	3824
522	Hme00423	1	Q6AWN9_DROME	7e-59	GO:0016787	F	IEA	3824
528	Hme00427	1	Q9V3V6_DROME	1e-110	GO:0004175	F	IDA	3824
535	Hme00427	1	Q9V3V6_DROME	1e-110	GO:0016787	F	IEA	3824
536	Hme00427	1	Q9V3V6_DROME	1e-110	GO:0017111	F	IEA	3824
548	Hme00439	1	Q60FS2_PLUXY	1e-116	GO:0016301	F	IEA	3824
606	Hme00396	1	Q60FS2_PLUXY	1e-168	GO:0016301	F	IEA	3824
608	Hme00397	1	TBB1_GADMO	8e-70	GO:0003924	F	IEA	3824
616	Hme00398	1	Q9U4Z3_MANSE	2e-52	GO:0003755	F	IEA	3824
618	Hme00398	1	Q9U4Z3_MANSE	2e-52	GO:0016853	F	IEA	3824
619	Hme00399	1	Q54F00_DICDI	1e-05	GO:0004842	F	IEA	3824
622	Hme00399	1	Q54F00_DICDI	1e-05	GO:0016874	F	IEA	3824
623	Hme00401	1	Q640V0_XENTR	6e-55	GO:0003824	F	IEA	3824
624	Hme00401	1	Q640V0_XENTR	6e-55	GO:0004122	F	IEA	3824
646	Hme00496	1	PSB1_DROME	2e-67	GO:0004175	F	IEA	3824
647	Hme00496	1	PSB1_DROME	2e-67	GO:0004298	F	IEA	3824
652	Hme00496	1	PSB1_DROME	2e-67	GO:0008233	F	IEA	3824
653	Hme00496	1	PSB1_DROME	2e-67	GO:0016787	F	IEA	3824
659	Hme00501	1	CATV_NPVSE	1e-09	GO:0004197	F	IEA	3824
661	Hme00501	1	CATV_NPVSE	1e-09	GO:0008233	F	IEA	3824
662	Hme00501	1	CATV_NPVSE	1e-09	GO:0008234	F	IEA	3824
663	Hme00501	1	CATV_NPVSE	1e-09	GO:0016787	F	IEA	3824
664	Hme00504	1	Q8WSZ4_OSTNU	7e-34	GO:0004768	F	IEA	3824
671	Hme00504	1	Q8WSZ4_OSTNU	7e-34	GO:0016491	F	IEA	3824
672	Hme00504	1	Q8WSZ4_OSTNU	7e-34	GO:0016717	F	IEA	3824
673	Hme00507	1	Q7QK95_ANOGA	1e-24	GO:0004733	F	IEA	3824
680	Hme00513	1	KARG_PLOIN	1e-78	GO:0004054	F	IEA	3824
682	Hme00513	1	KARG_PLOIN	1e-78	GO:0016301	F	IEA	3824
683	Hme00513	1	KARG_PLOIN	1e-78	GO:0016740	F	IEA	3824
684	Hme00513	1	KARG_PLOIN	1e-78	GO:0016772	F	IEA	3824
702	Hme00253	1	Q6XI23_DROYA	9e-75	GO:0046961	F	IEA	3824
703	Hme00254	1	Q7Q229_ANOGA	2e-82	GO:0003824	F	IEA	3824
715	Hme00257	1	Q7Q860_ANOGA	3e-73	GO:0003824	F	IEA	3824
716	Hme00257	1	Q7Q860_ANOGA	3e-73	GO:0004053	F	IEA	3824
718	Hme00257	1	Q7Q860_ANOGA	3e-73	GO:0016787	F	IEA	3824
721	Hme00265	1	APH1_DROME	4e-47	GO:0004175	F	IMP	3824
729	Hme00267	1	Q7Q3B1_ANOGA	3e-44	GO:0005391	F	IEA	3824
745	Hme00274	1	Q9VRD9_DROME	1e-32	GO:0003824	F	IEA	3824
746	Hme00274	1	Q9VRD9_DROME	1e-32	GO:0004122	F	IEA	3824
757	Hme00370	1	TRYE_DROER	5e-15	GO:0004252	F	IEA	3824
758	Hme00370	1	TRYE_DROER	5e-15	GO:0004295	F	IEA	3824
760	Hme00370	1	TRYE_DROER	5e-15	GO:0008233	F	IEA	3824
761	Hme00370	1	TRYE_DROER	5e-15	GO:0016787	F	IEA	3824
762	Hme00371	1	CATV_NPVSE	8e-09	GO:0004197	F	IEA	3824
764	Hme00371	1	CATV_NPVSE	8e-09	GO:0008233	F	IEA	3824
765	Hme00371	1	CATV_NPVSE	8e-09	GO:0008234	F	IEA	3824
766	Hme00371	1	CATV_NPVSE	8e-09	GO:0016787	F	IEA	3824
781	Hme00385	1	VATA_MANSE	1e-140	GO:0016787	F	IEA	3824
784	Hme00385	1	VATA_MANSE	1e-140	GO:0046961	F	IEA	3824
791	Hme00387	1	Q7Q3D8_ANOGA	1e-101	GO:0004634	F	IEA	3824
793	Hme00387	1	Q7Q3D8_ANOGA	1e-101	GO:0016829	F	IEA	3824
812	Hme00531	1	Q7PQ99_ANOGA	3e-20	GO:0016491	F	IEA	3824
817	Hme00542	1	Q8ITF0_CHOPR	7e-76	GO:0046961	F	IEA	3824
818	Hme00544	1	Q37516_9NEOP	1e-104	GO:0004129	F	IEA	3824
826	Hme00544	1	Q37516_9NEOP	1e-104	GO:0016491	F	IEA	3824
828	Hme00553	1	PSA5_DROME	1e-75	GO:0004175	F	IEA	3824
829	Hme00553	1	PSA5_DROME	1e-75	GO:0004298	F	IEA	3824
834	Hme00553	1	PSA5_DROME	1e-75	GO:0008233	F	IEA	3824
835	Hme00553	1	PSA5_DROME	1e-75	GO:0016787	F	IEA	3824
838	Hme00559	1	Q9VFX0_DROME	8e-24	GO:0004179	F	IEA	3824
377	Hme00341	1	MLC2_DROME	7e-65	GO:0003774	F	IEA	3774
8	Hme00132	1	Q5UAP0_BOMMO	1e-143	GO:0003723	F	IEA	3676
19	Hme00139	1	EF1B2_BOMMO	3e-81	GO:0003746	F	IEA	3676
31	Hme00148	1	Q7PN71_ANOGA	3e-06	GO:0003676	F	IEA	3676
51	Hme00034	1	Q9BPS3_BOMMO	1e-132	GO:0003746	F	IEA	3676
122	Hme00051	1	Q3L234_BOMMO	1e-80	GO:0003676	F	IEA	3676
143	Hme00089	1	Q5UAT6_BOMMO	1e-126	GO:0008097	F	IEA	3676
155	Hme00099	1	Q7PT29_ANOGA	1e-140	GO:0003746	F	IEA	3676
166	Hme00113	1	Q3U509_MOUSE	4e-45	GO:0003723	F	TAS	3676
221	Hme00163	1	Q9VYD8_DROME	2e-36	GO:0003676	F	IEA	3676
241	Hme00187	1	Q7QEV7_ANOGA	3e-20	GO:0003677	F	IEA	3676
254	Hme00189	1	EF12_DROME	5e-67	GO:0003746	F	IEA	3676
271	Hme00205	1	Q5UAN5_BOMMO	1e-105	GO:0003723	F	IEA	3676
348	Hme00242	1	Q66VG2_GECJA	8e-70	GO:0003677	F	IEA	3676
413	Hme00307	1	Q5UAR5_BOMMO	1e-33	GO:0003723	F	IEA	3676
418	Hme00307	1	Q5UAR5_BOMMO	1e-33	GO:0019843	F	IEA	3676
469	Hme00277	1	Q55F37_DICDI	1e-05	GO:0003677	F	IEA	3676
470	Hme00277	1	Q55F37_DICDI	1e-05	GO:0003700	F	IEA	3676
474	Hme00277	1	Q55F37_DICDI	1e-05	GO:0043565	F	IEA	3676
475	Hme00286	1	Q5UAT2_BOMMO	1e-138	GO:0003676	F	IEA	3676
490	Hme00291	1	Q6F6B1_BOMMO	2e-25	GO:0003676	F	IEA	3676
491	Hme00291	1	Q6F6B1_BOMMO	2e-25	GO:0003677	F	IEA	3676
516	Hme00423	1	Q6AWN9_DROME	7e-59	GO:0003676	F	IEA	3676
540	Hme00430	1	Q5MGJ7_LONON	2e-60	GO:0003676	F	IEA	3676
804	Hme00393	1	Q552K7_DICDI	3e-12	GO:0003676	F	IEA	3676
805	Hme00528	1	Q66SW3_BOMMO	7e-63	GO:0003676	F	IEA	3676
98	Hme00083	1	O76840_CAEEL	2e-11	GO:0031012	C	IEA	NA
229	Hme00169	1	Q964U9_CHITE	1e-120	GO:0043234	C	IEA	NA
504	Hme00301	1	Q8T8B2_BOMMO	1e-82	GO:0043234	C	IEA	NA
538	Hme00427	1	Q9V3V6_DROME	1e-110	GO:0043234	C	IEA	NA
614	Hme00397	1	TBB1_GADMO	8e-70	GO:0043234	C	IEA	NA
654	Hme00496	1	PSB1_DROME	2e-67	GO:0043234	C	IEA	NA
836	Hme00553	1	PSA5_DROME	1e-75	GO:0043234	C	IEA	NA
