# Supplementary material for: EST analysis of male accessory glands from Heliconius butterflies with divergent mating systems
Source: BMC Genomics. 2008 Dec 8;9:592. doi: 10.1186/1471-2164-9-592 (PMC2621208; doi:10.1186/1471-2164-9-592)
Supplement: Additional File 5 — Results from masking unigenes for repetitive elements. This file contains the output from RepeatMasker when used to mask the unigenes for Heliconius specific repetitive elements. [file 1471-2164-9-592-S5.xls]

## Sheet: erato_wings
SW_score	Perc_div	Perc_del	Perc_ins	Query_seq	Query_begin	Query_end	Query_left	Strand	Repeat_masked	Repeat_family	Repeat_begin	Repeat_end	Repeat_left	masked_ID
1645	13.6	4.4	0.3	HEC00332	343	638	-97	+	era_01	Novel_Repeat	1	308	-161	11
273	24	12.2	2.8	HEC01528	515	621	-458	C	era_01	Novel_Repeat	-265	204	88	67
1371	9.1	10.9	0.5	HEC03880	6	226	-567	+	era_01	Novel_Repeat	68	311	-158	158
238	0	0	0	HEC05276	617	652	-160	+	era_01	Novel_Repeat	122	157	-312	215
310	21.2	2	1	HEC12103	168	267	-424	+	era_01	Novel_Repeat	369	469	0	402
4098	1.3	0	0	HEC02749	859	1317	-596	+	era_02	Novel_Repeat	1	459	-1	111
3600	5.7	0.2	0.2	HEC06631	114	572	-452	+	era_02	Novel_Repeat	1	459	-1	232
1378	3.6	0.6	0.6	HEC06793	6	174	-599	+	era_02	Novel_Repeat	291	459	-1	236
3627	3.6	3.1	0.2	HEC06844	451	897	-427	+	era_02	Novel_Repeat	1	460	0	239
349	6.7	0	0	HEC08358	1	45	-431	+	era_02	Novel_Repeat	415	459	-1	272
2303	7.3	3.1	3.1	HEC08638	2	353	-4	C	era_02	Novel_Repeat	-108	352	1	285
1525	6.2	0	5.4	HEC11270	366	587	0	C	era_02	Novel_Repeat	-1	459	250	376
646	3.6	0	6.7	HEC13374	610	698	-2	+	era_02	Novel_Repeat	1	83	-377	439
999	6.8	0	0	HEC13550	19	150	-498	C	era_02	Novel_Repeat	-267	193	62	444
654	7.2	0	0	HEC13597	569	651	0	+	era_02	Novel_Repeat	1	83	-377	445
1975	4.9	0	0	HEC00881	385	629	-393	C	era_03	Novel_Repeat	0	428	184	27
307	23.8	0	7	HEC01245	637	722	-756	+	era_03	Novel_Repeat	1	80	-348	50
262	14.3	3	4.5	HEC02815	1	66	-146	+	era_03	Novel_Repeat	229	293	-135	114
310	25.3	0	7.1	HEC03668	214	298	-554	C	era_03	Novel_Repeat	-349	79	1	151
356	22.5	0	7	HEC04009	167	252	-623	C	era_03	Novel_Repeat	-348	80	1	168
889	8.6	0	0.8	HEC04391	567	683	-1	+	era_03	Novel_Repeat	5	120	-308	181
234	17	1.7	8.6	HEC05007	312	369	-401	+	era_03	Novel_Repeat	1	54	-374	202
325	25	7.9	5.5	HEC06514	1	127	-101	+	era_03	Novel_Repeat	58	187	-241	230
284	25.6	0	6.8	HEC06844	362	449	-875	+	era_03	Novel_Repeat	1	82	-346	237
290	25	0	7	HEC08055	467	552	-166	C	era_03	Novel_Repeat	-348	80	1	256
718	14.3	0	1.9	HEC08388	478	648	0	C	era_03	Novel_Repeat	0	428	177	273
245	23.5	1.4	8.1	HEC08568	658	731	-548	C	era_03	Novel_Repeat	-359	69	1	280
356	22.5	0	7	HEC09086	358	443	-117	C	era_03	Novel_Repeat	-348	80	1	298
1616	4	5.5	0	HEC09232	62	262	-379	+	era_03	Novel_Repeat	12	223	-205	306
769	8.3	0.9	0.9	HEC09983	534	643	-63	C	era_03	Novel_Repeat	-315	113	4	331
302	25.6	0	6.8	HEC10112	354	441	-259	+	era_03	Novel_Repeat	1	82	-346	336
249	29.3	0	7.4	HEC10279	327	407	-238	+	era_03	Novel_Repeat	1	75	-353	343
252	23.5	1.4	8.1	HEC10473	301	374	-331	+	era_03	Novel_Repeat	1	69	-359	355
579	12.9	1.2	0	HEC12855	10	94	-584	C	era_03	Novel_Repeat	-329	99	14	425
3186	4.7	0.3	0	HEC00953	575	957	-481	+	era_04	Novel_Repeat	1	384	0	34
1291	11.2	1.6	0	HEC02016	378	565	-136	C	era_04	Novel_Repeat	-1	383	193	83
515	14.4	0	1.1	HEC02016	566	656	-45	C	era_04	Novel_Repeat	-294	90	1	83
601	1.5	0	0	HEC02052	1	68	-456	+	era_04	Novel_Repeat	316	383	-1	85
754	14.5	0.7	3	HEC03130	663	797	-344	C	era_04	Novel_Repeat	-15	369	238	127
1141	12.8	1.7	0	HEC03931	148	326	-519	C	era_04	Novel_Repeat	0	384	203	161
321	12.5	0	0	HEC03931	372	427	-418	C	era_04	Novel_Repeat	-328	56	1	161
637	17	5.1	1.5	HEC04551	377	513	-343	C	era_04	Novel_Repeat	-3	381	240	185
287	18.5	0	0	HEC05305	14	67	-748	+	era_04	Novel_Repeat	330	383	-1	217
732	2.4	0	0	HEC08070	539	621	0	C	era_04	Novel_Repeat	-1	383	301	258
422	2	0	0	HEC10532	9	57	-432	+	era_04	Novel_Repeat	335	383	-1	357
481	16.4	0	0	HEC10545	174	246	0	C	era_04	Novel_Repeat	-1	383	311	359
932	10.5	5.7	0.2	HEC11399	6	203	-474	+	era_04	Novel_Repeat	144	384	0	380
1713	10.1	1.1	3.8	HEC11425	135	401	0	+	era_04	Novel_Repeat	1	260	-124	381
1349	11.1	1.4	0.5	HEC12028	177	385	-294	+	era_04	Novel_Repeat	1	211	-173	401
378	6.5	0	0	HEC12028	381	426	-253	+	era_04	Novel_Repeat	337	382	-2	401
2061	2.4	0	0	HEC03880	222	475	-318	+	era_05	Novel_Repeat	61	314	0	159
1384	2.4	0	0	HEC08568	319	488	-791	C	era_05	Novel_Repeat	0	314	145	278
422	20.6	10.2	6.8	HEC12103	256	432	-259	+	era_05	Novel_Repeat	1	183	-131	403
281	16	2	2	HEC01184	952	1002	-31	+	era_06	Novel_Repeat	3	53	-206	47
2027	2.4	2	0	HEC03880	474	727	-66	C	era_06	Novel_Repeat	0	259	1	160
251	18.3	5	0	HEC03993	59	118	-610	C	era_06	Novel_Repeat	-196	63	1	166
826	9.6	0.9	0	HEC04234	989	1103	-30	+	era_06	Novel_Repeat	3	118	-141	175
1770	4	1.9	7.4	HEC08568	29	299	-980	+	era_06	Novel_Repeat	4	259	0	277
1067	18.9	5.9	1.7	HEC00016	24	260	-574	C	era_07	Novel_Repeat	-1	265	19	1
370	23.7	28.8	2.5	HEC00082	104	263	-334	+	era_07	Novel_Repeat	29	230	-36	3
432	13.7	1.4	0	HEC00185	378	450	-267	+	era_07	Novel_Repeat	192	265	-1	5
408	9.1	9.1	0	HEC00272	278	343	-368	C	era_07	Novel_Repeat	-3	263	192	6
393	23.5	24.4	0	HEC00272	591	709	-2	+	era_07	Novel_Repeat	102	249	-17	7
607	15.2	2.8	12.6	HEC00282	571	713	-7	+	era_07	Novel_Repeat	1	129	-137	8
928	17.9	0.6	1.2	HEC00332	154	317	-418	+	era_07	Novel_Repeat	100	262	-4	10
359	11.8	0	0	HEC00423	717	767	-4	C	era_07	Novel_Repeat	-3	263	213	12
578	7.2	1.1	6.7	HEC00445	56	145	-702	+	era_07	Novel_Repeat	181	265	-1	15
306	24.2	0	1.5	HEC00535	705	771	-68	C	era_07	Novel_Repeat	-58	208	143	16
400	19.4	6.7	1.9	HEC00558	1491	1595	-243	C	era_07	Novel_Repeat	-3	263	154	17
1591	14.2	2.7	1.2	HEC00564	340	595	-218	C	era_07	Novel_Repeat	-2	264	5	18
228	26.3	5.3	0	HEC00609	552	608	-226	C	era_07	Novel_Repeat	-115	151	92	19
740	22.7	7.3	1.5	HEC00615	2	207	-438	+	era_07	Novel_Repeat	49	266	0	20
757	14.3	4.8	0	HEC00700	150	275	-1314	C	era_07	Novel_Repeat	-3	263	132	21
1323	7.5	1.7	0	HEC00700	753	926	-663	+	era_07	Novel_Repeat	83	259	-7	22
1033	16.6	12	2.5	HEC00715	255	495	-245	+	era_07	Novel_Repeat	1	264	-2	23
360	23.3	22.3	1.7	HEC00788	468	642	-653	+	era_07	Novel_Repeat	48	258	-8	24
237	18.8	10.8	1.5	HEC00788	760	824	-471	C	era_07	Novel_Repeat	-194	72	2	25
718	22.5	8.5	12.9	HEC00881	675	945	-77	+	era_07	Novel_Repeat	5	263	-3	28
259	23.5	4.8	3.6	HEC00912	432	515	-229	+	era_07	Novel_Repeat	157	241	-25	29
978	17.7	15.5	0	HEC00920	958	1183	-732	+	era_07	Novel_Repeat	1	261	-5	30
781	10.5	6.5	0	HEC00947	402	525	-240	+	era_07	Novel_Repeat	135	266	0	31
251	14	0	5.7	HEC00953	3	55	-1383	C	era_07	Novel_Repeat	-216	50	1	33
827	18.1	1.1	3.9	HEC00961	17	194	-619	+	era_07	Novel_Repeat	91	263	-3	35
460	8.6	1.4	1.4	HEC01013	26	96	-753	C	era_07	Novel_Repeat	-139	127	57	36
411	15.6	10.7	0.3	HEC01019	534	661	-171	C	era_07	Novel_Repeat	-3	263	88	37
607	21.1	4.7	0	HEC01035	576	703	-39	+	era_07	Novel_Repeat	130	263	-3	38
269	19.2	3.9	0	HEC01065	614	665	-113	C	era_07	Novel_Repeat	-27	239	186	39
430	19.2	0	0	HEC01081	64	136	-587	+	era_07	Novel_Repeat	133	205	-61	40
716	5.8	0	0	HEC01083	234	319	-427	+	era_07	Novel_Repeat	2	87	-179	42
1312	6.4	1	7.9	HEC01083	367	569	-177	+	era_07	Novel_Repeat	78	266	0	42
225	18.2	2.3	0	HEC01095	867	910	-800	+	era_07	Novel_Repeat	44	88	-178	43
2032	4.4	0.4	3.8	HEC01115	754	1014	-539	C	era_07	Novel_Repeat	-14	252	1	44
327	25	12.7	8.9	HEC01115	1054	1211	-342	C	era_07	Novel_Repeat	-3	263	100	45
1867	8.7	4.4	0	HEC01177	525	776	-638	+	era_07	Novel_Repeat	2	264	-2	46
381	15.7	1.4	0	HEC01185	125	194	-597	+	era_07	Novel_Repeat	188	258	-8	48
2304	2.3	0.8	0	HEC01245	646	909	-569	C	era_07	Novel_Repeat	0	266	1	51
280	24.6	0	1.4	HEC01254	278	347	-246	+	era_07	Novel_Repeat	1	69	-197	53
299	22.2	24.1	0	HEC01275	189	296	-1176	C	era_07	Novel_Repeat	-1	265	132	54
910	7.8	0.8	0.8	HEC01281	1	130	-598	+	era_07	Novel_Repeat	134	263	-3	55
368	22.1	2.6	8	HEC01290	469	581	-173	C	era_07	Novel_Repeat	-6	260	154	56
803	17.9	7.4	12.4	HEC01344	40	256	-1094	+	era_07	Novel_Repeat	53	258	-8	57
375	26.9	0	5.3	HEC01344	990	1103	-247	C	era_07	Novel_Repeat	-73	193	86	58
340	13.2	0	24.8	HEC01401	380	480	-150	C	era_07	Novel_Repeat	-5	261	186	59
392	17.2	0	0	HEC01401	508	571	-59	C	era_07	Novel_Repeat	-3	263	200	59
358	12	0	0	HEC01407	713	762	-23	+	era_07	Novel_Repeat	215	264	-2	62
828	15.9	5.4	6.5	HEC01419	488	655	-515	+	era_07	Novel_Repeat	57	222	-44	63
241	25	1.7	0	HEC01512	141	200	0	C	era_07	Novel_Repeat	-30	236	176	64
2135	2.8	4.3	0	HEC01516	396	650	-731	+	era_07	Novel_Repeat	1	266	0	65
810	10.7	8.2	0	HEC01517	590	711	-338	C	era_07	Novel_Repeat	0	266	135	66
518	14.8	0	25.6	HEC01589	640	803	-20	+	era_07	Novel_Repeat	142	263	-3	68
230	20.9	0	8.2	HEC01604	293	365	-450	+	era_07	Novel_Repeat	2	68	-198	69
415	6	0	0	HEC01604	393	442	-373	+	era_07	Novel_Repeat	162	211	-55	69
295	19.6	0	0	HEC01604	480	530	-285	+	era_07	Novel_Repeat	213	263	-3	69
2067	6.8	0.8	0	HEC01618	302	564	-217	C	era_07	Novel_Repeat	-1	265	1	70
301	2.9	0	0	HEC01667	636	669	0	+	era_07	Novel_Repeat	22	55	-211	71
543	23.3	2.7	3.8	HEC01689	533	748	-298	C	era_07	Novel_Repeat	-6	260	3	72
496	17.1	1.4	2.4	HEC01721	281	441	-110	+	era_07	Novel_Repeat	51	258	-8	73
494	16.2	3	1	HEC01723	969	1068	-588	C	era_07	Novel_Repeat	-23	243	142	74
404	22.5	7.1	12.1	HEC01840	27	208	-522	C	era_07	Novel_Repeat	-2	264	92	78
307	4.9	0	0	HEC01840	690	730	0	C	era_07	Novel_Repeat	0	266	226	79
225	22	2	0	HEC02020	599	648	-350	+	era_07	Novel_Repeat	24	74	-192	84
401	11.4	7.1	0	HEC02115	630	699	-152	+	era_07	Novel_Repeat	189	263	-3	86
1183	18.1	3.9	2.3	HEC02170	413	672	-137	+	era_07	Novel_Repeat	1	264	-2	87
378	7.2	1.2	15.8	HEC02210	215	296	-559	+	era_07	Novel_Repeat	192	261	-5	88
927	11.8	10.5	0	HEC02210	522	673	-182	+	era_07	Novel_Repeat	81	248	-18	89
352	20.1	23.7	0.1	HEC02277	220	413	-770	+	era_07	Novel_Repeat	8	263	-3	90
281	14.3	4	2	HEC02315	320	369	-415	C	era_07	Novel_Repeat	-87	179	129	91
283	28.6	10.6	0.7	HEC02326	626	766	-371	+	era_07	Novel_Repeat	100	254	-12	93
467	7.6	4.5	0	HEC02341	349	414	-428	C	era_07	Novel_Repeat	-6	260	192	95
254	23	11.7	3.9	HEC02370	608	684	-141	+	era_07	Novel_Repeat	40	122	-144	96
367	14.9	9	0	HEC02397	758	824	-4	C	era_07	Novel_Repeat	-3	263	191	97
1156	14.1	8.7	2.7	HEC02415	242	460	-133	C	era_07	Novel_Repeat	-34	232	1	98
474	19.7	21	1.7	HEC02449	546	664	-408	+	era_07	Novel_Repeat	109	250	-16	99
657	23.2	10.3	6.2	HEC02492	169	411	-302	+	era_07	Novel_Repeat	1	253	-13	103
657	18.4	0	16	HEC02494	16	203	-458	+	era_07	Novel_Repeat	99	256	-10	104
415	26	7.9	0	HEC02506	216	342	-566	+	era_07	Novel_Repeat	127	263	-3	105
471	22.9	0.9	0	HEC02530	347	451	-280	+	era_07	Novel_Repeat	158	263	-3	106
802	16.9	9.1	6.3	HEC02567	486	706	0	+	era_07	Novel_Repeat	1	227	-39	107
340	24	2.7	0	HEC02598	248	322	-545	+	era_07	Novel_Repeat	187	263	-3	108
877	24	5.4	0	HEC02640	646	849	-167	+	era_07	Novel_Repeat	44	258	-8	109
1386	12	0.5	0	HEC02660	364	555	-203	+	era_07	Novel_Repeat	73	265	-1	110
269	23.3	1.7	0	HEC02752	462	521	-221	+	era_07	Novel_Repeat	136	196	-70	112
827	22.5	9.2	3.6	HEC02762	116	364	-321	+	era_07	Novel_Repeat	1	263	-3	113
258	11.1	11.1	0	HEC02863	1903	1947	-37	C	era_07	Novel_Repeat	-47	219	170	115
228	14.9	2	6	HEC02866	438	487	-48	+	era_07	Novel_Repeat	28	75	-191	116
395	25.2	2	0	HEC02900	418	516	-310	+	era_07	Novel_Repeat	163	263	-3	117
237	11.7	14.1	6.2	HEC02938	608	671	-74	+	era_07	Novel_Repeat	194	262	-4	120
428	13.3	0	26.3	HEC02982	118	250	-439	+	era_07	Novel_Repeat	166	263	-3	122
1765	10.3	1.1	1.5	HEC03027	175	440	-152	C	era_07	Novel_Repeat	0	266	2	124
482	8.7	1.4	0	HEC03078	625	693	-37	+	era_07	Novel_Repeat	190	259	-7	125
1030	17.7	11.5	0.9	HEC03103	311	527	-247	C	era_07	Novel_Repeat	0	266	27	126
1007	16.4	4.7	0	HEC03142	334	504	-154	C	era_07	Novel_Repeat	-87	179	1	128
692	10.3	24.5	2.5	HEC03181	446	604	0	+	era_07	Novel_Repeat	1	194	-72	130
649	20	10.2	6.2	HEC03194	495	670	-22	C	era_07	Novel_Repeat	-3	263	81	131
754	17.4	9.9	7.5	HEC03215	37	248	-556	+	era_07	Novel_Repeat	33	249	-17	132
335	27.6	2	2	HEC03308	431	530	-267	+	era_07	Novel_Repeat	101	200	-66	134
418	20.4	28.7	0.7	HEC03365	358	500	-322	C	era_07	Novel_Repeat	-35	231	49	136
451	16.2	1.4	0	HEC03379	552	625	-95	C	era_07	Novel_Repeat	-6	260	186	137
295	16.7	3.7	0	HEC03384	33	86	-665	+	era_07	Novel_Repeat	208	263	-3	138
247	24.4	0	0	HEC03395	246	290	-488	+	era_07	Novel_Repeat	126	170	-96	139
490	28.8	7.4	0	HEC03395	427	589	-189	C	era_07	Novel_Repeat	0	266	92	140
280	30.2	3	3.8	HEC03446	366	496	-346	+	era_07	Novel_Repeat	100	229	-37	141
338	16.7	0	0	HEC03513	656	709	-14	C	era_07	Novel_Repeat	-3	263	210	143
487	22.3	9.4	7.7	HEC03641	579	748	0	+	era_07	Novel_Repeat	1	173	-93	148
915	18.5	5.6	6.5	HEC03653	363	576	-37	C	era_07	Novel_Repeat	-54	212	1	149
776	8.6	0.5	0.4	HEC03668	94	289	-563	+	era_07	Novel_Repeat	1	266	0	150
682	15.4	0.7	5.8	HEC03700	96	233	-622	+	era_07	Novel_Repeat	133	263	-3	152
505	22.2	18	1.1	HEC03839	131	308	-168	+	era_07	Novel_Repeat	44	251	-15	156
649	22.2	11.4	12.9	HEC03861	312	575	-197	+	era_07	Novel_Repeat	1	260	-6	157
377	22.7	0	0	HEC03941	94	168	-665	+	era_07	Novel_Repeat	136	210	-56	162
749	25.1	0.6	0	HEC03941	403	565	-268	+	era_07	Novel_Repeat	100	263	-3	163
554	20.6	6.8	1.5	HEC03955	567	699	-17	C	era_07	Novel_Repeat	0	266	127	164
515	18.5	3.8	2.7	HEC03962	404	624	-138	+	era_07	Novel_Repeat	9	260	-6	165
1405	3.5	0.6	0.6	HEC04009	73	243	-632	+	era_07	Novel_Repeat	96	266	0	167
992	6.6	3.3	0	HEC04009	463	584	-291	+	era_07	Novel_Repeat	1	126	-140	169
456	14.3	0	0	HEC04035	730	799	0	+	era_07	Novel_Repeat	1	70	-196	170
1483	10.9	5.9	0	HEC04074	2	222	-455	+	era_07	Novel_Repeat	33	266	0	171
345	15.6	3.1	0	HEC04152	229	292	-489	+	era_07	Novel_Repeat	185	250	-16	172
328	20.3	1.4	1.4	HEC04224	130	199	-536	+	era_07	Novel_Repeat	194	263	-3	173
484	19.1	10.5	0	HEC04230	359	463	-360	+	era_07	Novel_Repeat	2	117	-149	174
802	8.3	0.9	0	HEC04237	9	116	-629	+	era_07	Novel_Repeat	158	266	0	176
374	20	5	0	HEC04237	245	324	-421	+	era_07	Novel_Repeat	180	263	-3	177
291	21	1.6	0	HEC04276	604	665	-90	+	era_07	Novel_Repeat	26	88	-178	179
426	10.3	1.7	0	HEC04373	226	283	-460	+	era_07	Novel_Repeat	173	231	-35	180
343	14.3	1.3	10.3	HEC04497	334	411	-398	+	era_07	Novel_Repeat	193	263	-3	183
2110	5.3	1.5	0	HEC04539	344	605	-193	+	era_07	Novel_Repeat	1	266	0	184
384	25	9.1	8.7	HEC04622	460	713	-88	+	era_07	Novel_Repeat	1	255	-11	186
337	20	1.5	0	HEC04625	224	288	-542	C	era_07	Novel_Repeat	-18	248	183	187
486	12.2	13.3	0	HEC04625	401	490	-340	+	era_07	Novel_Repeat	160	261	-5	188
438	25.4	9.5	6.2	HEC04627	138	347	-410	+	era_07	Novel_Repeat	50	266	0	189
930	10.1	0.8	0.8	HEC04640	102	231	-652	+	era_07	Novel_Repeat	133	262	-4	190
626	19.5	3	3	HEC04643	622	753	-15	C	era_07	Novel_Repeat	-3	263	132	191
1093	17.8	7.2	6.8	HEC04700	468	732	-44	C	era_07	Novel_Repeat	0	266	1	193
860	22.2	3.7	0.5	HEC04782	297	486	-571	C	era_07	Novel_Repeat	-14	252	57	195
239	9.1	18.2	0	HEC04815	517	560	-300	C	era_07	Novel_Repeat	-1	265	214	196
587	12.6	0	1.1	HEC04815	563	650	-210	C	era_07	Novel_Repeat	-173	93	7	196
679	12.2	14.8	0	HEC04866	447	561	-214	C	era_07	Novel_Repeat	0	266	135	197
341	16.8	10.9	11.7	HEC04920	143	270	-536	+	era_07	Novel_Repeat	137	263	-3	198
283	17.6	0	0	HEC04922	200	250	-911	+	era_07	Novel_Repeat	213	263	-3	199
350	10.3	10.3	0	HEC04939	177	234	-470	+	era_07	Novel_Repeat	81	144	-122	201
1136	12.1	0.5	2.1	HEC05007	320	505	-265	C	era_07	Novel_Repeat	0	266	84	203
427	10.4	1.4	2.9	HEC05007	558	626	-144	C	era_07	Novel_Repeat	-7	259	192	204
575	20.9	14.7	4.2	HEC05033	470	659	-125	C	era_07	Novel_Repeat	-56	210	1	205
564	19.4	1.9	0	HEC05122	360	467	-282	+	era_07	Novel_Repeat	2	111	-155	206
834	7	0	0	HEC05122	468	567	-182	C	era_07	Novel_Repeat	-166	100	1	206
694	19.4	5.6	0	HEC05135	593	736	-29	+	era_07	Novel_Repeat	99	250	-16	208
368	22.4	13.4	2.5	HEC05145	570	688	-92	+	era_07	Novel_Repeat	99	230	-36	209
593	17.2	0	17.9	HEC05147	289	444	-207	+	era_07	Novel_Repeat	136	263	-3	210
432	17.9	0	0	HEC05162	14	80	-1116	+	era_07	Novel_Repeat	144	210	-56	211
283	8.7	4.3	0	HEC05162	154	199	-997	+	era_07	Novel_Repeat	213	260	-6	211
1999	6.2	2.3	0.4	HEC05162	549	809	-387	+	era_07	Novel_Repeat	1	266	0	212
671	21.1	4.3	13.9	HEC05164	273	481	-374	C	era_07	Novel_Repeat	-22	244	56	213
461	29.3	4.5	2.2	HEC05197	428	605	-172	+	era_07	Novel_Repeat	81	262	-4	214
421	20.2	1.1	3.3	HEC05320	140	231	-596	C	era_07	Novel_Repeat	-3	263	174	219
517	18	0.8	8.3	HEC05344	9	129	-712	C	era_07	Novel_Repeat	-59	207	96	221
1241	13.5	8.3	2.6	HEC05413	305	532	-302	C	era_07	Novel_Repeat	-25	241	1	222
234	20.9	6.2	11.6	HEC05415	919	1064	-188	+	era_07	Novel_Repeat	93	230	-36	223
385	21.8	9.8	1	HEC05563	592	693	-42	+	era_07	Novel_Repeat	2	112	-154	224
962	4.9	3.2	0	HEC05566	1060	1182	-279	C	era_07	Novel_Repeat	0	266	140	225
869	20.1	18.8	2.2	HEC06060	138	361	-323	+	era_07	Novel_Repeat	5	265	-1	226
228	14.6	16.4	0	HEC06094	251	305	-2	C	era_07	Novel_Repeat	-125	141	78	229
559	23	0	0	HEC06620	322	434	-59	C	era_07	Novel_Repeat	-54	212	100	231
642	2.5	1.2	0	HEC06844	371	450	-874	C	era_07	Novel_Repeat	0	266	186	238
406	18.4	8.7	4.8	HEC06894	206	308	-504	C	era_07	Novel_Repeat	-28	238	132	240
336	24.1	2.3	0.4	HEC07373	491	637	-1776	+	era_07	Novel_Repeat	25	225	-41	241
2122	4.7	0.4	0	HEC07373	941	1193	-1220	+	era_07	Novel_Repeat	1	254	-12	242
359	21.6	16.1	0.9	HEC07387	184	295	-220	C	era_07	Novel_Repeat	-46	220	92	243
368	21.6	3.4	0	HEC07447	10	97	-615	+	era_07	Novel_Repeat	151	241	-25	244
2292	4.1	0	0	HEC07450	354	619	-108	C	era_07	Novel_Repeat	0	266	1	245
418	26	1	0	HEC07482	281	376	-257	+	era_07	Novel_Repeat	162	258	-8	246
341	14	0	0	HEC07511	462	518	-173	+	era_07	Novel_Repeat	205	261	-5	247
272	12.5	12.5	0	HEC07573	545	600	-144	+	era_07	Novel_Repeat	48	110	-156	248
285	21.3	0	6.2	HEC07591	409	473	-217	C	era_07	Novel_Repeat	-74	192	132	249
306	27.5	9.9	0.8	HEC07633	306	426	-215	C	era_07	Novel_Repeat	-35	231	100	250
379	21.9	1.4	0	HEC07659	274	346	0	+	era_07	Novel_Repeat	182	255	-11	251
1758	10.2	3.9	0.8	HEC07829	223	479	-203	C	era_07	Novel_Repeat	-1	265	1	252
411	30.3	5.2	1.3	HEC07966	1419	1572	-22	C	era_07	Novel_Repeat	-7	259	100	254
1540	3.9	0.6	0	HEC08055	362	543	-175	+	era_07	Novel_Repeat	84	266	0	255
261	25	5.9	0	HEC08055	552	619	-99	+	era_07	Novel_Repeat	190	261	-5	257
666	19.9	10.1	1.3	HEC08107	416	573	-8	+	era_07	Novel_Repeat	1	172	-94	260
325	14.3	0	0	HEC08197	225	273	-386	C	era_07	Novel_Repeat	-174	92	44	261
233	24.1	3.7	0	HEC08197	388	441	-218	+	era_07	Novel_Repeat	137	192	-74	262
449	18.4	9.6	1	HEC08221	100	203	-489	C	era_07	Novel_Repeat	-88	178	66	263
586	21.2	9.1	1.9	HEC08260	529	682	0	+	era_07	Novel_Repeat	1	165	-101	265
253	18.4	0	0	HEC08267	341	378	-1147	+	era_07	Novel_Repeat	131	168	-98	266
588	21.5	16.4	11	HEC08269	456	674	0	+	era_07	Novel_Repeat	31	261	-5	267
367	16	17.3	0	HEC08278	627	701	-2	+	era_07	Novel_Repeat	62	149	-117	268
318	18.5	3.1	0	HEC08328	284	348	-338	+	era_07	Novel_Repeat	194	260	-6	269
743	10.9	5.2	4.1	HEC08328	482	670	-16	C	era_07	Novel_Repeat	0	266	1	270
339	11.4	6.8	4.1	HEC08353	373	445	-170	+	era_07	Novel_Repeat	1	75	-191	271
512	12.5	1.2	3.6	HEC08353	449	531	-84	+	era_07	Novel_Repeat	177	257	-9	271
477	10.1	1.7	14.7	HEC08451	489	604	-96	+	era_07	Novel_Repeat	142	242	-24	274
286	2.1	0	20.3	HEC08522	35	93	-510	+	era_07	Novel_Repeat	214	260	-6	275
788	12	0	3.3	HEC08545	293	413	-341	+	era_07	Novel_Repeat	2	118	-148	276
1798	4.7	12.7	0.4	HEC08568	487	723	-556	+	era_07	Novel_Repeat	1	266	0	279
1060	11.3	6.4	10.6	HEC08629	253	470	-237	C	era_07	Novel_Repeat	-9	257	49	281
334	12.2	0	0	HEC08631	10	58	-679	+	era_07	Novel_Repeat	215	263	-3	282
307	23.6	6.9	0	HEC08631	457	528	-209	C	era_07	Novel_Repeat	-3	263	187	283
317	21.2	12.5	0	HEC08633	128	207	-10	C	era_07	Novel_Repeat	-3	263	174	284
493	23.4	11.4	2.7	HEC08764	303	451	-230	C	era_07	Novel_Repeat	-5	261	100	286
332	16.1	13.2	2.4	HEC08816	171	253	-34	C	era_07	Novel_Repeat	-95	171	80	287
392	16.4	18.4	3.5	HEC08884	377	490	-141	C	era_07	Novel_Repeat	-48	218	88	288
431	20.9	1.2	0	HEC08886	632	717	0	+	era_07	Novel_Repeat	161	247	-19	289
292	13.7	11.8	0	HEC08974	239	289	-356	C	era_07	Novel_Repeat	-9	257	201	290
1988	4.3	0.4	0	HEC09027	10	243	-463	C	era_07	Novel_Repeat	-30	236	2	292
678	22.7	15	3.1	HEC09046	107	333	-103	+	era_07	Novel_Repeat	2	255	-11	293
600	15	1.9	18.1	HEC09050	21	175	-17	C	era_07	Novel_Repeat	-5	261	132	294
813	19.2	0.7	1.4	HEC09074	324	471	-205	C	era_07	Novel_Repeat	-44	222	76	296
2258	3.8	0.4	0	HEC09086	170	434	-126	+	era_07	Novel_Repeat	1	266	0	297
1839	10.8	1.9	0	HEC09106	238	497	-176	+	era_07	Novel_Repeat	1	265	-1	300
630	18.8	11.1	7	HEC09160	245	416	-200	+	era_07	Novel_Repeat	44	222	-44	302
355	17.4	7.4	0.2	HEC09160	439	576	-40	C	era_07	Novel_Repeat	-67	199	26	303
242	26.9	5.8	0	HEC09204	988	1039	-146	+	era_07	Novel_Repeat	134	188	-78	304
772	18.4	0	0	HEC09222	76	200	-210	C	era_07	Novel_Repeat	-3	263	139	305
503	10.7	1.1	5.6	HEC09253	509	597	-100	+	era_07	Novel_Repeat	181	265	-1	307
1841	12.1	0.4	0	HEC09343	187	451	-222	C	era_07	Novel_Repeat	0	266	1	309
334	21.9	8.1	6.4	HEC09361	344	528	-56	C	era_07	Novel_Repeat	-5	261	1	310
524	7.6	0	0	HEC09395	472	537	-160	C	era_07	Novel_Repeat	-2	264	199	311
1073	3.9	0.8	0	HEC09447	118	247	-102	+	era_07	Novel_Repeat	136	266	0	312
775	18.2	7.4	0	HEC09501	98	245	-94	C	era_07	Novel_Repeat	-47	219	61	313
337	15.7	1.3	10.3	HEC09551	11	88	-626	+	era_07	Novel_Repeat	193	263	-3	315
639	10.4	2	2	HEC09551	617	714	0	+	era_07	Novel_Repeat	2	99	-167	316
327	13.3	0	0	HEC09590	460	504	-171	+	era_07	Novel_Repeat	135	179	-87	319
295	22.1	3.9	6.9	HEC09590	563	664	-11	+	era_07	Novel_Repeat	132	230	-36	320
393	20.4	2.1	8.3	HEC09593	634	729	0	C	era_07	Novel_Repeat	-3	263	174	321
679	16.6	11.4	11.4	HEC09616	156	339	-387	+	era_07	Novel_Repeat	80	263	-3	322
1041	18.4	9	2.7	HEC09631	709	931	-151	+	era_07	Novel_Repeat	22	258	-8	323
587	5.3	1.3	0	HEC09753	314	388	-353	+	era_07	Novel_Repeat	188	263	-3	326
474	19.4	14.9	1.4	HEC09818	217	357	-330	C	era_07	Novel_Repeat	-106	160	1	327
441	16.7	1.1	3.2	HEC09822	227	319	-328	C	era_07	Novel_Repeat	-95	171	81	328
964	11.3	2.2	0.3	HEC09822	324	529	-118	C	era_07	Novel_Repeat	0	266	1	329
340	12.1	0	1.7	HEC09842	9	67	-683	C	era_07	Novel_Repeat	-205	61	4	330
667	12.5	4.5	0	HEC10051	573	684	-77	+	era_07	Novel_Repeat	148	264	-2	332
406	21.4	11.4	1.8	HEC10094	182	295	-373	+	era_07	Novel_Repeat	92	216	-50	334
342	10.7	5.4	0	HEC10104	384	439	-88	+	era_07	Novel_Repeat	153	211	-55	335
325	16	0	0	HEC10104	478	527	0	+	era_07	Novel_Repeat	213	262	-4	335
660	2.5	1.2	0	HEC10112	363	442	-258	C	era_07	Novel_Repeat	0	266	186	337
283	25	0	0	HEC10129	185	244	-461	+	era_07	Novel_Repeat	132	191	-75	338
342	14.8	4.9	0	HEC10168	311	371	-347	C	era_07	Novel_Repeat	-4	262	199	339
389	6.3	19.1	0	HEC10168	539	601	-117	+	era_07	Novel_Repeat	190	264	-2	340
247	12.5	2.5	0	HEC10203	639	678	-4	+	era_07	Novel_Repeat	1	41	-225	341
606	13.3	0.9	4.5	HEC10272	484	593	-60	C	era_07	Novel_Repeat	-3	263	158	342
1525	9.2	0.4	4	HEC10279	338	564	-81	C	era_07	Novel_Repeat	-2	264	46	344
710	20.3	11.7	2.8	HEC10301	95	307	-23	C	era_07	Novel_Repeat	-3	263	32	345
747	21.6	10.5	0.5	HEC10322	68	258	-161	+	era_07	Novel_Repeat	48	257	-9	346
1645	3.1	2.6	0	HEC10329	9	200	-460	C	era_07	Novel_Repeat	-69	197	1	347
1117	8.1	0.7	0	HEC10339	87	235	-489	+	era_07	Novel_Repeat	98	247	-19	348
504	11.8	0	4.2	HEC10368	532	671	-13	C	era_07	Novel_Repeat	0	266	83	349
305	30.6	2.7	0.9	HEC10375	351	462	-131	C	era_07	Novel_Repeat	-47	219	106	350
294	14.9	0	0	HEC10375	544	590	-3	+	era_07	Novel_Repeat	215	261	-5	351
301	15.9	17.5	0	HEC10409	541	603	-107	+	era_07	Novel_Repeat	87	160	-106	352
1188	16.6	8.3	0	HEC10467	117	333	-308	C	era_07	Novel_Repeat	-27	239	5	353
837	15.2	2.3	0	HEC10473	309	440	-265	C	era_07	Novel_Repeat	0	266	132	356
872	14.7	0	0.7	HEC10473	473	609	-96	C	era_07	Novel_Repeat	-129	137	2	356
393	9.3	8	0	HEC10551	105	179	-508	+	era_07	Novel_Repeat	183	263	-3	360
539	24.9	9.1	10	HEC10652	228	468	-220	C	era_07	Novel_Repeat	-13	253	15	362
514	19.7	8.4	1.7	HEC10812	566	684	0	+	era_07	Novel_Repeat	2	128	-138	363
246	19.1	20.2	3.7	HEC11006	227	335	-364	+	era_07	Novel_Repeat	88	214	-52	365
427	17.7	2.9	5.9	HEC11006	563	664	-35	+	era_07	Novel_Repeat	8	106	-160	366
274	5.7	0	0	HEC11006	665	699	0	+	era_07	Novel_Repeat	208	242	-24	366
1523	16.1	0.4	1.1	HEC11077	267	529	-43	+	era_07	Novel_Repeat	6	266	0	367
589	15.3	4.4	1.8	HEC11177	9	121	-489	C	era_07	Novel_Repeat	-146	120	5	368
650	16.4	1.7	0.8	HEC11190	429	545	-556	+	era_07	Novel_Repeat	132	249	-17	370
251	19.1	14.7	0	HEC11212	503	570	-19	+	era_07	Novel_Repeat	45	122	-144	371
1726	9.6	6	0	HEC11232	40	289	-400	C	era_07	Novel_Repeat	-1	265	1	372
422	27.1	2.7	8.1	HEC11328	129	313	-315	+	era_07	Novel_Repeat	83	257	-9	377
384	24.6	9.7	1.4	HEC11343	92	235	-497	C	era_07	Novel_Repeat	-105	161	6	379
873	19.6	13.7	1.3	HEC11497	238	470	-210	+	era_07	Novel_Repeat	1	262	-4	382
236	24.5	0	0	HEC11529	620	668	-19	+	era_07	Novel_Repeat	153	201	-65	383
719	5.2	2.1	0	HEC11573	310	406	-311	+	era_07	Novel_Repeat	164	262	-4	384
324	9.3	0	0	HEC11590	673	715	-32	+	era_07	Novel_Repeat	223	265	-1	385
538	23.4	8	0.7	HEC11655	265	402	-228	C	era_07	Novel_Repeat	-110	156	9	386
1019	3.3	0.8	0	HEC11655	439	560	-70	C	era_07	Novel_Repeat	-2	264	142	387
973	17.7	5.1	3.2	HEC11700	9	224	-339	+	era_07	Novel_Repeat	13	232	-34	388
322	28.6	0	0	HEC11708	213	282	-42	C	era_07	Novel_Repeat	-5	261	192	389
628	23.8	9.6	3.4	HEC11799	139	347	-79	+	era_07	Novel_Repeat	2	223	-43	390
651	23.2	9.6	1.5	HEC11807	8	204	-284	C	era_07	Novel_Repeat	-6	260	48	391
1048	16	4.5	1	HEC11890	193	394	-290	C	era_07	Novel_Repeat	-8	258	50	394
524	20.8	8.7	0.8	HEC11890	557	682	-2	+	era_07	Novel_Repeat	48	183	-83	395
234	27.7	9.7	1.8	HEC11912	42	155	-539	C	era_07	Novel_Repeat	-50	216	94	396
392	15.4	10.6	13.1	HEC11912	323	507	-187	+	era_07	Novel_Repeat	33	261	-5	397
601	18.2	3.4	0.7	HEC11949	422	622	-50	+	era_07	Novel_Repeat	11	263	-3	399
1105	17.1	4.4	8.7	HEC11989	294	568	-142	C	era_07	Novel_Repeat	-3	263	1	400
558	17	10.4	0	HEC12123	191	296	-304	+	era_07	Novel_Repeat	95	211	-55	404
426	24.8	10.4	0	HEC12193	288	412	-13	+	era_07	Novel_Repeat	93	230	-36	405
374	22.7	26.2	0	HEC12338	2	142	-536	+	era_07	Novel_Repeat	1	178	-88	408
506	15.2	0	17	HEC12402	12	146	-474	+	era_07	Novel_Repeat	147	258	-8	411
878	15	2.9	0	HEC12402	481	620	0	+	era_07	Novel_Repeat	2	145	-121	412
2203	3.4	0.8	0.4	HEC12443	311	573	-144	C	era_07	Novel_Repeat	-2	264	1	413
2297	3	0.4	0	HEC12468	200	464	-239	+	era_07	Novel_Repeat	1	266	0	414
394	15.8	0.7	22.4	HEC12490	57	203	-467	+	era_07	Novel_Repeat	149	263	-3	415
945	4.3	0.8	0	HEC12494	9	125	-45	+	era_07	Novel_Repeat	149	266	0	416
747	19.8	1.2	4.8	HEC12548	104	268	-267	+	era_07	Novel_Repeat	103	261	-5	417
230	20.4	12.2	0	HEC12580	340	388	-234	+	era_07	Novel_Repeat	199	253	-13	418
603	17.9	0.9	3.5	HEC12618	362	477	-251	C	era_07	Novel_Repeat	0	266	154	419
489	24.8	8	0	HEC12647	202	314	-403	+	era_07	Novel_Repeat	139	260	-6	420
715	26.4	0.6	0	HEC12672	13	171	-512	+	era_07	Novel_Repeat	100	259	-7	421
812	22.3	5.3	0.5	HEC12692	134	322	-53	+	era_07	Novel_Repeat	55	252	-14	422
1188	17	13.5	0	HEC12843	93	322	-370	C	era_07	Novel_Repeat	-5	261	1	423
290	2.8	0	0	HEC12843	656	691	-1	C	era_07	Novel_Repeat	-2	264	229	424
2231	2.7	0.4	1.1	HEC12874	222	486	-197	+	era_07	Novel_Repeat	1	263	-3	427
550	11.8	1	4.1	HEC12915	24	120	-195	+	era_07	Novel_Repeat	165	258	-8	429
282	18.8	0	0	HEC12923	200	247	-454	+	era_07	Novel_Repeat	132	179	-87	430
258	12.8	0	0	HEC12943	404	442	-289	C	era_07	Novel_Repeat	-96	170	132	431
874	7.8	0.9	0	HEC13020	457	572	0	+	era_07	Novel_Repeat	92	208	-58	432
293	20	0	0	HEC13201	238	287	-412	C	era_07	Novel_Repeat	-56	210	161	433
272	12.5	12.5	0	HEC13212	545	600	-65	+	era_07	Novel_Repeat	48	110	-156	434
1048	16	4.5	1	HEC13237	193	394	-269	C	era_07	Novel_Repeat	-8	258	50	435
436	21.7	9.3	0.9	HEC13237	557	663	0	+	era_07	Novel_Repeat	48	163	-103	436
985	18.4	5.8	10.9	HEC13300	28	301	-8	+	era_07	Novel_Repeat	1	260	-6	437
498	21.7	5	4.2	HEC13374	366	485	-215	C	era_07	Novel_Repeat	-10	256	136	438
1108	5.6	0	4.7	HEC13385	474	622	0	+	era_07	Novel_Repeat	1	142	-124	440
261	20.3	6	4.8	HEC13387	71	153	-185	+	era_07	Novel_Repeat	8	91	-175	441
395	14	0	0	HEC13387	195	251	-87	+	era_07	Novel_Repeat	205	261	-5	441
1277	15.2	7.9	1.2	HEC13430	473	712	-2	C	era_07	Novel_Repeat	-9	257	2	442
987	17.3	15.5	0	HEC13437	384	609	-102	+	era_07	Novel_Repeat	1	261	-5	443
308	23.4	0	1.5	HEC13619	156	220	-75	C	era_07	Novel_Repeat	-105	161	98	446
411	9.7	1.6	1.6	HEC00332	40	102	-633	+	era_08	Novel_Repeat	46	108	-39	9
329	7	0	3.4	HEC00852	971	1029	-996	+	era_08	Novel_Repeat	1	57	-90	26
409	14.9	4.6	0	HEC01242	331	417	-253	+	era_08	Novel_Repeat	2	92	-55	49
877	7.6	0	0	HEC01755	216	333	-398	+	era_08	Novel_Repeat	1	118	-29	76
356	5.7	3.8	0	HEC01929	11	63	-714	C	era_08	Novel_Repeat	-87	60	6	81
250	7.3	0	4.7	HEC02318	955	997	-273	+	era_08	Novel_Repeat	3	43	-104	92
290	20.7	13.8	0	HEC02459	1301	1387	-304	+	era_08	Novel_Repeat	2	100	-47	101
390	20	4.4	0	HEC02459	1388	1477	-214	C	era_08	Novel_Repeat	-32	115	22	102
353	7.2	0	3.5	HEC02938	436	493	-252	C	era_08	Novel_Repeat	-91	56	1	119
490	17.8	0	1.1	HEC03162	198	288	-410	C	era_08	Novel_Repeat	-1	146	57	129
287	10.2	11.9	0	HEC03564	731	789	-5	C	era_08	Novel_Repeat	-71	76	11	145
408	13.8	6.5	5.4	HEC03820	78	169	-522	+	era_08	Novel_Repeat	54	146	-1	155
460	16.5	3.3	1.1	HEC04264	543	634	-173	C	era_08	Novel_Repeat	-3	144	51	178
899	12.5	2.1	0	HEC04463	637	780	-37	C	era_08	Novel_Repeat	0	147	1	182
629	7.3	0	0	HEC04700	29	110	-666	C	era_08	Novel_Repeat	-25	122	41	192
458	10.6	1.1	4.5	HEC05279	230	318	-84	+	era_08	Novel_Repeat	1	86	-61	216
374	16.1	2.4	3.6	HEC05305	730	813	-2	C	era_08	Novel_Repeat	-23	124	42	218
758	10.6	4.3	0	HEC06086	88	228	-484	C	era_08	Novel_Repeat	0	147	1	227
767	6.9	1	0	HEC06086	371	472	-240	C	era_08	Novel_Repeat	0	147	45	228
595	6.3	1.3	0	HEC07892	19	97	-583	C	era_08	Novel_Repeat	-11	136	57	253
247	18.2	3.6	0	HEC08072	950	1004	-48	+	era_08	Novel_Repeat	52	108	-39	259
297	2.9	0	0	HEC08241	591	625	0	C	era_08	Novel_Repeat	-55	92	58	264
526	21.8	0	0	HEC08982	401	510	-65	C	era_08	Novel_Repeat	-37	110	1	291
569	15.6	14.6	1.5	HEC09097	394	523	-133	+	era_08	Novel_Repeat	1	147	0	299
336	15.2	4.5	0	HEC09143	563	628	0	C	era_08	Novel_Repeat	-3	144	76	301
619	7.8	1.1	0	HEC09571	136	225	-501	+	era_08	Novel_Repeat	1	91	-56	317
548	12.1	7	1	HEC09571	245	344	-382	C	era_08	Novel_Repeat	-3	144	39	318
323	11.8	0	0	HEC09641	8	58	-128	C	era_08	Novel_Repeat	-65	82	32	324
503	6.6	1.3	0	HEC09717	201	276	0	+	era_08	Novel_Repeat	1	77	-70	325
340	16.5	12.9	2.1	HEC10077	212	304	-19	+	era_08	Novel_Repeat	10	112	-35	333
642	6.6	6.6	0	HEC10545	17	107	-139	C	era_08	Novel_Repeat	-2	145	49	358
248	9.4	0	7	HEC10575	250	306	-401	C	era_08	Novel_Repeat	-76	71	19	361
823	15.3	0.7	0.7	HEC11243	76	220	-124	+	era_08	Novel_Repeat	1	145	-2	373
375	13.2	7.2	1.4	HEC11243	230	298	-46	C	era_08	Novel_Repeat	-9	138	66	374
521	8.2	2.7	0	HEC11826	109	181	-531	C	era_08	Novel_Repeat	-18	129	55	392
684	9.3	0	0	HEC11826	181	277	-435	C	era_08	Novel_Repeat	-31	116	20	393
678	11.8	0	0.9	HEC12300	507	617	-13	C	era_08	Novel_Repeat	-37	110	1	406
470	13.4	0	0	HEC12360	9	75	-629	C	era_08	Novel_Repeat	-32	115	49	410
613	7.5	12.9	0	HEC12874	30	122	-561	+	era_08	Novel_Repeat	43	147	0	426
243	6.2	0	0	HEC12911	464	495	-207	+	era_08	Novel_Repeat	8	39	-108	428
230	22.4	3.8	5	HEC11177	276	355	-255	C	mel_02	Novel_Repeat	0	306	228	369

## Sheet: erato_AcG
SW_score	Perc_div	Perc_del	Perc_ins	Query_seq	Query_begin	Query_end	Query_left	Strand	Repeat_masked	Repeat_family	Repeat_begin	Repeat_end	Repeat_left	masked_ID
920	11.1	0.7	0.7	Her00025	87	222	-350	C	era_07	Novel_Repeat	-7	259	124	1
528	16.4	21.5	1.5	Her00037	648	777	-125	+	era_07	Novel_Repeat	19	174	-92	2
642	6	0	0	Her00056	467	550	-91	+	era_08	Novel_Repeat	46	129	-18	3
257	5.3	0	7.3	Her00056	551	591	-50	C	era_08	Novel_Repeat	-107	40	3	4
251	13.5	0	7.1	Her00074	17	72	-403	C	era_07	Novel_Repeat	-214	52	1	5
269	14.6	4.2	0	Her00074	410	457	-18	C	era_07	Novel_Repeat	-173	93	44	6
816	20.4	1.2	1.8	Her00079	4	173	-582	+	era_07	Novel_Repeat	95	263	-3	7
802	10.8	3	1.5	Her00079	617	748	-7	C	era_07	Novel_Repeat	-1	265	132	8
2205	3.8	0.4	0.8	Her00086	311	577	-185	+	era_07	Novel_Repeat	1	266	0	9
302	14.8	0	8.5	Her00086	528	586	-176	C	era_03	Novel_Repeat	-374	54	1	10
728	15.9	7.4	8.2	Her00095	1	238	-273	+	era_07	Novel_Repeat	58	263	-3	11
428	25.8	0	1	Her00101	51	148	-603	+	era_07	Novel_Repeat	114	210	-56	12
820	17.3	10.8	0.6	Her00106	668	824	0	+	era_07	Novel_Repeat	2	174	-92	13
2122	6.4	0.8	0	Her00108	37	300	-584	C	era_07	Novel_Repeat	0	266	1	14
1066	5.2	0.7	0.7	Her00108	742	876	-8	C	era_07	Novel_Repeat	0	266	132	15
1379	15.5	0.5	0	Her00165	112	324	-343	C	era_07	Novel_Repeat	-52	214	1	16
1014	13.7	12	5.5	Her00174	929	1145	0	+	era_07	Novel_Repeat	7	237	-29	17
326	29.1	8.2	6.4	Her00179	184	403	-466	C	era_07	Novel_Repeat	-5	261	38	18
3974	2.8	0	0	Her00186	733	1191	-135	+	era_02	Novel_Repeat	1	459	-1	19
463	17.2	2.3	1.1	Her00210	115	202	-662	C	era_07	Novel_Repeat	-177	89	1	20
331	12.5	4.6	1.5	Her00210	753	817	-47	C	era_08	Novel_Repeat	-72	75	9	21
681	14.3	0.6	16.9	Her00221	464	623	-198	C	era_07	Novel_Repeat	-3	263	130	22
530	23.9	3.7	0.7	Her00241	608	742	-1	+	era_07	Novel_Repeat	92	230	-36	23
250	27.5	8.1	6.8	Her00242	68	215	-608	C	era_07	Novel_Repeat	-3	263	114	24
751	19.4	15.4	2.6	Her00251	71	297	-574	+	era_07	Novel_Repeat	2	257	-9	25
1804	9.4	1.2	0.8	Her00251	310	565	-306	+	era_07	Novel_Repeat	1	257	-9	26
1729	10.4	2.3	0.8	Her00254	143	404	-171	+	era_07	Novel_Repeat	1	266	0	27
820	10.7	0.9	0	Her00275	80	191	-623	C	era_07	Novel_Repeat	-7	259	147	28
1595	9.9	0.5	0.5	Her00337	330	551	-249	C	era_07	Novel_Repeat	-1	265	44	30
1886	3.7	0.5	0	Her00455	291	508	-303	C	era_07	Novel_Repeat	-47	219	1	31
234	17.4	7.8	10.4	Her00465	318	394	-325	C	era_07	Novel_Repeat	-27	239	165	32
1730	11.8	4.7	0	Her00465	422	675	-44	C	era_07	Novel_Repeat	0	266	1	33
2968	4.3	7.3	3.9	Her00497	5	415	-379	+	era_02	Novel_Repeat	36	460	0	35
3127	2.1	7.6	0	Her00497	414	794	0	+	era_02	Novel_Repeat	2	411	-49	36
493	13.9	1.3	0	Her00506	120	198	-624	C	era_07	Novel_Repeat	-1	265	186	37
489	7	1.4	0	Her00506	219	289	-533	C	era_08	Novel_Repeat	-75	72	1	38
544	19.4	3.7	0	Her00506	316	423	-399	+	era_07	Novel_Repeat	152	263	-3	39
538	10.6	24.5	0	Her00506	729	822	0	C	era_04	Novel_Repeat	0	384	268	40
685	9	16.9	0.3	Her00511	579	756	-101	C	era_07	Novel_Repeat	0	266	2	41
3246	4.2	0	0	Her00550	274	657	-191	+	era_04	Novel_Repeat	1	384	0	42
1020	16.2	15.2	0	Her00568	328	531	-290	C	era_07	Novel_Repeat	-3	263	29	43
530	5.8	1.4	0	Her00595	48	116	-691	+	era_04	Novel_Repeat	314	383	-1	45
475	24.4	1.7	0	Her00595	689	807	0	+	era_07	Novel_Repeat	50	170	-96	46

## Sheet: melpomene_AcG
SW_score	Perc_div	Perc_del	Perc_ins	Query_seq	Query_begin	Query_end	Query_left	Strand	Repeat_masked	Repeat_family	Repeat_begin	Repeat_end	Repeat_left	masked_ID
299	19	0	0	Hme00023	540	597	-58	+	era_06	Novel_Repeat	2	59	-200	1
254	14.3	0	0	Hme00026	557	605	-126	C	era_08	Novel_Repeat	-97	50	2	3
1175	4.1	2.8	0	Hme00118	981	1125	-57	+	era_07	Novel_Repeat	118	266	0	4
336	23.8	0	3.6	Hme00118	1052	1134	-48	C	era_03	Novel_Repeat	-348	80	1	5
727	16.3	16.4	2.9	Hme00170	48	218	-452	+	era_07	Novel_Repeat	22	215	-51	6
286	23.5	11.7	1	Hme00294	373	475	-86	+	era_07	Novel_Repeat	36	149	-117	7
482	17.1	0	0	Hme00419	438	513	-182	C	era_07	Novel_Repeat	-190	76	1	8
660	18.6	11.7	0	Hme00437	152	296	-4	C	era_07	Novel_Repeat	-7	259	98	9
500	21.9	2.5	2.5	Hme00449	411	532	-289	C	era_07	Novel_Repeat	-7	259	138	10
489	25.9	8.8	0	Hme00449	556	702	-119	+	era_07	Novel_Repeat	104	263	-3	11
324	23.4	0	6.9	Hme00466	698	798	0	C	era_04	Novel_Repeat	-244	140	47	12
780	11.5	9	0	Hme00479	226	347	-553	C	era_07	Novel_Repeat	0	266	134	13
235	28.7	5.3	6.9	Hme00533	101	231	-382	+	era_07	Novel_Repeat	133	261	-5	14

## Sheet: melpomene_wings
SW_score	Perc_div	Perc_del	Perc_ins	Query_seq	Query_begin	Query_end	Query_left	Strand	Repeat_masked	Repeat_family	Repeat_begin	Repeat_end	Repeat_left	masked_ID
230	13	0	0	HMC01169	346	391	-556	+	era_04	Novel_Repeat	2	47	-337	35
925	18.8	0.9	4.4	HMC01639	1036	1263	-142	C	era_04	Novel_Repeat	0	384	165	49
327	8.3	0	0	HMC00280	113	160	-479	+	era_05	Novel_Repeat	186	233	-81	8
458	18.9	1	2.1	HMC00280	171	267	-372	C	era_06	Novel_Repeat	-157	102	7	9
1083	13.8	1.7	1.1	HMC00100	501	676	-4	+	era_07	Novel_Repeat	1	177	-89	3
812	21.4	10.4	5	HMC00188	529	749	-4	C	era_07	Novel_Repeat	-3	263	31	5
416	12.2	18.9	0	HMC00305	24	97	-126	C	era_07	Novel_Repeat	-171	95	8	10
529	14.6	0	1.2	HMC00312	15	97	-172	+	era_07	Novel_Repeat	21	102	-164	11
386	18.7	12	0	HMC00426	394	468	-139	+	era_07	Novel_Repeat	70	153	-113	12
337	14	0	6.6	HMC00809	125	185	-276	C	era_07	Novel_Repeat	-30	236	180	18
877	9.3	0.8	0	HMC00863	1	118	-575	+	era_07	Novel_Repeat	111	229	-37	21
251	22.6	1.9	0	HMC00884	139	191	-743	+	era_07	Novel_Repeat	107	160	-106	23
225	20.6	17.6	0	HMC00970	163	230	-456	C	era_07	Novel_Repeat	-40	226	147	25
360	25.5	4.2	1.1	HMC00970	366	460	-226	+	era_07	Novel_Repeat	104	201	-65	26
232	20	0	0	HMC01072	108	147	-799	+	era_07	Novel_Repeat	49	88	-178	28
636	14.5	16.2	5.8	HMC01085	1	154	-492	+	era_07	Novel_Repeat	85	254	-12	30
313	21.9	4.7	0	HMC01090	438	501	-446	+	era_07	Novel_Repeat	101	167	-99	31
265	17.9	5.4	0	HMC01118	234	289	-181	C	era_07	Novel_Repeat	-3	263	205	33
299	19.3	1.8	0	HMC01118	311	367	-103	+	era_07	Novel_Repeat	201	258	-8	33
309	14.9	0	0	HMC01120	497	543	-186	C	era_07	Novel_Repeat	-6	260	214	34
745	15	10.5	3.9	HMC01277	36	188	-496	+	era_07	Novel_Repeat	101	263	-3	36
379	25.7	6.2	0	HMC01298	199	311	-322	+	era_07	Novel_Repeat	96	215	-51	37
632	21.5	5.5	0.7	HMC01310	526	670	0	C	era_07	Novel_Repeat	-7	259	108	38
239	22.6	1.9	0	HMC01384	515	567	-200	+	era_07	Novel_Repeat	167	220	-46	40
443	21.9	0	0	HMC01405	395	476	-147	+	era_07	Novel_Repeat	107	188	-78	41
353	8.1	5.8	10.1	HMC01452	234	302	-261	C	era_07	Novel_Repeat	-199	67	2	42
249	17.1	2.4	0	HMC01465	165	205	-300	C	era_07	Novel_Repeat	-37	229	188	43
274	25	11.8	1.8	HMC01517	246	355	-343	+	era_07	Novel_Repeat	2	122	-144	44
959	19.3	5.6	3.7	HMC01517	371	585	-113	C	era_07	Novel_Repeat	-43	223	5	45
249	24.6	10.1	0	HMC01589	287	355	-417	+	era_07	Novel_Repeat	89	164	-102	47
331	20	10.8	2	HMC01639	516	617	-788	C	era_07	Novel_Repeat	-10	256	146	48
840	10	2.3	0	HMC01806	359	488	-248	+	era_07	Novel_Repeat	134	266	0	50
444	15	4.9	1.2	HMC01898	3	83	-210	C	era_07	Novel_Repeat	-51	215	132	51
313	12.8	0	0	HMC01968	499	545	-179	+	era_07	Novel_Repeat	217	263	-3	52
301	11.6	0	0	HMC01993	594	636	-56	+	era_07	Novel_Repeat	222	264	-2	53
328	30.8	2.9	0	HMC02088	61	164	-503	C	era_07	Novel_Repeat	-22	244	138	54
354	26.3	7.7	4.2	HMC02123	3	145	-316	+	era_07	Novel_Repeat	32	179	-87	55
273	19.7	6.1	0	HMC02157	38	103	-557	C	era_07	Novel_Repeat	-196	70	1	56
238	29.9	4.1	0	HMC02348	345	441	-82	C	era_07	Novel_Repeat	-5	261	161	60
585	17	5.5	0.2	HMC02689	466	679	0	C	era_07	Novel_Repeat	0	266	8	62
603	22.4	5	1.9	HMC02831	311	469	-287	C	era_07	Novel_Repeat	-11	255	92	64
303	21.7	10.1	0	HMC02834	165	233	-710	+	era_07	Novel_Repeat	137	212	-54	65
245	9.4	0	0	HMC02834	304	335	-608	C	era_07	Novel_Repeat	-3	263	232	66
325	14.6	0	0	HMC02874	238	285	-323	C	era_07	Novel_Repeat	-55	211	164	67
616	16.9	17.5	6	HMC02944	193	375	-365	+	era_07	Novel_Repeat	19	222	-44	69
497	21.6	8	0.9	HMC02990	339	450	-209	C	era_07	Novel_Repeat	-146	120	1	70
715	16.4	1.6	0	HMC03002	516	637	-3	C	era_07	Novel_Repeat	0	266	143	72
283	10.2	1.8	14	HMC03186	605	661	-3	C	era_07	Novel_Repeat	-25	241	192	74
506	18.5	7.1	5.6	HMC03253	1	126	-161	C	era_07	Novel_Repeat	-92	174	47	76
227	13.6	15.2	0	HMC00087	314	372	-220	+	era_08	Novel_Repeat	2	69	-78	2
691	17.4	6.5	0.7	HMC00188	100	238	-515	C	era_08	Novel_Repeat	0	147	1	4
417	15.8	2.9	3.8	HMC00272	25	129	-236	+	era_08	Novel_Repeat	1	104	-43	6
265	20.7	0	0	HMC00272	160	217	-148	C	era_08	Novel_Repeat	-38	109	52	7
322	22.2	2.5	0	HMC00539	132	212	-268	C	era_08	Novel_Repeat	-5	142	60	14
302	17.7	2.5	1.2	HMC02588	192	271	-96	+	era_08	Novel_Repeat	2	82	-65	61
333	25	1.9	0.9	HMC02813	526	630	-45	C	era_08	Novel_Repeat	-2	145	40	63
1462	5.1	0.6	0	HMC00695	716	891	-200	C	mel_01	Novel_Repeat	-421	177	1	15
1108	9.4	3.8	0	HMC00863	142	301	-392	C	mel_01	Novel_Repeat	-432	166	1	22
387	11.4	8.3	6	HMC02313	549	632	-37	+	mel_01	Novel_Repeat	8	93	-505	59
1269	12.6	0	0	HMC03002	1	191	-449	+	mel_01	Novel_Repeat	407	597	-1	71
288	5.4	0	0	HMC01074	101	137	-758	C	mel_02	Novel_Repeat	-269	37	1	29
