# Supplementary material for: EST analysis of male accessory glands from Heliconius butterflies with divergent mating systems
Source: BMC Genomics. 2008 Dec 8;9:592. doi: 10.1186/1471-2164-9-592 (PMC2621208; doi:10.1186/1471-2164-9-592)
Supplement: Additional File 6 — PCR Primers for library screening and RT-PCR. This file contains descriptions and sequences of primers used in screening the library and testing patterns of expression via RT-PCR. [file 1471-2164-9-592-S6.xls]

## Sheet: Sheet1
Primer	species	sequence	amplicon size (approximate, in basepairs)	Comment
Hme00001.1.For	melpomene	AATTGCCTGCGCTGCATTTGGGAA	500	designed for screening library; Universally amplifies Type 2 Tyrosine-Rich proteins in melpomene
Hme00001.1.Rev	melpomene	TTCAGACCCGTACTTGTTGCCGT
Hme00001.3.Rev	melpomene	GCACTCAAATACAGTGTCCAGAAGCC		Universally amplifies Type 2 Tyrosine-Rich proteins in melpomene
Hme00008.1.For	melpomene	TAATCAACGTCCTCGGCCAGAGAT	300	designed for screening library; unigene not otherwise annotated
Hme00008.1.Rev	melpomene	TTCGGTCGTCAGCTCGAAGTTTCT
Hme00026.1.For	melpomene	TGACGCTGTCGGTAATGCTGGTTA	250	designed for screening library; unigene not otherwise annotated
Hme00026.1.Rev	melpomene	TCAGAGGAACGCCCGAATCTGAAA
Hme000169.1.For.JRW	melpomene	GGATACTACAAGCCCCTAGCG	500	designed for screening library; corresponds to Type 1 tyrosine-rich proteins
Hme000169.2.Rev	melpomene	TGGTCATCATCACGGTCTCGTTGT		Universally amplifies Type 1 Tyrosine-Rich proteins in melpomene
Hme000169.2.For	melpomene	ATTGCCTCCATTGCCTTTGCGGTT		Universally amplifies Type 1 Tyrosine-Rich proteins in melpomene
Hme00007.1.For	melpomene	ATTCAAAGCGAGCTGCTGGATGTC	100	corresponds to 'asparagine-rich' proteins
Hme00007.3.Rev	melpomene	CCGCTTTGGTCTCGTCTTC
Her00250.1.For	erato	GTGATTATGGCCGCAATGT	200	corresponds to 'asparagine-rich' proteins
Her00250.1.Rev	erato	AATTTTCGCTTCGTCTTCCA
HerTier1.1.For	erato	AGTTCCTCGTCGTCTCTTGCCTTT	500	Universally amplifies Type 1 Tyrosine-Rich proteins in erato
HerTier1.1.Rev	erato	GTCAGTTTAGGTCGTCCGTTTCGT
HerTier2.1.For	erato	GGTACAACTTGGGCAACCTCCAAT	500	Universally amplifies Type 2 Tyrosine-Rich proteins in erato
HerTier2.1.Rev	erato	ATCCAGTGTCCAGAAGCCAGTTCA
pDNR_insert.1.For	NA	AAACCTCCCACACCTCCC	200	Amplifies the 'stuffer fragment' between Sfi restriction sites in the pDNR-lib vector
pDNR_insert.1.Rev	NA	GGACAAACCACAACTAGAATGCAGTG
SeqPrime3	NA		NA	sequencing primer located ~50 bp 5' of Sfi restriction site in the pDNY-lib vector
